# Supplementary material for: Novel Method to Efficiently Create an mHealth App: Implementation of a Real-Time Electrocardiogram R Peak Detector
Source: JMIR Mhealth Uhealth. 2018 May 22;6(5):e118. doi: 10.2196/mhealth.8429 (PMC5989064; doi:10.2196/mhealth.8429)
Supplement: Multimedia Appendix 2 [file mhealth_v6i5e118_app2.zip]

Archive with 210 entries (207 files):
- Submission_code/Additional_ann_cleaner_no_close_peaks.m
- Submission_code/Ann_cleaner.m
- Submission_code/Ann_completer.m
- Submission_code/Cleaned database/
- Submission_code/Cleaned database/mitdb/
- Submission_code/Cleaned database/mitdb/100m.hea
- Submission_code/Cleaned database/mitdb/100m.mat
- Submission_code/Cleaned database/mitdb/100_ann_qrs.txt
- Submission_code/Cleaned database/mitdb/100_ann_qrs_cleaned.txt
- Submission_code/Cleaned database/mitdb/101m.hea
- Submission_code/Cleaned database/mitdb/101m.mat
- Submission_code/Cleaned database/mitdb/101_ann_qrs.txt
- Submission_code/Cleaned database/mitdb/101_ann_qrs_cleaned.txt
- Submission_code/Cleaned database/mitdb/102m.hea
- Submission_code/Cleaned database/mitdb/102m.mat
- Submission_code/Cleaned database/mitdb/102_ann_qrs.txt
- Submission_code/Cleaned database/mitdb/102_ann_qrs_cleaned.txt
- Submission_code/Cleaned database/mitdb/103m.hea
- Submission_code/Cleaned database/mitdb/103m.mat
- Submission_code/Cleaned database/mitdb/103_ann_qrs.txt
- Submission_code/Cleaned database/mitdb/103_ann_qrs_cleaned.txt
- Submission_code/Cleaned database/mitdb/104m.hea
- Submission_code/Cleaned database/mitdb/104m.mat
- Submission_code/Cleaned database/mitdb/104_ann_qrs.txt
- Submission_code/Cleaned database/mitdb/104_ann_qrs_cleaned.txt
- Submission_code/Cleaned database/mitdb/105m.hea
- Submission_code/Cleaned database/mitdb/105m.mat
- Submission_code/Cleaned database/mitdb/105_ann_qrs.txt
- Submission_code/Cleaned database/mitdb/105_ann_qrs_cleaned.txt
- Submission_code/Cleaned database/mitdb/106m.hea
- Submission_code/Cleaned database/mitdb/106m.mat
- Submission_code/Cleaned database/mitdb/106_ann_qrs_cleaned.txt
- Submission_code/Cleaned database/mitdb/107m.hea
- Submission_code/Cleaned database/mitdb/107m.mat
- Submission_code/Cleaned database/mitdb/107_ann_qrs.txt
- Submission_code/Cleaned database/mitdb/107_ann_qrs_cleaned.txt
- Submission_code/Cleaned database/mitdb/108m.hea
- Submission_code/Cleaned database/mitdb/108m.mat
- Submission_code/Cleaned database/mitdb/108_ann_qrs.txt
- Submission_code/Cleaned database/mitdb/108_ann_qrs_cleaned.txt
- Submission_code/Cleaned database/mitdb/109m.hea
- Submission_code/Cleaned database/mitdb/109m.mat
- Submission_code/Cleaned database/mitdb/109_ann_qrs.txt
- Submission_code/Cleaned database/mitdb/109_ann_qrs_cleaned.txt
- Submission_code/Cleaned database/mitdb/111m.hea
- Submission_code/Cleaned database/mitdb/111m.mat
- Submission_code/Cleaned database/mitdb/111_ann_qrs.txt
- Submission_code/Cleaned database/mitdb/111_ann_qrs_cleaned.txt
- Submission_code/Cleaned database/mitdb/112m.hea
- Submission_code/Cleaned database/mitdb/112m.mat
- Submission_code/Cleaned database/mitdb/112_ann_qrs.txt
- Submission_code/Cleaned database/mitdb/112_ann_qrs_cleaned.txt
- Submission_code/Cleaned database/mitdb/113m.hea
- Submission_code/Cleaned database/mitdb/113m.mat
- Submission_code/Cleaned database/mitdb/113_ann_qrs.txt
- Submission_code/Cleaned database/mitdb/113_ann_qrs_cleaned.txt
- Submission_code/Cleaned database/mitdb/114m.hea
- Submission_code/Cleaned database/mitdb/114m.mat
- Submission_code/Cleaned database/mitdb/114_ann_qrs.txt
- Submission_code/Cleaned database/mitdb/114_ann_qrs_cleaned.txt
- Submission_code/Cleaned database/mitdb/115m.hea
- Submission_code/Cleaned database/mitdb/115m.mat
- Submission_code/Cleaned database/mitdb/115_ann_qrs.txt
- Submission_code/Cleaned database/mitdb/115_ann_qrs_cleaned.txt
- Submission_code/Cleaned database/mitdb/116m.hea
- Submission_code/Cleaned database/mitdb/116m.mat
- Submission_code/Cleaned database/mitdb/116_ann_qrs.txt
- Submission_code/Cleaned database/mitdb/116_ann_qrs_cleaned.txt
- Submission_code/Cleaned database/mitdb/117m.hea
- Submission_code/Cleaned database/mitdb/117m.mat
- Submission_code/Cleaned database/mitdb/117_ann_qrs.txt
- Submission_code/Cleaned database/mitdb/117_ann_qrs_cleaned.txt
- Submission_code/Cleaned database/mitdb/118m.hea
- Submission_code/Cleaned database/mitdb/118m.mat
- Submission_code/Cleaned database/mitdb/118_ann_qrs.txt
- Submission_code/Cleaned database/mitdb/118_ann_qrs_cleaned.txt
- Submission_code/Cleaned database/mitdb/119m.hea
- Submission_code/Cleaned database/mitdb/119m.mat
- Submission_code/Cleaned database/mitdb/119_ann_qrs.txt
- Submission_code/Cleaned database/mitdb/119_ann_qrs_cleaned.txt
- Submission_code/Cleaned database/mitdb/121m.hea
- Submission_code/Cleaned database/mitdb/121m.mat
- Submission_code/Cleaned database/mitdb/121_ann_qrs.txt
- Submission_code/Cleaned database/mitdb/121_ann_qrs_cleaned.txt
- Submission_code/Cleaned database/mitdb/122m.hea
- Submission_code/Cleaned database/mitdb/122m.mat
- Submission_code/Cleaned database/mitdb/122_ann_qrs.txt
- Submission_code/Cleaned database/mitdb/122_ann_qrs_cleaned.txt
- Submission_code/Cleaned database/mitdb/123m.hea
- Submission_code/Cleaned database/mitdb/123m.mat
- Submission_code/Cleaned database/mitdb/123_ann_qrs.txt
- Submission_code/Cleaned database/mitdb/124m.hea
- Submission_code/Cleaned database/mitdb/124m.mat
- Submission_code/Cleaned database/mitdb/124_ann_qrs.txt
- Submission_code/Cleaned database/mitdb/124_ann_qrs_cleaned.txt
- Submission_code/Cleaned database/mitdb/200m.hea
- Submission_code/Cleaned database/mitdb/200m.mat
- Submission_code/Cleaned database/mitdb/200_ann_qrs.txt
- Submission_code/Cleaned database/mitdb/200_ann_qrs_cleaned.txt
- Submission_code/Cleaned database/mitdb/201m.hea
- Submission_code/Cleaned database/mitdb/201m.mat
- Submission_code/Cleaned database/mitdb/201_ann_qrs.txt
- Submission_code/Cleaned database/mitdb/201_ann_qrs_cleaned.txt
- Submission_code/Cleaned database/mitdb/202m.hea
- Submission_code/Cleaned database/mitdb/202m.mat
- Submission_code/Cleaned database/mitdb/202_ann_qrs.txt
- Submission_code/Cleaned database/mitdb/202_ann_qrs_cleaned.txt
- Submission_code/Cleaned database/mitdb/203m.hea
- Submission_code/Cleaned database/mitdb/203m.mat
- Submission_code/Cleaned database/mitdb/203_ann_qrs.txt
- Submission_code/Cleaned database/mitdb/203_ann_qrs_cleaned.txt
- Submission_code/Cleaned database/mitdb/205m.hea
- Submission_code/Cleaned database/mitdb/205m.mat
- Submission_code/Cleaned database/mitdb/205_ann_qrs.txt
- Submission_code/Cleaned database/mitdb/205_ann_qrs_cleaned.txt
- Submission_code/Cleaned database/mitdb/207m.hea
- Submission_code/Cleaned database/mitdb/207m.mat
- Submission_code/Cleaned database/mitdb/207_ann_qrs.txt
- Submission_code/Cleaned database/mitdb/207_ann_qrs_cleaned.txt
- Submission_code/Cleaned database/mitdb/208m.hea
- Submission_code/Cleaned database/mitdb/208m.mat
- Submission_code/Cleaned database/mitdb/208_ann_qrs.txt
- Submission_code/Cleaned database/mitdb/208_ann_qrs_cleaned.txt
- Submission_code/Cleaned database/mitdb/209m.hea
- Submission_code/Cleaned database/mitdb/209m.mat
- Submission_code/Cleaned database/mitdb/209_ann_qrs.txt
- Submission_code/Cleaned database/mitdb/209_ann_qrs_cleaned.txt
- Submission_code/Cleaned database/mitdb/210m.hea
- Submission_code/Cleaned database/mitdb/210m.mat
- Submission_code/Cleaned database/mitdb/210_ann_qrs.txt
- Submission_code/Cleaned database/mitdb/210_ann_qrs_cleaned.txt
- Submission_code/Cleaned database/mitdb/212m.hea
- Submission_code/Cleaned database/mitdb/212m.mat
- Submission_code/Cleaned database/mitdb/212_ann_qrs.txt
- Submission_code/Cleaned database/mitdb/212_ann_qrs_cleaned.txt
- Submission_code/Cleaned database/mitdb/213m.hea
- Submission_code/Cleaned database/mitdb/213m.mat
- Submission_code/Cleaned database/mitdb/213_ann_qrs.txt
- Submission_code/Cleaned database/mitdb/213_ann_qrs_cleaned.txt
- Submission_code/Cleaned database/mitdb/214m.hea
- Submission_code/Cleaned database/mitdb/214m.mat
- Submission_code/Cleaned database/mitdb/214_ann_qrs.txt
- Submission_code/Cleaned database/mitdb/214_ann_qrs_cleaned.txt
- Submission_code/Cleaned database/mitdb/215m.hea
- Submission_code/Cleaned database/mitdb/215m.mat
- Submission_code/Cleaned database/mitdb/215_ann_qrs.txt
- Submission_code/Cleaned database/mitdb/215_ann_qrs_cleaned.txt
- Submission_code/Cleaned database/mitdb/217m.hea
- Submission_code/Cleaned database/mitdb/217m.mat
- Submission_code/Cleaned database/mitdb/217_ann_qrs.txt
- Submission_code/Cleaned database/mitdb/217_ann_qrs_cleaned.txt
- Submission_code/Cleaned database/mitdb/219m.hea
- Submission_code/Cleaned database/mitdb/219m.mat
- Submission_code/Cleaned database/mitdb/219_ann_qrs.txt
- Submission_code/Cleaned database/mitdb/219_ann_qrs_cleaned.txt
- Submission_code/Cleaned database/mitdb/220m.hea
- Submission_code/Cleaned database/mitdb/220m.mat
- Submission_code/Cleaned database/mitdb/220_ann_qrs.txt
- Submission_code/Cleaned database/mitdb/220_ann_qrs_cleaned.txt
- Submission_code/Cleaned database/mitdb/221m.hea
- Submission_code/Cleaned database/mitdb/221m.mat
- Submission_code/Cleaned database/mitdb/221_ann_qrs.txt
- Submission_code/Cleaned database/mitdb/221_ann_qrs_cleaned.txt
- Submission_code/Cleaned database/mitdb/222m.hea
- Submission_code/Cleaned database/mitdb/222m.mat
- Submission_code/Cleaned database/mitdb/222_ann_qrs_cleaned.txt
- Submission_code/Cleaned database/mitdb/223m.hea
- Submission_code/Cleaned database/mitdb/223m.mat
- Submission_code/Cleaned database/mitdb/223_ann_qrs.txt
- Submission_code/Cleaned database/mitdb/223_ann_qrs_cleaned.txt
- Submission_code/Cleaned database/mitdb/228m.hea
- Submission_code/Cleaned database/mitdb/228m.mat
- Submission_code/Cleaned database/mitdb/228_ann_qrs.txt
- Submission_code/Cleaned database/mitdb/228_ann_qrs_cleaned.txt
- Submission_code/Cleaned database/mitdb/230m.hea
- Submission_code/Cleaned database/mitdb/230m.mat
- Submission_code/Cleaned database/mitdb/230_ann_qrs.txt
- Submission_code/Cleaned database/mitdb/230_ann_qrs_cleaned.txt
- Submission_code/Cleaned database/mitdb/231m.hea
- Submission_code/Cleaned database/mitdb/231m.mat
- Submission_code/Cleaned database/mitdb/231_ann_qrs.txt
- Submission_code/Cleaned database/mitdb/231_ann_qrs_cleaned.txt
- Submission_code/Cleaned database/mitdb/232m.hea
- Submission_code/Cleaned database/mitdb/232m.mat
- Submission_code/Cleaned database/mitdb/232_ann_qrs.txt
- Submission_code/Cleaned database/mitdb/232_ann_qrs_cleaned.txt
- Submission_code/Cleaned database/mitdb/233m.hea
- Submission_code/Cleaned database/mitdb/233m.mat
- Submission_code/Cleaned database/mitdb/233_ann_qrs.txt
- Submission_code/Cleaned database/mitdb/233_ann_qrs_cleaned.txt
- Submission_code/Cleaned database/mitdb/234m.hea
- Submission_code/Cleaned database/mitdb/234m.mat
- Submission_code/Cleaned database/mitdb/234_ann_qrs.txt
- Submission_code/Cleaned database/mitdb/234_ann_qrs_cleaned.txt
- Submission_code/Cleaned database/mitdb/Corrected_anns.zip
- Submission_code/Cleaned database/mitdb/Dowloading_script.m
- Submission_code/Cleaned database/mitdb/records.txt
- Submission_code/complementary_finder.m
- Submission_code/ECG_highpass.m
- Submission_code/extrema.m
- Submission_code/force_annotation.m
- Submission_code/force_pvc_ann.m
- Submission_code/is_ann_missed.m
- Submission_code/medfilt1m.m
- Submission_code/peakfinder.m
- Submission_code/polarity_determination.m
- Submission_code/PVC_Detector.m
- Submission_code/Quantative_analysis_mine_vs_physio_big_data.m
- Submission_code/smooth.m
- Submission_code/
