# Supplementary material for: Novel Method to Efficiently Create an mHealth App: Implementation of a Real-Time Electrocardiogram R Peak Detector
Source: JMIR Mhealth Uhealth. 2018 May 22;6(5):e118. doi: 10.2196/mhealth.8429 (PMC5989064; doi:10.2196/mhealth.8429)
Supplement: Multimedia Appendix 2 [file mhealth_v6i5e118_app2.zip › Submission_code/Additional_ann_cleaner_no_close_peaks.m]

function ann_indxs=Additional_ann_cleaner_no_close_peaks(t,vec,sample_rate,ann_indxs,stds)
time_to_explore=3; %sec
hot_spot=0.150; %sec
hot_spot_samples=floor(hot_spot*sample_rate);
ann_indxs_filter=[];
samples_window=floor(time_to_explore/2*sample_rate);
for counter=1:numel(ann_indxs)
    starting_point=max((ann_indxs(counter)-samples_window),1);
    ending_point=min((ann_indxs(counter)+samples_window),numel(vec));
    starting_point_hot_spot=max((ann_indxs(counter)-hot_spot_samples),1);
    ending_point_hot_spot=min((ann_indxs(counter)+hot_spot_samples),numel(vec));    
    mean_period=mean(vec(starting_point:ending_point));
    std_period=std(vec((starting_point:ending_point)));
%         if (t(ann_indxs(counter))>360)
%             disp('Stop  here');
%         end
    if (max(    abs(vec(starting_point_hot_spot:ending_point_hot_spot)-mean_period) )<stds*std_period)
        ann_indxs_filter(counter)=0;
        t(ann_indxs(counter))
    else
        ann_indxs_filter(counter)=1;
    end
    
end
ann_indxs=ann_indxs(ann_indxs_filter>0);
