# Supplementary material for: Novel Method to Efficiently Create an mHealth App: Implementation of a Real-Time Electrocardiogram R Peak Detector
Source: JMIR Mhealth Uhealth. 2018 May 22;6(5):e118. doi: 10.2196/mhealth.8429 (PMC5989064; doi:10.2196/mhealth.8429)
Supplement: Multimedia Appendix 2 [file mhealth_v6i5e118_app2.zip › Submission_code/Ann_cleaner.m]

function ann_indxs=Ann_cleaner(t,processed_signal,num_of_stds,ann_indxs)
%%  Cleans signals with low derivative
input_signal_diff=diff(processed_signal);
mean_abs_sig_diff=mean(abs(input_signal_diff));
std_abs_sig_diff=std(abs(input_signal_diff));

% subplot(2,1,2)
% plot(t,processed_signal)
% hold all
% plot(t(ann_indxs),processed_signal(ann_indxs))
% plot(t(2:end),abs(input_signal_diff))
is_R_Peak=[];

%%  Filter
max_aerial_diffs=[];
for counter=1:numel(ann_indxs)
    try
    max_aerial_diffs(counter)=max(abs(input_signal_diff(ann_indxs(counter)-15:ann_indxs(counter)+15)));
    catch
        try
        max_aerial_diffs(counter)=max(abs(input_signal_diff(ann_indxs(counter)-15:ann_indxs(counter))));        
        catch
             max_aerial_diffs(counter)=0;
        end
    end
    if max_aerial_diffs(counter)>(mean_abs_sig_diff+num_of_stds*std_abs_sig_diff)
        is_R_Peak(counter)=1;
    else
        is_R_Peak(counter)=0;        
    end
end
% plot(t(ann_indxs),max_aerial_diffs)
ann_indxs=ann_indxs(is_R_Peak>0);
