# Supplementary material for: Novel Method to Efficiently Create an mHealth App: Implementation of a Real-Time Electrocardiogram R Peak Detector
Source: JMIR Mhealth Uhealth. 2018 May 22;6(5):e118. doi: 10.2196/mhealth.8429 (PMC5989064; doi:10.2196/mhealth.8429)
Supplement: Multimedia Appendix 2 [file mhealth_v6i5e118_app2.zip › Submission_code/Cleaned database/mitdb/100_ann_qrs.txt]

19
78
371
663
947
1232
1516
1810
2045
2403
2707
2999
3283
3561
3863
4171
4467
4765
5061
5347
5634
5919
6215
6528
6824
7107
7392
7671
7954
8246
8540
8838
9142
9432
9711
9999
10283
10592
10895
11192
11481
11782
12067
12351
12646
12950
13267
13563
13843
14132
14424
14711
15012
15311
15608
15900
16184
16465
16756
17059
17359
17658
17948
18228
18515
18796
19081
19389
19694
19990
20272
20555
20838
21132
21424
21730
22030
22322
22604
22882
23165
23454
23757
24054
24346
24626
24914
25198
25486
25780
26089
26388
26671
26953
27238
27537
27834
28133
28432
28728
29015
29295
29581
29874
30183
30488
30780
31066
31349
31636
31928
32225
32530
32837
33128
33404
33692
33981
34275
34576
34871
35169
35456
35737
36017
36310
36606
36917
37216
37500
37783
38072
38357
38652
38951
39253
39548
39826
40097
40383
40678
40971
41272
41568
41850
42118
42417
42698
42997
43308
43604
43893
44173
44456
44744
45031
45324
45629
45926
46205
46479
46760
47038
47335
47633
47920
48203
48487
48767
49041
49324
49619
49924
50215
50492
50772
51057
51340
51627
51922
52217
52507
52785
53064
53342
53632
53924
54220
54508
54785
55065
55344
55626
55909
56208
56503
56785
57056
57334
57616
57901
58193
58491
58789
59078
59355
59632
59920
60215
60516
60818
61106
61392
61681
61964
62248
62548
62853
63155
63439
63712
63999
64289
64582
64877
65175
65465
65751
66031
66308
66605
66793
67131
67435
67729
68008
68303
68595
68887
69192
69504
69797
70074
70358
70644
70942
71241
71540
71846
72139
72418
72704
72999
73302
73612
73912
74197
74484
74768
74987
75333
75633
75935
76234
76516
76786
77075
77367
77664
77955
78252
78540
78825
79101
79387
79690
79992
80291
80584
80869
81153
81440
81731
82031
82336
82637
82928
83210
83493
83795
84104
84408
84710
85011
85304
85581
85871
86172
86479
86781
87080
87365
87653
87942
88233
88531
88835
89136
89422
89704
89989
90287
90591
90886
91191
91482
91762
92047
92339
92634
92945
93247
93535
93825
94103
94396
94694
94997
95299
95607
95894
96172
96451
96747
97051
97349
97645
97937
98229
98509
98790
99085
99383
99580
99931
1.0022e+05
1.005e+05
1.0078e+05
1.0107e+05
1.0136e+05
1.0165e+05
1.0194e+05
1.0224e+05
1.0252e+05
1.0279e+05
1.0308e+05
1.0337e+05
1.0367e+05
1.0396e+05
1.0426e+05
1.0455e+05
1.0483e+05
1.0512e+05
1.0541e+05
1.0571e+05
1.0602e+05
1.0632e+05
1.066e+05
1.0688e+05
1.0716e+05
1.0745e+05
1.0775e+05
1.0805e+05
1.0834e+05
1.0864e+05
1.0893e+05
1.092e+05
1.0949e+05
1.0977e+05
1.1008e+05
1.1038e+05
1.1067e+05
1.1096e+05
1.1124e+05
1.1152e+05
1.1181e+05
1.1211e+05
1.1241e+05
1.1271e+05
1.13e+05
1.1328e+05
1.1356e+05
1.1385e+05
1.1414e+05
1.1443e+05
1.1472e+05
1.15e+05
1.1528e+05
1.1555e+05
1.1582e+05
1.1608e+05
1.1637e+05
1.1666e+05
1.1694e+05
1.1721e+05
1.175e+05
1.1777e+05
1.1804e+05
1.1832e+05
1.1861e+05
1.1891e+05
1.1922e+05
1.1951e+05
1.1979e+05
1.2008e+05
1.2038e+05
1.2068e+05
1.2099e+05
1.213e+05
1.216e+05
1.2189e+05
1.2217e+05
1.2246e+05
1.2275e+05
1.2305e+05
1.2336e+05
1.2366e+05
1.2394e+05
1.2422e+05
1.2451e+05
1.2478e+05
1.2506e+05
1.2536e+05
1.2565e+05
1.2593e+05
1.262e+05
1.2648e+05
1.2675e+05
1.2703e+05
1.2731e+05
1.276e+05
1.2789e+05
1.2809e+05
1.2842e+05
1.287e+05
1.2896e+05
1.2923e+05
1.2952e+05
1.298e+05
1.3006e+05
1.3032e+05
1.3057e+05
1.3082e+05
1.3107e+05
1.3133e+05
1.3158e+05
1.3185e+05
1.3212e+05
1.3238e+05
1.3263e+05
1.3288e+05
1.3313e+05
1.3339e+05
1.3366e+05
1.3393e+05
1.342e+05
1.3446e+05
1.3474e+05
1.3499e+05
1.3524e+05
1.355e+05
1.3578e+05
1.3606e+05
1.3635e+05
1.3663e+05
1.369e+05
1.3717e+05
1.3745e+05
1.3773e+05
1.3801e+05
1.383e+05
1.386e+05
1.3889e+05
1.3916e+05
1.3944e+05
1.3972e+05
1.4001e+05
1.403e+05
1.406e+05
1.4088e+05
1.4115e+05
1.4142e+05
1.4168e+05
1.4194e+05
1.4221e+05
1.4248e+05
1.4275e+05
1.4301e+05
1.4327e+05
1.4352e+05
1.4377e+05
1.4403e+05
1.4429e+05
1.4456e+05
1.4483e+05
1.4511e+05
1.4538e+05
1.4565e+05
1.459e+05
1.4617e+05
1.4645e+05
1.4674e+05
1.4701e+05
1.4729e+05
1.4757e+05
1.4783e+05
1.481e+05
1.4836e+05
1.4864e+05
1.4892e+05
1.492e+05
1.4949e+05
1.4977e+05
1.5003e+05
1.503e+05
1.5058e+05
1.5085e+05
1.5112e+05
1.5141e+05
1.517e+05
1.5198e+05
1.5224e+05
1.5251e+05
1.5278e+05
1.5307e+05
1.5336e+05
1.5364e+05
1.5392e+05
1.5419e+05
1.5447e+05
1.5474e+05
1.5501e+05
1.5529e+05
1.5559e+05
1.5587e+05
1.5613e+05
1.564e+05
1.5665e+05
1.5691e+05
1.5717e+05
1.5743e+05
1.577e+05
1.5796e+05
1.5823e+05
1.5849e+05
1.5873e+05
1.5898e+05
1.5923e+05
1.5948e+05
1.5974e+05
1.6e+05
1.6026e+05
1.6051e+05
1.6076e+05
1.6101e+05
1.6126e+05
1.615e+05
1.6176e+05
1.6204e+05
1.6231e+05
1.6257e+05
1.6284e+05
1.6309e+05
1.6336e+05
1.6363e+05
1.639e+05
1.6418e+05
1.6446e+05
1.6473e+05
1.6499e+05
1.6525e+05
1.655e+05
1.6576e+05
1.6603e+05
1.663e+05
1.6657e+05
1.6684e+05
1.6711e+05
1.6737e+05
1.6764e+05
1.6791e+05
1.6819e+05
1.6848e+05
1.6878e+05
1.6908e+05
1.6935e+05
1.6963e+05
1.6991e+05
1.702e+05
1.705e+05
1.7072e+05
1.7108e+05
1.7137e+05
1.7165e+05
1.7192e+05
1.722e+05
1.7248e+05
1.7278e+05
1.7307e+05
1.7335e+05
1.7363e+05
1.7391e+05
1.7418e+05
1.7445e+05
1.7474e+05
1.7502e+05
1.7532e+05
1.7561e+05
1.7588e+05
1.7615e+05
1.7643e+05
1.767e+05
1.7698e+05
1.7725e+05
1.7752e+05
1.778e+05
1.7806e+05
1.7832e+05
1.7858e+05
1.7884e+05
1.7912e+05
1.7939e+05
1.7966e+05
1.7993e+05
1.8018e+05
1.8044e+05
1.8071e+05
1.8096e+05
1.8124e+05
1.8152e+05
1.8181e+05
1.8208e+05
1.8235e+05
1.8262e+05
1.829e+05
1.8318e+05
1.8348e+05
1.8378e+05
1.8407e+05
1.8436e+05
1.8465e+05
1.8493e+05
1.8521e+05
1.8551e+05
1.8583e+05
1.8614e+05
1.8643e+05
1.8672e+05
1.8701e+05
1.8729e+05
1.8758e+05
1.8787e+05
1.8818e+05
1.8848e+05
1.8876e+05
1.8904e+05
1.8933e+05
1.8962e+05
1.8993e+05
1.9023e+05
1.9053e+05
1.9082e+05
1.9111e+05
1.914e+05
1.9168e+05
1.9198e+05
1.9228e+05
1.9258e+05
1.9286e+05
1.9315e+05
1.9342e+05
1.937e+05
1.94e+05
1.9428e+05
1.9458e+05
1.9487e+05
1.9516e+05
1.9543e+05
1.957e+05
1.9598e+05
1.9627e+05
1.9656e+05
1.9685e+05
1.9713e+05
1.9742e+05
1.9769e+05
1.9795e+05
1.9822e+05
1.985e+05
1.9879e+05
1.9908e+05
1.9935e+05
1.9962e+05
1.999e+05
2.0016e+05
2.0044e+05
2.0072e+05
2.0099e+05
2.0127e+05
2.0155e+05
2.0181e+05
2.0207e+05
2.0234e+05
2.0262e+05
2.029e+05
2.0318e+05
2.0347e+05
2.0374e+05
2.0402e+05
2.043e+05
2.0458e+05
2.0486e+05
2.0516e+05
2.0546e+05
2.0574e+05
2.0602e+05
2.0629e+05
2.0657e+05
2.0684e+05
2.0713e+05
2.0742e+05
2.0772e+05
2.08e+05
2.0828e+05
2.0855e+05
2.0882e+05
2.091e+05
2.0939e+05
2.0968e+05
2.0997e+05
2.1026e+05
2.1054e+05
2.1081e+05
2.1109e+05
2.1136e+05
2.1166e+05
2.1195e+05
2.1223e+05
2.125e+05
2.1278e+05
2.1306e+05
2.1333e+05
2.1361e+05
2.139e+05
2.1418e+05
2.1447e+05
2.1474e+05
2.1501e+05
2.1528e+05
2.1556e+05
2.1585e+05
2.1614e+05
2.1643e+05
2.1671e+05
2.1699e+05
2.1727e+05
2.1755e+05
2.1782e+05
2.1812e+05
2.1842e+05
2.187e+05
2.1897e+05
2.1925e+05
2.1953e+05
2.1981e+05
2.201e+05
2.2039e+05
2.2069e+05
2.2098e+05
2.2125e+05
2.2153e+05
2.218e+05
2.2208e+05
2.2238e+05
2.2267e+05
2.2295e+05
2.2323e+05
2.2351e+05
2.2378e+05
2.2405e+05
2.2433e+05
2.2462e+05
2.2492e+05
2.252e+05
2.2547e+05
2.2574e+05
2.2602e+05
2.263e+05
2.2657e+05
2.2686e+05
2.2714e+05
2.2743e+05
2.277e+05
2.2798e+05
2.2824e+05
2.2852e+05
2.2881e+05
2.291e+05
2.2938e+05
2.2966e+05
2.2994e+05
2.3022e+05
2.3049e+05
2.3076e+05
2.3106e+05
2.3136e+05
2.3164e+05
2.3191e+05
2.3219e+05
2.3246e+05
2.3273e+05
2.3302e+05
2.333e+05
2.3359e+05
2.3388e+05
2.3415e+05
2.3442e+05
2.3468e+05
2.3496e+05
2.3525e+05
2.3555e+05
2.3583e+05
2.3611e+05
2.3639e+05
2.3666e+05
2.3693e+05
2.3721e+05
2.375e+05
2.3778e+05
2.3807e+05
2.3834e+05
2.3861e+05
2.3888e+05
2.3916e+05
2.3943e+05
2.3972e+05
2.4e+05
2.4027e+05
2.4054e+05
2.4081e+05
2.4107e+05
2.4132e+05
2.4159e+05
2.4186e+05
2.4212e+05
2.4237e+05
2.4263e+05
2.4288e+05
2.4313e+05
2.4339e+05
2.4364e+05
2.4391e+05
2.4419e+05
2.4446e+05
2.4473e+05
2.4498e+05
2.4525e+05
2.4552e+05
2.4579e+05
2.4607e+05
2.4635e+05
2.4665e+05
2.4694e+05
2.472e+05
2.4747e+05
2.4774e+05
2.4802e+05
2.483e+05
2.4859e+05
2.4888e+05
2.4916e+05
2.4943e+05
2.4971e+05
2.4999e+05
2.5027e+05
2.5056e+05
2.5086e+05
2.5116e+05
2.5144e+05
2.5171e+05
2.52e+05
2.5229e+05
2.5258e+05
2.5287e+05
2.5316e+05
2.5346e+05
2.5374e+05
2.5401e+05
2.5428e+05
2.5459e+05
2.5489e+05
2.5517e+05
2.5545e+05
2.5574e+05
2.5603e+05
2.563e+05
2.5657e+05
2.5686e+05
2.5716e+05
2.5744e+05
2.5771e+05
2.5797e+05
2.5823e+05
2.5848e+05
2.5874e+05
2.5901e+05
2.5928e+05
2.5954e+05
2.5981e+05
2.6008e+05
2.6034e+05
2.6059e+05
2.6085e+05
2.6113e+05
2.6142e+05
2.6169e+05
2.6197e+05
2.6224e+05
2.6252e+05
2.6279e+05
2.6306e+05
2.6335e+05
2.6364e+05
2.6393e+05
2.6422e+05
2.645e+05
2.6477e+05
2.6506e+05
2.6536e+05
2.6565e+05
2.6595e+05
2.6624e+05
2.6653e+05
2.6682e+05
2.671e+05
2.6738e+05
2.6768e+05
2.6798e+05
2.6826e+05
2.6854e+05
2.6882e+05
2.691e+05
2.6938e+05
2.6967e+05
2.6996e+05
2.7026e+05
2.7055e+05
2.7082e+05
2.711e+05
2.7137e+05
2.7166e+05
2.7195e+05
2.7224e+05
2.7253e+05
2.7284e+05
2.7312e+05
2.734e+05
2.7368e+05
2.7397e+05
2.7426e+05
2.7456e+05
2.7485e+05
2.7513e+05
2.754e+05
2.7567e+05
2.7595e+05
2.7624e+05
2.7652e+05
2.768e+05
2.771e+05
2.7739e+05
2.7765e+05
2.7792e+05
2.7821e+05
2.7852e+05
2.7882e+05
2.791e+05
2.7938e+05
2.7958e+05
2.7992e+05
2.8021e+05
2.8051e+05
2.8082e+05
2.8111e+05
2.814e+05
2.8168e+05
2.8196e+05
2.8223e+05
2.8251e+05
2.828e+05
2.831e+05
2.8339e+05
2.8367e+05
2.8394e+05
2.8422e+05
2.8449e+05
2.8478e+05
2.8507e+05
2.8536e+05
2.8565e+05
2.8594e+05
2.8621e+05
2.8649e+05
2.8676e+05
2.8705e+05
2.8735e+05
2.8766e+05
2.8794e+05
2.8823e+05
2.8851e+05
2.8879e+05
2.8908e+05
2.8937e+05
2.8967e+05
2.8997e+05
2.9026e+05
2.9054e+05
2.9081e+05
2.9111e+05
2.9141e+05
2.917e+05
2.9199e+05
2.9228e+05
2.9257e+05
2.9284e+05
2.9312e+05
2.9341e+05
2.9371e+05
2.9401e+05
2.943e+05
2.9458e+05
2.9486e+05
2.9514e+05
2.9542e+05
2.9572e+05
2.9601e+05
2.9632e+05
2.9661e+05
2.9689e+05
2.9717e+05
2.9745e+05
2.9774e+05
2.9803e+05
2.9834e+05
2.9863e+05
2.9892e+05
2.9921e+05
2.9948e+05
2.9976e+05
3.0005e+05
3.0036e+05
3.0066e+05
3.0094e+05
3.0121e+05
3.015e+05
3.0178e+05
3.0206e+05
3.0235e+05
3.0264e+05
3.0295e+05
3.0324e+05
3.035e+05
3.0377e+05
3.0407e+05
3.0436e+05
3.0464e+05
3.0492e+05
3.0521e+05
3.055e+05
3.0571e+05
3.0604e+05
3.0634e+05
3.0664e+05
3.0694e+05
3.0724e+05
3.0752e+05
3.0775e+05
3.0806e+05
3.0835e+05
3.0863e+05
3.0891e+05
3.0922e+05
3.0952e+05
3.0978e+05
3.1005e+05
3.1033e+05
3.1063e+05
3.1092e+05
3.112e+05
3.1149e+05
3.1178e+05
3.1206e+05
3.1233e+05
3.1261e+05
3.1283e+05
3.1319e+05
3.1351e+05
3.1381e+05
3.1409e+05
3.1437e+05
3.1466e+05
3.1495e+05
3.1525e+05
3.1554e+05
3.1584e+05
3.1614e+05
3.1642e+05
3.1669e+05
3.1698e+05
3.1727e+05
3.1756e+05
3.1779e+05
3.1815e+05
3.1844e+05
3.1873e+05
3.1901e+05
3.1922e+05
3.1959e+05
3.199e+05
3.2021e+05
3.2049e+05
3.2079e+05
3.2107e+05
3.2137e+05
3.2166e+05
3.2197e+05
3.2228e+05
3.2257e+05
3.2286e+05
3.2314e+05
3.2343e+05
3.2373e+05
3.2404e+05
3.2434e+05
3.2464e+05
3.2493e+05
3.2522e+05
3.255e+05
3.2578e+05
3.2609e+05
3.264e+05
3.267e+05
3.2699e+05
3.2728e+05
3.2757e+05
3.2786e+05
3.2815e+05
3.2845e+05
3.2875e+05
3.2906e+05
3.2934e+05
3.2962e+05
3.2991e+05
3.3022e+05
3.3052e+05
3.3082e+05
3.3112e+05
3.3141e+05
3.317e+05
3.3199e+05
3.3228e+05
3.3259e+05
3.329e+05
3.332e+05
3.3348e+05
3.3377e+05
3.3406e+05
3.3435e+05
3.3464e+05
3.3494e+05
3.3525e+05
3.3554e+05
3.3582e+05
3.361e+05
3.3639e+05
3.3668e+05
3.3698e+05
3.3728e+05
3.3757e+05
3.3786e+05
3.3815e+05
3.3843e+05
3.3872e+05
3.3903e+05
3.3933e+05
3.3964e+05
3.3993e+05
3.4021e+05
3.4049e+05
3.4078e+05
3.4108e+05
3.4138e+05
3.4168e+05
3.4198e+05
3.4227e+05
3.4255e+05
3.4282e+05
3.4312e+05
3.4341e+05
3.4371e+05
3.44e+05
3.4428e+05
3.4456e+05
3.4484e+05
3.4513e+05
3.4542e+05
3.4572e+05
3.4602e+05
3.4631e+05
3.466e+05
3.468e+05
3.4715e+05
3.4746e+05
3.4776e+05
3.4806e+05
3.4837e+05
3.4866e+05
3.4894e+05
3.4922e+05
3.495e+05
3.498e+05
3.5011e+05
3.5041e+05
3.5069e+05
3.5098e+05
3.5127e+05
3.5148e+05
3.5182e+05
3.5212e+05
3.5242e+05
3.5271e+05
3.5299e+05
3.5326e+05
3.5355e+05
3.5383e+05
3.5413e+05
3.5443e+05
3.5472e+05
3.5502e+05
3.553e+05
3.5558e+05
3.5586e+05
3.5617e+05
3.5646e+05
3.5676e+05
3.5705e+05
3.5733e+05
3.5761e+05
3.579e+05
3.5819e+05
3.5848e+05
3.5879e+05
3.5909e+05
3.5937e+05
3.5964e+05
3.599e+05
3.6018e+05
3.6047e+05
3.6076e+05
3.6105e+05
3.6134e+05
3.6163e+05
3.619e+05
3.6216e+05
3.6245e+05
3.6273e+05
3.6303e+05
3.6332e+05
3.6361e+05
3.6388e+05
3.6416e+05
3.6445e+05
3.6473e+05
3.6502e+05
3.6533e+05
3.6564e+05
3.6592e+05
3.6619e+05
3.6648e+05
3.6678e+05
3.6706e+05
3.6736e+05
3.6768e+05
3.6796e+05
3.6825e+05
3.6853e+05
3.6882e+05
3.6911e+05
3.6941e+05
3.6972e+05
3.7001e+05
3.7028e+05
3.7056e+05
3.7084e+05
3.7113e+05
3.7141e+05
3.717e+05
3.7201e+05
3.723e+05
3.7256e+05
3.7284e+05
3.7312e+05
3.7343e+05
3.7371e+05
3.74e+05
3.743e+05
3.746e+05
3.7486e+05
3.7512e+05
3.7541e+05
3.7572e+05
3.76e+05
3.7629e+05
3.7658e+05
3.7686e+05
3.7708e+05
3.774e+05
3.777e+05
3.7801e+05
3.7831e+05
3.7861e+05
3.7889e+05
3.7916e+05
3.7944e+05
3.7973e+05
3.8002e+05
3.8031e+05
3.8061e+05
3.809e+05
3.8117e+05
3.8145e+05
3.8172e+05
3.8202e+05
3.8231e+05
3.8261e+05
3.829e+05
3.8318e+05
3.8346e+05
3.8374e+05
3.8403e+05
3.8432e+05
3.8462e+05
3.8492e+05
3.8521e+05
3.8549e+05
3.8577e+05
3.8605e+05
3.8635e+05
3.8665e+05
3.8694e+05
3.8724e+05
3.8753e+05
3.8781e+05
3.8808e+05
3.8837e+05
3.8867e+05
3.8898e+05
3.8928e+05
3.8956e+05
3.8986e+05
3.9015e+05
3.9044e+05
3.9073e+05
3.9104e+05
3.9134e+05
3.9164e+05
3.9192e+05
3.922e+05
3.9249e+05
3.9278e+05
3.9308e+05
3.9338e+05
3.9368e+05
3.9396e+05
3.9424e+05
3.9452e+05
3.948e+05
3.951e+05
3.954e+05
3.957e+05
3.9599e+05
3.9627e+05
3.9655e+05
3.9685e+05
3.9713e+05
3.9734e+05
3.977e+05
3.9801e+05
3.983e+05
3.9857e+05
3.9885e+05
3.9914e+05
3.9944e+05
3.9973e+05
4.0002e+05
4.0032e+05
4.006e+05
4.0088e+05
4.0116e+05
4.0145e+05
4.0176e+05
4.0206e+05
4.0236e+05
4.0265e+05
4.0293e+05
4.0322e+05
4.0351e+05
4.038e+05
4.041e+05
4.044e+05
4.047e+05
4.0498e+05
4.0526e+05
4.0554e+05
4.0584e+05
4.0613e+05
4.0643e+05
4.0672e+05
4.0701e+05
4.0729e+05
4.0756e+05
4.0785e+05
4.0815e+05
4.0845e+05
4.0875e+05
4.0903e+05
4.0932e+05
4.096e+05
4.0988e+05
4.1018e+05
4.1048e+05
4.1078e+05
4.1107e+05
4.1135e+05
4.1163e+05
4.1192e+05
4.1221e+05
4.1251e+05
4.1282e+05
4.1311e+05
4.134e+05
4.1369e+05
4.1397e+05
4.1425e+05
4.1454e+05
4.1485e+05
4.1514e+05
4.1543e+05
4.157e+05
4.16e+05
4.1628e+05
4.1656e+05
4.1685e+05
4.1715e+05
4.1745e+05
4.1773e+05
4.1801e+05
4.1828e+05
4.1858e+05
4.1887e+05
4.1916e+05
4.1945e+05
4.1975e+05
4.2002e+05
4.203e+05
4.2058e+05
4.2087e+05
4.2117e+05
4.2148e+05
4.2177e+05
4.22e+05
4.2232e+05
4.226e+05
4.2282e+05
4.2316e+05
4.2346e+05
4.2377e+05
4.2406e+05
4.2434e+05
4.2462e+05
4.2489e+05
4.2519e+05
4.2549e+05
4.2579e+05
4.2608e+05
4.2638e+05
4.2666e+05
4.2694e+05
4.2723e+05
4.2752e+05
4.2783e+05
4.2813e+05
4.2841e+05
4.287e+05
4.2899e+05
4.2928e+05
4.2956e+05
4.2987e+05
4.3017e+05
4.3047e+05
4.3076e+05
4.3104e+05
4.3132e+05
4.3162e+05
4.3191e+05
4.3221e+05
4.3251e+05
4.328e+05
4.3308e+05
4.3336e+05
4.3365e+05
4.3384e+05
4.3421e+05
4.3451e+05
4.3481e+05
4.351e+05
4.3537e+05
4.3566e+05
4.3595e+05
4.3615e+05
4.3651e+05
4.3682e+05
4.3712e+05
4.374e+05
4.3768e+05
4.3797e+05
4.3827e+05
4.3857e+05
4.3887e+05
4.3916e+05
4.3946e+05
4.3974e+05
4.4002e+05
4.4031e+05
4.4062e+05
4.4094e+05
4.4123e+05
4.4152e+05
4.4182e+05
4.4211e+05
4.4241e+05
4.4262e+05
4.4299e+05
4.433e+05
4.4361e+05
4.4389e+05
4.4418e+05
4.4447e+05
4.4471e+05
4.4506e+05
4.4536e+05
4.4566e+05
4.4595e+05
4.4623e+05
4.4651e+05
4.468e+05
4.471e+05
4.474e+05
4.477e+05
4.4798e+05
4.4826e+05
4.4855e+05
4.4884e+05
4.4914e+05
4.4944e+05
4.4975e+05
4.5004e+05
4.5033e+05
4.5061e+05
4.509e+05
4.5119e+05
4.515e+05
4.5181e+05
4.521e+05
4.5239e+05
4.5268e+05
4.5296e+05
4.5325e+05
4.5355e+05
4.5385e+05
4.5416e+05
4.5444e+05
4.5465e+05
4.55e+05
4.5529e+05
4.5559e+05
4.5589e+05
4.5619e+05
4.5649e+05
4.5677e+05
4.5705e+05
4.5733e+05
4.5764e+05
4.5794e+05
4.5817e+05
4.5852e+05
4.5882e+05
4.591e+05
4.5938e+05
4.5966e+05
4.5997e+05
4.6028e+05
4.6057e+05
4.6086e+05
4.6115e+05
4.6143e+05
4.6172e+05
4.6202e+05
4.6232e+05
4.6262e+05
4.6292e+05
4.632e+05
4.6348e+05
4.6377e+05
4.6405e+05
4.6436e+05
4.6466e+05
4.6496e+05
4.6526e+05
4.6554e+05
4.6582e+05
4.661e+05
4.664e+05
4.6671e+05
4.6701e+05
4.6731e+05
4.6759e+05
4.6788e+05
4.6816e+05
4.6846e+05
4.6876e+05
4.6907e+05
4.6936e+05
4.6966e+05
4.6994e+05
4.7023e+05
4.7053e+05
4.7084e+05
4.7114e+05
4.7144e+05
4.7173e+05
4.7202e+05
4.723e+05
4.7259e+05
4.7289e+05
4.732e+05
4.735e+05
4.7379e+05
4.7408e+05
4.7436e+05
4.7465e+05
4.7494e+05
4.7524e+05
4.7555e+05
4.7585e+05
4.7614e+05
4.7642e+05
4.7671e+05
4.77e+05
4.7731e+05
4.776e+05
4.779e+05
4.782e+05
4.7848e+05
4.7876e+05
4.7904e+05
4.7933e+05
4.7963e+05
4.7993e+05
4.8022e+05
4.805e+05
4.8078e+05
4.8106e+05
4.8134e+05
4.8164e+05
4.8194e+05
4.8224e+05
4.8253e+05
4.828e+05
4.8307e+05
4.8335e+05
4.8364e+05
4.8393e+05
4.8422e+05
4.8451e+05
4.8479e+05
4.8507e+05
4.8535e+05
4.8564e+05
4.8594e+05
4.8625e+05
4.8656e+05
4.8684e+05
4.8713e+05
4.8742e+05
4.8772e+05
4.8802e+05
4.8832e+05
4.8864e+05
4.8893e+05
4.8922e+05
4.895e+05
4.8979e+05
4.9009e+05
4.9039e+05
4.907e+05
4.91e+05
4.9129e+05
4.9157e+05
4.9185e+05
4.9215e+05
4.9245e+05
4.9275e+05
4.9305e+05
4.9334e+05
4.9362e+05
4.9392e+05
4.942e+05
4.9449e+05
4.9479e+05
4.9509e+05
4.9537e+05
4.9565e+05
4.9592e+05
4.962e+05
4.965e+05
4.9671e+05
4.9708e+05
4.9738e+05
4.9766e+05
4.9795e+05
4.9823e+05
4.9852e+05
4.9881e+05
4.9912e+05
4.9942e+05
4.997e+05
4.9999e+05
5.0027e+05
5.0055e+05
5.0085e+05
5.0115e+05
5.0145e+05
5.0175e+05
5.0204e+05
5.0232e+05
5.026e+05
5.0289e+05
5.0319e+05
5.035e+05
5.038e+05
5.0408e+05
5.0437e+05
5.0466e+05
5.0494e+05
5.0523e+05
5.0553e+05
5.0583e+05
5.0613e+05
5.064e+05
5.0668e+05
5.0697e+05
5.0726e+05
5.0755e+05
5.0786e+05
5.0816e+05
5.0846e+05
5.0874e+05
5.0902e+05
5.0932e+05
5.0962e+05
5.0992e+05
5.1022e+05
5.1052e+05
5.108e+05
5.1109e+05
5.1137e+05
5.1166e+05
5.1197e+05
5.1228e+05
5.1257e+05
5.1285e+05
5.1314e+05
5.1342e+05
5.1372e+05
5.1402e+05
5.1432e+05
5.1463e+05
5.1492e+05
5.152e+05
5.1548e+05
5.1576e+05
5.1607e+05
5.1637e+05
5.1667e+05
5.1697e+05
5.1727e+05
5.1755e+05
5.1783e+05
5.1813e+05
5.1843e+05
5.1874e+05
5.1903e+05
5.1931e+05
5.196e+05
5.1988e+05
5.2015e+05
5.2046e+05
5.2077e+05
5.2098e+05
5.2134e+05
5.2163e+05
5.2191e+05
5.2221e+05
5.2251e+05
5.2282e+05
5.2312e+05
5.2342e+05
5.2371e+05
5.24e+05
5.2428e+05
5.2458e+05
5.2489e+05
5.252e+05
5.2549e+05
5.2578e+05
5.2606e+05
5.2636e+05
5.2665e+05
5.2694e+05
5.2724e+05
5.2755e+05
5.2784e+05
5.2812e+05
5.284e+05
5.2869e+05
5.2899e+05
5.2929e+05
5.296e+05
5.299e+05
5.3019e+05
5.3047e+05
5.3076e+05
5.3106e+05
5.3136e+05
5.3167e+05
5.3197e+05
5.3226e+05
5.3254e+05
5.3283e+05
5.3312e+05
5.3342e+05
5.3372e+05
5.3401e+05
5.3431e+05
5.3459e+05
5.3487e+05
5.3516e+05
5.3546e+05
5.3577e+05
5.3607e+05
5.3636e+05
5.3664e+05
5.3693e+05
5.3721e+05
5.3751e+05
5.3781e+05
5.3812e+05
5.3842e+05
5.3871e+05
5.3899e+05
5.3928e+05
5.3958e+05
5.3988e+05
5.4017e+05
5.4047e+05
5.4077e+05
5.4105e+05
5.4134e+05
5.4162e+05
5.4192e+05
5.4223e+05
5.4253e+05
5.4283e+05
5.4312e+05
5.4341e+05
5.4369e+05
5.4398e+05
5.4429e+05
5.4459e+05
5.449e+05
5.4518e+05
5.4546e+05
5.4574e+05
5.4602e+05
5.4631e+05
5.466e+05
5.4679e+05
5.472e+05
5.4748e+05
5.4776e+05
5.4803e+05
5.4834e+05
5.4863e+05
5.4893e+05
5.4922e+05
5.495e+05
5.4978e+05
5.5007e+05
5.5035e+05
5.5064e+05
5.5095e+05
5.5125e+05
5.5153e+05
5.5182e+05
5.521e+05
5.5239e+05
5.5268e+05
5.5298e+05
5.5328e+05
5.5359e+05
5.5388e+05
5.5416e+05
5.5444e+05
5.5472e+05
5.5503e+05
5.5532e+05
5.5561e+05
5.5592e+05
5.562e+05
5.5649e+05
5.5677e+05
5.5706e+05
5.5736e+05
5.5767e+05
5.5796e+05
5.5824e+05
5.5853e+05
5.5881e+05
5.591e+05
5.594e+05
5.597e+05
5.6e+05
5.603e+05
5.6058e+05
5.6085e+05
5.6114e+05
5.6144e+05
5.6173e+05
5.6202e+05
5.6231e+05
5.6259e+05
5.6281e+05
5.6314e+05
5.6342e+05
5.6373e+05
5.6403e+05
5.6432e+05
5.646e+05
5.6488e+05
5.6516e+05
5.6545e+05
5.6574e+05
5.6604e+05
5.6626e+05
5.6662e+05
5.669e+05
5.6719e+05
5.6738e+05
5.6772e+05
5.6803e+05
5.6833e+05
5.6862e+05
5.6892e+05
5.692e+05
5.6948e+05
5.6976e+05
5.7006e+05
5.7037e+05
5.7067e+05
5.7096e+05
5.7125e+05
5.7154e+05
5.7183e+05
5.7212e+05
5.7243e+05
5.7273e+05
5.7304e+05
5.7333e+05
5.7361e+05
5.7389e+05
5.7419e+05
5.7443e+05
5.7479e+05
5.751e+05
5.7539e+05
5.7568e+05
5.7596e+05
5.7625e+05
5.7655e+05
5.7686e+05
5.7716e+05
5.7746e+05
5.7774e+05
5.7803e+05
5.7831e+05
5.786e+05
5.789e+05
5.792e+05
5.7945e+05
5.7979e+05
5.8008e+05
5.8036e+05
5.8065e+05
5.8095e+05
5.8125e+05
5.8154e+05
5.8184e+05
5.8212e+05
5.824e+05
5.8267e+05
5.8292e+05
5.8324e+05
5.8354e+05
5.8382e+05
5.841e+05
5.8436e+05
5.8464e+05
5.849e+05
5.8518e+05
5.8546e+05
5.8573e+05
5.8601e+05
5.8628e+05
5.8653e+05
5.8677e+05
5.8703e+05
5.873e+05
5.8757e+05
5.8784e+05
5.8811e+05
5.8838e+05
5.8864e+05
5.8891e+05
5.8918e+05
5.8946e+05
5.8975e+05
5.9004e+05
5.9032e+05
5.9059e+05
5.9086e+05
5.9114e+05
5.9142e+05
5.9171e+05
5.92e+05
5.9229e+05
5.9257e+05
5.9285e+05
5.9307e+05
5.9339e+05
5.9368e+05
5.9399e+05
5.9428e+05
5.9456e+05
5.9486e+05
5.9513e+05
5.954e+05
5.9569e+05
5.9599e+05
5.9628e+05
5.9658e+05
5.9688e+05
5.9714e+05
5.974e+05
5.9767e+05
5.9793e+05
5.9819e+05
5.9846e+05
5.9871e+05
5.9897e+05
5.9922e+05
5.9947e+05
5.997e+05
5.9995e+05
6.0022e+05
6.0048e+05
6.0074e+05
6.0101e+05
6.0127e+05
6.0154e+05
6.018e+05
6.0206e+05
6.0233e+05
6.0261e+05
6.0289e+05
6.0318e+05
6.0346e+05
6.0372e+05
6.0399e+05
6.0428e+05
6.0456e+05
6.0484e+05
6.0515e+05
6.0546e+05
6.0574e+05
6.0601e+05
6.0629e+05
6.0659e+05
6.0688e+05
6.0718e+05
6.0748e+05
6.0777e+05
6.0804e+05
6.0831e+05
6.0858e+05
6.0885e+05
6.0914e+05
6.0943e+05
6.0972e+05
6.0999e+05
6.1026e+05
6.1054e+05
6.1082e+05
6.1111e+05
6.114e+05
6.117e+05
6.1199e+05
6.1226e+05
6.1254e+05
6.1282e+05
6.1311e+05
6.134e+05
6.1369e+05
6.1398e+05
6.1426e+05
6.1454e+05
6.1482e+05
6.1509e+05
6.1537e+05
6.1568e+05
6.1597e+05
6.1625e+05
6.1653e+05
6.168e+05
6.1709e+05
6.1737e+05
6.1766e+05
6.1795e+05
6.1825e+05
6.1853e+05
6.188e+05
6.1908e+05
6.1936e+05
6.1965e+05
6.1995e+05
6.2025e+05
6.2054e+05
6.2083e+05
6.211e+05
6.2138e+05
6.2166e+05
6.2194e+05
6.2225e+05
6.2254e+05
6.2282e+05
6.2309e+05
6.2337e+05
6.2364e+05
6.2392e+05
6.2419e+05
6.2448e+05
6.2477e+05
6.2505e+05
6.2531e+05
6.2558e+05
6.2585e+05
6.2614e+05
6.2643e+05
6.2672e+05
6.27e+05
6.2728e+05
6.2756e+05
6.2783e+05
6.281e+05
6.2839e+05
6.2869e+05
6.2898e+05
6.2917e+05
6.295e+05
6.2976e+05
6.3003e+05
6.3029e+05
6.3056e+05
6.3084e+05
6.3111e+05
6.3138e+05
6.3164e+05
6.319e+05
6.3216e+05
6.3242e+05
6.3269e+05
6.3296e+05
6.3323e+05
6.335e+05
6.3377e+05
6.3403e+05
6.3428e+05
6.3455e+05
6.3483e+05
6.3511e+05
6.354e+05
6.3568e+05
6.3597e+05
6.3624e+05
6.3652e+05
6.3681e+05
6.3711e+05
6.374e+05
6.377e+05
6.38e+05
6.3828e+05
6.3856e+05
6.3885e+05
6.3914e+05
6.3945e+05
6.3974e+05
6.4004e+05
6.4033e+05
6.4062e+05
6.409e+05
6.4118e+05
6.4148e+05
6.4178e+05
6.4207e+05
6.4234e+05
6.4262e+05
6.4289e+05
6.4316e+05
6.4344e+05
6.4372e+05
6.4401e+05
6.4429e+05
6.4455e+05
6.4481e+05
6.4506e+05
6.4532e+05
6.4558e+05
6.4586e+05
6.4613e+05
6.4639e+05
6.4666e+05
6.4692e+05
6.4717e+05
6.4742e+05
6.4767e+05
6.4794e+05
6.482e+05
6.4848e+05
6.4873e+05
6.4898e+05
6.4923e+05
6.4948e+05
6.4974e+05
6.4999e+05
