# Supplementary material for: Novel Method to Efficiently Create an mHealth App: Implementation of a Real-Time Electrocardiogram R Peak Detector
Source: JMIR Mhealth Uhealth. 2018 May 22;6(5):e118. doi: 10.2196/mhealth.8429 (PMC5989064; doi:10.2196/mhealth.8429)
Supplement: Multimedia Appendix 2 [file mhealth_v6i5e118_app2.zip › Submission_code/Cleaned database/mitdb/100_ann_qrs_cleaned.txt]

78
371
663
947
1232
1516
1810
2045
2403
2707
2999
3283
3561
3863
4171
4467
4765
5061
5347
5634
5919
6215
6528
6824
7107
7392
7671
7954
8246
8540
8838
9142
9432
9711
9999
10283
10592
10895
11192
11481
11782
12067
12351
12646
12950
13267
13563
13843
14132
14424
14711
15012
15311
15608
15900
16184
16465
16756
17059
17359
17658
17948
18228
18515
18796
19081
19389
19694
19990
20272
20555
20838
21132
21424
21730
22030
22322
22604
22882
23165
23454
23757
24054
24346
24626
24914
25198
25486
25780
26089
26388
26671
26953
27238
27537
27834
28133
28432
28728
29015
29295
29581
29874
30183
30488
30780
31066
31349
31636
31928
32225
32530
32837
33128
33404
33692
33981
34275
34576
34871
35169
35456
35737
36017
36310
36606
36917
37216
37500
37783
38072
38357
38652
38951
39253
39548
39826
40097
40383
40678
40971
41272
41568
41850
42118
42417
42698
42997
43308
43604
43893
44173
44456
44744
45031
45324
45629
45926
46205
46479
46760
47038
47335
47633
47920
48203
48487
48767
49041
49324
49619
49924
50215
50492
50772
51057
51340
51627
51922
52217
52507
52785
53064
53342
53632
53924
54220
54508
54785
55065
55344
55626
55909
56208
56503
56785
57056
57334
57616
57901
58193
58491
58789
59078
59355
59632
59920
60215
60516
60818
61106
61392
61681
61964
62248
62548
62853
63155
63439
63712
63999
64289
64582
64877
65175
65465
65751
66031
66308
66605
66793
67131
67435
67729
68008
68303
68595
68887
69192
69504
69797
70074
70358
70644
70942
71241
71540
71846
72139
72418
72704
72999
73302
73612
73912
74197
74484
74768
74987
75333
75633
75935
76234
76516
76786
77075
77367
77664
77955
78252
78540
78825
79101
79387
79690
79992
80291
80584
80869
81153
81440
81731
82031
82336
82637
82928
83210
83493
83795
84104
84408
84710
85011
85304
85581
85871
86172
86479
86781
87080
87365
87653
87942
88233
88531
88835
89136
89422
89704
89989
90287
90591
90886
91191
91482
91762
92047
92339
92634
92945
93247
93535
93825
94103
94396
94694
94997
95299
95607
95894
96172
96451
96747
97051
97349
97645
97937
98229
98509
98790
99085
99383
99580
99931
100220
100500
100780
101070
101360
101650
101940
102240
102520
102790
103080
103370
103670
103960
104260
104550
104830
105120
105410
105710
106020
106320
106600
106880
107160
107450
107750
108050
108340
108640
108930
109200
109490
109770
110080
110380
110670
110960
111240
111520
111810
112110
112410
112710
113000
113280
113560
113850
114140
114430
114720
115000
115280
115550
115820
116080
116370
116660
116940
117210
117500
117770
118040
118320
118610
118910
119220
119510
119790
120080
120380
120680
120990
121300
121600
121890
122170
122460
122750
123050
123360
123660
123940
124220
124510
124780
125060
125360
125650
125930
126200
126480
126750
127030
127310
127600
127890
128090
128420
128700
128960
129230
129520
129800
130060
130320
130570
130820
131070
131330
131580
131850
132120
132380
132630
132880
133130
133390
133660
133930
134200
134460
134740
134990
135240
135500
135780
136060
136350
136630
136900
137170
137450
137730
138010
138300
138600
138890
139160
139440
139720
140010
140300
140600
140880
141150
141420
141680
141940
142210
142480
142750
143010
143270
143520
143770
144030
144290
144560
144830
145110
145380
145650
145900
146170
146450
146740
147010
147290
147570
147830
148100
148360
148640
148920
149200
149490
149770
150030
150300
150580
150850
151120
151410
151700
151980
152240
152510
152780
153070
153360
153640
153920
154190
154470
154740
155010
155290
155590
155870
156130
156400
156650
156910
157170
157430
157700
157960
158230
158490
158730
158980
159230
159480
159740
160000
160260
160510
160760
161010
161260
161500
161760
162040
162310
162570
162840
163090
163360
163630
163900
164180
164460
164730
164990
165250
165500
165760
166030
166300
166570
166840
167110
167370
167640
167910
168190
168480
168780
169080
169350
169630
169910
170200
170500
170720
171080
171370
171650
171920
172200
172480
172780
173070
173350
173630
173910
174180
174450
174740
175020
175320
175610
175880
176150
176430
176700
176980
177250
177520
177800
178060
178320
178580
178840
179120
179390
179660
179930
180180
180440
180710
180960
181240
181520
181810
182080
182350
182620
182900
183180
183480
183780
184070
184360
184650
184930
185210
185510
185830
186140
186430
186720
187010
187290
187580
187870
188180
188480
188760
189040
189330
189620
189930
190230
190530
190820
191110
191400
191680
191980
192280
192580
192860
193150
193420
193700
194000
194280
194580
194870
195160
195430
195700
195980
196270
196560
196850
197130
197420
197690
197950
198220
198500
198790
199080
199350
199620
199900
200160
200440
200720
200990
201270
201550
201810
202070
202340
202620
202900
203180
203470
203740
204020
204300
204580
204860
205160
205460
205740
206020
206290
206570
206840
207130
207420
207720
208000
208280
208550
208820
209100
209390
209680
209970
210260
210540
210810
211090
211360
211660
211950
212230
212500
212780
213060
213330
213610
213900
214180
214470
214740
215010
215280
215560
215850
216140
216430
216710
216990
217270
217550
217820
218120
218420
218700
218970
219250
219530
219810
220100
220390
220690
220980
221250
221530
221800
222080
222380
222670
222950
223230
223510
223780
224050
224330
224620
224920
225200
225470
225740
226020
226300
226570
226860
227140
227430
227700
227980
228240
228520
228810
229100
229380
229660
229940
230220
230490
230760
231060
231360
231640
231910
232190
232460
232730
233020
233300
233590
233880
234150
234420
234680
234960
235250
235550
235830
236110
236390
236660
236930
237210
237500
237780
238070
238340
238610
238880
239160
239430
239720
240000
240270
240540
240810
241070
241320
241590
241860
242120
242370
242630
242880
243130
243390
243640
243910
244190
244460
244730
244980
245250
245520
245790
246070
246350
246650
246940
247200
247470
247740
248020
248300
248590
248880
249160
249430
249710
249990
250270
250560
250860
251160
251440
251710
252000
252290
252580
252870
253160
253460
253740
254010
254280
254590
254890
255170
255450
255740
256030
256300
256570
256860
257160
257440
257710
257970
258230
258480
258740
259010
259280
259540
259810
260080
260340
260590
260850
261130
261420
261690
261970
262240
262520
262790
263060
263350
263640
263930
264220
264500
264770
265060
265360
265650
265950
266240
266530
266820
267100
267380
267680
267980
268260
268540
268820
269100
269380
269670
269960
270260
270550
270820
271100
271370
271660
271950
272240
272530
272840
273120
273400
273680
273970
274260
274560
274850
275130
275400
275670
275950
276240
276520
276800
277100
277390
277650
277920
278210
278520
278820
279100
279380
279580
279920
280210
280510
280820
281110
281400
281680
281960
282230
282510
282800
283100
283390
283670
283940
284220
284490
284780
285070
285360
285650
285940
286210
286490
286760
287050
287350
287660
287940
288230
288510
288790
289080
289370
289670
289970
290260
290540
290810
291110
291410
291700
291990
292280
292570
292840
293120
293410
293710
294010
294300
294580
294860
295140
295420
295720
296010
296320
296610
296890
297170
297450
297740
298030
298340
298630
298920
299210
299480
299760
300050
300360
300660
300940
301210
301500
301780
302060
302350
302640
302950
303240
303500
303770
304070
304360
304640
304920
305210
305500
305710
306040
306340
306640
306940
307240
307520
307750
308060
308350
308630
308910
309220
309520
309780
310050
310330
310630
310920
311200
311490
311780
312060
312330
312610
312830
313190
313510
313810
314090
314370
314660
314950
315250
315540
315840
316140
316420
316690
316980
317270
317560
317790
318150
318440
318730
319010
319220
319590
319900
320210
320490
320790
321070
321370
321660
321970
322280
322570
322860
323140
323430
323730
324040
324340
324640
324930
325220
325500
325780
326090
326400
326700
326990
327280
327570
327860
328150
328450
328750
329060
329340
329620
329910
330220
330520
330820
331120
331410
331700
331990
332280
332590
332900
333200
333480
333770
334060
334350
334640
334940
335250
335540
335820
336100
336390
336680
336980
337280
337570
337860
338150
338430
338720
339030
339330
339640
339930
340210
340490
340780
341080
341380
341680
341980
342270
342550
342820
343120
343410
343710
344000
344280
344560
344840
345130
345420
345720
346020
346310
346600
346800
347150
347460
347760
348060
348370
348660
348940
349220
349500
349800
350110
350410
350690
350980
351270
351480
351820
352120
352420
352710
352990
353260
353550
353830
354130
354430
354720
355020
355300
355580
355860
356170
356460
356760
357050
357330
357610
357900
358190
358480
358790
359090
359370
359640
359900
360180
360470
360760
361050
361340
361630
361900
362160
362450
362730
363030
363320
363610
363880
364160
364450
364730
365020
365330
365640
365920
366190
366480
366780
367060
367360
367680
367960
368250
368530
368820
369110
369410
369720
370010
370280
370560
370840
371130
371410
371700
372010
372300
372560
372840
373120
373430
373710
374000
374300
374600
374860
375120
375410
375720
376000
376290
376580
376860
377080
377400
377700
378010
378310
378610
378890
379160
379440
379730
380020
380310
380610
380900
381170
381450
381720
382020
382310
382610
382900
383180
383460
383740
384030
384320
384620
384920
385210
385490
385770
386050
386350
386650
386940
387240
387530
387810
388080
388370
388670
388980
389280
389560
389860
390150
390440
390730
391040
391340
391640
391920
392200
392490
392780
393080
393380
393680
393960
394240
394520
394800
395100
395400
395700
395990
396270
396550
396850
397130
397340
397700
398010
398300
398570
398850
399140
399440
399730
400020
400320
400600
400880
401160
401450
401760
402060
402360
402650
402930
403220
403510
403800
404100
404400
404700
404980
405260
405540
405840
406130
406430
406720
407010
407290
407560
407850
408150
408450
408750
409030
409320
409600
409880
410180
410480
410780
411070
411350
411630
411920
412210
412510
412820
413110
413400
413690
413970
414250
414540
414850
415140
415430
415700
416000
416280
416560
416850
417150
417450
417730
418010
418280
418580
418870
419160
419450
419750
420020
420300
420580
420870
421170
421480
421770
422000
422320
422600
422820
423160
423460
423770
424060
424340
424620
424890
425190
425490
425790
426080
426380
426660
426940
427230
427520
427830
428130
428410
428700
428990
429280
429560
429870
430170
430470
430760
431040
431320
431620
431910
432210
432510
432800
433080
433360
433650
433840
434210
434510
434810
435100
435370
435660
435950
436150
436510
436820
437120
437400
437680
437970
438270
438570
438870
439160
439460
439740
440020
440310
440620
440940
441230
441520
441820
442110
442410
442620
442990
443300
443610
443890
444180
444470
444710
445060
445360
445660
445950
446230
446510
446800
447100
447400
447700
447980
448260
448550
448840
449140
449440
449750
450040
450330
450610
450900
451190
451500
451810
452100
452390
452680
452960
453250
453550
453850
454160
454440
454650
455000
455290
455590
455890
456190
456490
456770
457050
457330
457640
457940
458170
458520
458820
459100
459380
459660
459970
460280
460570
460860
461150
461430
461720
462020
462320
462620
462920
463200
463480
463770
464050
464360
464660
464960
465260
465540
465820
466100
466400
466710
467010
467310
467590
467880
468160
468460
468760
469070
469360
469660
469940
470230
470530
470840
471140
471440
471730
472020
472300
472590
472890
473200
473500
473790
474080
474360
474650
474940
475240
475550
475850
476140
476420
476710
477000
477310
477600
477900
478200
478480
478760
479040
479330
479630
479930
480220
480500
480780
481060
481340
481640
481940
482240
482530
482800
483070
483350
483640
483930
484220
484510
484790
485070
485350
485640
485940
486250
486560
486840
487130
487420
487720
488020
488320
488640
488930
489220
489500
489790
490090
490390
490700
491000
491290
491570
491850
492150
492450
492750
493050
493340
493620
493920
494200
494490
494790
495090
495370
495650
495920
496200
496500
496710
497080
497380
497660
497950
498230
498520
498810
499120
499420
499700
499990
500270
500550
500850
501150
501450
501750
502040
502320
502600
502890
503190
503500
503800
504080
504370
504660
504940
505230
505530
505830
506130
506400
506680
506970
507260
507550
507860
508160
508460
508740
509020
509320
509620
509920
510220
510520
510800
511090
511370
511660
511970
512280
512570
512850
513140
513420
513720
514020
514320
514630
514920
515200
515480
515760
516070
516370
516670
516970
517270
517550
517830
518130
518430
518740
519030
519310
519600
519880
520150
520460
520770
520980
521340
521630
521910
522210
522510
522820
523120
523420
523710
524000
524280
524580
524890
525200
525490
525780
526060
526360
526650
526940
527240
527550
527840
528120
528400
528690
528990
529290
529600
529900
530190
530470
530760
531060
531360
531670
531970
532260
532540
532830
533120
533420
533720
534010
534310
534590
534870
535160
535460
535770
536070
536360
536640
536930
537210
537510
537810
538120
538420
538710
538990
539280
539580
539880
540170
540470
540770
541050
541340
541620
541920
542230
542530
542830
543120
543410
543690
543980
544290
544590
544900
545180
545460
545740
546020
546310
546600
546790
547200
547480
547760
548030
548340
548630
548930
549220
549500
549780
550070
550350
550640
550950
551250
551530
551820
552100
552390
552680
552980
553280
553590
553880
554160
554440
554720
555030
555320
555610
555920
556200
556490
556770
557060
557360
557670
557960
558240
558530
558810
559100
559400
559700
560000
560300
560580
560850
561140
561440
561730
562020
562310
562590
562810
563140
563420
563730
564030
564320
564600
564880
565160
565450
565740
566040
566260
566620
566900
567190
567380
567720
568030
568330
568620
568920
569200
569480
569760
570060
570370
570670
570960
571250
571540
571830
572120
572430
572730
573040
573330
573610
573890
574190
574430
574790
575100
575390
575680
575960
576250
576550
576860
577160
577460
577740
578030
578310
578600
578900
579200
579450
579790
580080
580360
580650
580950
581250
581540
581840
582120
582400
582670
582920
583240
583540
583820
584100
584360
584640
584900
585180
585460
585730
586010
586280
586530
586770
587030
587300
587570
587840
588110
588380
588640
588910
589180
589460
589750
590040
590320
590590
590860
591140
591420
591710
592000
592290
592570
592850
593070
593390
593680
593990
594280
594560
594860
595130
595400
595690
595990
596280
596580
596880
597140
597400
597670
597930
598190
598460
598710
598970
599220
599470
599700
599950
600220
600480
600740
601010
601270
601540
601800
602060
602330
602610
602890
603180
603460
603720
603990
604280
604560
604840
605150
605460
605740
606010
606290
606590
606880
607180
607480
607770
608040
608310
608580
608850
609140
609430
609720
609990
610260
610540
610820
611110
611400
611700
611990
612260
612540
612820
613110
613400
613690
613980
614260
614540
614820
615090
615370
615680
615970
616250
616530
616800
617090
617370
617660
617950
618250
618530
618800
619080
619360
619650
619950
620250
620540
620830
621100
621380
621660
621940
622250
622540
622820
623090
623370
623640
623920
624190
624480
624770
625050
625310
625580
625850
626140
626430
626720
627000
627280
627560
627830
628100
628390
628690
628980
629170
629500
629760
630030
630290
630560
630840
631110
631380
631640
631900
632160
632420
632690
632960
633230
633500
633770
634030
634280
634550
634830
635110
635400
635680
635970
636240
636520
636810
637110
637400
637700
638000
638280
638560
638850
639140
639450
639740
640040
640330
640620
640900
641180
641480
641780
642070
642340
642620
642890
643160
643440
643720
644010
644290
644550
644810
645060
645320
645580
645860
646130
646390
646660
646920
647170
647420
647670
647940
648200
648480
648730
648980
649230
649480
649740
