# Supplementary material for: Novel Method to Efficiently Create an mHealth App: Implementation of a Real-Time Electrocardiogram R Peak Detector
Source: JMIR Mhealth Uhealth. 2018 May 22;6(5):e118. doi: 10.2196/mhealth.8429 (PMC5989064; doi:10.2196/mhealth.8429)
Supplement: Multimedia Appendix 2 [file mhealth_v6i5e118_app2.zip › Submission_code/Cleaned database/mitdb/101_ann_qrs.txt]

8
84
397
712
1033
1369
1713
2037
2350
2663
2973
3302
3632
3961
4284
4610
4929
5242
5570
5899
6224
6529
6831
7144
7464
7787
8106
8415
8722
9027
9322
9629
9954
10282
10591
10893
11186
11471
11761
12051
12339
12622
12912
13184
13458
13741
14031
14334
14641
14924
15196
15475
15761
16052
16352
16656
16957
17251
17533
17815
18100
18397
18688
18978
19268
19559
19861
20174
20494
20823
21167
21499
21809
22131
22452
22783
23127
23458
23775
24091
24405
24721
25041
25375
25705
26009
26311
26638
26968
27304
27622
27935
28244
28560
28862
29156
29468
29783
30089
30388
30689
30986
31311
31635
31948
32263
32566
32867
33166
33468
33778
34093
34392
34680
34981
35289
35599
35913
36218
36530
36838
37142
37451
37774
38100
38431
38749
39060
39377
39693
40014
40341
40604
40669
40885
40977
41266
41544
41830
41931
42127
42422
42715
42991
43269
43547
43817
44096
44388
44677
44978
45271
45554
45840
46139
46441
46751
47061
47360
47656
47945
48229
48518
48822
49126
49423
49700
49979
50249
50528
50817
51115
51401
51688
51966
52240
52513
52795
53088
53382
53668
53948
54222
54518
54815
55108
55406
55711
56012
56308
56608
56919
57253
57593
57929
58246
58543
58846
59167
59491
59823
60157
60478
60785
61090
61396
61728
62059
62360
62673
62995
63097
63316
63415
63632
63968
64293
64628
64930
65246
65577
65907
66226
66565
66891
67199
67511
67833
68165
68506
68831
69137
69447
69758
70083
70418
70753
71089
71401
71711
72022
72351
72681
73003
73308
73601
73913
74230
74557
74897
75214
75538
75855
76168
76494
76832
77162
77499
77828
78148
78475
78816
79160
79517
79854
80162
80465
80774
81108
81453
81791
82114
82444
82774
83108
83434
83778
84119
84428
84736
85073
85419
85753
86069
86373
86684
86993
87306
87655
88001
88339
88668
89000
89346
89700
90061
90400
90738
91070
91398
91744
92095
92449
92792
93132
93472
93818
94158
94518
94870
95200
95529
95865
96228
96590
96942
97285
97613
97951
98291
98648
99013
99359
99693
1.0002e+05
1.0036e+05
1.0072e+05
1.0109e+05
1.0143e+05
1.0177e+05
1.0211e+05
1.0246e+05
1.0283e+05
1.032e+05
1.0356e+05
1.0388e+05
1.0421e+05
1.0455e+05
1.0488e+05
1.052e+05
1.0553e+05
1.0585e+05
1.0618e+05
1.0651e+05
1.0684e+05
1.0721e+05
1.0757e+05
1.0792e+05
1.0825e+05
1.0858e+05
1.0892e+05
1.0928e+05
1.0964e+05
1.1e+05
1.1035e+05
1.1069e+05
1.1105e+05
1.1141e+05
1.1179e+05
1.1217e+05
1.1252e+05
1.1288e+05
1.1325e+05
1.1362e+05
1.1399e+05
1.1436e+05
1.1468e+05
1.1471e+05
1.1506e+05
1.1512e+05
1.1548e+05
1.1574e+05
1.1609e+05
1.1644e+05
1.1677e+05
1.171e+05
1.1743e+05
1.1778e+05
1.1814e+05
1.1851e+05
1.1885e+05
1.1918e+05
1.1951e+05
1.1985e+05
1.2017e+05
1.205e+05
1.2082e+05
1.2115e+05
1.2146e+05
1.2176e+05
1.2209e+05
1.2245e+05
1.228e+05
1.2315e+05
1.2348e+05
1.2382e+05
1.2418e+05
1.2454e+05
1.2489e+05
1.2523e+05
1.2556e+05
1.2589e+05
1.2623e+05
1.2659e+05
1.2695e+05
1.273e+05
1.2764e+05
1.2797e+05
1.2829e+05
1.2863e+05
1.2899e+05
1.2935e+05
1.297e+05
1.3001e+05
1.3033e+05
1.3065e+05
1.3099e+05
1.3132e+05
1.3165e+05
1.3196e+05
1.3227e+05
1.3258e+05
1.3291e+05
1.3327e+05
1.3365e+05
1.3402e+05
1.3437e+05
1.3472e+05
1.3511e+05
1.353e+05
1.3573e+05
1.3609e+05
1.3644e+05
1.3679e+05
1.3714e+05
1.3751e+05
1.3789e+05
1.3823e+05
1.3858e+05
1.3894e+05
1.3931e+05
1.3969e+05
1.4006e+05
1.4043e+05
1.4078e+05
1.4113e+05
1.415e+05
1.4187e+05
1.4225e+05
1.4261e+05
1.4295e+05
1.4331e+05
1.4368e+05
1.4406e+05
1.4444e+05
1.4481e+05
1.4516e+05
1.4551e+05
1.4588e+05
1.4625e+05
1.466e+05
1.4696e+05
1.4732e+05
1.4767e+05
1.4805e+05
1.4844e+05
1.4881e+05
1.4917e+05
1.4952e+05
1.4988e+05
1.5026e+05
1.5065e+05
1.5101e+05
1.5137e+05
1.5173e+05
1.5209e+05
1.5247e+05
1.5286e+05
1.5324e+05
1.536e+05
1.5396e+05
1.5434e+05
1.5472e+05
1.551e+05
1.5548e+05
1.5584e+05
1.5619e+05
1.5656e+05
1.5694e+05
1.5732e+05
1.5767e+05
1.5803e+05
1.5839e+05
1.5876e+05
1.5912e+05
1.5949e+05
1.5987e+05
1.6022e+05
1.6057e+05
1.6095e+05
1.6134e+05
1.6172e+05
1.6209e+05
1.6246e+05
1.6282e+05
1.632e+05
1.636e+05
1.6397e+05
1.6433e+05
1.6469e+05
1.6505e+05
1.6544e+05
1.6583e+05
1.662e+05
1.6656e+05
1.6692e+05
1.6729e+05
1.6766e+05
1.6803e+05
1.6839e+05
1.6873e+05
1.6905e+05
1.6939e+05
1.6976e+05
1.7013e+05
1.7048e+05
1.7084e+05
1.7119e+05
1.7154e+05
1.719e+05
1.7227e+05
1.7265e+05
1.7299e+05
1.7333e+05
1.737e+05
1.7409e+05
1.7446e+05
1.7483e+05
1.7519e+05
1.7555e+05
1.7592e+05
1.7629e+05
1.7666e+05
1.7703e+05
1.7738e+05
1.777e+05
1.7803e+05
1.7839e+05
1.7875e+05
1.7913e+05
1.7949e+05
1.7984e+05
1.8022e+05
1.806e+05
1.8098e+05
1.8134e+05
1.8169e+05
1.8204e+05
1.8239e+05
1.8273e+05
1.8308e+05
1.8343e+05
1.8377e+05
1.8411e+05
1.8445e+05
1.8481e+05
1.8516e+05
1.855e+05
1.8582e+05
1.8615e+05
1.8649e+05
1.8685e+05
1.8721e+05
1.8757e+05
1.879e+05
1.8821e+05
1.8853e+05
1.8886e+05
1.8921e+05
1.8956e+05
1.899e+05
1.9024e+05
1.9056e+05
1.9088e+05
1.9123e+05
1.9158e+05
1.9194e+05
1.9226e+05
1.9259e+05
1.9292e+05
1.9326e+05
1.9361e+05
1.9395e+05
1.9429e+05
1.9462e+05
1.9495e+05
1.9529e+05
1.9564e+05
1.96e+05
1.9637e+05
1.967e+05
1.9705e+05
1.9739e+05
1.9774e+05
1.9808e+05
1.9843e+05
1.9878e+05
1.9912e+05
1.9946e+05
1.9981e+05
2.0017e+05
2.0052e+05
2.0087e+05
2.0121e+05
2.0155e+05
2.019e+05
2.0224e+05
2.026e+05
2.0296e+05
2.0331e+05
2.0365e+05
2.04e+05
2.0434e+05
2.0469e+05
2.0503e+05
2.0537e+05
2.057e+05
2.0605e+05
2.0642e+05
2.0679e+05
2.0716e+05
2.0752e+05
2.0788e+05
2.0824e+05
2.0862e+05
2.0902e+05
2.0938e+05
2.0975e+05
2.1011e+05
2.1047e+05
2.1085e+05
2.1124e+05
2.1162e+05
2.1198e+05
2.1235e+05
2.1273e+05
2.131e+05
2.1346e+05
2.1381e+05
2.1415e+05
2.145e+05
2.1485e+05
2.1524e+05
2.1557e+05
2.1598e+05
2.1634e+05
2.1669e+05
2.1704e+05
2.1739e+05
2.1772e+05
2.1806e+05
2.1839e+05
2.1871e+05
2.1907e+05
2.1944e+05
2.1982e+05
2.2018e+05
2.2055e+05
2.2092e+05
2.2128e+05
2.2167e+05
2.2204e+05
2.2239e+05
2.2273e+05
2.2306e+05
2.2342e+05
2.2378e+05
2.2414e+05
2.2449e+05
2.2483e+05
2.2517e+05
2.2552e+05
2.2589e+05
2.2627e+05
2.2664e+05
2.27e+05
2.2735e+05
2.277e+05
2.2809e+05
2.2847e+05
2.2883e+05
2.2919e+05
2.2955e+05
2.299e+05
2.3027e+05
2.3066e+05
2.3103e+05
2.3137e+05
2.3174e+05
2.321e+05
2.3248e+05
2.3285e+05
2.3323e+05
2.3359e+05
2.3394e+05
2.3431e+05
2.3471e+05
2.3508e+05
2.3545e+05
2.3581e+05
2.3618e+05
2.3654e+05
2.3694e+05
2.3733e+05
2.3768e+05
2.3803e+05
2.3838e+05
2.3874e+05
2.3911e+05
2.3948e+05
2.3983e+05
2.4018e+05
2.4054e+05
2.409e+05
2.4128e+05
2.4166e+05
2.4204e+05
2.4239e+05
2.4275e+05
2.4314e+05
2.4353e+05
2.439e+05
2.4427e+05
2.4464e+05
2.45e+05
2.4538e+05
2.4577e+05
2.4614e+05
2.4649e+05
2.4684e+05
2.4722e+05
2.476e+05
2.4798e+05
2.4835e+05
2.4871e+05
2.4905e+05
2.4941e+05
2.4978e+05
2.5015e+05
2.5051e+05
2.5085e+05
2.512e+05
2.5155e+05
2.5192e+05
2.523e+05
2.5266e+05
2.5302e+05
2.5338e+05
2.5374e+05
2.5412e+05
2.545e+05
2.5487e+05
2.5522e+05
2.5559e+05
2.5596e+05
2.5634e+05
2.5673e+05
2.5711e+05
2.5746e+05
2.5782e+05
2.5821e+05
2.5859e+05
2.5896e+05
2.5933e+05
2.5968e+05
2.6002e+05
2.6038e+05
2.6075e+05
2.6113e+05
2.6148e+05
2.6183e+05
2.6219e+05
2.6255e+05
2.6292e+05
2.633e+05
2.6365e+05
2.64e+05
2.6436e+05
2.6472e+05
2.651e+05
2.6547e+05
2.6582e+05
2.6617e+05
2.6653e+05
2.669e+05
2.6727e+05
2.6764e+05
2.68e+05
2.6835e+05
2.687e+05
2.6907e+05
2.6945e+05
2.6982e+05
2.7017e+05
2.7054e+05
2.7089e+05
2.7126e+05
2.7164e+05
2.7201e+05
2.7236e+05
2.7272e+05
2.7308e+05
2.7345e+05
2.7382e+05
2.7419e+05
2.7454e+05
2.749e+05
2.7526e+05
2.7562e+05
2.76e+05
2.7638e+05
2.7673e+05
2.7707e+05
2.7743e+05
2.7782e+05
2.7818e+05
2.7854e+05
2.7891e+05
2.7926e+05
2.796e+05
2.7998e+05
2.8037e+05
2.8074e+05
2.8109e+05
2.8146e+05
2.8182e+05
2.8219e+05
2.8258e+05
2.8294e+05
2.833e+05
2.8366e+05
2.8402e+05
2.8441e+05
2.8478e+05
2.8515e+05
2.855e+05
2.8585e+05
2.8622e+05
2.866e+05
2.8697e+05
2.8733e+05
2.8768e+05
2.8803e+05
2.884e+05
2.8879e+05
2.8915e+05
2.8951e+05
2.8987e+05
2.9022e+05
2.9058e+05
2.9095e+05
2.9132e+05
2.9167e+05
2.9203e+05
2.9238e+05
2.9274e+05
2.9312e+05
2.9349e+05
2.9384e+05
2.942e+05
2.9455e+05
2.9491e+05
2.9527e+05
2.9564e+05
2.9599e+05
2.9634e+05
2.9669e+05
2.9707e+05
2.9745e+05
2.9781e+05
2.9818e+05
2.9854e+05
2.9889e+05
2.9927e+05
2.9963e+05
2.9999e+05
3.0033e+05
3.0064e+05
3.0097e+05
3.013e+05
3.0166e+05
3.0203e+05
3.0239e+05
3.0275e+05
3.031e+05
3.0347e+05
3.0386e+05
3.0424e+05
3.0461e+05
3.0498e+05
3.0534e+05
3.0571e+05
3.0608e+05
3.0647e+05
3.0683e+05
3.0719e+05
3.0754e+05
3.0791e+05
3.083e+05
3.0864e+05
3.0898e+05
3.0933e+05
3.0967e+05
3.1003e+05
3.1041e+05
3.1079e+05
3.1113e+05
3.1148e+05
3.1182e+05
3.1217e+05
3.1254e+05
3.1291e+05
3.1325e+05
3.136e+05
3.1394e+05
3.1429e+05
3.1465e+05
3.1499e+05
3.1531e+05
3.1561e+05
3.1592e+05
3.1624e+05
3.1656e+05
3.169e+05
3.1723e+05
3.1759e+05
3.1793e+05
3.1828e+05
3.1864e+05
3.1902e+05
3.194e+05
3.1976e+05
3.2011e+05
3.2047e+05
3.2084e+05
3.2122e+05
3.2158e+05
3.2195e+05
3.223e+05
3.2265e+05
3.2302e+05
3.2339e+05
3.2376e+05
3.2411e+05
3.2446e+05
3.2482e+05
3.2518e+05
3.2555e+05
3.2591e+05
3.2626e+05
3.2657e+05
3.2688e+05
3.272e+05
3.2756e+05
3.2792e+05
3.2827e+05
3.2862e+05
3.2897e+05
3.2934e+05
3.2972e+05
3.3009e+05
3.3047e+05
3.3083e+05
3.312e+05
3.3158e+05
3.3195e+05
3.3232e+05
3.3269e+05
3.3305e+05
3.3341e+05
3.3374e+05
3.3411e+05
3.3446e+05
3.3479e+05
3.351e+05
3.354e+05
3.3571e+05
3.3602e+05
3.3635e+05
3.3667e+05
3.37e+05
3.3731e+05
3.3762e+05
3.3795e+05
3.383e+05
3.3866e+05
3.3902e+05
3.3936e+05
3.3972e+05
3.4007e+05
3.4044e+05
3.4079e+05
3.4112e+05
3.4144e+05
3.4177e+05
3.4212e+05
3.4251e+05
3.4289e+05
3.4327e+05
3.4364e+05
3.4401e+05
3.4438e+05
3.4475e+05
3.4512e+05
3.4549e+05
3.4583e+05
3.4616e+05
3.465e+05
3.4686e+05
3.4721e+05
3.4753e+05
3.4786e+05
3.4819e+05
3.4852e+05
3.4887e+05
3.4923e+05
3.4959e+05
3.4993e+05
3.5024e+05
3.5054e+05
3.5084e+05
3.5115e+05
3.5146e+05
3.5178e+05
3.521e+05
3.5244e+05
3.5279e+05
3.5315e+05
3.5354e+05
3.539e+05
3.5425e+05
3.5458e+05
3.5491e+05
3.5523e+05
3.5557e+05
3.5593e+05
3.5629e+05
3.5665e+05
3.57e+05
3.5736e+05
3.5774e+05
3.5813e+05
3.585e+05
3.5886e+05
3.5922e+05
3.5958e+05
3.5996e+05
3.6033e+05
3.607e+05
3.6103e+05
3.6136e+05
3.6172e+05
3.6206e+05
3.6241e+05
3.6274e+05
3.6305e+05
3.6335e+05
3.6364e+05
3.6394e+05
3.6427e+05
3.6462e+05
3.6496e+05
3.6527e+05
3.6558e+05
3.6591e+05
3.6628e+05
3.6665e+05
3.6704e+05
3.6741e+05
3.6778e+05
3.6816e+05
3.6855e+05
3.6894e+05
3.6932e+05
3.6966e+05
3.7001e+05
3.7037e+05
3.7073e+05
3.7109e+05
3.7145e+05
3.718e+05
3.7215e+05
3.725e+05
3.7288e+05
3.7324e+05
3.736e+05
3.7394e+05
3.743e+05
3.7466e+05
3.7503e+05
3.7541e+05
3.7577e+05
3.7612e+05
3.7648e+05
3.7684e+05
3.7721e+05
3.7757e+05
3.7793e+05
3.7829e+05
3.7862e+05
3.7897e+05
3.7935e+05
3.7972e+05
3.8008e+05
3.8042e+05
3.8076e+05
3.8112e+05
3.8147e+05
3.818e+05
3.8214e+05
3.8247e+05
3.828e+05
3.8312e+05
3.8347e+05
3.8384e+05
3.842e+05
3.8455e+05
3.849e+05
3.8524e+05
3.8561e+05
3.8598e+05
3.8636e+05
3.8672e+05
3.8707e+05
3.8742e+05
3.8777e+05
3.8814e+05
3.8848e+05
3.888e+05
3.8911e+05
3.8943e+05
3.8977e+05
3.9012e+05
3.9047e+05
3.9082e+05
3.9118e+05
3.9152e+05
3.9188e+05
3.9226e+05
3.9263e+05
3.9298e+05
3.9332e+05
3.9367e+05
3.9403e+05
3.9439e+05
3.9477e+05
3.9513e+05
3.9546e+05
3.958e+05
3.9615e+05
3.9653e+05
3.969e+05
3.9727e+05
3.9762e+05
3.9797e+05
3.9832e+05
3.9868e+05
3.9905e+05
3.9941e+05
3.9976e+05
4.0011e+05
4.0045e+05
4.008e+05
4.0115e+05
4.0149e+05
4.0183e+05
4.0218e+05
4.0254e+05
4.029e+05
4.0328e+05
4.0366e+05
4.0403e+05
4.0438e+05
4.0475e+05
4.0513e+05
4.055e+05
4.0589e+05
4.0625e+05
4.0661e+05
4.0696e+05
4.0734e+05
4.0773e+05
4.0809e+05
4.0845e+05
4.0881e+05
4.0916e+05
4.0953e+05
4.0991e+05
4.1028e+05
4.1063e+05
4.1098e+05
4.1133e+05
4.1171e+05
4.1208e+05
4.1244e+05
4.1279e+05
4.1315e+05
4.135e+05
4.1386e+05
4.1426e+05
4.1462e+05
4.1496e+05
4.1532e+05
4.1567e+05
4.1604e+05
4.1641e+05
4.1677e+05
4.1712e+05
4.1747e+05
4.1782e+05
4.1818e+05
4.1856e+05
4.1892e+05
4.1927e+05
4.1962e+05
4.1997e+05
4.2034e+05
4.207e+05
4.2107e+05
4.2142e+05
4.2176e+05
4.2211e+05
4.2248e+05
4.2286e+05
4.2322e+05
4.2355e+05
4.2389e+05
4.2423e+05
4.2456e+05
4.2489e+05
4.2524e+05
4.2558e+05
4.2592e+05
4.2627e+05
4.2662e+05
4.27e+05
4.2738e+05
4.2774e+05
4.2809e+05
4.2844e+05
4.288e+05
4.2917e+05
4.2956e+05
4.2991e+05
4.3026e+05
4.3062e+05
4.3098e+05
4.3136e+05
4.3172e+05
4.3207e+05
4.3242e+05
4.3276e+05
4.3309e+05
4.3345e+05
4.3382e+05
4.3416e+05
4.345e+05
4.3485e+05
4.3522e+05
4.3558e+05
4.3596e+05
4.3633e+05
4.3668e+05
4.3702e+05
4.3738e+05
4.3777e+05
4.3814e+05
4.3848e+05
4.3883e+05
4.3918e+05
4.3953e+05
4.3988e+05
4.4023e+05
4.4058e+05
4.4093e+05
4.4126e+05
4.416e+05
4.4195e+05
4.4231e+05
4.4265e+05
4.4297e+05
4.4329e+05
4.4361e+05
4.4394e+05
4.443e+05
4.4465e+05
4.4498e+05
4.4531e+05
4.4564e+05
4.46e+05
4.4635e+05
4.4671e+05
4.4708e+05
4.4742e+05
4.4776e+05
4.4811e+05
4.4846e+05
4.4883e+05
4.4918e+05
4.4952e+05
4.4986e+05
4.5021e+05
4.5056e+05
4.5091e+05
4.5125e+05
4.516e+05
4.5194e+05
4.5228e+05
4.5264e+05
4.53e+05
4.5335e+05
4.537e+05
4.5403e+05
4.5438e+05
4.5472e+05
4.5509e+05
4.5545e+05
4.558e+05
4.5613e+05
4.5647e+05
4.5682e+05
4.5718e+05
4.5752e+05
4.5786e+05
4.5821e+05
4.5855e+05
4.5889e+05
4.5925e+05
4.596e+05
4.5996e+05
4.6031e+05
4.6063e+05
4.6098e+05
4.6133e+05
4.6167e+05
4.6202e+05
4.6236e+05
4.6269e+05
4.6302e+05
4.6338e+05
4.6376e+05
4.6412e+05
4.6447e+05
4.648e+05
4.6515e+05
4.655e+05
4.6587e+05
4.6622e+05
4.6656e+05
4.6688e+05
4.6721e+05
4.6756e+05
4.679e+05
4.6826e+05
4.6861e+05
4.6893e+05
4.6927e+05
4.6961e+05
4.6996e+05
4.7033e+05
4.7068e+05
4.7103e+05
4.7137e+05
4.7171e+05
4.7208e+05
4.7244e+05
4.728e+05
4.7315e+05
4.735e+05
4.7386e+05
4.742e+05
4.7456e+05
4.7492e+05
4.7526e+05
4.7559e+05
4.7593e+05
4.7629e+05
4.7665e+05
4.7702e+05
4.7737e+05
4.7771e+05
4.7804e+05
4.7839e+05
4.7875e+05
4.7912e+05
4.7946e+05
4.7981e+05
4.8016e+05
4.8052e+05
4.8088e+05
4.8125e+05
4.8161e+05
4.8195e+05
4.8229e+05
4.8263e+05
4.83e+05
4.8334e+05
4.8369e+05
4.8403e+05
4.8436e+05
4.847e+05
4.8505e+05
4.8541e+05
4.8577e+05
4.8613e+05
4.8648e+05
4.8684e+05
4.8721e+05
4.876e+05
4.8796e+05
4.883e+05
4.8866e+05
4.8901e+05
4.8936e+05
4.8972e+05
4.9008e+05
4.9043e+05
4.9076e+05
4.911e+05
4.9146e+05
4.9182e+05
4.9217e+05
4.925e+05
4.9282e+05
4.9315e+05
4.9348e+05
4.9382e+05
4.9417e+05
4.9451e+05
4.9484e+05
4.9517e+05
4.955e+05
4.9585e+05
4.9622e+05
4.9658e+05
4.9692e+05
4.9724e+05
4.9757e+05
4.979e+05
4.9824e+05
4.9858e+05
4.9889e+05
4.9919e+05
4.9951e+05
4.9982e+05
5.0014e+05
5.0046e+05
5.0079e+05
5.0112e+05
5.0144e+05
5.0176e+05
5.0208e+05
5.0243e+05
5.0277e+05
5.0311e+05
5.0342e+05
5.0372e+05
5.0404e+05
5.0438e+05
5.0472e+05
5.0509e+05
5.0544e+05
5.0577e+05
5.0609e+05
5.0642e+05
5.0677e+05
5.0711e+05
5.0744e+05
5.0779e+05
5.0813e+05
5.0848e+05
5.0885e+05
5.0923e+05
5.0961e+05
5.0995e+05
5.103e+05
5.1066e+05
5.1104e+05
5.1141e+05
5.1177e+05
5.1212e+05
5.1247e+05
5.1282e+05
5.1319e+05
5.1356e+05
5.1391e+05
5.1427e+05
5.1461e+05
5.1497e+05
5.1533e+05
5.157e+05
5.1608e+05
5.1644e+05
5.1679e+05
5.1714e+05
5.175e+05
5.1788e+05
5.1824e+05
5.1858e+05
5.1893e+05
5.1928e+05
5.1964e+05
5.2001e+05
5.2038e+05
5.2074e+05
5.2108e+05
5.2144e+05
5.2181e+05
5.2217e+05
5.2254e+05
5.2287e+05
5.2322e+05
5.2356e+05
5.2392e+05
5.2426e+05
5.2462e+05
5.2497e+05
5.2531e+05
5.2565e+05
5.2602e+05
5.264e+05
5.2677e+05
5.2713e+05
5.2748e+05
5.2783e+05
5.2816e+05
5.2851e+05
5.2887e+05
5.2922e+05
5.2958e+05
5.2994e+05
5.3031e+05
5.3069e+05
5.3107e+05
5.3143e+05
5.3178e+05
5.3202e+05
5.3247e+05
5.3286e+05
5.3324e+05
5.336e+05
5.3396e+05
5.3432e+05
5.3469e+05
5.3506e+05
5.3542e+05
5.3577e+05
5.3612e+05
5.3648e+05
5.3687e+05
5.3727e+05
5.3766e+05
5.3804e+05
5.384e+05
5.3875e+05
5.3912e+05
5.3951e+05
5.3988e+05
5.4022e+05
5.4057e+05
5.4094e+05
5.4131e+05
5.4167e+05
5.4203e+05
5.424e+05
5.4274e+05
5.4309e+05
5.4347e+05
5.4385e+05
5.442e+05
5.4456e+05
5.4492e+05
5.4529e+05
5.4566e+05
5.4604e+05
5.4641e+05
5.4676e+05
5.471e+05
5.4746e+05
5.4784e+05
5.4821e+05
5.4858e+05
5.4894e+05
5.493e+05
5.4966e+05
5.5005e+05
5.5043e+05
5.508e+05
5.5114e+05
5.5148e+05
5.5184e+05
5.522e+05
5.5257e+05
5.5293e+05
5.5327e+05
5.5363e+05
5.5399e+05
5.5436e+05
5.5473e+05
5.5509e+05
5.5544e+05
5.5577e+05
5.5614e+05
5.5651e+05
5.5687e+05
5.5723e+05
5.5759e+05
5.5794e+05
5.583e+05
5.5868e+05
5.5906e+05
5.5941e+05
5.5975e+05
5.6011e+05
5.6047e+05
5.6084e+05
5.6121e+05
5.6156e+05
5.6188e+05
5.6219e+05
5.6252e+05
5.6288e+05
5.6326e+05
5.6361e+05
5.6397e+05
5.6433e+05
5.6469e+05
5.6505e+05
5.6544e+05
5.6582e+05
5.6617e+05
5.6653e+05
5.669e+05
5.6728e+05
5.6765e+05
5.6802e+05
5.6839e+05
5.6873e+05
5.6909e+05
5.6947e+05
5.6984e+05
5.702e+05
5.7055e+05
5.7091e+05
5.7127e+05
5.7163e+05
5.72e+05
5.7237e+05
5.7272e+05
5.7306e+05
5.7342e+05
5.738e+05
5.7417e+05
5.7453e+05
5.7488e+05
5.7522e+05
5.7556e+05
5.7591e+05
5.7628e+05
5.7664e+05
5.7698e+05
5.7733e+05
5.777e+05
5.7808e+05
5.7846e+05
5.7883e+05
5.7919e+05
5.7955e+05
5.799e+05
5.8027e+05
5.8065e+05
5.8102e+05
5.8138e+05
5.8174e+05
5.8211e+05
5.8249e+05
5.8286e+05
5.8323e+05
5.8359e+05
5.8395e+05
5.8431e+05
5.8468e+05
5.8506e+05
5.8542e+05
5.8576e+05
5.8611e+05
5.8648e+05
5.8685e+05
5.8722e+05
5.8759e+05
5.8793e+05
5.8827e+05
5.8863e+05
5.8901e+05
5.8937e+05
5.8973e+05
5.9008e+05
5.9044e+05
5.9079e+05
5.9116e+05
5.9153e+05
5.9187e+05
5.922e+05
5.9253e+05
5.9286e+05
5.9321e+05
5.9354e+05
5.9388e+05
5.9422e+05
5.9455e+05
5.9491e+05
5.9526e+05
5.9564e+05
5.9602e+05
5.9637e+05
5.9672e+05
5.9708e+05
5.9747e+05
5.9784e+05
5.9821e+05
5.9857e+05
5.9891e+05
5.9926e+05
5.9963e+05
5.9999e+05
6.0035e+05
6.0069e+05
6.0104e+05
6.014e+05
6.0176e+05
6.0213e+05
6.0248e+05
6.0284e+05
6.0317e+05
6.0351e+05
6.0386e+05
6.0423e+05
6.0457e+05
6.0491e+05
6.0525e+05
6.0558e+05
6.0594e+05
6.063e+05
6.0668e+05
6.0702e+05
6.0735e+05
6.0769e+05
6.0802e+05
6.0836e+05
6.0871e+05
6.0906e+05
6.094e+05
6.0975e+05
6.1011e+05
6.105e+05
6.1088e+05
6.1126e+05
6.1162e+05
6.1197e+05
6.1234e+05
6.1271e+05
6.1307e+05
6.1342e+05
6.1378e+05
6.1413e+05
6.1449e+05
6.1485e+05
6.1523e+05
6.1559e+05
6.1594e+05
6.1629e+05
6.1666e+05
6.1704e+05
6.1739e+05
6.1776e+05
6.1812e+05
6.1847e+05
6.1882e+05
6.192e+05
6.1958e+05
6.1994e+05
6.2028e+05
6.2065e+05
6.2101e+05
6.2138e+05
6.2175e+05
6.2212e+05
6.2246e+05
6.228e+05
6.2316e+05
6.2353e+05
6.2387e+05
6.2422e+05
6.2455e+05
6.2489e+05
6.2523e+05
6.2559e+05
6.2597e+05
6.2633e+05
6.2668e+05
6.2702e+05
6.2737e+05
6.2773e+05
6.2808e+05
6.2843e+05
6.2878e+05
6.2913e+05
6.2948e+05
6.2986e+05
6.3024e+05
6.3063e+05
6.3098e+05
6.3134e+05
6.317e+05
6.3206e+05
6.3244e+05
6.3281e+05
6.3317e+05
6.3353e+05
6.3389e+05
6.3428e+05
6.3465e+05
6.3501e+05
6.3537e+05
6.3573e+05
6.361e+05
6.3648e+05
6.3686e+05
6.3722e+05
6.3756e+05
6.379e+05
6.3824e+05
6.3859e+05
6.3892e+05
6.3926e+05
6.396e+05
6.3995e+05
6.4029e+05
6.4065e+05
6.4102e+05
6.414e+05
6.4174e+05
6.4207e+05
6.4244e+05
6.4281e+05
6.4318e+05
6.4354e+05
6.439e+05
6.4427e+05
6.4463e+05
6.4501e+05
6.454e+05
6.4575e+05
6.461e+05
6.4645e+05
6.4682e+05
6.472e+05
6.4757e+05
6.4794e+05
6.4829e+05
6.4865e+05
6.49e+05
6.4937e+05
6.4975e+05
