# Supplementary material for: Novel Method to Efficiently Create an mHealth App: Implementation of a Real-Time Electrocardiogram R Peak Detector
Source: JMIR Mhealth Uhealth. 2018 May 22;6(5):e118. doi: 10.2196/mhealth.8429 (PMC5989064; doi:10.2196/mhealth.8429)
Supplement: Multimedia Appendix 2 [file mhealth_v6i5e118_app2.zip › Submission_code/Cleaned database/mitdb/101_ann_qrs_cleaned.txt]

84
397
712
1033
1369
1713
2037
2350
2663
2973
3302
3632
3961
4284
4610
4929
5242
5570
5899
6224
6529
6831
7144
7464
7787
8106
8415
8722
9027
9322
9629
9954
10282
10591
10893
11186
11471
11761
12051
12339
12622
12912
13184
13458
13741
14031
14334
14641
14924
15196
15475
15761
16052
16352
16656
16957
17251
17533
17815
18100
18397
18688
18978
19268
19559
19861
20174
20494
20823
21167
21499
21809
22131
22452
22783
23127
23458
23775
24091
24405
24721
25041
25375
25705
26009
26311
26638
26968
27304
27622
27935
28244
28560
28862
29156
29468
29783
30089
30388
30689
30986
31311
31635
31948
32263
32566
32867
33166
33468
33778
34093
34392
34680
34981
35289
35599
35913
36218
36530
36838
37142
37451
37774
38100
38431
38749
39060
39377
39693
40014
40341
40669
40977
41266
41544
41830
42127
42422
42715
42991
43269
43547
43817
44096
44388
44677
44978
45271
45554
45840
46139
46441
46751
47061
47360
47656
47945
48229
48518
48822
49126
49423
49700
49979
50249
50528
50817
51115
51401
51688
51966
52240
52513
52795
53088
53382
53668
53948
54222
54518
54815
55108
55406
55711
56012
56308
56608
56919
57253
57593
57929
58246
58543
58846
59167
59491
59823
60157
60478
60785
61090
61396
61728
62059
62360
62673
62995
63097
63316
63415
63632
63968
64293
64628
64930
65246
65577
65907
66226
66565
66891
67199
67511
67833
68165
68506
68831
69137
69447
69758
70083
70418
70753
71089
71401
71711
72022
72351
72681
73003
73308
73601
73913
74230
74557
74897
75214
75538
75855
76168
76494
76832
77162
77499
77828
78148
78475
78816
79160
79517
79854
80162
80465
80774
81108
81453
81791
82114
82444
82774
83108
83434
83778
84119
84428
84736
85073
85419
85753
86069
86373
86684
86993
87306
87655
88001
88339
88668
89000
89346
89700
90061
90400
90738
91070
91398
91744
92095
92449
92792
93132
93472
93818
94158
94518
94870
95200
95529
95865
96228
96590
96942
97285
97613
97951
98291
98648
99013
99359
99693
100020
100360
100720
101090
101430
101770
102110
102460
102830
103200
103560
103880
104210
104550
104880
105200
105530
105850
106180
106510
106840
107210
107570
107920
108250
108580
108920
109280
109640
110000
110350
110690
111050
111410
111790
112170
112520
112880
113250
113620
113990
114360
114680
114710
115060
115740
116090
116440
116770
117100
117430
117780
118140
118510
118850
119180
119510
119850
120170
120500
120820
121150
121460
121760
122090
122450
122800
123150
123480
123820
124180
124540
124890
125230
125560
125890
126230
126590
126950
127300
127640
127970
128290
128630
128990
129350
129700
130010
130330
130650
130990
131320
131650
131960
132270
132580
132910
133270
133650
134020
134370
134720
135110
135300
135730
136090
136440
136790
137140
137510
137890
138230
138580
138940
139310
139690
140060
140430
140780
141130
141500
141870
142250
142610
142950
143310
143680
144060
144440
144810
145160
145510
145880
146250
146600
146960
147320
147670
148050
148440
148810
149170
149520
149880
150260
150650
151010
151370
151730
152090
152470
152860
153240
153600
153960
154340
154720
155100
155480
155840
156190
156560
156940
157320
157670
158030
158390
158760
159120
159490
159870
160220
160570
160950
161340
161720
162090
162460
162820
163200
163600
163970
164330
164690
165050
165440
165830
166200
166560
166920
167290
167660
168030
168390
168730
169050
169390
169760
170130
170480
170840
171190
171540
171900
172270
172650
172990
173330
173700
174090
174460
174830
175190
175550
175920
176290
176660
177030
177380
177700
178030
178390
178750
179130
179490
179840
180220
180600
180980
181340
181690
182040
182390
182730
183080
183430
183770
184110
184450
184810
185160
185500
185820
186150
186490
186850
187210
187570
187900
188210
188530
188860
189210
189560
189900
190240
190560
190880
191230
191580
191940
192260
192590
192920
193260
193610
193950
194290
194620
194950
195290
195640
196000
196370
196700
197050
197390
197740
198080
198430
198780
199120
199460
199810
200170
200520
200870
201210
201550
201900
202240
202600
202960
203310
203650
204000
204340
204690
205030
205370
205700
206050
206420
206790
207160
207520
207880
208240
208620
209020
209380
209750
210110
210470
210850
211240
211620
211980
212350
212730
213100
213460
213810
214150
214500
214850
215240
215570
215980
216340
216690
217040
217390
217720
218060
218390
218710
219070
219440
219820
220180
220550
220920
221280
221670
222040
222390
222730
223060
223420
223780
224140
224490
224830
225170
225520
225890
226270
226640
227000
227350
227700
228090
228470
228830
229190
229550
229900
230270
230660
231030
231370
231740
232100
232480
232850
233230
233590
233940
234310
234710
235080
235450
235810
236180
236540
236940
237330
237680
238030
238380
238740
239110
239480
239830
240180
240540
240900
241280
241660
242040
242390
242750
243140
243530
243900
244270
244640
245000
245380
245770
246140
246490
246840
247220
247600
247980
248350
248710
249050
249410
249780
250150
250510
250850
251200
251550
251920
252300
252660
253020
253380
253740
254120
254500
254870
255220
255590
255960
256340
256730
257110
257460
257820
258210
258590
258960
259330
259680
260020
260380
260750
261130
261480
261830
262190
262550
262920
263300
263650
264000
264360
264720
265100
265470
265820
266170
266530
266900
267270
267640
268000
268350
268700
269070
269450
269820
270170
270540
270890
271260
271640
272010
272360
272720
273080
273450
273820
274190
274540
274900
275260
275620
276000
276380
276730
277070
277430
277820
278180
278540
278910
279260
279600
279980
280370
280740
281090
281460
281820
282190
282580
282940
283300
283660
284020
284410
284780
285150
285500
285850
286220
286600
286970
287330
287680
288030
288400
288790
289150
289510
289870
290220
290580
290950
291320
291670
292030
292380
292740
293120
293490
293840
294200
294550
294910
295270
295640
295990
296340
296690
297070
297450
297810
298180
298540
298890
299270
299630
299990
300330
300640
300970
301300
301660
302030
302390
302750
303100
303470
303860
304240
304610
304980
305340
305710
306080
306470
306830
307190
307540
307910
308300
308640
308980
309330
309670
310030
310410
310790
311130
311480
311820
312170
312540
312910
313250
313600
313940
314290
314650
314990
315310
315610
315920
316240
316560
316900
317230
317590
317930
318280
318640
319020
319400
319760
320110
320470
320840
321220
321580
321950
322300
322650
323020
323390
323760
324110
324460
324820
325180
325550
325910
326260
326570
326880
327200
327560
327920
328270
328620
328970
329340
329720
330090
330470
330830
331200
331580
331950
332320
332690
333050
333410
333740
334110
334460
334790
335100
335400
335710
336020
336350
336670
337000
337310
337620
337950
338300
338660
339020
339360
339720
340070
340440
340790
341120
341440
341770
342120
342510
342890
343270
343640
344010
344380
344750
345120
345490
345830
346160
346500
346860
347210
347530
347860
348190
348520
348870
349230
349590
349930
350240
350540
350840
351150
351460
351780
352100
352440
352790
353150
353540
353900
354250
354580
354910
355230
355570
355930
356290
356650
357000
357360
357740
358130
358500
358860
359220
359580
359960
360330
360700
361030
361360
361720
362060
362410
362740
363050
363350
363640
363940
364270
364620
364960
365270
365580
365910
366280
366650
367040
367410
367780
368160
368550
368940
369320
369660
370010
370370
370730
371090
371450
371800
372150
372500
372880
373240
373600
373940
374300
374660
375030
375410
375770
376120
376480
376840
377210
377570
377930
378290
378620
378970
379350
379720
380080
380420
380760
381120
381470
381800
382140
382470
382800
383120
383470
383840
384200
384550
384900
385240
385610
385980
386360
386720
387070
387420
387770
388140
388480
388800
389110
389430
389770
390120
390470
390820
391180
391520
391880
392260
392630
392980
393320
393670
394030
394390
394770
395130
395460
395800
396150
396530
396900
397270
397620
397970
398320
398680
399050
399410
399760
400110
400450
400800
401150
401490
401830
402180
402540
402900
403280
403660
404030
404380
404750
405130
405500
405890
406250
406610
406960
407340
407730
408090
408450
408810
409160
409530
409910
410280
410630
410980
411330
411710
412080
412440
412790
413150
413500
413860
414260
414620
414960
415320
415670
416040
416410
416770
417120
417470
417820
418180
418560
418920
419270
419620
419970
420340
420700
421070
421420
421760
422110
422480
422860
423220
423550
423890
424230
424560
424890
425240
425580
425920
426270
426620
427000
427380
427740
428090
428440
428800
429170
429560
429910
430260
430620
430980
431360
431720
432070
432420
432760
433090
433450
433820
434160
434500
434850
435220
435580
435960
436330
436680
437020
437380
437770
438140
438480
438830
439180
439530
439880
440230
440580
440930
441260
441600
441950
442310
442650
442970
443290
443610
443940
444300
444650
444980
445310
445640
446000
446350
446710
447080
447420
447760
448110
448460
448830
449180
449520
449860
450210
450560
450910
451250
451600
451940
452280
452640
453000
453350
453700
454030
454380
454720
455090
455450
455800
456130
456470
456820
457180
457520
457860
458210
458550
458890
459250
459600
459960
460310
460630
460980
461330
461670
462020
462360
462690
463020
463380
463760
464120
464470
464800
465150
465500
465870
466220
466560
466880
467210
467560
467900
468260
468610
468930
469270
469610
469960
470330
470680
471030
471370
471710
472080
472440
472800
473150
473500
473860
474200
474560
474920
475260
475590
475930
476290
476650
477020
477370
477710
478040
478390
478750
479120
479460
479810
480160
480520
480880
481250
481610
481950
482290
482630
483000
483340
483690
484030
484360
484700
485050
485410
485770
486130
486480
486840
487210
487600
487960
488300
488660
489010
489360
489720
490080
490430
490760
491100
491460
491820
492170
492500
492820
493150
493480
493820
494170
494510
494840
495170
495500
495850
496220
496580
496920
497240
497570
497900
498240
498580
498890
499190
499510
499820
500140
500460
500790
501120
501440
501760
502080
502430
502770
503110
503420
503720
504040
504380
504720
505090
505440
505770
506090
506420
506770
507110
507440
507790
508130
508480
508850
509230
509610
509950
510300
510660
511040
511410
511770
512120
512470
512820
513190
513560
513910
514270
514610
514970
515330
515700
516080
516440
516790
517140
517500
517880
518240
518580
518930
519280
519640
520010
520380
520740
521080
521440
521810
522170
522540
522870
523220
523560
523920
524260
524620
524970
525310
525650
526020
526400
526770
527130
527480
527830
528160
528510
528870
529220
529580
529940
530310
530690
531070
531430
531780
532020
532470
532860
533240
533600
533960
534320
534690
535060
535420
535770
536120
536480
536870
537270
537660
538040
538400
538750
539120
539510
539880
540220
540570
540940
541310
541670
542030
542400
542740
543090
543470
543850
544200
544560
544920
545290
545660
546040
546410
546760
547100
547460
547840
548210
548580
548940
549300
549660
550050
550430
550800
551140
551480
551840
552200
552570
552930
553270
553630
553990
554360
554730
555090
555440
555770
556140
556510
556870
557230
557590
557940
558300
558680
559060
559410
559750
560110
560470
560840
561210
561560
561880
562190
562520
562880
563260
563610
563970
564330
564690
565050
565440
565820
566170
566530
566900
567280
567650
568020
568390
568730
569090
569470
569840
570200
570550
570910
571270
571630
572000
572370
572720
573060
573420
573800
574170
574530
574880
575220
575560
575910
576280
576640
576980
577330
577700
578080
578460
578830
579190
579550
579900
580270
580650
581020
581380
581740
582110
582490
582860
583230
583590
583950
584310
584680
585060
585420
585760
586110
586480
586850
587220
587590
587930
588270
588630
589010
589370
589730
590080
590440
590790
591160
591530
591870
592200
592530
592860
593210
593540
593880
594220
594550
594910
595260
595640
596020
596370
596720
597080
597470
597840
598210
598570
598910
599260
599630
599990
600350
600690
601040
601400
601760
602130
602480
602840
603170
603510
603860
604230
604570
604910
605250
605580
605940
606300
606680
607020
607350
607690
608020
608360
608710
609060
609400
609750
610110
610500
610880
611260
611620
611970
612340
612710
613070
613420
613780
614130
614490
614850
615230
615590
615940
616290
616660
617040
617390
617760
618120
618470
618820
619200
619580
619940
620280
620650
621010
621380
621750
622120
622460
622800
623160
623530
623870
624220
624550
624890
625230
625590
625970
626330
626680
627020
627370
627730
628080
628430
628780
629130
629480
629860
630240
630630
630980
631340
631700
632060
632440
632810
633170
633530
633890
634280
634650
635010
635370
635730
636100
636480
636860
637220
637560
637900
638240
638590
638920
639260
639600
639950
640290
640650
641020
641400
641740
642070
642440
642810
643180
643540
643900
644270
644630
645010
645400
645750
646100
646450
646820
647200
647570
647940
648290
648650
649000
649370
649750
