# Supplementary material for: Novel Method to Efficiently Create an mHealth App: Implementation of a Real-Time Electrocardiogram R Peak Detector
Source: JMIR Mhealth Uhealth. 2018 May 22;6(5):e118. doi: 10.2196/mhealth.8429 (PMC5989064; doi:10.2196/mhealth.8429)
Supplement: Multimedia Appendix 2 [file mhealth_v6i5e118_app2.zip › Submission_code/Cleaned database/mitdb/102_ann_qrs.txt]

69
137
411
698
990
1306
1615
1912
2202
2490
2782
3073
3374
3693
3999
4290
4580
4867
5165
5467
5769
6085
6381
6666
6952
7243
7550
7858
8160
8474
8764
9044
9334
9631
9941
10246
10544
10846
11153
11415
11711
12019
12331
12633
12927
13224
13512
13798
14099
14409
14719
15014
15302
15621
15891
16184
16493
16804
17109
17394
17681
17980
18275
18574
18880
19185
19481
19766
20056
20360
20664
20966
21269
21568
21858
22144
22435
22745
23051
23351
23648
23945
24235
24523
24826
25139
25442
25738
26025
26318
26608
26900
27246
27523
27822
28114
28408
28702
28991
29134
29277
29583
29881
30162
30441
30717
31000
31290
31587
31883
32181
32467
32735
33011
33298
33596
33884
34059
34217
34376
34668
34951
35239
35537
35849
36154
36453
36756
37044
37327
37638
37928
38241
38541
38683
38825
39117
39402
39684
39978
40281
40590
40881
41158
41450
41733
42015
42317
42617
42917
43204
43482
43768
44057
44352
44651
44946
45245
45522
45800
46089
46381
46680
46979
47269
47562
47842
48117
48406
48710
49005
49294
49580
49859
50144
50420
50702
51014
51314
51598
51883
52162
52442
52725
53013
53319
53616
53894
54175
54452
54734
55020
55316
55619
55912
56193
56470
56744
57036
57330
57622
57923
58216
58492
58767
59045
59337
59639
59934
60225
60516
60792
61063
61350
61648
61948
62243
62532
62826
62970
63115
63400
63699
64011
64323
64621
64908
65205
65495
65782
66086
66397
66703
66991
67281
67579
67873
68173
68480
68789
69085
69368
69657
69955
70254
70558
70862
71165
71458
71744
72037
72344
72669
72951
73249
73545
73833
74119
74419
74731
75034
75334
75628
75921
76211
76501
76811
77121
77421
77715
78002
78295
78586
78885
79201
79509
79805
80095
80381
80679
80977
81279
81593
81896
82180
82467
82757
83062
83367
83670
83984
84279
84560
84849
85143
85453
85757
86056
86360
86651
86934
87228
87532
87847
88151
88444
88742
89030
89315
89613
89920
90234
90530
90816
91115
91407
91698
92005
92311
92620
92909
93191
93490
93783
94080
94387
94693
94993
95281
95567
95869
96172
96473
96776
97078
97369
97654
97942
98250
98560
98857
99156
99474
99744
1.0003e+05
1.0033e+05
1.0064e+05
1.0095e+05
1.0124e+05
1.0153e+05
1.0182e+05
1.0211e+05
1.024e+05
1.0271e+05
1.0303e+05
1.0333e+05
1.0362e+05
1.0391e+05
1.042e+05
1.045e+05
1.048e+05
1.0511e+05
1.0542e+05
1.0571e+05
1.06e+05
1.0628e+05
1.0658e+05
1.0688e+05
1.0718e+05
1.075e+05
1.078e+05
1.0809e+05
1.0837e+05
1.0866e+05
1.0896e+05
1.0927e+05
1.0957e+05
1.0988e+05
1.1018e+05
1.1046e+05
1.1075e+05
1.1104e+05
1.1136e+05
1.1166e+05
1.1196e+05
1.1227e+05
1.1256e+05
1.1284e+05
1.1313e+05
1.1343e+05
1.1375e+05
1.1405e+05
1.1434e+05
1.1464e+05
1.1493e+05
1.1524e+05
1.1554e+05
1.1584e+05
1.1614e+05
1.1644e+05
1.1672e+05
1.1702e+05
1.1731e+05
1.176e+05
1.1791e+05
1.1822e+05
1.1852e+05
1.1881e+05
1.191e+05
1.1942e+05
1.1969e+05
1.1999e+05
1.203e+05
1.206e+05
1.209e+05
1.2119e+05
1.2147e+05
1.2177e+05
1.2208e+05
1.2238e+05
1.2268e+05
1.2298e+05
1.2328e+05
1.2359e+05
1.2385e+05
1.2416e+05
1.2447e+05
1.2477e+05
1.2507e+05
1.2536e+05
1.2565e+05
1.2594e+05
1.2623e+05
1.2655e+05
1.2685e+05
1.2715e+05
1.2744e+05
1.2774e+05
1.2803e+05
1.2832e+05
1.2862e+05
1.2894e+05
1.2924e+05
1.2953e+05
1.2982e+05
1.3011e+05
1.304e+05
1.307e+05
1.3101e+05
1.3133e+05
1.3162e+05
1.3191e+05
1.3219e+05
1.3249e+05
1.3279e+05
1.3309e+05
1.334e+05
1.3371e+05
1.3399e+05
1.3428e+05
1.3457e+05
1.3487e+05
1.3518e+05
1.3548e+05
1.3579e+05
1.3608e+05
1.3637e+05
1.3665e+05
1.3695e+05
1.3726e+05
1.3756e+05
1.3789e+05
1.3816e+05
1.3846e+05
1.3874e+05
1.3903e+05
1.3934e+05
1.3965e+05
1.3996e+05
1.4025e+05
1.4055e+05
1.4086e+05
1.4112e+05
1.4142e+05
1.4172e+05
1.4204e+05
1.4234e+05
1.4262e+05
1.4292e+05
1.4321e+05
1.4351e+05
1.4381e+05
1.4412e+05
1.4443e+05
1.4472e+05
1.45e+05
1.453e+05
1.4559e+05
1.4589e+05
1.462e+05
1.4651e+05
1.4683e+05
1.471e+05
1.4738e+05
1.4768e+05
1.4799e+05
1.4829e+05
1.486e+05
1.4889e+05
1.4919e+05
1.4947e+05
1.4976e+05
1.5007e+05
1.5038e+05
1.5068e+05
1.5098e+05
1.5127e+05
1.5156e+05
1.5185e+05
1.5214e+05
1.5246e+05
1.5277e+05
1.5306e+05
1.5335e+05
1.5364e+05
1.5394e+05
1.5423e+05
1.5453e+05
1.5485e+05
1.5515e+05
1.5544e+05
1.5573e+05
1.5602e+05
1.5632e+05
1.5662e+05
1.5692e+05
1.5726e+05
1.5753e+05
1.5781e+05
1.581e+05
1.584e+05
1.587e+05
1.59e+05
1.5931e+05
1.5962e+05
1.5991e+05
1.6019e+05
1.6048e+05
1.6078e+05
1.6108e+05
1.6139e+05
1.617e+05
1.6199e+05
1.6228e+05
1.6256e+05
1.6286e+05
1.6317e+05
1.6348e+05
1.6378e+05
1.6408e+05
1.6437e+05
1.6465e+05
1.6494e+05
1.6524e+05
1.6556e+05
1.6586e+05
1.6615e+05
1.6645e+05
1.6675e+05
1.6703e+05
1.6733e+05
1.6764e+05
1.6795e+05
1.6825e+05
1.6853e+05
1.6883e+05
1.6912e+05
1.6941e+05
1.6972e+05
1.7002e+05
1.7033e+05
1.7063e+05
1.7091e+05
1.7121e+05
1.715e+05
1.718e+05
1.7211e+05
1.7241e+05
1.7272e+05
1.73e+05
1.7328e+05
1.7359e+05
1.7389e+05
1.7419e+05
1.745e+05
1.748e+05
1.7509e+05
1.7538e+05
1.7566e+05
1.7597e+05
1.7628e+05
1.7658e+05
1.7688e+05
1.7717e+05
1.7746e+05
1.7775e+05
1.7804e+05
1.7836e+05
1.7867e+05
1.7897e+05
1.7926e+05
1.7955e+05
1.7984e+05
1.8013e+05
1.8044e+05
1.8075e+05
1.8106e+05
1.8134e+05
1.8163e+05
1.8192e+05
1.8222e+05
1.8252e+05
1.8283e+05
1.8314e+05
1.8344e+05
1.8372e+05
1.8401e+05
1.843e+05
1.846e+05
1.8491e+05
1.8522e+05
1.8554e+05
1.8581e+05
1.861e+05
1.8638e+05
1.8669e+05
1.87e+05
1.873e+05
1.8761e+05
1.879e+05
1.8821e+05
1.8847e+05
1.8876e+05
1.8907e+05
1.8938e+05
1.8968e+05
1.8998e+05
1.9028e+05
1.9056e+05
1.9085e+05
1.9116e+05
1.9147e+05
1.9177e+05
1.9207e+05
1.9236e+05
1.9265e+05
1.9294e+05
1.9323e+05
1.9354e+05
1.9385e+05
1.9415e+05
1.9444e+05
1.9474e+05
1.9503e+05
1.9532e+05
1.9563e+05
1.9593e+05
1.9624e+05
1.9654e+05
1.9681e+05
1.9711e+05
1.9741e+05
1.977e+05
1.9801e+05
1.9832e+05
1.9862e+05
1.9891e+05
1.9919e+05
1.995e+05
1.998e+05
2.001e+05
2.004e+05
2.007e+05
2.0099e+05
2.0128e+05
2.0157e+05
2.0187e+05
2.0218e+05
2.0248e+05
2.0278e+05
2.0308e+05
2.0337e+05
2.0366e+05
2.0395e+05
2.0427e+05
2.0457e+05
2.0487e+05
2.0516e+05
2.0545e+05
2.0574e+05
2.0604e+05
2.0634e+05
2.0666e+05
2.0698e+05
2.0725e+05
2.0754e+05
2.0774e+05
2.0804e+05
2.0834e+05
2.0867e+05
2.0896e+05
2.0926e+05
2.0955e+05
2.0984e+05
2.1013e+05
2.1043e+05
2.1073e+05
2.1104e+05
2.1135e+05
2.1164e+05
2.1193e+05
2.1221e+05
2.1251e+05
2.1281e+05
2.1312e+05
2.1342e+05
2.1373e+05
2.1402e+05
2.143e+05
2.1459e+05
2.149e+05
2.1521e+05
2.1551e+05
2.1582e+05
2.1611e+05
2.1639e+05
2.1668e+05
2.1698e+05
2.1729e+05
2.176e+05
2.1789e+05
2.1819e+05
2.1848e+05
2.1877e+05
2.1906e+05
2.1937e+05
2.1968e+05
2.1999e+05
2.2028e+05
2.2057e+05
2.2086e+05
2.2115e+05
2.2145e+05
2.2176e+05
2.2207e+05
2.2237e+05
2.2265e+05
2.2295e+05
2.2324e+05
2.2354e+05
2.2384e+05
2.2415e+05
2.2445e+05
2.2474e+05
2.2502e+05
2.2532e+05
2.2562e+05
2.2592e+05
2.2623e+05
2.2654e+05
2.2683e+05
2.2712e+05
2.274e+05
2.2771e+05
2.2801e+05
2.2831e+05
2.2862e+05
2.2891e+05
2.292e+05
2.2949e+05
2.2978e+05
2.3009e+05
2.304e+05
2.307e+05
2.31e+05
2.3129e+05
2.3158e+05
2.3187e+05
2.3216e+05
2.3248e+05
2.3279e+05
2.3308e+05
2.3337e+05
2.3366e+05
2.3395e+05
2.3425e+05
2.3456e+05
2.3487e+05
2.3517e+05
2.3546e+05
2.3576e+05
2.3604e+05
2.3633e+05
2.3663e+05
2.3694e+05
2.3725e+05
2.3754e+05
2.3783e+05
2.3812e+05
2.3842e+05
2.3873e+05
2.3903e+05
2.3934e+05
2.3964e+05
2.3994e+05
2.4021e+05
2.405e+05
2.408e+05
2.4111e+05
2.4141e+05
2.4172e+05
2.4201e+05
2.423e+05
2.4259e+05
2.4288e+05
2.432e+05
2.435e+05
2.438e+05
2.441e+05
2.4439e+05
2.4467e+05
2.4497e+05
2.4527e+05
2.4559e+05
2.4589e+05
2.4618e+05
2.4648e+05
2.4677e+05
2.4706e+05
2.4736e+05
2.4767e+05
2.4798e+05
2.4827e+05
2.4856e+05
2.4886e+05
2.4915e+05
2.4944e+05
2.4975e+05
2.5006e+05
2.5036e+05
2.5067e+05
2.5094e+05
2.5124e+05
2.5153e+05
2.5183e+05
2.5214e+05
2.5244e+05
2.5274e+05
2.5302e+05
2.5331e+05
2.5362e+05
2.5392e+05
2.5425e+05
2.5453e+05
2.5482e+05
2.5512e+05
2.554e+05
2.5569e+05
2.56e+05
2.5631e+05
2.5661e+05
2.569e+05
2.5719e+05
2.5749e+05
2.5778e+05
2.5808e+05
2.5839e+05
2.587e+05
2.5899e+05
2.5928e+05
2.5957e+05
2.5986e+05
2.6016e+05
2.6046e+05
2.6078e+05
2.6108e+05
2.6137e+05
2.6165e+05
2.6195e+05
2.6225e+05
2.6255e+05
2.6286e+05
2.6317e+05
2.6346e+05
2.6374e+05
2.6403e+05
2.6433e+05
2.6463e+05
2.6493e+05
2.6524e+05
2.6555e+05
2.6583e+05
2.6612e+05
2.6641e+05
2.6672e+05
2.6702e+05
2.6732e+05
2.6763e+05
2.6792e+05
2.6821e+05
2.685e+05
2.6879e+05
2.691e+05
2.6941e+05
2.6971e+05
2.7001e+05
2.703e+05
2.7059e+05
2.7088e+05
2.7119e+05
2.715e+05
2.718e+05
2.7209e+05
2.7239e+05
2.7268e+05
2.7296e+05
2.7327e+05
2.7358e+05
2.7389e+05
2.7418e+05
2.7447e+05
2.7477e+05
2.7508e+05
2.7535e+05
2.7566e+05
2.7596e+05
2.7627e+05
2.7656e+05
2.7684e+05
2.7714e+05
2.7744e+05
2.7776e+05
2.7805e+05
2.7836e+05
2.7865e+05
2.7894e+05
2.7922e+05
2.7953e+05
2.7983e+05
2.8013e+05
2.8043e+05
2.8073e+05
2.8102e+05
2.8133e+05
2.816e+05
2.8192e+05
2.8222e+05
2.8252e+05
2.8282e+05
2.8311e+05
2.834e+05
2.8369e+05
2.8399e+05
2.843e+05
2.8461e+05
2.849e+05
2.8519e+05
2.8549e+05
2.8578e+05
2.8607e+05
2.8638e+05
2.867e+05
2.8699e+05
2.8728e+05
2.8759e+05
2.8786e+05
2.8816e+05
2.8846e+05
2.8877e+05
2.8908e+05
2.8937e+05
2.8966e+05
2.8995e+05
2.9025e+05
2.9055e+05
2.9085e+05
2.9116e+05
2.9146e+05
2.9174e+05
2.9203e+05
2.9232e+05
2.9263e+05
2.9293e+05
2.9324e+05
2.9355e+05
2.9384e+05
2.9412e+05
2.9441e+05
2.9471e+05
2.9502e+05
2.9533e+05
2.9562e+05
2.9593e+05
2.9622e+05
2.965e+05
2.9681e+05
2.971e+05
2.9741e+05
2.9771e+05
2.9801e+05
2.9831e+05
2.9859e+05
2.9888e+05
2.9918e+05
2.9949e+05
2.998e+05
3.0009e+05
3.0038e+05
3.0067e+05
3.0096e+05
3.0126e+05
3.0157e+05
3.0188e+05
3.0218e+05
3.0247e+05
3.0276e+05
3.0305e+05
3.0335e+05
3.0365e+05
3.0396e+05
3.0427e+05
3.0456e+05
3.0484e+05
3.0514e+05
3.0544e+05
3.0574e+05
3.0604e+05
3.0635e+05
3.0665e+05
3.0694e+05
3.0722e+05
3.0752e+05
3.0782e+05
3.0812e+05
3.0843e+05
3.0873e+05
3.0902e+05
3.0931e+05
3.096e+05
3.0991e+05
3.1022e+05
3.1052e+05
3.1082e+05
3.1111e+05
3.114e+05
3.1169e+05
3.1198e+05
3.123e+05
3.1261e+05
3.129e+05
3.132e+05
3.1349e+05
3.1378e+05
3.1408e+05
3.1438e+05
3.147e+05
3.15e+05
3.1529e+05
3.1558e+05
3.1586e+05
3.1616e+05
3.1646e+05
3.1676e+05
3.1708e+05
3.1738e+05
3.1766e+05
3.1795e+05
3.1824e+05
3.1855e+05
3.1885e+05
3.1916e+05
3.1947e+05
3.1976e+05
3.2004e+05
3.2032e+05
3.2062e+05
3.2094e+05
3.2124e+05
3.2154e+05
3.2184e+05
3.2213e+05
3.2241e+05
3.2271e+05
3.2302e+05
3.2332e+05
3.2362e+05
3.2392e+05
3.2422e+05
3.245e+05
3.2479e+05
3.2509e+05
3.2541e+05
3.2571e+05
3.2601e+05
3.263e+05
3.2659e+05
3.2688e+05
3.2718e+05
3.2748e+05
3.278e+05
3.281e+05
3.2838e+05
3.2867e+05
3.2897e+05
3.2926e+05
3.2957e+05
3.2988e+05
3.3019e+05
3.3048e+05
3.3076e+05
3.3106e+05
3.3135e+05
3.3165e+05
3.3196e+05
3.3226e+05
3.3256e+05
3.3285e+05
3.3313e+05
3.3344e+05
3.3374e+05
3.3404e+05
3.3435e+05
3.3464e+05
3.3494e+05
3.3524e+05
3.3551e+05
3.3582e+05
3.3613e+05
3.3643e+05
3.3673e+05
3.3702e+05
3.3732e+05
3.376e+05
3.379e+05
3.3822e+05
3.3852e+05
3.3882e+05
3.3911e+05
3.394e+05
3.3969e+05
3.3998e+05
3.4028e+05
3.406e+05
3.409e+05
3.412e+05
3.415e+05
3.4178e+05
3.4207e+05
3.4237e+05
3.4268e+05
3.4299e+05
3.4329e+05
3.4357e+05
3.4386e+05
3.4415e+05
3.4446e+05
3.4476e+05
3.4507e+05
3.4538e+05
3.4567e+05
3.4595e+05
3.4624e+05
3.4654e+05
3.4685e+05
3.4715e+05
3.4746e+05
3.4776e+05
3.4806e+05
3.4833e+05
3.4862e+05
3.4893e+05
3.4924e+05
3.4954e+05
3.4984e+05
3.5013e+05
3.5042e+05
3.5071e+05
3.5101e+05
3.5132e+05
3.5163e+05
3.5192e+05
3.5222e+05
3.5251e+05
3.5279e+05
3.5309e+05
3.534e+05
3.5372e+05
3.5404e+05
3.543e+05
3.546e+05
3.5489e+05
3.5518e+05
3.5548e+05
3.5579e+05
3.5613e+05
3.5638e+05
3.5667e+05
3.5697e+05
3.5726e+05
3.5756e+05
3.5787e+05
3.5818e+05
3.5848e+05
3.5876e+05
3.5905e+05
3.5935e+05
3.5965e+05
3.5995e+05
3.6025e+05
3.6056e+05
3.6085e+05
3.6114e+05
3.6143e+05
3.6174e+05
3.6204e+05
3.6234e+05
3.6264e+05
3.6294e+05
3.6322e+05
3.6351e+05
3.6381e+05
3.6412e+05
3.6442e+05
3.6472e+05
3.6502e+05
3.6531e+05
3.656e+05
3.6589e+05
3.662e+05
3.6651e+05
3.6681e+05
3.671e+05
3.6739e+05
3.6768e+05
3.6798e+05
3.6827e+05
3.6859e+05
3.689e+05
3.6919e+05
3.6948e+05
3.6977e+05
3.7007e+05
3.7037e+05
3.7067e+05
3.7098e+05
3.7129e+05
3.7157e+05
3.7189e+05
3.7215e+05
3.7245e+05
3.7275e+05
3.7306e+05
3.7337e+05
3.7366e+05
3.7395e+05
3.7424e+05
3.7453e+05
3.7484e+05
3.7514e+05
3.7544e+05
3.7575e+05
3.7604e+05
3.7632e+05
3.7661e+05
3.7692e+05
3.7723e+05
3.7754e+05
3.7783e+05
3.7813e+05
3.7842e+05
3.787e+05
3.79e+05
3.7931e+05
3.7962e+05
3.7992e+05
3.802e+05
3.805e+05
3.8079e+05
3.8108e+05
3.8141e+05
3.817e+05
3.8201e+05
3.823e+05
3.8258e+05
3.8288e+05
3.8317e+05
3.8347e+05
3.8378e+05
3.8408e+05
3.8438e+05
3.8467e+05
3.8496e+05
3.8526e+05
3.8556e+05
3.8586e+05
3.8617e+05
3.8649e+05
3.8676e+05
3.8704e+05
3.8734e+05
3.8764e+05
3.8794e+05
3.8825e+05
3.8855e+05
3.8885e+05
3.8914e+05
3.8942e+05
3.8972e+05
3.9003e+05
3.9033e+05
3.9064e+05
3.9093e+05
3.9122e+05
3.9151e+05
3.918e+05
3.9211e+05
3.9242e+05
3.9272e+05
3.9302e+05
3.9331e+05
3.936e+05
3.9389e+05
3.9419e+05
3.9451e+05
3.9481e+05
3.951e+05
3.9539e+05
3.9568e+05
3.9598e+05
3.9627e+05
3.9658e+05
3.969e+05
3.972e+05
3.9748e+05
3.9777e+05
3.9806e+05
3.9836e+05
3.9866e+05
3.9896e+05
3.9928e+05
3.9957e+05
3.9985e+05
4.0014e+05
4.0044e+05
4.0074e+05
4.0105e+05
4.0136e+05
4.0166e+05
4.0195e+05
4.0223e+05
4.0252e+05
4.0283e+05
4.0314e+05
4.0344e+05
4.0374e+05
4.0403e+05
4.0432e+05
4.0461e+05
4.049e+05
4.0522e+05
4.0553e+05
4.0582e+05
4.0612e+05
4.0641e+05
4.0669e+05
4.0699e+05
4.0729e+05
4.0761e+05
4.0793e+05
4.082e+05
4.085e+05
4.0879e+05
4.0908e+05
4.0938e+05
4.0969e+05
4.1e+05
4.103e+05
4.1058e+05
4.1087e+05
4.1117e+05
4.1146e+05
4.1177e+05
4.1208e+05
4.1238e+05
4.1267e+05
4.1296e+05
4.1326e+05
4.1356e+05
4.1386e+05
4.1416e+05
4.1446e+05
4.1479e+05
4.1504e+05
4.1533e+05
4.1564e+05
4.1594e+05
4.1624e+05
4.1657e+05
4.1684e+05
4.1714e+05
4.1742e+05
4.1771e+05
4.1803e+05
4.1834e+05
4.1863e+05
4.1893e+05
4.1922e+05
4.1951e+05
4.198e+05
4.201e+05
4.2042e+05
4.2072e+05
4.2101e+05
4.213e+05
4.216e+05
4.2189e+05
4.2218e+05
4.2249e+05
4.228e+05
4.231e+05
4.2339e+05
4.2367e+05
4.2397e+05
4.2427e+05
4.2457e+05
4.2488e+05
4.2519e+05
4.2548e+05
4.2577e+05
4.2605e+05
4.2635e+05
4.2666e+05
4.2696e+05
4.2727e+05
4.2757e+05
4.2785e+05
4.2814e+05
4.2843e+05
4.2874e+05
4.2905e+05
4.2935e+05
4.2966e+05
4.2995e+05
4.3023e+05
4.3052e+05
4.3082e+05
4.3113e+05
4.3143e+05
4.3173e+05
4.3205e+05
4.3232e+05
4.3261e+05
4.329e+05
4.3321e+05
4.3352e+05
4.3382e+05
4.3411e+05
4.3443e+05
4.347e+05
4.3498e+05
4.3529e+05
4.356e+05
4.3591e+05
4.362e+05
4.3649e+05
4.3679e+05
4.3708e+05
4.3737e+05
4.3768e+05
4.3798e+05
4.3829e+05
4.3857e+05
4.3886e+05
4.3916e+05
4.3946e+05
4.3976e+05
4.4006e+05
4.4037e+05
4.4067e+05
4.4095e+05
4.4124e+05
4.4154e+05
4.4185e+05
4.4215e+05
4.4245e+05
4.4275e+05
4.4304e+05
4.4336e+05
4.4362e+05
4.4393e+05
4.4424e+05
4.4454e+05
4.4484e+05
4.4513e+05
4.4542e+05
4.4571e+05
4.4602e+05
4.4633e+05
4.4663e+05
4.4692e+05
4.4721e+05
4.4751e+05
4.478e+05
4.4809e+05
4.4841e+05
4.4872e+05
4.4901e+05
4.493e+05
4.4959e+05
4.4991e+05
4.5018e+05
4.5048e+05
4.5083e+05
4.511e+05
4.5139e+05
4.5168e+05
4.5197e+05
4.5227e+05
4.5257e+05
4.5287e+05
4.5319e+05
4.5349e+05
4.5377e+05
4.5405e+05
4.5434e+05
4.5465e+05
4.5495e+05
4.5526e+05
4.5557e+05
4.5587e+05
4.5614e+05
4.5643e+05
4.5673e+05
4.5704e+05
4.5734e+05
4.5765e+05
4.5797e+05
4.5823e+05
4.5851e+05
4.5881e+05
4.5912e+05
4.5943e+05
4.5973e+05
4.6003e+05
4.6032e+05
4.6061e+05
4.609e+05
4.612e+05
4.6151e+05
4.6182e+05
4.6211e+05
4.624e+05
4.6269e+05
4.6298e+05
4.6328e+05
4.6359e+05
4.639e+05
4.642e+05
4.6448e+05
4.6478e+05
4.6507e+05
4.6537e+05
4.6567e+05
4.6598e+05
4.6629e+05
4.6658e+05
4.6686e+05
4.6716e+05
4.6745e+05
4.6775e+05
4.6806e+05
4.6837e+05
4.6867e+05
4.6896e+05
4.6924e+05
4.6954e+05
4.6984e+05
4.7014e+05
4.7045e+05
4.7075e+05
4.7104e+05
4.7132e+05
4.7161e+05
4.7192e+05
4.7223e+05
4.7253e+05
4.7283e+05
4.7312e+05
4.7344e+05
4.737e+05
4.74e+05
4.7431e+05
4.7462e+05
4.7492e+05
4.7521e+05
4.755e+05
4.7581e+05
4.7608e+05
4.7639e+05
4.7671e+05
4.7701e+05
4.773e+05
4.7759e+05
4.7788e+05
4.7817e+05
4.7847e+05
4.7878e+05
4.7909e+05
4.7939e+05
4.7968e+05
4.7996e+05
4.8026e+05
4.8056e+05
4.8087e+05
4.8118e+05
4.8148e+05
4.8176e+05
4.8205e+05
4.8234e+05
4.8264e+05
4.8295e+05
4.8325e+05
4.8356e+05
4.8386e+05
4.8414e+05
4.8443e+05
4.8473e+05
4.8504e+05
4.8534e+05
4.8564e+05
4.8595e+05
4.8623e+05
4.8652e+05
4.8681e+05
4.8711e+05
4.8742e+05
4.8773e+05
4.8802e+05
4.8832e+05
4.8861e+05
4.8889e+05
4.8919e+05
4.895e+05
4.8981e+05
4.9011e+05
4.904e+05
4.9069e+05
4.9098e+05
4.9127e+05
4.9158e+05
4.9189e+05
4.922e+05
4.9248e+05
4.9278e+05
4.9307e+05
4.9336e+05
4.9366e+05
4.9397e+05
4.9428e+05
4.9457e+05
4.9485e+05
4.9515e+05
4.9545e+05
4.9575e+05
4.9608e+05
4.9636e+05
4.9666e+05
4.9695e+05
4.9723e+05
4.9753e+05
4.9783e+05
4.9814e+05
4.9844e+05
4.9874e+05
4.9904e+05
4.9932e+05
4.9961e+05
4.9992e+05
5.0023e+05
5.0053e+05
5.0083e+05
5.0112e+05
5.0142e+05
5.017e+05
5.0199e+05
5.0231e+05
5.0261e+05
5.0291e+05
5.032e+05
5.035e+05
5.0379e+05
5.0408e+05
5.0438e+05
5.047e+05
5.05e+05
5.0533e+05
5.0558e+05
5.0587e+05
5.0616e+05
5.0646e+05
5.0677e+05
5.0708e+05
5.0738e+05
5.0767e+05
5.0796e+05
5.0816e+05
5.0846e+05
5.0876e+05
5.0906e+05
5.0938e+05
5.0968e+05
5.0996e+05
5.1024e+05
5.1054e+05
5.1084e+05
5.1115e+05
5.1146e+05
5.1178e+05
5.1205e+05
5.1234e+05
5.1262e+05
5.1293e+05
5.1324e+05
5.1354e+05
5.1384e+05
5.1414e+05
5.1442e+05
5.1471e+05
5.15e+05
5.1532e+05
5.1562e+05
5.1593e+05
5.1622e+05
5.1652e+05
5.168e+05
5.1709e+05
5.174e+05
5.1771e+05
5.1801e+05
5.183e+05
5.186e+05
5.1889e+05
5.1918e+05
5.1948e+05
5.1979e+05
5.201e+05
5.204e+05
5.2068e+05
5.2098e+05
5.2127e+05
5.2156e+05
5.2187e+05
5.2218e+05
5.2248e+05
5.2277e+05
5.2305e+05
5.2335e+05
5.2365e+05
5.2395e+05
5.2426e+05
5.2456e+05
5.2486e+05
5.2514e+05
5.2543e+05
5.2573e+05
5.2604e+05
5.2634e+05
5.2664e+05
5.2694e+05
5.2723e+05
5.2752e+05
5.2781e+05
5.2812e+05
5.2846e+05
5.2873e+05
5.2902e+05
5.2932e+05
5.2961e+05
5.2989e+05
5.302e+05
5.3051e+05
5.3081e+05
5.3111e+05
5.314e+05
5.3169e+05
5.3199e+05
5.3228e+05
5.3259e+05
5.329e+05
5.332e+05
5.3349e+05
5.3378e+05
5.3407e+05
5.3437e+05
5.3467e+05
5.3498e+05
5.3529e+05
5.3558e+05
5.3587e+05
5.3616e+05
5.3646e+05
5.3678e+05
5.3706e+05
5.3737e+05
5.3767e+05
5.3795e+05
5.3824e+05
5.3853e+05
5.3884e+05
5.3914e+05
5.3945e+05
5.3976e+05
5.4005e+05
5.4033e+05
5.4062e+05
5.4092e+05
5.4123e+05
5.4153e+05
5.4184e+05
5.4214e+05
5.4244e+05
5.427e+05
5.43e+05
5.4331e+05
5.4362e+05
5.4392e+05
5.4422e+05
5.4454e+05
5.448e+05
5.4509e+05
5.4539e+05
5.457e+05
5.4601e+05
5.463e+05
5.466e+05
5.4689e+05
5.4717e+05
5.4747e+05
5.4778e+05
5.481e+05
5.484e+05
5.4868e+05
5.4898e+05
5.4926e+05
5.4956e+05
5.4986e+05
5.5017e+05
5.5048e+05
5.5077e+05
5.5105e+05
5.5135e+05
5.5165e+05
5.5195e+05
5.5226e+05
5.5256e+05
5.5286e+05
5.5314e+05
5.5343e+05
5.5373e+05
5.5403e+05
5.5433e+05
5.5464e+05
5.5494e+05
5.5523e+05
5.5552e+05
5.5581e+05
5.5612e+05
5.5642e+05
5.5672e+05
5.5702e+05
5.5732e+05
5.5761e+05
5.5789e+05
5.5819e+05
5.585e+05
5.5881e+05
5.5911e+05
5.594e+05
5.597e+05
5.5999e+05
5.6027e+05
5.6058e+05
5.609e+05
5.6119e+05
5.6149e+05
5.6178e+05
5.6207e+05
5.6236e+05
5.6266e+05
5.6297e+05
5.6328e+05
5.6358e+05
5.6387e+05
5.6406e+05
5.6435e+05
5.6465e+05
5.6495e+05
5.6526e+05
5.6557e+05
5.6586e+05
5.6614e+05
5.6643e+05
5.6673e+05
5.6704e+05
5.6734e+05
5.6766e+05
5.6796e+05
5.6824e+05
5.6852e+05
5.6882e+05
5.6912e+05
5.6943e+05
5.6973e+05
5.7004e+05
5.7032e+05
5.7061e+05
5.709e+05
5.712e+05
5.7151e+05
5.7182e+05
5.7212e+05
5.7242e+05
5.727e+05
5.7299e+05
5.7328e+05
5.7359e+05
5.739e+05
5.742e+05
5.7449e+05
5.7479e+05
5.7508e+05
5.7537e+05
5.7567e+05
5.7598e+05
5.7629e+05
5.7658e+05
5.7688e+05
5.7717e+05
5.7746e+05
5.7775e+05
5.7806e+05
5.7837e+05
5.7867e+05
5.7896e+05
5.7925e+05
5.7955e+05
5.7984e+05
5.8015e+05
5.8045e+05
5.8076e+05
5.8105e+05
5.8134e+05
5.8163e+05
5.8193e+05
5.8223e+05
5.8254e+05
5.8284e+05
5.8314e+05
5.8343e+05
5.8371e+05
5.8402e+05
5.8432e+05
5.8466e+05
5.8493e+05
5.8522e+05
5.8552e+05
5.858e+05
5.8609e+05
5.864e+05
5.8671e+05
5.8701e+05
5.8731e+05
5.876e+05
5.8789e+05
5.8818e+05
5.8848e+05
5.8879e+05
5.8909e+05
5.8939e+05
5.8968e+05
5.8997e+05
5.903e+05
5.9056e+05
5.9086e+05
5.9118e+05
5.9148e+05
5.9177e+05
5.9206e+05
5.9235e+05
5.9264e+05
5.9294e+05
5.9326e+05
5.9357e+05
5.9386e+05
5.9415e+05
5.9443e+05
5.9473e+05
5.9503e+05
5.9533e+05
5.9565e+05
5.9595e+05
5.9624e+05
5.9652e+05
5.9681e+05
5.9711e+05
5.9742e+05
5.9772e+05
5.9803e+05
5.9833e+05
5.9861e+05
5.989e+05
5.992e+05
5.9951e+05
5.9982e+05
6.0012e+05
6.0042e+05
6.007e+05
6.0098e+05
6.0128e+05
6.0158e+05
6.0189e+05
6.022e+05
6.0249e+05
6.0279e+05
6.031e+05
6.0336e+05
6.0366e+05
6.0398e+05
6.0428e+05
6.0458e+05
6.0487e+05
6.0516e+05
6.0545e+05
6.0575e+05
6.0605e+05
6.0636e+05
6.0667e+05
6.0696e+05
6.0725e+05
6.0755e+05
6.0784e+05
6.0814e+05
6.0845e+05
6.0876e+05
6.0905e+05
6.0933e+05
6.0963e+05
6.0992e+05
6.1022e+05
6.1053e+05
6.1083e+05
6.1114e+05
6.1142e+05
6.1171e+05
6.1201e+05
6.1231e+05
6.1261e+05
6.1292e+05
6.1322e+05
6.1351e+05
6.138e+05
6.1408e+05
6.1439e+05
6.147e+05
6.15e+05
6.153e+05
6.156e+05
6.1589e+05
6.1617e+05
6.1647e+05
6.1678e+05
6.1709e+05
6.1738e+05
6.1768e+05
6.1797e+05
6.1826e+05
6.1855e+05
6.1886e+05
6.1917e+05
6.1947e+05
6.1977e+05
6.2005e+05
6.2037e+05
6.2064e+05
6.2093e+05
6.2124e+05
6.2156e+05
6.2185e+05
6.2214e+05
6.2243e+05
6.2273e+05
6.2302e+05
6.2332e+05
6.2364e+05
6.2395e+05
6.2424e+05
6.2452e+05
6.2481e+05
6.2511e+05
6.2541e+05
6.2571e+05
6.2603e+05
6.2632e+05
6.2661e+05
6.269e+05
6.2719e+05
6.275e+05
6.278e+05
6.281e+05
6.2841e+05
6.287e+05
6.2898e+05
6.2927e+05
6.2957e+05
6.2988e+05
6.3019e+05
6.3049e+05
6.3079e+05
6.3107e+05
6.3136e+05
6.3165e+05
6.3196e+05
6.3228e+05
6.3257e+05
6.3287e+05
6.3316e+05
6.3345e+05
6.3374e+05
6.3404e+05
6.3436e+05
6.3466e+05
6.3495e+05
6.3525e+05
6.3554e+05
6.3582e+05
6.3613e+05
6.3644e+05
6.3675e+05
6.3704e+05
6.3733e+05
6.3762e+05
6.3792e+05
6.3821e+05
6.3852e+05
6.3883e+05
6.3914e+05
6.3942e+05
6.3971e+05
6.4001e+05
6.403e+05
6.406e+05
6.4091e+05
6.4122e+05
6.4151e+05
6.418e+05
6.4208e+05
6.4239e+05
6.427e+05
6.43e+05
6.433e+05
6.436e+05
6.4389e+05
6.4417e+05
6.4446e+05
6.4478e+05
6.4508e+05
6.4541e+05
6.4568e+05
6.4597e+05
6.4626e+05
6.4655e+05
6.4685e+05
6.4717e+05
6.4747e+05
6.4777e+05
6.4806e+05
6.4835e+05
6.4864e+05
6.4893e+05
6.4924e+05
6.4955e+05
6.4985e+05
