# Supplementary material for: Novel Method to Efficiently Create an mHealth App: Implementation of a Real-Time Electrocardiogram R Peak Detector
Source: JMIR Mhealth Uhealth. 2018 May 22;6(5):e118. doi: 10.2196/mhealth.8429 (PMC5989064; doi:10.2196/mhealth.8429)
Supplement: Multimedia Appendix 2 [file mhealth_v6i5e118_app2.zip › Submission_code/Cleaned database/mitdb/102_ann_qrs_cleaned.txt]

69
137
411
698
990
1306
1615
1912
2202
2490
2782
3073
3374
3693
3999
4290
4580
4867
5165
5467
5769
6085
6381
6666
6952
7243
7550
7858
8160
8474
8764
9044
9334
9631
9941
10246
10544
10846
11153
11415
11711
12019
12331
12633
12927
13224
13512
13798
14099
14409
14719
15014
15302
15621
15891
16184
16493
16804
17109
17394
17681
17980
18275
18574
18880
19185
19481
19766
20056
20360
20664
20966
21269
21568
21858
22144
22435
22745
23051
23351
23648
23945
24235
24523
24826
25139
25442
25738
26025
26318
26608
26900
27246
27523
27822
28114
28408
28702
28991
29277
29583
29881
30162
30441
30717
31000
31290
31587
31883
32181
32467
32735
33011
33298
33596
33884
34059
34376
34668
34951
35239
35537
35849
36154
36453
36756
37044
37327
37638
37928
38241
38541
38825
39117
39402
39684
39978
40281
40590
40881
41158
41450
41733
42015
42317
42617
42917
43204
43482
43768
44057
44352
44651
44946
45245
45522
45800
46089
46381
46680
46979
47269
47562
47842
48117
48406
48710
49005
49294
49580
49859
50144
50420
50702
51014
51314
51598
51883
52162
52442
52725
53013
53319
53616
53894
54175
54452
54734
55020
55316
55619
55912
56193
56470
56744
57036
57330
57622
57923
58216
58492
58767
59045
59337
59639
59934
60225
60516
60792
61063
61350
61648
61948
62243
62532
62826
63115
63400
63699
64011
64323
64621
64908
65205
65495
65782
66086
66397
66703
66991
67281
67579
67873
68173
68480
68789
69085
69368
69657
69955
70254
70558
70862
71165
71458
71744
72037
72344
72669
72951
73249
73545
73833
74119
74419
74731
75034
75334
75628
75921
76211
76501
76811
77121
77421
77715
78002
78295
78586
78885
79201
79509
79805
80095
80381
80679
80977
81279
81593
81896
82180
82467
82757
83062
83367
83670
83984
84279
84560
84849
85143
85453
85757
86056
86360
86651
86934
87228
87532
87847
88151
88444
88742
89030
89315
89613
89920
90234
90530
90816
91115
91407
91698
92005
92311
92620
92909
93191
93490
93783
94080
94387
94693
94993
95281
95567
95869
96172
96473
96776
97078
97369
97654
97942
98250
98560
98857
99156
99474
99744
100030
100330
100640
100950
101240
101530
101820
102110
102400
102710
103030
103330
103620
103910
104200
104500
104800
105110
105420
105710
106000
106280
106580
106880
107180
107500
107800
108090
108370
108660
108960
109270
109570
109880
110180
110460
110750
111040
111360
111660
111960
112270
112560
112840
113130
113430
113750
114050
114340
114640
114930
115240
115540
115840
116140
116440
116720
117020
117310
117600
117910
118220
118520
118810
119100
119420
119690
119990
120300
120600
120900
121190
121470
121770
122080
122380
122680
122980
123280
123590
123850
124160
124470
124770
125070
125360
125650
125940
126230
126550
126850
127150
127440
127740
128030
128320
128620
128940
129240
129530
129820
130110
130400
130700
131010
131330
131620
131910
132190
132490
132790
133090
133400
133710
133990
134280
134570
134870
135180
135480
135790
136080
136370
136650
136950
137260
137560
137890
138160
138460
138740
139030
139340
139650
139960
140250
140550
140860
141120
141420
141720
142040
142340
142620
142920
143210
143510
143810
144120
144430
144720
145000
145300
145590
145890
146200
146510
146830
147100
147380
147680
147990
148290
148600
148890
149190
149470
149760
150070
150380
150680
150980
151270
151560
151850
152140
152460
152770
153060
153350
153640
153940
154230
154530
154850
155150
155440
155730
156020
156320
156620
156920
157260
157530
157810
158100
158400
158700
159000
159310
159620
159910
160190
160480
160780
161080
161390
161700
161990
162280
162560
162860
163170
163480
163780
164080
164370
164650
164940
165240
165560
165860
166150
166450
166750
167030
167330
167640
167950
168250
168530
168830
169120
169410
169720
170020
170330
170630
170910
171210
171500
171800
172110
172410
172720
173000
173280
173590
173890
174190
174500
174800
175090
175380
175660
175970
176280
176580
176880
177170
177460
177750
178040
178360
178670
178970
179260
179550
179840
180130
180440
180750
181060
181340
181630
181920
182220
182520
182830
183140
183440
183720
184010
184300
184600
184910
185220
185540
185810
186100
186380
186690
187000
187300
187610
187900
188210
188470
188760
189070
189380
189680
189980
190280
190560
190850
191160
191470
191770
192070
192360
192650
192940
193230
193540
193850
194150
194440
194740
195030
195320
195630
195930
196240
196540
196810
197110
197410
197700
198010
198320
198620
198910
199190
199500
199800
200100
200400
200700
200990
201280
201570
201870
202180
202480
202780
203080
203370
203660
203950
204270
204570
204870
205160
205450
205740
206040
206340
206660
206980
207250
207540
207740
208040
208340
208670
208960
209260
209550
209840
210130
210430
210730
211040
211350
211640
211930
212210
212510
212810
213120
213420
213730
214020
214300
214590
214900
215210
215510
215820
216110
216390
216680
216980
217290
217600
217890
218190
218480
218770
219060
219370
219680
219990
220280
220570
220860
221150
221450
221760
222070
222370
222650
222950
223240
223540
223840
224150
224450
224740
225020
225320
225620
225920
226230
226540
226830
227120
227400
227710
228010
228310
228620
228910
229200
229490
229780
230090
230400
230700
231000
231290
231580
231870
232160
232480
232790
233080
233370
233660
233950
234250
234560
234870
235170
235460
235760
236040
236330
236630
236940
237250
237540
237830
238120
238420
238730
239030
239340
239640
239940
240210
240500
240800
241110
241410
241720
242010
242300
242590
242880
243200
243500
243800
244100
244390
244670
244970
245270
245590
245890
246180
246480
246770
247060
247360
247670
247980
248270
248560
248860
249150
249440
249750
250060
250360
250670
250940
251240
251530
251830
252140
252440
252740
253020
253310
253620
253920
254250
254530
254820
255120
255400
255690
256000
256310
256610
256900
257190
257490
257780
258080
258390
258700
258990
259280
259570
259860
260160
260460
260780
261080
261370
261650
261950
262250
262550
262860
263170
263460
263740
264030
264330
264630
264930
265240
265550
265830
266120
266410
266720
267020
267320
267630
267920
268210
268500
268790
269100
269410
269710
270010
270300
270590
270880
271190
271500
271800
272090
272390
272680
272960
273270
273580
273890
274180
274470
274770
275080
275350
275660
275960
276270
276560
276840
277140
277440
277760
278050
278360
278650
278940
279220
279530
279830
280130
280430
280730
281020
281330
281600
281920
282220
282520
282820
283110
283400
283690
283990
284300
284610
284900
285190
285490
285780
286070
286380
286700
286990
287280
287590
287860
288160
288460
288770
289080
289370
289660
289950
290250
290550
290850
291160
291460
291740
292030
292320
292630
292930
293240
293550
293840
294120
294410
294710
295020
295330
295620
295930
296220
296500
296810
297100
297410
297710
298010
298310
298590
298880
299180
299490
299800
300090
300380
300670
300960
301260
301570
301880
302180
302470
302760
303050
303350
303650
303960
304270
304560
304840
305140
305440
305740
306040
306350
306650
306940
307220
307520
307820
308120
308430
308730
309020
309310
309600
309910
310220
310520
310820
311110
311400
311690
311980
312300
312610
312900
313200
313490
313780
314080
314380
314700
315000
315290
315580
315860
316160
316460
316760
317080
317380
317660
317950
318240
318550
318850
319160
319470
319760
320040
320320
320620
320940
321240
321540
321840
322130
322410
322710
323020
323320
323620
323920
324220
324500
324790
325090
325410
325710
326010
326300
326590
326880
327180
327480
327800
328100
328380
328670
328970
329260
329570
329880
330190
330480
330760
331060
331350
331650
331960
332260
332560
332850
333130
333440
333740
334040
334350
334640
334940
335240
335510
335820
336130
336430
336730
337020
337320
337600
337900
338220
338520
338820
339110
339400
339690
339980
340280
340600
340900
341200
341500
341780
342070
342370
342680
342990
343290
343570
343860
344150
344460
344760
345070
345380
345670
345950
346240
346540
346850
347150
347460
347760
348060
348330
348620
348930
349240
349540
349840
350130
350420
350710
351010
351320
351630
351920
352220
352510
352790
353090
353400
353720
354040
354300
354600
354890
355180
355480
355790
356130
356380
356670
356970
357260
357560
357870
358180
358480
358760
359050
359350
359650
359950
360250
360560
360850
361140
361430
361740
362040
362340
362640
362940
363220
363510
363810
364120
364420
364720
365020
365310
365600
365890
366200
366510
366810
367100
367390
367680
367980
368270
368590
368900
369190
369480
369770
370070
370370
370670
370980
371290
371570
371890
372150
372450
372750
373060
373370
373660
373950
374240
374530
374840
375140
375440
375750
376040
376320
376610
376920
377230
377540
377830
378130
378420
378700
379000
379310
379620
379920
380200
380500
380790
381080
381410
381700
382010
382300
382580
382880
383170
383470
383780
384080
384380
384670
384960
385260
385560
385860
386170
386490
386760
387040
387340
387640
387940
388250
388550
388850
389140
389420
389720
390030
390330
390640
390930
391220
391510
391800
392110
392420
392720
393020
393310
393600
393890
394190
394510
394810
395100
395390
395680
395980
396270
396580
396900
397200
397480
397770
398060
398360
398660
398960
399280
399570
399850
400140
400440
400740
401050
401360
401660
401950
402230
402520
402830
403140
403440
403740
404030
404320
404610
404900
405220
405530
405820
406120
406410
406690
406990
407290
407610
407930
408200
408500
408790
409080
409380
409690
410000
410300
410580
410870
411170
411460
411770
412080
412380
412670
412960
413260
413560
413860
414160
414460
414790
415040
415330
415640
415940
416240
416570
416840
417140
417420
417710
418030
418340
418630
418930
419220
419510
419800
420100
420420
420720
421010
421300
421600
421890
422180
422490
422800
423100
423390
423670
423970
424270
424570
424880
425190
425480
425770
426050
426350
426660
426960
427270
427570
427850
428140
428430
428740
429050
429350
429660
429950
430230
430520
430820
431130
431430
431730
432050
432320
432610
432900
433210
433520
433820
434110
434430
434700
434980
435290
435600
435910
436200
436490
436790
437080
437370
437680
437980
438290
438570
438860
439160
439460
439760
440060
440370
440670
440950
441240
441540
441850
442150
442450
442750
443040
443360
443620
443930
444240
444540
444840
445130
445420
445710
446020
446330
446630
446920
447210
447510
447800
448090
448410
448720
449010
449300
449590
449910
450180
450480
450830
451100
451390
451680
451970
452270
452570
452870
453190
453490
453770
454050
454340
454650
454950
455260
455570
455870
456140
456430
456730
457040
457340
457650
457970
458230
458510
458810
459120
459430
459730
460030
460320
460610
460900
461200
461510
461820
462110
462400
462690
462980
463280
463590
463900
464200
464480
464780
465070
465370
465670
465980
466290
466580
466860
467160
467450
467750
468060
468370
468670
468960
469240
469540
469840
470140
470450
470750
471040
471320
471610
471920
472230
472530
472830
473120
473440
473700
474000
474310
474620
474920
475210
475500
475810
476080
476390
476710
477010
477300
477590
477880
478170
478470
478780
479090
479390
479680
479960
480260
480560
480870
481180
481480
481760
482050
482340
482640
482950
483250
483560
483860
484140
484430
484730
485040
485340
485640
485950
486230
486520
486810
487110
487420
487730
488020
488320
488610
488890
489190
489500
489810
490110
490400
490690
490980
491270
491580
491890
492200
492480
492780
493070
493360
493660
493970
494280
494570
494850
495150
495450
495750
496080
496360
496660
496950
497230
497530
497830
498140
498440
498740
499040
499320
499610
499920
500230
500530
500830
501120
501420
501700
501990
502310
502610
502910
503200
503500
503790
504080
504380
504700
505000
505330
505580
505870
506160
506460
506770
507080
507380
507670
507960
508160
508460
508760
509060
509380
509680
509960
510240
510540
510840
511150
511460
511780
512050
512340
512620
512930
513240
513540
513840
514140
514420
514710
515000
515320
515620
515930
516220
516520
516800
517090
517400
517710
518010
518300
518600
518890
519180
519480
519790
520100
520400
520680
520980
521270
521560
521870
522180
522480
522770
523050
523350
523650
523950
524260
524560
524860
525140
525430
525730
526040
526340
526640
526940
527230
527520
527810
528120
528460
528730
529020
529320
529610
529890
530200
530510
530810
531110
531400
531690
531990
532280
532590
532900
533200
533490
533780
534070
534370
534670
534980
535290
535580
535870
536160
536460
536780
537060
537370
537670
537950
538240
538530
538840
539140
539450
539760
540050
540330
540620
540920
541230
541530
541840
542140
542440
542700
543000
543310
543620
543920
544220
544540
544800
545090
545390
545700
546010
546300
546600
546890
547170
547470
547780
548100
548400
548680
548980
549260
549560
549860
550170
550480
550770
551050
551350
551650
551950
552260
552560
552860
553140
553430
553730
554030
554330
554640
554940
555230
555520
555810
556120
556420
556720
557020
557320
557610
557890
558190
558500
558810
559110
559400
559700
559990
560270
560580
560900
561190
561490
561780
562070
562360
562660
562970
563280
563580
563870
564060
564350
564650
564950
565260
565570
565860
566140
566430
566730
567040
567340
567660
567960
568240
568520
568820
569120
569430
569730
570040
570320
570610
570900
571200
571510
571820
572120
572420
572700
572990
573280
573590
573900
574200
574490
574790
575080
575370
575670
575980
576290
576580
576880
577170
577460
577750
578060
578370
578670
578960
579250
579550
579840
580150
580450
580760
581050
581340
581630
581930
582230
582540
582840
583140
583430
583710
584020
584320
584660
584930
585220
585520
585800
586090
586400
586710
587010
587310
587600
587890
588180
588480
588790
589090
589390
589680
589970
590300
590560
590860
591180
591480
591770
592060
592350
592640
592940
593260
593570
593860
594150
594430
594730
595030
595330
595650
595950
596240
596520
596810
597110
597420
597720
598030
598330
598610
598900
599200
599510
599820
600120
600420
600700
600980
601280
601580
601890
602200
602490
602790
603100
603360
603660
603980
604280
604580
604870
605160
605450
605750
606050
606360
606670
606960
607250
607550
607840
608140
608450
608760
609050
609330
609630
609920
610220
610530
610830
611140
611420
611710
612010
612310
612610
612920
613220
613510
613800
614080
614390
614700
615000
615300
615600
615890
616170
616470
616780
617090
617380
617680
617970
618260
618550
618860
619170
619470
619770
620050
620370
620640
620930
621240
621560
621850
622140
622430
622730
623020
623320
623640
623950
624240
624520
624810
625110
625410
625710
626030
626320
626610
626900
627190
627500
627800
628100
628410
628700
628980
629270
629570
629880
630190
630490
630790
631070
631360
631650
631960
632280
632570
632870
633160
633450
633740
634040
634360
634660
634950
635250
635540
635820
636130
636440
636750
637040
637330
637620
637920
638210
638520
638830
639140
639420
639710
640010
640300
640600
640910
641220
641510
641800
642080
642390
642700
643000
643300
643600
643890
644170
644460
644780
645080
645410
645680
645970
646260
646550
646850
647170
647470
647770
648060
648350
648640
648930
649240
649550
649850
