# Supplementary material for: Novel Method to Efficiently Create an mHealth App: Implementation of a Real-Time Electrocardiogram R Peak Detector
Source: JMIR Mhealth Uhealth. 2018 May 22;6(5):e118. doi: 10.2196/mhealth.8429 (PMC5989064; doi:10.2196/mhealth.8429)
Supplement: Multimedia Appendix 2 [file mhealth_v6i5e118_app2.zip › Submission_code/Cleaned database/mitdb/103m.hea]

103m 2 360 650000
103m.mat 16+24 200/mV 11 1024 949 11457 0 MLII
103m.mat 16+24 200/mV 11 1024 1034 -31983 0 V2
# -1 M 742 654 x1
# Diapres, Xyloprim
#Creator: wfdb2mat
#Source: record mitdb/103
