# Supplementary material for: Novel Method to Efficiently Create an mHealth App: Implementation of a Real-Time Electrocardiogram R Peak Detector
Source: JMIR Mhealth Uhealth. 2018 May 22;6(5):e118. doi: 10.2196/mhealth.8429 (PMC5989064; doi:10.2196/mhealth.8429)
Supplement: Multimedia Appendix 2 [file mhealth_v6i5e118_app2.zip › Submission_code/Cleaned database/mitdb/103_ann_qrs.txt]

22
266
576
877
1181
1483
1796
2128
2445
2745
3045
3348
3648
3955
4283
4610
4940
5256
5581
5893
6217
6554
6874
7179
7482
7782
8098
8418
8740
9061
9362
9664
9964
10280
10598
10911
11224
11521
11804
12098
12396
12699
13002
13301
13599
13887
14170
14462
14770
15083
15384
15684
15978
16270
16576
16887
17220
17537
17838
18147
18446
18740
19049
19367
19689
19991
20287
20594
20894
21201
21518
21838
22137
22424
22728
23027
23328
23640
23956
24269
24562
24861
25166
25466
25774
26083
26390
26685
26975
27273
27575
27875
28187
28492
28785
29065
29345
29651
29956
30260
30575
30881
31182
31479
31793
32117
32437
32759
33066
33375
33679
33981
34309
34630
34939
35240
35541
35847
36155
36477
36805
37116
37419
37719
38027
38333
38648
38975
39285
39579
39874
40179
40481
40789
41106
41414
41707
41997
42287
42592
42902
43204
43522
43828
44114
44405
44705
45015
45324
45630
45931
46217
46499
46785
47092
47391
47684
47979
48263
48542
48827
49115
49423
49729
50025
50326
50619
50908
51211
51520
51841
52149
52448
52751
53046
53337
53642
53953
54257
54551
54841
55127
55411
55707
56006
56305
56591
56865
57148
57440
57738
58054
58376
58703
59025
59344
59661
59978
60296
60624
60943
61246
61539
61848
62161
62474
62793
63107
63414
63711
64024
64357
64684
65014
65328
65640
65940
66240
66574
66897
67211
67525
67832
68137
68443
68773
69104
69428
69741
70053
70364
70679
71011
71346
71671
71982
72288
72599
72907
73229
73560
73868
74167
74461
74767
75072
75379
75704
76012
76300
76595
76892
77194
77502
77814
78126
78416
78699
78986
79290
79595
79897
80207
80507
80794
81087
81375
81689
81996
82293
82606
82904
83189
83485
83789
84104
84405
84700
84993
85275
85548
85836
86138
86441
86735
87025
87312
87592
87873
88167
88471
88770
89057
89341
89630
89908
90195
90497
90803
91104
91389
91675
91967
92253
92551
92852
93154
93441
93720
94005
94289
94576
94876
95166
95456
95723
95979
96238
96511
96791
97079
97377
97674
97971
98257
98557
98883
99190
99496
99806
1.0011e+05
1.004e+05
1.0069e+05
1.01e+05
1.0133e+05
1.0164e+05
1.0196e+05
1.0227e+05
1.0258e+05
1.0288e+05
1.032e+05
1.0353e+05
1.0385e+05
1.0417e+05
1.0448e+05
1.0479e+05
1.051e+05
1.0542e+05
1.0576e+05
1.0608e+05
1.064e+05
1.0671e+05
1.0702e+05
1.0734e+05
1.0765e+05
1.0799e+05
1.0832e+05
1.0862e+05
1.0892e+05
1.0923e+05
1.0954e+05
1.0985e+05
1.1017e+05
1.1049e+05
1.1079e+05
1.1109e+05
1.1139e+05
1.1171e+05
1.1202e+05
1.1234e+05
1.1266e+05
1.1296e+05
1.1326e+05
1.1356e+05
1.1388e+05
1.142e+05
1.1453e+05
1.1486e+05
1.1518e+05
1.1548e+05
1.1578e+05
1.161e+05
1.1642e+05
1.1674e+05
1.1705e+05
1.1736e+05
1.1766e+05
1.1796e+05
1.1827e+05
1.186e+05
1.1892e+05
1.1923e+05
1.1954e+05
1.1984e+05
1.2014e+05
1.2044e+05
1.2076e+05
1.2108e+05
1.2138e+05
1.2168e+05
1.2197e+05
1.2226e+05
1.2256e+05
1.2288e+05
1.2319e+05
1.2349e+05
1.2378e+05
1.2407e+05
1.2436e+05
1.2465e+05
1.2495e+05
1.2526e+05
1.2556e+05
1.2586e+05
1.2614e+05
1.2645e+05
1.2675e+05
1.2706e+05
1.2738e+05
1.2771e+05
1.2803e+05
1.2833e+05
1.2864e+05
1.2895e+05
1.2927e+05
1.2959e+05
1.299e+05
1.3021e+05
1.305e+05
1.3079e+05
1.311e+05
1.3141e+05
1.3172e+05
1.3203e+05
1.3234e+05
1.3263e+05
1.3292e+05
1.3322e+05
1.3352e+05
1.3381e+05
1.3409e+05
1.3437e+05
1.3465e+05
1.3493e+05
1.3523e+05
1.3556e+05
1.359e+05
1.3623e+05
1.3656e+05
1.369e+05
1.3722e+05
1.3754e+05
1.379e+05
1.3823e+05
1.3856e+05
1.3888e+05
1.3919e+05
1.3951e+05
1.3982e+05
1.4016e+05
1.4049e+05
1.4081e+05
1.4112e+05
1.4143e+05
1.4174e+05
1.4205e+05
1.4238e+05
1.427e+05
1.4301e+05
1.4331e+05
1.4362e+05
1.4392e+05
1.4422e+05
1.4453e+05
1.4485e+05
1.4516e+05
1.4545e+05
1.4574e+05
1.4605e+05
1.4636e+05
1.4667e+05
1.47e+05
1.4732e+05
1.4762e+05
1.4792e+05
1.4823e+05
1.4856e+05
1.4888e+05
1.492e+05
1.4953e+05
1.4983e+05
1.5013e+05
1.5044e+05
1.5076e+05
1.5109e+05
1.514e+05
1.5172e+05
1.5202e+05
1.5231e+05
1.526e+05
1.5292e+05
1.5324e+05
1.5356e+05
1.5388e+05
1.5419e+05
1.5449e+05
1.5481e+05
1.5512e+05
1.5546e+05
1.5578e+05
1.5608e+05
1.5639e+05
1.5669e+05
1.5699e+05
1.5731e+05
1.5763e+05
1.5795e+05
1.5825e+05
1.5855e+05
1.5885e+05
1.5914e+05
1.5946e+05
1.5978e+05
1.6011e+05
1.6042e+05
1.6073e+05
1.6105e+05
1.6137e+05
1.6169e+05
1.6202e+05
1.6236e+05
1.6268e+05
1.6298e+05
1.6329e+05
1.636e+05
1.6391e+05
1.6422e+05
1.6454e+05
1.6483e+05
1.6512e+05
1.6542e+05
1.6572e+05
1.6603e+05
1.6635e+05
1.6666e+05
1.6697e+05
1.6726e+05
1.6755e+05
1.6786e+05
1.6818e+05
1.6848e+05
1.6879e+05
1.6911e+05
1.6941e+05
1.6971e+05
1.7002e+05
1.7035e+05
1.7067e+05
1.7099e+05
1.7129e+05
1.7159e+05
1.7189e+05
1.7219e+05
1.7252e+05
1.7284e+05
1.7314e+05
1.7346e+05
1.7376e+05
1.7407e+05
1.7437e+05
1.747e+05
1.7502e+05
1.7532e+05
1.7562e+05
1.7592e+05
1.7621e+05
1.7651e+05
1.7682e+05
1.7714e+05
1.7744e+05
1.7774e+05
1.7803e+05
1.7832e+05
1.7861e+05
1.789e+05
1.7921e+05
1.7953e+05
1.7982e+05
1.8012e+05
1.8043e+05
1.8074e+05
1.8106e+05
1.8138e+05
1.8171e+05
1.8203e+05
1.8233e+05
1.8263e+05
1.8295e+05
1.8326e+05
1.8358e+05
1.8391e+05
1.8421e+05
1.845e+05
1.8481e+05
1.8511e+05
1.8544e+05
1.8575e+05
1.8606e+05
1.8637e+05
1.8667e+05
1.8697e+05
1.8728e+05
1.8761e+05
1.8793e+05
1.8824e+05
1.8855e+05
1.8885e+05
1.8914e+05
1.8945e+05
1.8977e+05
1.9009e+05
1.904e+05
1.9072e+05
1.9103e+05
1.9134e+05
1.9165e+05
1.9198e+05
1.9232e+05
1.9264e+05
1.9294e+05
1.9326e+05
1.9357e+05
1.9389e+05
1.9422e+05
1.9456e+05
1.9489e+05
1.9519e+05
1.9552e+05
1.9583e+05
1.9615e+05
1.9648e+05
1.9682e+05
1.9714e+05
1.9744e+05
1.9775e+05
1.9806e+05
1.9837e+05
1.987e+05
1.9902e+05
1.9932e+05
1.9962e+05
1.9992e+05
2.0023e+05
2.0055e+05
2.0087e+05
2.0119e+05
2.015e+05
2.018e+05
2.021e+05
2.0242e+05
2.0274e+05
2.0306e+05
2.0338e+05
2.0369e+05
2.0399e+05
2.0428e+05
2.0458e+05
2.049e+05
2.0522e+05
2.0553e+05
2.0584e+05
2.0615e+05
2.0645e+05
2.0676e+05
2.0709e+05
2.0741e+05
2.0772e+05
2.0802e+05
2.0833e+05
2.0862e+05
2.0892e+05
2.0924e+05
2.0956e+05
2.0986e+05
2.1015e+05
2.1044e+05
2.1074e+05
2.1103e+05
2.1133e+05
2.1164e+05
2.1193e+05
2.1221e+05
2.1249e+05
2.1278e+05
2.1306e+05
2.1336e+05
2.1366e+05
2.1397e+05
2.1427e+05
2.1456e+05
2.1485e+05
2.1515e+05
2.1546e+05
2.1577e+05
2.1609e+05
2.1641e+05
2.167e+05
2.17e+05
2.173e+05
2.1762e+05
2.1793e+05
2.1826e+05
2.1858e+05
2.1888e+05
2.1917e+05
2.1947e+05
2.1979e+05
2.201e+05
2.2041e+05
2.2073e+05
2.2103e+05
2.2132e+05
2.2162e+05
2.2193e+05
2.2225e+05
2.2256e+05
2.2288e+05
2.2318e+05
2.2348e+05
2.2378e+05
2.2409e+05
2.2442e+05
2.2473e+05
2.2504e+05
2.2535e+05
2.2564e+05
2.2593e+05
2.2624e+05
2.2655e+05
2.2686e+05
2.2716e+05
2.2745e+05
2.2775e+05
2.2804e+05
2.2832e+05
2.2863e+05
2.2895e+05
2.2927e+05
2.2956e+05
2.2986e+05
2.3016e+05
2.3046e+05
2.3076e+05
2.3107e+05
2.3138e+05
2.3168e+05
2.3196e+05
2.3226e+05
2.3256e+05
2.3288e+05
2.332e+05
2.3353e+05
2.3386e+05
2.3415e+05
2.3447e+05
2.3478e+05
2.351e+05
2.3542e+05
2.3574e+05
2.3605e+05
2.3635e+05
2.3664e+05
2.3696e+05
2.3727e+05
2.3758e+05
2.379e+05
2.382e+05
2.3849e+05
2.3878e+05
2.391e+05
2.3941e+05
2.3972e+05
2.4004e+05
2.4034e+05
2.4064e+05
2.4094e+05
2.4125e+05
2.4157e+05
2.4189e+05
2.4221e+05
2.4252e+05
2.4282e+05
2.4311e+05
2.434e+05
2.4372e+05
2.4404e+05
2.4434e+05
2.4465e+05
2.4495e+05
2.4526e+05
2.4556e+05
2.4588e+05
2.4621e+05
2.4652e+05
2.4682e+05
2.4712e+05
2.4742e+05
2.4772e+05
2.4803e+05
2.4836e+05
2.4868e+05
2.4898e+05
2.4928e+05
2.496e+05
2.4992e+05
2.5024e+05
2.5058e+05
2.509e+05
2.5121e+05
2.5151e+05
2.5181e+05
2.5213e+05
2.5245e+05
2.5278e+05
2.531e+05
2.534e+05
2.537e+05
2.5401e+05
2.5432e+05
2.5464e+05
2.5495e+05
2.5528e+05
2.5557e+05
2.5587e+05
2.5616e+05
2.5648e+05
2.568e+05
2.5712e+05
2.5744e+05
2.5775e+05
2.5805e+05
2.5836e+05
2.5867e+05
2.59e+05
2.5931e+05
2.5962e+05
2.5993e+05
2.6023e+05
2.6052e+05
2.6084e+05
2.6116e+05
2.6148e+05
2.6179e+05
2.621e+05
2.6239e+05
2.6268e+05
2.6299e+05
2.633e+05
2.6362e+05
2.6393e+05
2.6423e+05
2.6454e+05
2.6484e+05
2.6515e+05
2.6547e+05
2.658e+05
2.6612e+05
2.6642e+05
2.6673e+05
2.6704e+05
2.6734e+05
2.6765e+05
2.6797e+05
2.6828e+05
2.6858e+05
2.6887e+05
2.6917e+05
2.6947e+05
2.6978e+05
2.701e+05
2.7041e+05
2.707e+05
2.7099e+05
2.713e+05
2.716e+05
2.7191e+05
2.7223e+05
2.7254e+05
2.7284e+05
2.7314e+05
2.7344e+05
2.7376e+05
2.7407e+05
2.744e+05
2.7472e+05
2.7503e+05
2.7533e+05
2.7563e+05
2.7596e+05
2.7629e+05
2.766e+05
2.769e+05
2.7721e+05
2.7749e+05
2.7777e+05
2.7808e+05
2.784e+05
2.7872e+05
2.7903e+05
2.7934e+05
2.7966e+05
2.7997e+05
2.803e+05
2.8064e+05
2.8097e+05
2.8129e+05
2.8161e+05
2.8193e+05
2.8224e+05
2.8257e+05
2.8291e+05
2.8323e+05
2.8355e+05
2.8386e+05
2.8418e+05
2.845e+05
2.8482e+05
2.8516e+05
2.8549e+05
2.8579e+05
2.861e+05
2.8642e+05
2.8674e+05
2.8706e+05
2.874e+05
2.8772e+05
2.8803e+05
2.8833e+05
2.8865e+05
2.8898e+05
2.8931e+05
2.8964e+05
2.8996e+05
2.9026e+05
2.9057e+05
2.9088e+05
2.912e+05
2.9152e+05
2.9184e+05
2.9216e+05
2.9246e+05
2.9276e+05
2.9308e+05
2.9341e+05
2.9373e+05
2.9405e+05
2.9437e+05
2.9467e+05
2.9496e+05
2.9526e+05
2.9559e+05
2.9591e+05
2.9622e+05
2.9653e+05
2.9684e+05
2.9713e+05
2.9744e+05
2.9776e+05
2.9809e+05
2.9841e+05
2.9872e+05
2.9903e+05
2.9933e+05
2.9964e+05
2.9997e+05
3.003e+05
3.0062e+05
3.0092e+05
3.0124e+05
3.0154e+05
3.0184e+05
3.0217e+05
3.025e+05
3.0281e+05
3.0312e+05
3.0344e+05
3.0374e+05
3.0405e+05
3.0437e+05
3.047e+05
3.0503e+05
3.0533e+05
3.0564e+05
3.0596e+05
3.0629e+05
3.0662e+05
3.0696e+05
3.0728e+05
3.0758e+05
3.0788e+05
3.082e+05
3.0851e+05
3.0883e+05
3.0915e+05
3.0947e+05
3.0977e+05
3.1008e+05
3.104e+05
3.1073e+05
3.1105e+05
3.1138e+05
3.117e+05
3.1202e+05
3.1233e+05
3.1266e+05
3.1299e+05
3.1332e+05
3.1366e+05
3.1399e+05
3.1432e+05
3.1463e+05
3.1497e+05
3.1531e+05
3.1563e+05
3.1596e+05
3.1627e+05
3.1658e+05
3.169e+05
3.1724e+05
3.1758e+05
3.179e+05
3.1822e+05
3.1855e+05
3.1887e+05
3.1919e+05
3.1953e+05
3.1986e+05
3.2017e+05
3.2048e+05
3.208e+05
3.2112e+05
3.2144e+05
3.2178e+05
3.2211e+05
3.2242e+05
3.2273e+05
3.2304e+05
3.2336e+05
3.2368e+05
3.2402e+05
3.2435e+05
3.2466e+05
3.2496e+05
3.2526e+05
3.2557e+05
3.2586e+05
3.2616e+05
3.2647e+05
3.2676e+05
3.2704e+05
3.2734e+05
3.2765e+05
3.2798e+05
3.283e+05
3.2864e+05
3.2896e+05
3.2927e+05
3.2958e+05
3.299e+05
3.3024e+05
3.3057e+05
3.3088e+05
3.3119e+05
3.3148e+05
3.3177e+05
3.3208e+05
3.324e+05
3.3272e+05
3.3303e+05
3.3335e+05
3.3366e+05
3.3396e+05
3.3428e+05
3.3461e+05
3.3493e+05
3.3523e+05
3.3554e+05
3.3584e+05
3.3615e+05
3.3646e+05
3.3679e+05
3.3712e+05
3.3744e+05
3.3774e+05
3.3806e+05
3.3837e+05
3.387e+05
3.3903e+05
3.3937e+05
3.397e+05
3.4002e+05
3.4035e+05
3.4068e+05
3.4101e+05
3.4135e+05
3.4169e+05
3.42e+05
3.4232e+05
3.4265e+05
3.4297e+05
3.4331e+05
3.4364e+05
3.4397e+05
3.4428e+05
3.4459e+05
3.449e+05
3.4522e+05
3.4555e+05
3.4587e+05
3.4618e+05
3.4648e+05
3.4678e+05
3.4709e+05
3.4742e+05
3.4774e+05
3.4808e+05
3.4841e+05
3.4873e+05
3.4905e+05
3.4939e+05
3.4973e+05
3.5006e+05
3.5038e+05
3.507e+05
3.51e+05
3.5131e+05
3.5164e+05
3.5196e+05
3.5227e+05
3.5258e+05
3.5289e+05
3.5319e+05
3.535e+05
3.5382e+05
3.5414e+05
3.5446e+05
3.5478e+05
3.5508e+05
3.5539e+05
3.5569e+05
3.5601e+05
3.5634e+05
3.5666e+05
3.5697e+05
3.5727e+05
3.5758e+05
3.5789e+05
3.5821e+05
3.5855e+05
3.5886e+05
3.5918e+05
3.5948e+05
3.5979e+05
3.601e+05
3.6042e+05
3.6075e+05
3.6108e+05
3.614e+05
3.6171e+05
3.6202e+05
3.6234e+05
3.6267e+05
3.63e+05
3.6333e+05
3.6365e+05
3.6396e+05
3.6428e+05
3.6461e+05
3.6494e+05
3.6527e+05
3.656e+05
3.6591e+05
3.6622e+05
3.6654e+05
3.6686e+05
3.6718e+05
3.675e+05
3.6781e+05
3.681e+05
3.684e+05
3.687e+05
3.6902e+05
3.6934e+05
3.6965e+05
3.6997e+05
3.7027e+05
3.7056e+05
3.7086e+05
3.7119e+05
3.7152e+05
3.7184e+05
3.7216e+05
3.7248e+05
3.7278e+05
3.7308e+05
3.7341e+05
3.7373e+05
3.7404e+05
3.7435e+05
3.7465e+05
3.7495e+05
3.7525e+05
3.7558e+05
3.759e+05
3.7622e+05
3.7652e+05
3.7684e+05
3.7714e+05
3.7745e+05
3.7777e+05
3.7811e+05
3.7842e+05
3.7873e+05
3.7904e+05
3.7936e+05
3.7967e+05
3.8e+05
3.8033e+05
3.8065e+05
3.8095e+05
3.8126e+05
3.8157e+05
3.8187e+05
3.822e+05
3.8251e+05
3.8283e+05
3.8313e+05
3.8342e+05
3.8374e+05
3.8406e+05
3.8438e+05
3.8471e+05
3.8503e+05
3.8535e+05
3.8565e+05
3.8597e+05
3.8629e+05
3.8661e+05
3.8692e+05
3.8723e+05
3.8754e+05
3.8783e+05
3.8814e+05
3.8847e+05
3.8879e+05
3.8911e+05
3.8943e+05
3.8974e+05
3.9004e+05
3.9034e+05
3.9068e+05
3.91e+05
3.913e+05
3.916e+05
3.919e+05
3.9219e+05
3.9232e+05
3.9248e+05
3.9277e+05
3.9306e+05
3.9333e+05
3.9358e+05
3.9383e+05
3.9408e+05
3.9433e+05
3.9457e+05
3.9481e+05
3.9507e+05
3.9532e+05
3.9544e+05
3.9557e+05
3.958e+05
3.9604e+05
3.9627e+05
3.9652e+05
3.9676e+05
3.9702e+05
3.9729e+05
3.9757e+05
3.9785e+05
3.9811e+05
3.9839e+05
3.9867e+05
3.9897e+05
3.9928e+05
3.9959e+05
3.9991e+05
4.0022e+05
4.0052e+05
4.0083e+05
4.0116e+05
4.0149e+05
4.0183e+05
4.0216e+05
4.0248e+05
4.028e+05
4.0313e+05
4.0348e+05
4.0381e+05
4.0415e+05
4.0448e+05
4.0479e+05
4.051e+05
4.054e+05
4.0572e+05
4.0604e+05
4.0636e+05
4.0669e+05
4.0699e+05
4.073e+05
4.0763e+05
4.0796e+05
4.0829e+05
4.0862e+05
4.0894e+05
4.0923e+05
4.0952e+05
4.0983e+05
4.1017e+05
4.105e+05
4.1082e+05
4.1114e+05
4.1146e+05
4.1176e+05
4.1207e+05
4.124e+05
4.1273e+05
4.1302e+05
4.133e+05
4.1337e+05
4.1358e+05
4.1384e+05
4.1409e+05
4.1436e+05
4.1463e+05
4.149e+05
4.1517e+05
4.1542e+05
4.1569e+05
4.1595e+05
4.1622e+05
4.165e+05
4.1679e+05
4.1709e+05
4.1739e+05
4.1769e+05
4.18e+05
4.1828e+05
4.1864e+05
4.1898e+05
4.1931e+05
4.1963e+05
4.1993e+05
4.2025e+05
4.2058e+05
4.209e+05
4.2124e+05
4.2156e+05
4.2188e+05
4.2219e+05
4.2251e+05
4.2284e+05
4.2317e+05
4.2351e+05
4.2384e+05
4.2416e+05
4.2447e+05
4.2478e+05
4.251e+05
4.2542e+05
4.2574e+05
4.2606e+05
4.2637e+05
4.2668e+05
4.27e+05
4.2735e+05
4.2768e+05
4.2802e+05
4.2834e+05
4.2867e+05
4.2898e+05
4.2932e+05
4.2967e+05
4.3e+05
4.3034e+05
4.3065e+05
4.3098e+05
4.3129e+05
4.3162e+05
4.3196e+05
4.3228e+05
4.3259e+05
4.3287e+05
4.3314e+05
4.3341e+05
4.3367e+05
4.3396e+05
4.3425e+05
4.3453e+05
4.3481e+05
4.3508e+05
4.3536e+05
4.3564e+05
4.3591e+05
4.362e+05
4.3648e+05
4.3675e+05
4.37e+05
4.3726e+05
4.3751e+05
4.3778e+05
4.3804e+05
4.3831e+05
4.3859e+05
4.3887e+05
4.3913e+05
4.394e+05
4.3968e+05
4.3998e+05
4.4027e+05
4.4057e+05
4.4089e+05
4.412e+05
4.4151e+05
4.4181e+05
4.4214e+05
4.4248e+05
4.4281e+05
4.4315e+05
4.4348e+05
4.4379e+05
4.441e+05
4.4443e+05
4.4477e+05
4.4511e+05
4.4545e+05
4.4578e+05
4.4609e+05
4.4641e+05
4.4674e+05
4.4708e+05
4.4741e+05
4.4774e+05
4.4805e+05
4.4836e+05
4.4867e+05
4.4901e+05
4.4934e+05
4.4965e+05
4.4997e+05
4.5028e+05
4.5058e+05
4.509e+05
4.5121e+05
4.5154e+05
4.5185e+05
4.5214e+05
4.5245e+05
4.5275e+05
4.5304e+05
4.5335e+05
4.5367e+05
4.5398e+05
4.5428e+05
4.5458e+05
4.5489e+05
4.552e+05
4.5552e+05
4.5584e+05
4.5617e+05
4.5648e+05
4.568e+05
4.5712e+05
4.5744e+05
4.5779e+05
4.5812e+05
4.5845e+05
4.5877e+05
4.5909e+05
4.5942e+05
4.5976e+05
4.601e+05
4.6044e+05
4.6076e+05
4.6108e+05
4.614e+05
4.6174e+05
4.6206e+05
4.6239e+05
4.6271e+05
4.6303e+05
4.6334e+05
4.6367e+05
4.64e+05
4.6434e+05
4.6467e+05
4.6499e+05
4.653e+05
4.656e+05
4.6591e+05
4.6624e+05
4.6656e+05
4.6688e+05
4.6718e+05
4.6748e+05
4.6777e+05
4.6806e+05
4.6822e+05
4.6838e+05
4.687e+05
4.69e+05
4.693e+05
4.6961e+05
4.6991e+05
4.7022e+05
4.7056e+05
4.709e+05
4.7122e+05
4.7154e+05
4.7184e+05
4.7216e+05
4.7246e+05
4.7279e+05
4.7311e+05
4.7341e+05
4.7372e+05
4.7402e+05
4.7432e+05
4.7462e+05
4.7492e+05
4.7525e+05
4.7556e+05
4.7586e+05
4.7616e+05
4.7649e+05
4.7679e+05
4.7708e+05
4.7738e+05
4.7766e+05
4.7793e+05
4.7819e+05
4.7839e+05
4.7845e+05
4.7872e+05
4.7899e+05
4.7926e+05
4.7954e+05
4.7983e+05
4.801e+05
4.8037e+05
4.8065e+05
4.8095e+05
4.8126e+05
4.8158e+05
4.8191e+05
4.8224e+05
4.8254e+05
4.8286e+05
4.8319e+05
4.8352e+05
4.8385e+05
4.8418e+05
4.8451e+05
4.8482e+05
4.8513e+05
4.8544e+05
4.8578e+05
4.861e+05
4.8642e+05
4.8675e+05
4.8706e+05
4.8738e+05
4.8772e+05
4.8807e+05
4.8841e+05
4.8874e+05
4.8907e+05
4.8938e+05
4.8964e+05
4.9004e+05
4.904e+05
4.9073e+05
4.9105e+05
4.9138e+05
4.917e+05
4.9202e+05
4.9234e+05
4.9268e+05
4.9298e+05
4.9329e+05
4.9359e+05
4.939e+05
4.9422e+05
4.9454e+05
4.9488e+05
4.952e+05
4.955e+05
4.9582e+05
4.9613e+05
4.9646e+05
4.9679e+05
4.9712e+05
4.9743e+05
4.9774e+05
4.9805e+05
4.9836e+05
4.9868e+05
4.99e+05
4.9934e+05
4.9965e+05
4.9995e+05
5.0028e+05
5.006e+05
5.0092e+05
5.0124e+05
5.0157e+05
5.0188e+05
5.0219e+05
5.0252e+05
5.0286e+05
5.0319e+05
5.0352e+05
5.0386e+05
5.0418e+05
5.0449e+05
5.0482e+05
5.0516e+05
5.0549e+05
5.0582e+05
5.0614e+05
5.0645e+05
5.0677e+05
5.071e+05
5.0743e+05
5.0775e+05
5.0807e+05
5.0838e+05
5.0868e+05
5.0897e+05
5.0929e+05
5.0962e+05
5.0993e+05
5.1025e+05
5.1056e+05
5.1088e+05
5.112e+05
5.1153e+05
5.1187e+05
5.1219e+05
5.125e+05
5.1281e+05
5.1311e+05
5.134e+05
5.137e+05
5.14e+05
5.1431e+05
5.1461e+05
5.1491e+05
5.1523e+05
5.1556e+05
5.159e+05
5.1626e+05
5.1661e+05
5.1694e+05
5.1725e+05
5.1759e+05
5.1792e+05
5.1825e+05
5.186e+05
5.1892e+05
5.1922e+05
5.1954e+05
5.1986e+05
5.2018e+05
5.2051e+05
5.2085e+05
5.2117e+05
5.2147e+05
5.2178e+05
5.221e+05
5.2242e+05
5.2273e+05
5.2305e+05
5.2334e+05
5.2363e+05
5.2392e+05
5.2422e+05
5.2455e+05
5.2487e+05
5.252e+05
5.2551e+05
5.2581e+05
5.2612e+05
5.2644e+05
5.2677e+05
5.271e+05
5.2743e+05
5.2775e+05
5.2804e+05
5.2834e+05
5.2866e+05
5.29e+05
5.2932e+05
5.2964e+05
5.2998e+05
5.3029e+05
5.3061e+05
5.3094e+05
5.3129e+05
5.3162e+05
5.3194e+05
5.3227e+05
5.3259e+05
5.3291e+05
5.3325e+05
5.336e+05
5.3394e+05
5.3425e+05
5.3458e+05
5.3489e+05
5.3522e+05
5.3555e+05
5.3587e+05
5.3618e+05
5.3648e+05
5.368e+05
5.3712e+05
5.3746e+05
5.3778e+05
5.381e+05
5.384e+05
5.3868e+05
5.3898e+05
5.3926e+05
5.3956e+05
5.3987e+05
5.402e+05
5.4052e+05
5.4083e+05
5.4114e+05
5.4147e+05
5.418e+05
5.4214e+05
5.4248e+05
5.428e+05
5.4312e+05
5.4344e+05
5.4376e+05
5.4408e+05
5.4441e+05
5.4474e+05
5.4505e+05
5.4536e+05
5.4567e+05
5.46e+05
5.4633e+05
5.4667e+05
5.4699e+05
5.4731e+05
5.4762e+05
5.4794e+05
5.4827e+05
5.486e+05
5.4892e+05
5.4924e+05
5.4955e+05
5.4986e+05
5.5017e+05
5.5051e+05
5.5084e+05
5.5116e+05
5.5147e+05
5.5178e+05
5.5208e+05
5.524e+05
5.5273e+05
5.5305e+05
5.5336e+05
5.5366e+05
5.5397e+05
5.5427e+05
5.5458e+05
5.5492e+05
5.5524e+05
5.5554e+05
5.5585e+05
5.5616e+05
5.5648e+05
5.568e+05
5.5714e+05
5.5748e+05
5.5781e+05
5.5813e+05
5.5846e+05
5.5879e+05
5.5912e+05
5.5946e+05
5.598e+05
5.6011e+05
5.604e+05
5.6071e+05
5.6103e+05
5.6136e+05
5.6168e+05
5.6201e+05
5.6231e+05
5.6262e+05
5.6293e+05
5.6324e+05
5.6356e+05
5.6388e+05
5.642e+05
5.6451e+05
5.6482e+05
5.6513e+05
5.6546e+05
5.6578e+05
5.6612e+05
5.6645e+05
5.6675e+05
5.6706e+05
5.6739e+05
5.6772e+05
5.6805e+05
5.6838e+05
5.6871e+05
5.6901e+05
5.6931e+05
5.6962e+05
5.6995e+05
5.7027e+05
5.7059e+05
5.7091e+05
5.7122e+05
5.7151e+05
5.7182e+05
5.7214e+05
5.7246e+05
5.7276e+05
5.7306e+05
5.7336e+05
5.7365e+05
5.7396e+05
5.7429e+05
5.7461e+05
5.7493e+05
5.7523e+05
5.7554e+05
5.7584e+05
5.7615e+05
5.7647e+05
5.768e+05
5.7711e+05
5.7742e+05
5.7774e+05
5.7805e+05
5.7837e+05
5.7871e+05
5.7906e+05
5.7938e+05
5.7968e+05
5.8001e+05
5.8032e+05
5.8063e+05
5.8094e+05
5.8126e+05
5.8158e+05
5.8187e+05
5.8218e+05
5.825e+05
5.8282e+05
5.8314e+05
5.8346e+05
5.8378e+05
5.8408e+05
5.8439e+05
5.8471e+05
5.8503e+05
5.8536e+05
5.857e+05
5.8602e+05
5.8634e+05
5.8666e+05
5.8698e+05
5.8732e+05
5.8765e+05
5.8796e+05
5.8828e+05
5.8858e+05
5.889e+05
5.8923e+05
5.8955e+05
5.8988e+05
5.902e+05
5.9051e+05
5.9081e+05
5.9112e+05
5.9146e+05
5.9179e+05
5.9212e+05
5.9244e+05
5.9276e+05
5.9307e+05
5.934e+05
5.9374e+05
5.9407e+05
5.944e+05
5.9472e+05
5.9488e+05
5.9503e+05
5.9533e+05
5.9565e+05
5.9598e+05
5.963e+05
5.9661e+05
5.9692e+05
5.9722e+05
5.9753e+05
5.9785e+05
5.9818e+05
5.9851e+05
5.9882e+05
5.9913e+05
5.9945e+05
5.9976e+05
6.0008e+05
6.0043e+05
6.0076e+05
6.0108e+05
6.0139e+05
6.0172e+05
6.0205e+05
6.0239e+05
6.0274e+05
6.0307e+05
6.0338e+05
6.037e+05
6.0402e+05
6.0435e+05
6.0467e+05
6.05e+05
6.0532e+05
6.0562e+05
6.0593e+05
6.0625e+05
6.0658e+05
6.0691e+05
6.0725e+05
6.0756e+05
6.0787e+05
6.0818e+05
6.085e+05
6.0883e+05
6.0915e+05
6.0948e+05
6.0979e+05
6.1008e+05
6.1038e+05
6.1068e+05
6.11e+05
6.1131e+05
6.1163e+05
6.1195e+05
6.1226e+05
6.1257e+05
6.129e+05
6.1324e+05
6.1356e+05
6.1389e+05
6.1421e+05
6.1452e+05
6.1484e+05
6.1516e+05
6.1551e+05
6.1583e+05
6.1615e+05
6.1646e+05
6.1677e+05
6.1708e+05
6.1742e+05
6.1776e+05
6.181e+05
6.1842e+05
6.1875e+05
6.1906e+05
6.1939e+05
6.1972e+05
6.2007e+05
6.2039e+05
6.2071e+05
6.2103e+05
6.2134e+05
6.2168e+05
6.2202e+05
6.2236e+05
6.2267e+05
6.2298e+05
6.2329e+05
6.2359e+05
6.239e+05
6.242e+05
6.245e+05
6.248e+05
6.2508e+05
6.2539e+05
6.2569e+05
6.2601e+05
6.2635e+05
6.2668e+05
6.27e+05
6.273e+05
6.2762e+05
6.2796e+05
6.2829e+05
6.2862e+05
6.2896e+05
6.2928e+05
6.2958e+05
6.2991e+05
6.3023e+05
6.3056e+05
6.3088e+05
6.312e+05
6.3152e+05
6.3182e+05
6.3213e+05
6.3245e+05
6.3276e+05
6.3308e+05
6.3339e+05
6.3369e+05
6.3398e+05
6.3428e+05
6.346e+05
6.3493e+05
6.3527e+05
6.356e+05
6.3592e+05
6.3624e+05
6.3657e+05
6.3692e+05
6.3726e+05
6.376e+05
6.3793e+05
6.3826e+05
6.3859e+05
6.3892e+05
6.3927e+05
6.396e+05
6.3992e+05
6.4024e+05
6.4056e+05
6.4087e+05
6.412e+05
6.4153e+05
6.4185e+05
6.4216e+05
6.4246e+05
6.4278e+05
6.4309e+05
6.4341e+05
6.4374e+05
6.4406e+05
6.4436e+05
6.4467e+05
6.4498e+05
6.4529e+05
6.456e+05
6.4595e+05
6.4627e+05
6.4658e+05
6.4689e+05
6.4722e+05
6.4755e+05
6.4788e+05
6.4823e+05
6.4856e+05
6.4887e+05
6.492e+05
6.4954e+05
6.4988e+05
