# Supplementary material for: Novel Method to Efficiently Create an mHealth App: Implementation of a Real-Time Electrocardiogram R Peak Detector
Source: JMIR Mhealth Uhealth. 2018 May 22;6(5):e118. doi: 10.2196/mhealth.8429 (PMC5989064; doi:10.2196/mhealth.8429)
Supplement: Multimedia Appendix 2 [file mhealth_v6i5e118_app2.zip › Submission_code/Cleaned database/mitdb/103_ann_qrs_cleaned.txt]

266
576
877
1181
1483
1796
2128
2445
2745
3045
3348
3648
3955
4283
4610
4940
5256
5581
5893
6217
6554
6874
7179
7482
7782
8098
8418
8740
9061
9362
9664
9964
10280
10598
10911
11224
11521
11804
12098
12396
12699
13002
13301
13599
13887
14170
14462
14770
15083
15384
15684
15978
16270
16576
16887
17220
17537
17838
18147
18446
18740
19049
19367
19689
19991
20287
20594
20894
21201
21518
21838
22137
22424
22728
23027
23328
23640
23956
24269
24562
24861
25166
25466
25774
26083
26390
26685
26975
27273
27575
27875
28187
28492
28785
29065
29345
29651
29956
30260
30575
30881
31182
31479
31793
32117
32437
32759
33066
33375
33679
33981
34309
34630
34939
35240
35541
35847
36155
36477
36805
37116
37419
37719
38027
38333
38648
38975
39285
39579
39874
40179
40481
40789
41106
41414
41707
41997
42287
42592
42902
43204
43522
43828
44114
44405
44705
45015
45324
45630
45931
46217
46499
46785
47092
47391
47684
47979
48263
48542
48827
49115
49423
49729
50025
50326
50619
50908
51211
51520
51841
52149
52448
52751
53046
53337
53642
53953
54257
54551
54841
55127
55411
55707
56006
56305
56591
56865
57148
57440
57738
58054
58376
58703
59025
59344
59661
59978
60296
60624
60943
61246
61539
61848
62161
62474
62793
63107
63414
63711
64024
64357
64684
65014
65328
65640
65940
66240
66574
66897
67211
67525
67832
68137
68443
68773
69104
69428
69741
70053
70364
70679
71011
71346
71671
71982
72288
72599
72907
73229
73560
73868
74167
74461
74767
75072
75379
75704
76012
76300
76595
76892
77194
77502
77814
78126
78416
78699
78986
79290
79595
79897
80207
80507
80794
81087
81375
81689
81996
82293
82606
82904
83189
83485
83789
84104
84405
84700
84993
85275
85548
85836
86138
86441
86735
87025
87312
87592
87873
88167
88471
88770
89057
89341
89630
89908
90195
90497
90803
91104
91389
91675
91967
92253
92551
92852
93154
93441
93720
94005
94289
94576
94876
95166
95456
95723
95979
96238
96511
96791
97079
97377
97674
97971
98257
98557
98883
99190
99496
99806
100110
100400
100690
101000
101330
101640
101960
102270
102580
102880
103200
103530
103850
104170
104480
104790
105100
105420
105760
106080
106400
106710
107020
107340
107650
107990
108320
108620
108920
109230
109540
109850
110170
110490
110790
111090
111390
111710
112020
112340
112660
112960
113260
113560
113880
114200
114530
114860
115180
115480
115780
116100
116420
116740
117050
117360
117660
117960
118270
118600
118920
119230
119540
119840
120140
120440
120760
121080
121380
121680
121970
122260
122560
122880
123190
123490
123780
124070
124360
124650
124950
125260
125560
125860
126140
126450
126750
127060
127380
127710
128030
128330
128640
128950
129270
129590
129900
130210
130500
130790
131100
131410
131720
132030
132340
132630
132920
133220
133520
133810
134090
134370
134650
134930
135230
135560
135900
136230
136560
136900
137220
137540
137900
138230
138560
138880
139190
139510
139820
140160
140490
140810
141120
141430
141740
142050
142380
142700
143010
143310
143620
143920
144220
144530
144850
145160
145450
145740
146050
146360
146670
147000
147320
147620
147920
148230
148560
148880
149200
149530
149830
150130
150440
150760
151090
151400
151720
152020
152310
152600
152920
153240
153560
153880
154190
154490
154810
155120
155460
155780
156080
156390
156690
156990
157310
157630
157950
158250
158550
158850
159140
159460
159780
160110
160420
160730
161050
161370
161690
162020
162360
162680
162980
163290
163600
163910
164220
164540
164830
165120
165420
165720
166030
166350
166660
166970
167260
167550
167860
168180
168480
168790
169110
169410
169710
170020
170350
170670
170990
171290
171590
171890
172190
172520
172840
173140
173460
173760
174070
174370
174700
175020
175320
175620
175920
176210
176510
176820
177140
177440
177740
178030
178320
178610
178900
179210
179530
179820
180120
180430
180740
181060
181380
181710
182030
182330
182630
182950
183260
183580
183910
184210
184500
184810
185110
185440
185750
186060
186370
186670
186970
187280
187610
187930
188240
188550
188850
189140
189450
189770
190090
190400
190720
191030
191340
191650
191980
192320
192640
192940
193260
193570
193890
194220
194560
194890
195190
195520
195830
196150
196480
196820
197140
197440
197750
198060
198370
198700
199020
199320
199620
199920
200230
200550
200870
201190
201500
201800
202100
202420
202740
203060
203380
203690
203990
204280
204580
204900
205220
205530
205840
206150
206450
206760
207090
207410
207720
208020
208330
208620
208920
209240
209560
209860
210150
210440
210740
211030
211330
211640
211930
212210
212490
212780
213060
213360
213660
213970
214270
214560
214850
215150
215460
215770
216090
216410
216700
217000
217300
217620
217930
218260
218580
218880
219170
219470
219790
220100
220410
220730
221030
221320
221620
221930
222250
222560
222880
223180
223480
223780
224090
224420
224730
225040
225350
225640
225930
226240
226550
226860
227160
227450
227750
228040
228320
228630
228950
229270
229560
229860
230160
230460
230760
231070
231380
231680
231960
232260
232560
232880
233200
233530
233860
234150
234470
234780
235100
235420
235740
236050
236350
236640
236960
237270
237580
237900
238200
238490
238780
239100
239410
239720
240040
240340
240640
240940
241250
241570
241890
242210
242520
242820
243110
243400
243720
244040
244340
244650
244950
245260
245560
245880
246210
246520
246820
247120
247420
247720
248030
248360
248680
248980
249280
249600
249920
250240
250580
250900
251210
251510
251810
252130
252450
252780
253100
253400
253700
254010
254320
254640
254950
255280
255570
255870
256160
256480
256800
257120
257440
257750
258050
258360
258670
259000
259310
259620
259930
260230
260520
260840
261160
261480
261790
262100
262390
262680
262990
263300
263620
263930
264230
264540
264840
265150
265470
265800
266120
266420
266730
267040
267340
267650
267970
268280
268580
268870
269170
269470
269780
270100
270410
270700
270990
271300
271600
271910
272230
272540
272840
273140
273440
273760
274070
274400
274720
275030
275330
275630
275960
276290
276600
276900
277210
277490
277770
278080
278400
278720
279030
279340
279660
279970
280300
280640
280970
281290
281610
281930
282240
282570
282910
283230
283550
283860
284180
284500
284820
285160
285490
285790
286100
286420
286740
287060
287400
287720
288030
288330
288650
288980
289310
289640
289960
290260
290570
290880
291200
291520
291840
292160
292460
292760
293080
293410
293730
294050
294370
294670
294960
295260
295590
295910
296220
296530
296840
297130
297440
297760
298090
298410
298720
299030
299330
299640
299970
300300
300620
300920
301240
301540
301840
302170
302500
302810
303120
303440
303740
304050
304370
304700
305030
305330
305640
305960
306290
306620
306960
307280
307580
307880
308200
308510
308830
309150
309470
309770
310080
310400
310730
311050
311380
311700
312020
312330
312660
312990
313320
313660
313990
314320
314630
314970
315310
315630
315960
316270
316580
316900
317240
317580
317900
318220
318550
318870
319190
319530
319860
320170
320480
320800
321120
321440
321780
322110
322420
322730
323040
323360
323680
324020
324350
324660
324960
325260
325570
325860
326160
326470
326760
327040
327340
327650
327980
328300
328640
328960
329270
329580
329900
330240
330570
330880
331190
331480
331770
332080
332400
332720
333030
333350
333660
333960
334280
334610
334930
335230
335540
335840
336150
336460
336790
337120
337440
337740
338060
338370
338700
339030
339370
339700
340020
340350
340680
341010
341350
341690
342000
342320
342650
342970
343310
343640
343970
344280
344590
344900
345220
345550
345870
346180
346480
346780
347090
347420
347740
348080
348410
348730
349050
349390
349730
350060
350380
350700
351000
351310
351640
351960
352270
352580
352890
353190
353500
353820
354140
354460
354780
355080
355390
355690
356010
356340
356660
356970
357270
357580
357890
358210
358550
358860
359180
359480
359790
360100
360420
360750
361080
361400
361710
362020
362340
362670
363000
363330
363650
363960
364280
364610
364940
365270
365600
365910
366220
366540
366860
367180
367500
367810
368100
368400
368700
369020
369340
369650
369970
370270
370560
370860
371190
371520
371840
372160
372480
372780
373080
373410
373730
374040
374350
374650
374950
375250
375580
375900
376220
376520
376840
377140
377450
377770
378110
378420
378730
379040
379360
379670
380000
380330
380650
380950
381260
381570
381870
382200
382510
382830
383130
383420
383740
384060
384380
384710
385030
385350
385650
385970
386290
386610
386920
387230
387540
387830
388140
388470
388790
389110
389430
389740
390040
390340
390680
391000
391300
391600
391900
392190
392480
392770
393060
393330
393580
393830
394080
394330
394570
394810
395070
395320
395570
395800
396040
396270
396520
396760
397020
397290
397570
397850
398110
398390
398670
398970
399280
399590
399910
400220
400520
400830
401160
401490
401830
402160
402480
402800
403130
403480
403810
404150
404480
404790
405100
405400
405720
406040
406360
406690
406990
407300
407630
407960
408290
408620
408940
409230
409520
409830
410170
410500
410820
411140
411460
411760
412070
412400
412730
413020
413300
413580
413840
414090
414360
414630
414900
415170
415420
415690
415950
416220
416500
416790
417090
417390
417690
418000
418280
418640
418980
419310
419630
419930
420250
420580
420900
421240
421560
421880
422190
422510
422840
423170
423510
423840
424160
424470
424780
425100
425420
425740
426060
426370
426680
427000
427350
427680
428020
428340
428670
428980
429320
429670
430000
430340
430650
430980
431290
431620
431960
432280
432590
432870
433140
433410
433670
433960
434250
434530
434810
435080
435360
435640
435910
436200
436480
436750
437000
437260
437510
437780
438040
438310
438590
438870
439130
439400
439680
439980
440270
440570
440890
441200
441510
441810
442140
442480
442810
443150
443480
443790
444100
444430
444770
445110
445450
445780
446090
446410
446740
447080
447410
447740
448050
448360
448670
449010
449340
449650
449970
450280
450580
450900
451210
451540
451850
452140
452450
452750
453040
453350
453670
453980
454280
454580
454890
455200
455520
455840
456170
456480
456800
457120
457440
457790
458120
458450
458770
459090
459420
459760
460100
460440
460760
461080
461400
461740
462060
462390
462710
463030
463340
463670
464000
464340
464670
464990
465300
465600
465910
466240
466560
466880
467180
467480
467770
468060
468380
468700
469000
469300
469610
469910
470220
470560
470900
471220
471540
471840
472160
472460
472790
473110
473410
473720
474020
474320
474620
474920
475250
475560
475860
476160
476490
476790
477080
477380
477660
477930
478190
478450
478720
478990
479260
479540
479830
480100
480370
480650
480950
481260
481580
481910
482240
482540
482860
483190
483520
483850
484180
484510
484820
485130
485440
485780
486100
486420
486750
487060
487380
487720
488070
488410
488740
489070
489380
489640
490040
490400
490730
491050
491380
491700
492020
492340
492680
492980
493290
493590
493900
494220
494540
494880
495200
495500
495820
496130
496460
496790
497120
497430
497740
498050
498360
498680
499000
499340
499650
499950
500280
500600
500920
501240
501570
501880
502190
502520
502860
503190
503520
503860
504180
504490
504820
505160
505490
505820
506140
506450
506770
507100
507430
507750
508070
508380
508680
508970
509290
509620
509930
510250
510560
510880
511200
511530
511870
512190
512500
512810
513110
513400
513700
514000
514310
514610
514910
515230
515560
515900
516260
516610
516940
517250
517590
517920
518250
518600
518920
519220
519540
519860
520180
520510
520850
521170
521470
521780
522100
522420
522730
523050
523340
523630
523920
524220
524550
524870
525200
525510
525810
526120
526440
526770
527100
527430
527750
528040
528340
528660
529000
529320
529640
529980
530290
530610
530940
531290
531620
531940
532270
532590
532910
533250
533600
533940
534250
534580
534890
535220
535550
535870
536180
536480
536800
537120
537460
537780
538100
538400
538680
538980
539260
539560
539870
540200
540520
540830
541140
541470
541800
542140
542480
542800
543120
543440
543760
544080
544410
544740
545050
545360
545670
546000
546330
546670
546990
547310
547620
547940
548270
548600
548920
549240
549550
549860
550170
550510
550840
551160
551470
551780
552080
552400
552730
553050
553360
553660
553970
554270
554580
554920
555240
555540
555850
556160
556480
556800
557140
557480
557810
558130
558460
558790
559120
559460
559800
560110
560400
560710
561030
561360
561680
562010
562310
562620
562930
563240
563560
563880
564200
564510
564820
565130
565460
565780
566120
566450
566750
567060
567390
567720
568050
568380
568710
569010
569310
569620
569950
570270
570590
570910
571220
571510
571820
572140
572460
572760
573060
573360
573650
573960
574290
574610
574930
575230
575540
575840
576150
576470
576800
577110
577420
577740
578050
578370
578710
579060
579380
579680
580010
580320
580630
580940
581260
581580
581870
582180
582500
582820
583140
583460
583780
584080
584390
584710
585030
585360
585700
586020
586340
586660
586980
587320
587650
587960
588280
588580
588900
589230
589550
589880
590200
590510
590810
591120
591460
591790
592120
592440
592760
593070
593400
593740
594070
594400
594720
595030
595330
595650
595980
596300
596610
596920
597220
597530
597850
598180
598510
598820
599130
599450
599760
600080
600430
600760
601080
601390
601720
602050
602390
602740
603070
603380
603700
604020
604350
604670
605000
605320
605620
605930
606250
606580
606910
607250
607560
607870
608180
608500
608830
609150
609480
609790
610080
610380
610680
611000
611310
611630
611950
612260
612570
612900
613240
613560
613890
614210
614520
614840
615160
615510
615830
616150
616460
616770
617080
617420
617760
618100
618420
618750
619060
619390
619720
620070
620390
620710
621030
621340
621680
622020
622360
622670
622980
623290
623590
623900
624200
624500
624800
625080
625390
625690
626010
626350
626680
627000
627300
627620
627960
628290
628620
628960
629280
629580
629910
630230
630560
630880
631200
631520
631820
632130
632450
632760
633080
633390
633690
633980
634280
634600
634930
635270
635600
635920
636240
636570
636920
637260
637600
637930
638260
638590
638920
639270
639600
639920
640240
640560
640870
641200
641530
641850
642160
642460
642780
643090
643410
643740
644060
644360
644670
644980
645290
645600
645950
646270
646580
646890
647220
647550
647880
648230
648560
648870
649200
649540
649880
