# Supplementary material for: Novel Method to Efficiently Create an mHealth App: Implementation of a Real-Time Electrocardiogram R Peak Detector
Source: JMIR Mhealth Uhealth. 2018 May 22;6(5):e118. doi: 10.2196/mhealth.8429 (PMC5989064; doi:10.2196/mhealth.8429)
Supplement: Multimedia Appendix 2 [file mhealth_v6i5e118_app2.zip › Submission_code/Cleaned database/mitdb/104m.hea]

104m 2 360 650000
104m.mat 16+24 200/mV 11 1024 994 -14371 0 V5
104m.mat 16+24 200/mV 11 1024 1064 17572 0 V2
# 66 F 1567 694 x1
# Digoxin, Pronestyl
# The rate of paced rhythm is close to that of the underlying sinus rhythm,
# resulting in many pacemaker fusion beats.  The PVCs are multiform.  Several
# bursts of muscle noise occur, but the signals are generally of good quality.
#Creator: wfdb2mat
#Source: record mitdb/104
