# Supplementary material for: Novel Method to Efficiently Create an mHealth App: Implementation of a Real-Time Electrocardiogram R Peak Detector
Source: JMIR Mhealth Uhealth. 2018 May 22;6(5):e118. doi: 10.2196/mhealth.8429 (PMC5989064; doi:10.2196/mhealth.8429)
Supplement: Multimedia Appendix 2 [file mhealth_v6i5e118_app2.zip › Submission_code/Cleaned database/mitdb/104_ann_qrs.txt]

37
74
317
616
902
1189
1478
1750
2063
2362
2652
2943
3233
3523
3797
4103
4408
4705
4996
5282
5570
5874
6144
6452
6745
7043
7333
7557
7620
7922
8185
8497
8766
8795
9089
9379
9679
9952
10233
10534
10840
11136
11435
11726
12041
12288
12576
12886
13186
13480
13784
14060
14340
14618
14931
15234
15526
15817
16119
16391
16672
16968
17275
17572
17870
18172
18445
18725
19009
19319
19617
19911
20190
20493
20805
21057
21363
21669
21960
22110
22250
22391
22533
22829
23102
23250
23399
23702
23891
23999
24301
24591
24878
25179
25441
25748
26049
26342
26635
26927
27185
27490
27779
28085
28381
28676
28964
29251
29520
29813
30145
30422
30720
31013
31303
31581
31862
32169
32307
32446
32735
33060
33333
33476
33619
33897
34195
34499
34795
35092
35360
35662
35939
36226
36530
36828
36950
37124
37418
37710
37978
38279
38575
38873
39166
39463
39755
40040
40303
40608
40911
41090
41211
41512
41803
42137
42373
42652
42953
43245
43557
43844
44141
44422
44699
45003
45307
45601
45898
46181
46457
46746
47034
47341
47637
47939
48233
48527
48807
49086
49392
49685
49935
50248
50558
50821
51009
51098
51395
51698
51995
52296
52497
52588
52876
53155
53437
53740
54036
54166
54296
54585
54880
55174
55465
55777
56051
56200
56349
56645
56801
56939
57227
57505
57792
58095
58392
58531
58670
58952
59266
59537
59669
59677
59817
60123
60422
60608
60713
60866
61012
61308
61590
61756
61856
62127
62459
62738
63041
63334
63624
63906
64189
64488
64786
64922
65058
65190
65336
65653
65951
66206
66357
66509
66809
67046
67100
67399
67696
67980
68261
68553
68849
69132
69317
69451
69578
69705
69995
70280
70563
70868
71171
71473
71771
72074
72361
72636
72935
73232
73528
73831
74121
74410
74681
74858
74962
75260
75553
75775
75850
76075
76147
76429
76701
76969
77258
77549
77657
77839
78134
78426
78708
78984
79261
79388
79555
79846
80137
80431
80722
81000
81268
81554
81846
82135
82324
82481
82639
82933
83210
83489
83788
84082
84378
84678
84977
85261
85537
85831
86128
86424
86722
87021
87311
87588
87875
88172
88492
88794
89086
89381
89656
89928
90016
90117
90224
90518
90732
90808
91108
91409
91694
91970
92268
92508
92818
93119
93417
93599
93713
93995
94271
94568
94862
95162
95463
95765
96049
96326
96622
96914
97205
97506
97648
97806
98094
98371
98613
98662
98962
99249
99503
99554
99854
99985
1.0012e+05
1.0035e+05
1.0062e+05
1.009e+05
1.0119e+05
1.0148e+05
1.0177e+05
1.0206e+05
1.0235e+05
1.0262e+05
1.0289e+05
1.0318e+05
1.0346e+05
1.0363e+05
1.0375e+05
1.0404e+05
1.0434e+05
1.0461e+05
1.0488e+05
1.0517e+05
1.0545e+05
1.0574e+05
1.0604e+05
1.0633e+05
1.0663e+05
1.069e+05
1.0718e+05
1.0747e+05
1.0776e+05
1.0806e+05
1.0836e+05
1.0867e+05
1.0894e+05
1.0922e+05
1.0952e+05
1.0981e+05
1.1011e+05
1.104e+05
1.107e+05
1.11e+05
1.1127e+05
1.1157e+05
1.1186e+05
1.1215e+05
1.1246e+05
1.1276e+05
1.1305e+05
1.1333e+05
1.1361e+05
1.1391e+05
1.142e+05
1.1451e+05
1.1482e+05
1.1512e+05
1.1541e+05
1.1566e+05
1.159e+05
1.1596e+05
1.1625e+05
1.1657e+05
1.1684e+05
1.1714e+05
1.1743e+05
1.1771e+05
1.18e+05
1.1829e+05
1.1858e+05
1.189e+05
1.1919e+05
1.1949e+05
1.1976e+05
1.2005e+05
1.2034e+05
1.2063e+05
1.2078e+05
1.2093e+05
1.2123e+05
1.2153e+05
1.2171e+05
1.2182e+05
1.2209e+05
1.2239e+05
1.2268e+05
1.2297e+05
1.2326e+05
1.2357e+05
1.2387e+05
1.2415e+05
1.2444e+05
1.2472e+05
1.2501e+05
1.2532e+05
1.2562e+05
1.2592e+05
1.262e+05
1.2648e+05
1.2677e+05
1.2706e+05
1.2736e+05
1.2766e+05
1.2797e+05
1.2825e+05
1.2853e+05
1.2884e+05
1.2911e+05
1.2924e+05
1.2938e+05
1.2967e+05
1.2995e+05
1.3024e+05
1.305e+05
1.3077e+05
1.3106e+05
1.3128e+05
1.3133e+05
1.3161e+05
1.319e+05
1.322e+05
1.3249e+05
1.3276e+05
1.3305e+05
1.3334e+05
1.3362e+05
1.3392e+05
1.3422e+05
1.3453e+05
1.3481e+05
1.3494e+05
1.3509e+05
1.3539e+05
1.3568e+05
1.3598e+05
1.3628e+05
1.3659e+05
1.3688e+05
1.3716e+05
1.3746e+05
1.3775e+05
1.3788e+05
1.3804e+05
1.3831e+05
1.385e+05
1.3861e+05
1.3891e+05
1.3919e+05
1.3948e+05
1.3977e+05
1.4005e+05
1.4036e+05
1.4066e+05
1.4096e+05
1.4127e+05
1.4155e+05
1.4183e+05
1.4211e+05
1.424e+05
1.427e+05
1.43e+05
1.4329e+05
1.4356e+05
1.4386e+05
1.4414e+05
1.4443e+05
1.4473e+05
1.4505e+05
1.4535e+05
1.4564e+05
1.4594e+05
1.462e+05
1.4648e+05
1.4678e+05
1.4694e+05
1.4709e+05
1.4739e+05
1.4768e+05
1.4796e+05
1.4825e+05
1.4853e+05
1.4883e+05
1.4913e+05
1.4944e+05
1.4973e+05
1.5001e+05
1.503e+05
1.5059e+05
1.5087e+05
1.5117e+05
1.5148e+05
1.5161e+05
1.5174e+05
1.52e+05
1.5229e+05
1.5258e+05
1.5286e+05
1.5316e+05
1.5346e+05
1.5377e+05
1.5406e+05
1.5435e+05
1.5464e+05
1.5494e+05
1.552e+05
1.555e+05
1.5581e+05
1.5596e+05
1.5611e+05
1.5639e+05
1.5669e+05
1.5697e+05
1.5725e+05
1.5755e+05
1.5785e+05
1.5815e+05
1.5844e+05
1.5857e+05
1.587e+05
1.5899e+05
1.5928e+05
1.5959e+05
1.599e+05
1.6019e+05
1.6048e+05
1.6062e+05
1.6076e+05
1.6105e+05
1.6134e+05
1.6162e+05
1.6192e+05
1.6223e+05
1.6253e+05
1.6281e+05
1.631e+05
1.6339e+05
1.6367e+05
1.6393e+05
1.6422e+05
1.6454e+05
1.6483e+05
1.6512e+05
1.6541e+05
1.657e+05
1.6597e+05
1.6627e+05
1.6658e+05
1.6688e+05
1.6716e+05
1.6746e+05
1.6774e+05
1.6802e+05
1.6832e+05
1.6862e+05
1.6892e+05
1.6921e+05
1.695e+05
1.6979e+05
1.7007e+05
1.7036e+05
1.705e+05
1.7063e+05
1.7091e+05
1.7122e+05
1.715e+05
1.7179e+05
1.7207e+05
1.7236e+05
1.7265e+05
1.7296e+05
1.7326e+05
1.7356e+05
1.7386e+05
1.7415e+05
1.744e+05
1.7454e+05
1.7469e+05
1.75e+05
1.753e+05
1.7559e+05
1.7588e+05
1.7617e+05
1.7645e+05
1.7674e+05
1.7704e+05
1.7735e+05
1.7764e+05
1.7793e+05
1.7806e+05
1.7819e+05
1.7846e+05
1.7874e+05
1.7904e+05
1.7936e+05
1.7967e+05
1.7996e+05
1.8026e+05
1.8052e+05
1.808e+05
1.8095e+05
1.8109e+05
1.8139e+05
1.8163e+05
1.817e+05
1.8202e+05
1.8228e+05
1.8257e+05
1.8284e+05
1.8313e+05
1.8343e+05
1.8374e+05
1.8387e+05
1.8401e+05
1.8428e+05
1.8459e+05
1.8487e+05
1.8516e+05
1.8545e+05
1.8565e+05
1.8577e+05
1.8605e+05
1.8634e+05
1.8649e+05
1.8664e+05
1.8692e+05
1.872e+05
1.8749e+05
1.8779e+05
1.881e+05
1.8839e+05
1.8868e+05
1.8897e+05
1.8925e+05
1.8953e+05
1.8982e+05
1.9008e+05
1.9039e+05
1.9069e+05
1.91e+05
1.9128e+05
1.9157e+05
1.9183e+05
1.9213e+05
1.9244e+05
1.9274e+05
1.9303e+05
1.9332e+05
1.9359e+05
1.9388e+05
1.9418e+05
1.9449e+05
1.9478e+05
1.9492e+05
1.9505e+05
1.9535e+05
1.9564e+05
1.9593e+05
1.962e+05
1.9651e+05
1.9666e+05
1.9681e+05
1.971e+05
1.974e+05
1.9769e+05
1.9796e+05
1.9825e+05
1.9855e+05
1.9886e+05
1.9916e+05
1.9942e+05
1.9971e+05
2e+05
2.003e+05
2.006e+05
2.0088e+05
2.0118e+05
2.0147e+05
2.0177e+05
2.0205e+05
2.0233e+05
2.0261e+05
2.0292e+05
2.0322e+05
2.0352e+05
2.0382e+05
2.0395e+05
2.0408e+05
2.0434e+05
2.0464e+05
2.0495e+05
2.0526e+05
2.0553e+05
2.0583e+05
2.0598e+05
2.0612e+05
2.064e+05
2.0668e+05
2.0698e+05
2.0728e+05
2.0758e+05
2.0788e+05
2.0818e+05
2.0846e+05
2.0873e+05
2.0886e+05
2.09e+05
2.0928e+05
2.096e+05
2.099e+05
2.1022e+05
2.1048e+05
2.1076e+05
2.109e+05
2.1105e+05
2.1134e+05
2.1164e+05
2.1194e+05
2.1224e+05
2.1253e+05
2.1281e+05
2.1309e+05
2.1338e+05
2.1352e+05
2.1366e+05
2.1395e+05
2.1427e+05
2.1459e+05
2.1485e+05
2.1512e+05
2.1526e+05
2.1541e+05
2.157e+05
2.1601e+05
2.1631e+05
2.166e+05
2.169e+05
2.1717e+05
2.1731e+05
2.1744e+05
2.1771e+05
2.1805e+05
2.1836e+05
2.1862e+05
2.1878e+05
2.1893e+05
2.1921e+05
2.1949e+05
2.1977e+05
2.2007e+05
2.2038e+05
2.2067e+05
2.2098e+05
2.2126e+05
2.2154e+05
2.2184e+05
2.2212e+05
2.2242e+05
2.2272e+05
2.2302e+05
2.2332e+05
2.2359e+05
2.2388e+05
2.2416e+05
2.2447e+05
2.2474e+05
2.2504e+05
2.2536e+05
2.2566e+05
2.2591e+05
2.262e+05
2.265e+05
2.268e+05
2.271e+05
2.274e+05
2.2769e+05
2.2797e+05
2.2825e+05
2.2854e+05
2.2868e+05
2.2883e+05
2.2912e+05
2.2943e+05
2.2974e+05
2.3e+05
2.3028e+05
2.3043e+05
2.3057e+05
2.3088e+05
2.3118e+05
2.3147e+05
2.3178e+05
2.3206e+05
2.3233e+05
2.3262e+05
2.3291e+05
2.3306e+05
2.332e+05
2.3348e+05
2.338e+05
2.3412e+05
2.3437e+05
2.3451e+05
2.3466e+05
2.3494e+05
2.3524e+05
2.3554e+05
2.3584e+05
2.3614e+05
2.3642e+05
2.367e+05
2.3699e+05
2.3728e+05
2.3758e+05
2.379e+05
2.3819e+05
2.3848e+05
2.3875e+05
2.3904e+05
2.3933e+05
2.3963e+05
2.3993e+05
2.4024e+05
2.4053e+05
2.408e+05
2.4108e+05
2.4139e+05
2.4167e+05
2.4197e+05
2.4227e+05
2.4257e+05
2.4285e+05
2.4314e+05
2.4342e+05
2.4372e+05
2.4402e+05
2.443e+05
2.4461e+05
2.4492e+05
2.4518e+05
2.4546e+05
2.4576e+05
2.4606e+05
2.4635e+05
2.4666e+05
2.4696e+05
2.4723e+05
2.4751e+05
2.4778e+05
2.4808e+05
2.4841e+05
2.4868e+05
2.4899e+05
2.4927e+05
2.4955e+05
2.4984e+05
2.5014e+05
2.5043e+05
2.5073e+05
2.5104e+05
2.5132e+05
2.5157e+05
2.5188e+05
2.5215e+05
2.5245e+05
2.5275e+05
2.5306e+05
2.5336e+05
2.5364e+05
2.5392e+05
2.542e+05
2.545e+05
2.548e+05
2.5509e+05
2.5541e+05
2.5571e+05
2.5597e+05
2.5625e+05
2.5655e+05
2.5684e+05
2.5714e+05
2.5745e+05
2.5774e+05
2.5802e+05
2.583e+05
2.5859e+05
2.5888e+05
2.5918e+05
2.5949e+05
2.5979e+05
2.6007e+05
2.6035e+05
2.6064e+05
2.6093e+05
2.6123e+05
2.6148e+05
2.6181e+05
2.621e+05
2.6238e+05
2.6266e+05
2.6295e+05
2.6324e+05
2.6354e+05
2.6385e+05
2.6414e+05
2.6444e+05
2.647e+05
2.6499e+05
2.6529e+05
2.6558e+05
2.6589e+05
2.6619e+05
2.6648e+05
2.6676e+05
2.6704e+05
2.6733e+05
2.6762e+05
2.6794e+05
2.6824e+05
2.6852e+05
2.6881e+05
2.6909e+05
2.6938e+05
2.6967e+05
2.6997e+05
2.7028e+05
2.7058e+05
2.7086e+05
2.7111e+05
2.7141e+05
2.717e+05
2.7201e+05
2.723e+05
2.726e+05
2.7289e+05
2.7317e+05
2.7345e+05
2.7374e+05
2.7404e+05
2.7434e+05
2.7465e+05
2.7494e+05
2.752e+05
2.7549e+05
2.7581e+05
2.7607e+05
2.7637e+05
2.7668e+05
2.7698e+05
2.7726e+05
2.7754e+05
2.7783e+05
2.7812e+05
2.7841e+05
2.7872e+05
2.7904e+05
2.7931e+05
2.796e+05
2.7988e+05
2.8017e+05
2.8045e+05
2.8076e+05
2.8106e+05
2.8136e+05
2.8165e+05
2.8193e+05
2.8222e+05
2.8251e+05
2.828e+05
2.8312e+05
2.8342e+05
2.837e+05
2.8398e+05
2.8427e+05
2.8456e+05
2.8484e+05
2.8516e+05
2.8546e+05
2.8575e+05
2.8604e+05
2.8632e+05
2.8661e+05
2.8689e+05
2.8719e+05
2.8751e+05
2.8779e+05
2.8808e+05
2.8837e+05
2.8866e+05
2.8894e+05
2.8923e+05
2.8955e+05
2.8985e+05
2.9012e+05
2.9041e+05
2.9072e+05
2.9099e+05
2.9128e+05
2.9159e+05
2.919e+05
2.9218e+05
2.9246e+05
2.9275e+05
2.9303e+05
2.9329e+05
2.9361e+05
2.9394e+05
2.9421e+05
2.945e+05
2.9478e+05
2.9507e+05
2.9535e+05
2.9564e+05
2.9596e+05
2.9625e+05
2.9652e+05
2.9682e+05
2.9711e+05
2.9739e+05
2.9768e+05
2.9799e+05
2.983e+05
2.9858e+05
2.9887e+05
2.9916e+05
2.9943e+05
2.9973e+05
3.0002e+05
3.0034e+05
3.0063e+05
3.0092e+05
3.0121e+05
3.015e+05
3.0178e+05
3.0207e+05
3.0238e+05
3.0267e+05
3.0297e+05
3.0325e+05
3.0354e+05
3.0383e+05
3.0411e+05
3.0442e+05
3.0472e+05
3.0504e+05
3.053e+05
3.0559e+05
3.0588e+05
3.0616e+05
3.0646e+05
3.0677e+05
3.0706e+05
3.0736e+05
3.0764e+05
3.0793e+05
3.0821e+05
3.085e+05
3.0881e+05
3.091e+05
3.094e+05
3.0968e+05
3.0998e+05
3.1026e+05
3.1054e+05
3.1086e+05
3.1116e+05
3.1145e+05
3.1174e+05
3.1203e+05
3.123e+05
3.1259e+05
3.1292e+05
3.132e+05
3.1349e+05
3.1379e+05
3.1408e+05
3.1437e+05
3.1464e+05
3.1494e+05
3.1524e+05
3.1555e+05
3.1583e+05
3.1613e+05
3.1642e+05
3.167e+05
3.1698e+05
3.1729e+05
3.1759e+05
3.1787e+05
3.1817e+05
3.1848e+05
3.1875e+05
3.1903e+05
3.1933e+05
3.1963e+05
3.1993e+05
3.2022e+05
3.2051e+05
3.208e+05
3.211e+05
3.2137e+05
3.2168e+05
3.2197e+05
3.2227e+05
3.2256e+05
3.2285e+05
3.2313e+05
3.2343e+05
3.2372e+05
3.2401e+05
3.2431e+05
3.246e+05
3.249e+05
3.2518e+05
3.2547e+05
3.2577e+05
3.2606e+05
3.2636e+05
3.2665e+05
3.2695e+05
3.2723e+05
3.2751e+05
3.2781e+05
3.2812e+05
3.284e+05
3.287e+05
3.2899e+05
3.2928e+05
3.2956e+05
3.2984e+05
3.3015e+05
3.3046e+05
3.3074e+05
3.3104e+05
3.3133e+05
3.3161e+05
3.3189e+05
3.3219e+05
3.3249e+05
3.3278e+05
3.3308e+05
3.3336e+05
3.3366e+05
3.3393e+05
3.3423e+05
3.3453e+05
3.3481e+05
3.3512e+05
3.3544e+05
3.3571e+05
3.3599e+05
3.3627e+05
3.3657e+05
3.3686e+05
3.3716e+05
3.3745e+05
3.3776e+05
3.3806e+05
3.3832e+05
3.3862e+05
3.3891e+05
3.392e+05
3.395e+05
3.398e+05
3.4009e+05
3.4036e+05
3.4068e+05
3.4096e+05
3.4125e+05
3.4156e+05
3.4186e+05
3.4215e+05
3.4242e+05
3.4271e+05
3.43e+05
3.4332e+05
3.436e+05
3.439e+05
3.442e+05
3.4448e+05
3.4476e+05
3.4506e+05
3.4535e+05
3.4565e+05
3.4594e+05
3.4625e+05
3.4653e+05
3.4681e+05
3.471e+05
3.474e+05
3.4769e+05
3.48e+05
3.4829e+05
3.4858e+05
3.4886e+05
3.4915e+05
3.4944e+05
3.4974e+05
3.5004e+05
3.5034e+05
3.5064e+05
3.5092e+05
3.512e+05
3.5149e+05
3.5178e+05
3.5208e+05
3.5238e+05
3.5268e+05
3.5296e+05
3.5324e+05
3.5354e+05
3.5383e+05
3.5412e+05
3.5442e+05
3.5472e+05
3.5499e+05
3.5528e+05
3.5557e+05
3.5586e+05
3.5615e+05
3.5646e+05
3.5676e+05
3.5706e+05
3.5734e+05
3.5762e+05
3.579e+05
3.582e+05
3.5853e+05
3.588e+05
3.5911e+05
3.5939e+05
3.5967e+05
3.5996e+05
3.6025e+05
3.6054e+05
3.6081e+05
3.6113e+05
3.6142e+05
3.617e+05
3.6199e+05
3.6228e+05
3.6257e+05
3.6287e+05
3.6317e+05
3.6346e+05
3.6375e+05
3.6406e+05
3.6433e+05
3.6461e+05
3.6491e+05
3.6522e+05
3.6553e+05
3.6581e+05
3.6609e+05
3.6638e+05
3.6667e+05
3.6695e+05
3.6726e+05
3.6756e+05
3.6786e+05
3.6814e+05
3.6843e+05
3.6872e+05
3.69e+05
3.693e+05
3.6961e+05
3.6991e+05
3.7019e+05
3.7048e+05
3.7077e+05
3.7105e+05
3.7135e+05
3.7165e+05
3.7196e+05
3.7225e+05
3.7253e+05
3.7282e+05
3.731e+05
3.734e+05
3.7372e+05
3.7401e+05
3.743e+05
3.7458e+05
3.7487e+05
3.7516e+05
3.7544e+05
3.7572e+05
3.7604e+05
3.7634e+05
3.7663e+05
3.7692e+05
3.772e+05
3.7749e+05
3.7779e+05
3.7809e+05
3.7838e+05
3.7867e+05
3.7898e+05
3.7925e+05
3.7953e+05
3.7982e+05
3.8012e+05
3.8044e+05
3.8073e+05
3.8101e+05
3.8129e+05
3.8159e+05
3.8186e+05
3.8216e+05
3.8247e+05
3.8277e+05
3.8305e+05
3.8334e+05
3.8363e+05
3.8389e+05
3.842e+05
3.8452e+05
3.8481e+05
3.851e+05
3.8539e+05
3.8567e+05
3.8596e+05
3.8625e+05
3.8655e+05
3.8686e+05
3.8715e+05
3.8743e+05
3.8773e+05
3.8801e+05
3.8829e+05
3.8858e+05
3.889e+05
3.892e+05
3.8948e+05
3.8978e+05
3.9006e+05
3.9034e+05
3.9063e+05
3.9093e+05
3.9124e+05
3.9153e+05
3.9182e+05
3.9211e+05
3.9239e+05
3.9268e+05
3.9298e+05
3.9328e+05
3.9358e+05
3.9389e+05
3.9416e+05
3.9444e+05
3.9472e+05
3.9502e+05
3.9533e+05
3.9563e+05
3.9591e+05
3.9622e+05
3.965e+05
3.9677e+05
3.9706e+05
3.9737e+05
3.9767e+05
3.9796e+05
3.9826e+05
3.9855e+05
3.9884e+05
3.9911e+05
3.9941e+05
3.9972e+05
4.0001e+05
4.0031e+05
4.006e+05
4.0088e+05
4.0115e+05
4.0146e+05
4.0176e+05
4.0206e+05
4.0235e+05
4.0265e+05
4.0294e+05
4.0321e+05
4.035e+05
4.0381e+05
4.0409e+05
4.044e+05
4.047e+05
4.0499e+05
4.0526e+05
4.0555e+05
4.0584e+05
4.0615e+05
4.0644e+05
4.0674e+05
4.0703e+05
4.0733e+05
4.0759e+05
4.0788e+05
4.082e+05
4.0849e+05
4.0879e+05
4.0909e+05
4.0936e+05
4.0964e+05
4.0993e+05
4.1024e+05
4.1054e+05
4.1083e+05
4.1114e+05
4.1142e+05
4.1169e+05
4.1199e+05
4.123e+05
4.1258e+05
4.1288e+05
4.1318e+05
4.1347e+05
4.1374e+05
4.1403e+05
4.1433e+05
4.1462e+05
4.1492e+05
4.1522e+05
4.1552e+05
4.1579e+05
4.1608e+05
4.1637e+05
4.1667e+05
4.1697e+05
4.1727e+05
4.1757e+05
4.1785e+05
4.1813e+05
4.1841e+05
4.1871e+05
4.1901e+05
4.193e+05
4.1962e+05
4.1991e+05
4.2018e+05
4.2046e+05
4.2076e+05
4.2106e+05
4.2134e+05
4.2166e+05
4.2197e+05
4.2223e+05
4.2251e+05
4.228e+05
4.231e+05
4.234e+05
4.237e+05
4.24e+05
4.2426e+05
4.2456e+05
4.2484e+05
4.2514e+05
4.2544e+05
4.2573e+05
4.2604e+05
4.2633e+05
4.266e+05
4.2687e+05
4.2718e+05
4.2747e+05
4.2777e+05
4.2808e+05
4.2838e+05
4.2866e+05
4.2894e+05
4.2922e+05
4.2952e+05
4.2982e+05
4.3012e+05
4.3043e+05
4.3071e+05
4.3099e+05
4.3128e+05
4.3157e+05
4.3187e+05
4.3218e+05
4.3248e+05
4.3277e+05
4.3304e+05
4.3332e+05
4.3362e+05
4.3391e+05
4.3421e+05
4.3454e+05
4.3482e+05
4.351e+05
4.3538e+05
4.3566e+05
4.3596e+05
4.3625e+05
4.3657e+05
4.3686e+05
4.3715e+05
4.3743e+05
4.3771e+05
4.3801e+05
4.383e+05
4.386e+05
4.3892e+05
4.392e+05
4.3948e+05
4.3976e+05
4.4006e+05
4.4035e+05
4.4064e+05
4.4096e+05
4.4126e+05
4.4153e+05
4.4181e+05
4.421e+05
4.4239e+05
4.4268e+05
4.43e+05
4.433e+05
4.4356e+05
4.4387e+05
4.4414e+05
4.4443e+05
4.4472e+05
4.4503e+05
4.4534e+05
4.4563e+05
4.4591e+05
4.4618e+05
4.4648e+05
4.4677e+05
4.4707e+05
4.4738e+05
4.4767e+05
4.4796e+05
4.4824e+05
4.4853e+05
4.4882e+05
4.4911e+05
4.4944e+05
4.4972e+05
4.5001e+05
4.5029e+05
4.5058e+05
4.5086e+05
4.5115e+05
4.5146e+05
4.5175e+05
4.5206e+05
4.5234e+05
4.5262e+05
4.5291e+05
4.532e+05
4.535e+05
4.5381e+05
4.541e+05
4.5439e+05
4.5469e+05
4.5497e+05
4.5525e+05
4.5554e+05
4.5586e+05
4.5616e+05
4.5644e+05
4.5672e+05
4.5702e+05
4.573e+05
4.5758e+05
4.579e+05
4.582e+05
4.5849e+05
4.5877e+05
4.5906e+05
4.5936e+05
4.5963e+05
4.5994e+05
4.6024e+05
4.6054e+05
4.6083e+05
4.6112e+05
4.6141e+05
4.6168e+05
4.6198e+05
4.6229e+05
4.6259e+05
4.6288e+05
4.6316e+05
4.6346e+05
4.6374e+05
4.6402e+05
4.6434e+05
4.6464e+05
4.6493e+05
4.6522e+05
4.655e+05
4.6579e+05
4.6605e+05
4.6638e+05
4.6668e+05
4.6697e+05
4.6726e+05
4.6755e+05
4.6783e+05
4.6812e+05
4.6841e+05
4.687e+05
4.6901e+05
4.693e+05
4.6959e+05
4.6988e+05
4.7016e+05
4.7044e+05
4.7076e+05
4.7106e+05
4.7134e+05
4.7161e+05
4.7193e+05
4.722e+05
4.7248e+05
4.7278e+05
4.7309e+05
4.7338e+05
4.7367e+05
4.7396e+05
4.7423e+05
4.7452e+05
4.7482e+05
4.7512e+05
4.7542e+05
4.7572e+05
4.7601e+05
4.763e+05
4.7658e+05
4.7686e+05
4.7718e+05
4.7747e+05
4.7776e+05
4.7806e+05
4.7835e+05
4.7863e+05
4.7891e+05
4.7922e+05
4.7951e+05
4.798e+05
4.801e+05
4.804e+05
4.8068e+05
4.8096e+05
4.8126e+05
4.8156e+05
4.8186e+05
4.8215e+05
4.8244e+05
4.8273e+05
4.8301e+05
4.833e+05
4.836e+05
4.8391e+05
4.8421e+05
4.8449e+05
4.8479e+05
4.8506e+05
4.8535e+05
4.8565e+05
4.8594e+05
4.8624e+05
4.8654e+05
4.8683e+05
4.8711e+05
4.8739e+05
4.8769e+05
4.8799e+05
4.8828e+05
4.8857e+05
4.889e+05
4.8917e+05
4.8944e+05
4.8974e+05
4.9004e+05
4.9033e+05
4.9063e+05
4.909e+05
4.9121e+05
4.9148e+05
4.9177e+05
4.9207e+05
4.9236e+05
4.9267e+05
4.9297e+05
4.9326e+05
4.9354e+05
4.938e+05
4.9412e+05
4.9441e+05
4.947e+05
4.95e+05
4.953e+05
4.9559e+05
4.9586e+05
4.9616e+05
4.9645e+05
4.9673e+05
4.9705e+05
4.9734e+05
4.9763e+05
4.9791e+05
4.982e+05
4.9849e+05
4.9878e+05
4.9908e+05
4.9938e+05
4.9968e+05
4.9998e+05
5.0024e+05
5.0054e+05
5.0083e+05
5.0112e+05
5.0143e+05
5.0173e+05
5.0201e+05
5.0229e+05
5.0261e+05
5.0287e+05
5.0316e+05
5.0346e+05
5.0377e+05
5.0406e+05
5.0434e+05
5.0464e+05
5.0494e+05
5.0521e+05
5.0551e+05
5.0582e+05
5.0611e+05
5.0639e+05
5.0668e+05
5.0697e+05
5.0726e+05
5.0756e+05
5.0786e+05
5.0817e+05
5.0845e+05
5.0873e+05
5.0902e+05
5.0931e+05
5.096e+05
5.0992e+05
5.1021e+05
5.105e+05
5.1077e+05
5.1107e+05
5.1135e+05
5.1164e+05
5.1194e+05
5.1225e+05
5.1254e+05
5.1283e+05
5.1312e+05
5.1341e+05
5.1369e+05
5.1399e+05
5.1429e+05
5.1457e+05
5.1488e+05
5.1516e+05
5.1544e+05
5.1573e+05
5.1602e+05
5.1633e+05
5.1663e+05
5.1692e+05
5.172e+05
5.1747e+05
5.1778e+05
5.1805e+05
5.1835e+05
5.1866e+05
5.1896e+05
5.1924e+05
5.1953e+05
5.1982e+05
5.2009e+05
5.2039e+05
5.2072e+05
5.2101e+05
5.213e+05
5.2158e+05
5.2187e+05
5.2215e+05
5.2245e+05
5.2275e+05
5.2306e+05
5.2337e+05
5.2363e+05
5.2392e+05
5.2421e+05
5.2449e+05
5.2479e+05
5.251e+05
5.254e+05
5.2569e+05
5.2598e+05
5.2626e+05
5.2654e+05
5.2683e+05
5.2714e+05
5.2744e+05
5.2773e+05
5.2802e+05
5.2834e+05
5.2859e+05
5.2888e+05
5.2918e+05
5.2949e+05
5.2978e+05
5.3007e+05
5.3036e+05
5.3065e+05
5.3093e+05
5.3123e+05
5.3154e+05
5.3183e+05
5.3212e+05
5.3241e+05
5.3268e+05
5.3297e+05
5.3326e+05
5.3358e+05
5.3388e+05
5.3416e+05
5.3446e+05
5.3474e+05
5.3502e+05
5.3529e+05
5.3562e+05
5.3591e+05
5.362e+05
5.365e+05
5.3679e+05
5.3707e+05
5.3735e+05
5.3765e+05
5.3793e+05
5.3824e+05
5.3852e+05
5.3882e+05
5.3909e+05
5.3938e+05
5.3967e+05
5.3998e+05
5.4028e+05
5.4042e+05
5.4056e+05
5.4085e+05
5.4115e+05
5.4142e+05
5.4156e+05
5.417e+05
5.4201e+05
5.4232e+05
5.4261e+05
5.4291e+05
5.432e+05
5.4346e+05
5.4376e+05
5.4405e+05
5.4436e+05
5.4466e+05
5.4496e+05
5.4525e+05
5.4552e+05
5.4581e+05
5.461e+05
5.4642e+05
5.467e+05
5.47e+05
5.473e+05
5.4757e+05
5.4786e+05
5.4815e+05
5.4846e+05
5.4877e+05
5.4904e+05
5.4935e+05
5.4963e+05
5.4991e+05
5.5019e+05
5.5049e+05
5.5081e+05
5.5109e+05
5.514e+05
5.5169e+05
5.5196e+05
5.5224e+05
5.5254e+05
5.5284e+05
5.5316e+05
5.5344e+05
5.5374e+05
5.5402e+05
5.543e+05
5.5458e+05
5.5489e+05
5.5518e+05
5.555e+05
5.5579e+05
5.5607e+05
5.5635e+05
5.5663e+05
5.5693e+05
5.5723e+05
5.5751e+05
5.5784e+05
5.5812e+05
5.584e+05
5.5868e+05
5.5897e+05
5.5928e+05
5.5957e+05
5.5988e+05
5.6015e+05
5.6045e+05
5.6072e+05
5.6101e+05
5.613e+05
5.616e+05
5.6191e+05
5.6221e+05
5.6249e+05
5.6277e+05
5.6303e+05
5.6334e+05
5.6363e+05
5.6393e+05
5.6424e+05
5.6453e+05
5.6481e+05
5.6509e+05
5.6538e+05
5.6568e+05
5.6595e+05
5.6629e+05
5.6657e+05
5.6685e+05
5.6713e+05
5.6742e+05
5.6771e+05
5.6801e+05
5.6832e+05
5.6862e+05
5.6891e+05
5.6918e+05
5.6947e+05
5.6976e+05
5.7005e+05
5.7036e+05
5.7066e+05
5.7095e+05
5.7123e+05
5.7152e+05
5.7181e+05
5.721e+05
5.724e+05
5.7271e+05
5.73e+05
5.7328e+05
5.7356e+05
5.7386e+05
5.7417e+05
5.7444e+05
5.7476e+05
5.7506e+05
5.7534e+05
5.7562e+05
5.759e+05
5.7619e+05
5.765e+05
5.7679e+05
5.771e+05
5.7739e+05
5.7767e+05
5.7796e+05
5.7824e+05
5.7852e+05
5.7883e+05
5.7914e+05
5.7944e+05
5.7973e+05
5.8001e+05
5.803e+05
5.8059e+05
5.8088e+05
5.8118e+05
5.8149e+05
5.8179e+05
5.8206e+05
5.8235e+05
5.8264e+05
5.8292e+05
5.8324e+05
5.8354e+05
5.8383e+05
5.8409e+05
5.8438e+05
5.8467e+05
5.8495e+05
5.8526e+05
5.8557e+05
5.8586e+05
5.8615e+05
5.8643e+05
5.8672e+05
5.8699e+05
5.8729e+05
5.8762e+05
5.879e+05
5.8819e+05
5.8848e+05
5.8877e+05
5.8905e+05
5.8934e+05
5.8965e+05
5.8979e+05
5.8994e+05
5.9022e+05
5.9054e+05
5.9081e+05
5.9095e+05
5.9109e+05
5.9137e+05
5.9168e+05
5.9199e+05
5.9228e+05
5.9257e+05
5.9285e+05
5.9315e+05
5.9342e+05
5.9372e+05
5.9403e+05
5.9432e+05
5.9462e+05
5.949e+05
5.9519e+05
5.9548e+05
5.9578e+05
5.9607e+05
5.9637e+05
5.9667e+05
5.9695e+05
5.9724e+05
5.9752e+05
5.978e+05
5.9812e+05
5.9842e+05
5.9871e+05
5.99e+05
5.993e+05
5.9958e+05
5.9985e+05
6.0016e+05
6.0046e+05
6.0078e+05
6.0105e+05
6.0134e+05
6.0162e+05
6.019e+05
6.022e+05
6.025e+05
6.028e+05
6.031e+05
6.0341e+05
6.0368e+05
6.0396e+05
6.0425e+05
6.0455e+05
6.0484e+05
6.0515e+05
6.0544e+05
6.0572e+05
6.0601e+05
6.0628e+05
6.0659e+05
6.0689e+05
6.0718e+05
6.0748e+05
6.0778e+05
6.0806e+05
6.0834e+05
6.0863e+05
6.0894e+05
6.0926e+05
6.0953e+05
6.0982e+05
6.1011e+05
6.1039e+05
6.1068e+05
6.1098e+05
6.1128e+05
6.1158e+05
6.1187e+05
6.1217e+05
6.1247e+05
6.1273e+05
6.1303e+05
6.1332e+05
6.1362e+05
6.1392e+05
6.1422e+05
6.145e+05
6.1477e+05
6.1508e+05
6.1537e+05
6.1567e+05
6.1597e+05
6.1627e+05
6.1655e+05
6.1683e+05
6.1713e+05
6.1742e+05
6.1771e+05
6.1803e+05
6.1831e+05
6.186e+05
6.1888e+05
6.1917e+05
6.1947e+05
6.1976e+05
6.2006e+05
6.2035e+05
6.2067e+05
6.2093e+05
6.2122e+05
6.2151e+05
6.218e+05
6.221e+05
6.224e+05
6.227e+05
6.2298e+05
6.2326e+05
6.2356e+05
6.2385e+05
6.2414e+05
6.2444e+05
6.2475e+05
6.2504e+05
6.253e+05
6.256e+05
6.2592e+05
6.2619e+05
6.2649e+05
6.268e+05
6.2709e+05
6.2737e+05
6.2766e+05
6.2795e+05
6.2823e+05
6.2853e+05
6.2886e+05
6.2914e+05
6.2942e+05
6.297e+05
6.2999e+05
6.3027e+05
6.3058e+05
6.3088e+05
6.3117e+05
6.3146e+05
6.3176e+05
6.3204e+05
6.3232e+05
6.3262e+05
6.3292e+05
6.3323e+05
6.3352e+05
6.338e+05
6.341e+05
6.3437e+05
6.3465e+05
6.3497e+05
6.3527e+05
6.3557e+05
6.3585e+05
6.3614e+05
6.3643e+05
6.3671e+05
6.37e+05
6.373e+05
6.3761e+05
6.3793e+05
6.3819e+05
6.3848e+05
6.3876e+05
6.3906e+05
6.3936e+05
6.3967e+05
6.3996e+05
6.4024e+05
6.4056e+05
6.4081e+05
6.411e+05
6.414e+05
6.4171e+05
6.4201e+05
6.4229e+05
6.4259e+05
6.4287e+05
6.4315e+05
6.4344e+05
6.4375e+05
6.4405e+05
6.4434e+05
6.4464e+05
6.4492e+05
6.452e+05
6.455e+05
6.4579e+05
6.461e+05
6.4639e+05
6.4668e+05
6.4697e+05
6.4725e+05
6.4754e+05
6.4784e+05
6.4817e+05
6.4844e+05
6.4873e+05
6.4902e+05
6.493e+05
6.4958e+05
6.4988e+05
