# Supplementary material for: Novel Method to Efficiently Create an mHealth App: Implementation of a Real-Time Electrocardiogram R Peak Detector
Source: JMIR Mhealth Uhealth. 2018 May 22;6(5):e118. doi: 10.2196/mhealth.8429 (PMC5989064; doi:10.2196/mhealth.8429)
Supplement: Multimedia Appendix 2 [file mhealth_v6i5e118_app2.zip › Submission_code/Cleaned database/mitdb/104_ann_qrs_cleaned.txt]

317
616
902
1189
1478
1750
2063
2362
2652
2943
3233
3523
3797
4103
4408
4705
4996
5282
5570
5874
6144
6452
6745
7043
7333
7620
7922
8185
8497
8766
8795
9089
9379
9679
9952
10233
10534
10840
11136
11435
11726
12041
12288
12576
12886
13186
13480
13784
14060
14340
14618
14931
15234
15526
15817
16119
16391
16672
16968
17275
17572
17870
18172
18445
18725
19009
19319
19617
19911
20190
20493
20805
21057
21363
21669
21960
22250
22533
22829
23102
23399
23702
23999
24301
24591
24878
25179
25441
25748
26049
26342
26635
26927
27185
27490
27779
28085
28381
28676
28964
29251
29520
29813
30145
30422
30720
31013
31303
31581
31862
32169
32446
32735
33060
33333
33619
33897
34195
34499
34795
35092
35360
35662
35939
36226
36530
36828
37124
37418
37710
37978
38279
38575
38873
39166
39463
39755
40040
40303
40608
40911
41211
41512
41803
42137
42373
42652
42953
43245
43557
43844
44141
44422
44699
45003
45307
45601
45898
46181
46457
46746
47034
47341
47637
47939
48233
48527
48807
49086
49392
49685
49935
50248
50558
50821
51098
51395
51698
51995
52296
52588
52876
53155
53437
53740
54036
54296
54585
54880
55174
55465
55777
56051
56349
56645
56939
57227
57505
57792
58095
58392
58670
58952
59266
59537
59817
60123
60422
60713
61012
61308
61590
61856
62127
62459
62738
63041
63334
63624
63906
64189
64488
64786
65058
65336
65653
65951
66206
66509
66809
67046
67100
67399
67696
67980
68261
68553
68849
69132
69451
69705
69995
70280
70563
70868
71171
71473
71771
72074
72361
72636
72935
73232
73528
73831
74121
74410
74681
74962
75260
75553
75850
76147
76429
76701
76969
77258
77549
77839
78134
78426
78708
78984
79261
79555
79846
80137
80431
80722
81000
81268
81554
81846
82135
82324
82639
82933
83210
83489
83788
84082
84378
84678
84977
85261
85537
85831
86128
86424
86722
87021
87311
87588
87875
88172
88492
88794
89086
89381
89656
89928
90224
90518
90808
91108
91409
91694
91970
92268
92508
92818
93119
93417
93713
93995
94271
94568
94862
95162
95463
95765
96049
96326
96622
96914
97205
97506
97806
98094
98371
98613
98662
98962
99249
99554
99854
100120
100350
100620
100900
101190
101480
101770
102060
102350
102620
102890
103180
103460
103750
104040
104340
104610
104880
105170
105450
105740
106040
106330
106630
106900
107180
107470
107760
108060
108360
108670
108940
109220
109520
109810
110110
110400
110700
111000
111270
111570
111860
112150
112460
112760
113050
113330
113610
113910
114200
114510
114820
115120
115410
115660
115960
116250
116570
116840
117140
117430
117710
118000
118290
118580
118900
119190
119490
119760
120050
120340
120630
120930
121230
121530
121820
122090
122390
122680
122970
123260
123570
123870
124150
124440
124720
125010
125320
125620
125920
126200
126480
126770
127060
127360
127660
127970
128250
128530
128840
129110
129380
129670
129950
130240
130500
130770
131060
131330
131610
131900
132200
132490
132760
133050
133340
133620
133920
134220
134530
134810
135090
135390
135680
135980
136280
136590
136880
137160
137460
137750
138040
138310
138610
138910
139190
139480
139770
140050
140360
140660
140960
141270
141550
141830
142110
142400
142700
143000
143290
143560
143860
144140
144430
144730
145050
145350
145640
145940
146200
146480
146780
147090
147390
147680
147960
148250
148530
148830
149130
149440
149730
150010
150300
150590
150870
151170
151480
151740
152000
152290
152580
152860
153160
153460
153770
154060
154350
154640
154940
155200
155500
155810
156110
156390
156690
156970
157250
157550
157850
158150
158440
158700
158990
159280
159590
159900
160190
160480
160760
161050
161340
161620
161920
162230
162530
162810
163100
163390
163670
163930
164220
164540
164830
165120
165410
165700
165970
166270
166580
166880
167160
167460
167740
168020
168320
168620
168920
169210
169500
169790
170070
170360
170630
170910
171220
171500
171790
172070
172360
172650
172960
173260
173560
173860
174150
174400
174690
175000
175300
175590
175880
176170
176450
176740
177040
177350
177640
177930
178190
178460
178740
179040
179360
179670
179960
180260
180520
180800
181090
181390
181700
182020
182280
182570
182840
183130
183430
183740
184010
184280
184590
184870
185160
185450
185770
186050
186340
186640
186920
187200
187490
187790
188100
188390
188680
188970
189250
189530
189820
190080
190390
190690
191000
191280
191570
191830
192130
192440
192740
193030
193320
193590
193880
194180
194490
194780
195050
195350
195640
195930
196200
196510
196810
197100
197400
197690
197960
198250
198550
198860
199160
199420
199710
200000
200300
200600
200880
201180
201470
201770
202050
202330
202610
202920
203220
203520
203820
204080
204340
204640
204950
205260
205530
205830
206120
206400
206680
206980
207280
207580
207880
208180
208460
208730
209000
209280
209600
209900
210220
210480
210760
211050
211340
211640
211940
212240
212530
212810
213090
213380
213660
213950
214270
214590
214850
215120
215410
215700
216010
216310
216600
216900
217170
217440
217710
218050
218360
218620
218930
219210
219490
219770
220070
220380
220670
220980
221260
221540
221840
222120
222420
222720
223020
223320
223590
223880
224160
224470
224740
225040
225360
225660
225910
226200
226500
226800
227100
227400
227690
227970
228250
228540
228830
229120
229430
229740
230000
230280
230570
230880
231180
231470
231780
232060
232330
232620
232910
233200
233480
233800
234120
234370
234660
234940
235240
235540
235840
236140
236420
236700
236990
237280
237580
237900
238190
238480
238750
239040
239330
239630
239930
240240
240530
240800
241080
241390
241670
241970
242270
242570
242850
243140
243420
243720
244020
244300
244610
244920
245180
245460
245760
246060
246350
246660
246960
247230
247510
247780
248080
248410
248680
248990
249270
249550
249840
250140
250430
250730
251040
251320
251570
251880
252150
252450
252750
253060
253360
253640
253920
254200
254500
254800
255090
255410
255710
255970
256250
256550
256840
257140
257450
257740
258020
258300
258590
258880
259180
259490
259790
260070
260350
260640
260930
261230
261480
261810
262100
262380
262660
262950
263240
263540
263850
264140
264440
264700
264990
265290
265580
265890
266190
266480
266760
267040
267330
267620
267940
268240
268520
268810
269090
269380
269670
269970
270280
270580
270860
271110
271410
271700
272010
272300
272600
272890
273170
273450
273740
274040
274340
274650
274940
275200
275490
275810
276070
276370
276680
276980
277260
277540
277830
278120
278410
278720
279040
279310
279600
279880
280170
280450
280760
281060
281360
281650
281930
282220
282510
282800
283120
283420
283700
283980
284270
284560
284840
285160
285460
285750
286040
286320
286610
286890
287190
287510
287790
288080
288370
288660
288940
289230
289550
289850
290120
290410
290720
290990
291280
291590
291900
292180
292460
292750
293030
293290
293610
293940
294210
294500
294780
295070
295350
295640
295960
296250
296520
296820
297110
297390
297680
297990
298300
298580
298870
299160
299430
299730
300020
300340
300630
300920
301210
301500
301780
302070
302380
302670
302970
303250
303540
303830
304110
304420
304720
305040
305300
305590
305880
306160
306460
306770
307060
307360
307640
307930
308210
308500
308810
309100
309400
309680
309980
310260
310540
310860
311160
311450
311740
312030
312300
312590
312920
313200
313490
313790
314080
314370
314640
314940
315240
315550
315830
316130
316420
316700
316980
317290
317590
317870
318170
318480
318750
319030
319330
319630
319930
320220
320510
320800
321100
321370
321680
321970
322270
322560
322850
323130
323430
323720
324010
324310
324600
324900
325180
325470
325770
326060
326360
326650
326950
327230
327510
327810
328120
328400
328700
328990
329280
329560
329840
330150
330460
330740
331040
331330
331610
331890
332190
332490
332780
333080
333360
333660
333930
334230
334530
334810
335120
335440
335710
335990
336270
336570
336860
337160
337450
337760
338060
338320
338620
338910
339200
339500
339800
340090
340360
340680
340960
341250
341560
341860
342150
342420
342710
343000
343320
343600
343900
344200
344480
344760
345060
345350
345650
345940
346250
346530
346810
347100
347400
347690
348000
348290
348580
348860
349150
349440
349740
350040
350340
350640
350920
351200
351490
351780
352080
352380
352680
352960
353240
353540
353830
354120
354420
354720
354990
355280
355570
355860
356150
356460
356760
357060
357340
357620
357900
358200
358530
358800
359110
359390
359670
359960
360250
360540
360810
361130
361420
361700
361990
362280
362570
362870
363170
363460
363750
364060
364330
364610
364910
365220
365530
365810
366090
366380
366670
366950
367260
367560
367860
368140
368430
368720
369000
369300
369610
369910
370190
370480
370770
371050
371350
371650
371960
372250
372530
372820
373100
373400
373720
374010
374300
374580
374870
375160
375440
375720
376040
376340
376630
376920
377200
377490
377790
378090
378380
378670
378980
379250
379530
379820
380120
380440
380730
381010
381290
381590
381860
382160
382470
382770
383050
383340
383630
383890
384200
384520
384810
385100
385390
385670
385960
386250
386550
386860
387150
387430
387730
388010
388290
388580
388900
389200
389480
389780
390060
390340
390630
390930
391240
391530
391820
392110
392390
392680
392980
393280
393580
393890
394160
394440
394720
395020
395330
395630
395910
396220
396500
396770
397060
397370
397670
397960
398260
398550
398840
399110
399410
399720
400010
400310
400600
400880
401150
401460
401760
402060
402350
402650
402940
403210
403500
403810
404090
404400
404700
404990
405260
405550
405840
406150
406440
406740
407030
407330
407590
407880
408200
408490
408790
409090
409360
409640
409930
410240
410540
410830
411140
411420
411690
411990
412300
412580
412880
413180
413470
413740
414030
414330
414620
414920
415220
415520
415790
416080
416370
416670
416970
417270
417570
417850
418130
418410
418710
419010
419300
419620
419910
420180
420460
420760
421060
421340
421660
421970
422230
422510
422800
423100
423400
423700
424000
424260
424560
424840
425140
425440
425730
426040
426330
426600
426870
427180
427470
427770
428080
428380
428660
428940
429220
429520
429820
430120
430430
430710
430990
431280
431570
431870
432180
432480
432770
433040
433320
433620
433910
434210
434540
434820
435100
435380
435660
435960
436250
436570
436860
437150
437430
437710
438010
438300
438600
438920
439200
439480
439760
440060
440350
440640
440960
441260
441530
441810
442100
442390
442680
443000
443300
443560
443870
444140
444430
444720
445030
445340
445630
445910
446180
446480
446770
447070
447380
447670
447960
448240
448530
448820
449110
449440
449720
450010
450290
450580
450860
451150
451460
451750
452060
452340
452620
452910
453200
453500
453810
454100
454390
454690
454970
455250
455540
455860
456160
456440
456720
457020
457300
457580
457900
458200
458490
458770
459060
459360
459630
459940
460240
460540
460830
461120
461410
461680
461980
462290
462590
462880
463160
463460
463740
464020
464340
464640
464930
465220
465500
465790
466050
466380
466680
466970
467260
467550
467830
468120
468410
468700
469010
469300
469590
469880
470160
470440
470760
471060
471340
471610
471930
472200
472480
472780
473090
473380
473670
473960
474230
474520
474820
475120
475420
475720
476010
476300
476580
476860
477180
477470
477760
478060
478350
478630
478910
479220
479510
479800
480100
480400
480680
480960
481260
481560
481860
482150
482440
482730
483010
483300
483600
483910
484210
484490
484790
485060
485350
485650
485940
486240
486540
486830
487110
487390
487690
487990
488280
488570
488900
489170
489440
489740
490040
490330
490630
490900
491210
491480
491770
492070
492360
492670
492970
493260
493540
493800
494120
494410
494700
495000
495300
495590
495860
496160
496450
496730
497050
497340
497630
497910
498200
498490
498780
499080
499380
499680
499980
500240
500540
500830
501120
501430
501730
502010
502290
502610
502870
503160
503460
503770
504060
504340
504640
504940
505210
505510
505820
506110
506390
506680
506970
507260
507560
507860
508170
508450
508730
509020
509310
509600
509920
510210
510500
510770
511070
511350
511640
511940
512250
512540
512830
513120
513410
513690
513990
514290
514570
514880
515160
515440
515730
516020
516330
516630
516920
517200
517470
517780
518050
518350
518660
518960
519240
519530
519820
520090
520390
520720
521010
521300
521580
521870
522150
522450
522750
523060
523370
523630
523920
524210
524490
524790
525100
525400
525690
525980
526260
526540
526830
527140
527440
527730
528020
528340
528590
528880
529180
529490
529780
530070
530360
530650
530930
531230
531540
531830
532120
532410
532680
532970
533260
533580
533880
534160
534460
534740
535020
535290
535620
535910
536200
536500
536790
537070
537350
537650
537930
538240
538520
538820
539090
539380
539670
539980
540280
540560
540850
541150
541420
541700
542010
542320
542610
542910
543200
543460
543760
544050
544360
544660
544960
545250
545520
545810
546100
546420
546700
547000
547300
547570
547860
548150
548460
548770
549040
549350
549630
549910
550190
550490
550810
551090
551400
551690
551960
552240
552540
552840
553160
553440
553740
554020
554300
554580
554890
555180
555500
555790
556070
556350
556630
556930
557230
557510
557840
558120
558400
558680
558970
559280
559570
559880
560150
560450
560720
561010
561300
561600
561910
562210
562490
562770
563030
563340
563630
563930
564240
564530
564810
565090
565380
565680
565950
566290
566570
566850
567130
567420
567710
568010
568320
568620
568910
569180
569470
569760
570050
570360
570660
570950
571230
571520
571810
572100
572400
572710
573000
573280
573560
573860
574170
574440
574760
575060
575340
575620
575900
576190
576500
576790
577100
577390
577670
577960
578240
578520
578830
579140
579440
579730
580010
580300
580590
580880
581180
581490
581790
582060
582350
582640
582920
583240
583540
583830
584090
584380
584670
584950
585260
585570
585860
586150
586430
586720
586990
587290
587620
587900
588190
588480
588770
589050
589340
589650
589940
590220
590540
590810
591090
591370
591680
591990
592280
592570
592850
593150
593420
593720
594030
594320
594620
594900
595190
595480
595780
596070
596370
596670
596950
597240
597520
597800
598120
598420
598710
599000
599300
599580
599850
600160
600460
600780
601050
601340
601620
601900
602200
602500
602800
603100
603410
603680
603960
604250
604550
604840
605150
605440
605720
606010
606280
606590
606890
607180
607480
607780
608060
608340
608630
608940
609260
609530
609820
610110
610390
610680
610980
611280
611580
611870
612170
612470
612730
613030
613320
613620
613920
614220
614500
614770
615080
615370
615670
615970
616270
616550
616830
617130
617420
617710
618030
618310
618600
618880
619170
619470
619760
620060
620350
620670
620930
621220
621510
621800
622100
622400
622700
622980
623260
623560
623850
624140
624440
624750
625040
625300
625600
625920
626190
626490
626800
627090
627370
627660
627950
628230
628530
628860
629140
629420
629700
629990
630270
630580
630880
631170
631460
631760
632040
632320
632620
632920
633230
633520
633800
634100
634370
634650
634970
635270
635570
635850
636140
636430
636710
637000
637300
637610
637930
638190
638480
638760
639060
639360
639670
639960
640240
640560
640810
641100
641400
641710
642010
642290
642590
642870
643150
643440
643750
644050
644340
644640
644920
645200
645500
645790
646100
646390
646680
646970
647250
647540
647840
648170
648440
648730
649020
649300
649580
649880
