# Supplementary material for: Novel Method to Efficiently Create an mHealth App: Implementation of a Real-Time Electrocardiogram R Peak Detector
Source: JMIR Mhealth Uhealth. 2018 May 22;6(5):e118. doi: 10.2196/mhealth.8429 (PMC5989064; doi:10.2196/mhealth.8429)
Supplement: Multimedia Appendix 2 [file mhealth_v6i5e118_app2.zip › Submission_code/Cleaned database/mitdb/105m.hea]

105m 2 360 650000
105m.mat 16+24 200/mV 11 1024 935 -24679 0 MLII
105m.mat 16+24 200/mV 11 1024 1076 -15565 0 V1
# 73 F 1624 1629 x1
# Digoxin, Nitropaste, Pronestyl
# The PVCs are uniform.  The predominant feature of this tape is
# high-grade noise and artifact.
#Creator: wfdb2mat
#Source: record mitdb/105
