# Supplementary material for: Novel Method to Efficiently Create an mHealth App: Implementation of a Real-Time Electrocardiogram R Peak Detector
Source: JMIR Mhealth Uhealth. 2018 May 22;6(5):e118. doi: 10.2196/mhealth.8429 (PMC5989064; doi:10.2196/mhealth.8429)
Supplement: Multimedia Appendix 2 [file mhealth_v6i5e118_app2.zip › Submission_code/Cleaned database/mitdb/105_ann_qrs.txt]

68
198
460
709
966
1223
1480
1742
2016
2288
2551
2804
3053
3304
3564
3836
4103
4372
4636
4902
5155
5408
5562
5924
6196
6469
6737
6997
7247
7507
7768
7923
8291
8565
8830
9094
9351
9601
9846
10106
10381
10646
10909
11169
11425
11677
11932
12188
12450
12626
12988
13253
13508
13756
14007
14254
14518
14787
15054
15312
15576
15835
16085
16336
16591
16855
17129
17399
17661
17917
18169
18427
18683
18947
19214
19484
19748
20009
20263
20516
20765
21032
21203
21577
21839
22101
22352
22605
22861
23115
23377
23642
23917
24181
24430
24678
24843
25192
25463
25733
25998
26255
26517
26772
27021
27274
27530
27796
28067
28336
28591
28836
29090
29350
29606
29870
30138
30402
30663
30740
30918
31166
31307
31417
31670
31935
32208
32477
32736
32987
33235
33491
33750
34011
34275
34543
34819
35077
35323
35572
35831
36094
36367
36634
36794
37152
37414
37667
37916
38167
38431
38693
38960
39226
39478
39721
39976
40232
40490
40746
41010
41273
41528
41782
42028
42275
42525
42794
43059
43323
43574
43820
44062
44314
44568
44817
45076
45340
45609
45764
46103
46348
46595
46845
47108
47372
47636
47889
48141
48394
48644
48890
49145
49411
49679
49944
50199
50449
50693
50950
51208
51473
51737
52002
52258
52513
52770
53021
53272
53538
53816
54079
54334
54589
54838
55092
55350
55608
55874
56141
56414
56668
56919
57166
57315
57667
57942
58211
58474
58731
58986
59240
59494
59743
60004
60271
60544
60809
61063
61312
61560
61820
62082
62350
62610
62877
63130
63383
63636
63887
64136
64401
64675
64938
65188
65438
65687
65934
66190
66445
66707
66868
67229
67488
67737
67979
68226
68476
68741
69010
69270
69523
69773
70028
70274
70524
70781
71047
71312
71580
71832
72080
72327
72486
72847
73118
73379
73644
73904
74160
74300
74660
74918
75184
75460
75728
75984
76233
76485
76737
76997
77258
77527
77788
78056
78313
78562
78808
79063
79317
79585
79857
80121
80370
80625
80883
81131
81380
81642
81907
82172
82438
82691
82935
83183
83445
83704
83971
84232
84494
84747
85004
85258
85507
85761
86032
86306
86571
86822
87073
87319
87573
87833
88095
88366
88632
88749
88902
89158
89409
89657
89913
90173
90445
90716
90982
91234
91487
91747
92001
92255
92523
92792
93061
93331
93584
93830
94085
94355
94620
94886
95157
95348
95425
95682
95937
96190
96446
96708
96986
97257
97523
97778
98031
98279
98542
98622
98810
99078
99344
99618
99882
1.0014e+05
1.0038e+05
1.0064e+05
1.009e+05
1.0117e+05
1.0144e+05
1.017e+05
1.0196e+05
1.0212e+05
1.0247e+05
1.0256e+05
1.0272e+05
1.0297e+05
1.0324e+05
1.035e+05
1.0376e+05
1.0403e+05
1.0428e+05
1.0453e+05
1.0477e+05
1.0503e+05
1.0529e+05
1.0556e+05
1.0582e+05
1.0608e+05
1.0634e+05
1.0643e+05
1.0659e+05
1.0666e+05
1.0684e+05
1.0709e+05
1.0734e+05
1.076e+05
1.0788e+05
1.0803e+05
1.084e+05
1.0865e+05
1.089e+05
1.0914e+05
1.094e+05
1.0966e+05
1.0993e+05
1.1019e+05
1.1045e+05
1.1072e+05
1.1096e+05
1.1121e+05
1.1136e+05
1.1146e+05
1.1171e+05
1.1198e+05
1.1225e+05
1.1251e+05
1.1256e+05
1.1276e+05
1.1302e+05
1.1327e+05
1.1352e+05
1.1377e+05
1.1404e+05
1.143e+05
1.1457e+05
1.1483e+05
1.1509e+05
1.1534e+05
1.1558e+05
1.1584e+05
1.161e+05
1.1638e+05
1.1664e+05
1.169e+05
1.1716e+05
1.1741e+05
1.1767e+05
1.1792e+05
1.1817e+05
1.1834e+05
1.1872e+05
1.1898e+05
1.1924e+05
1.1949e+05
1.1974e+05
1.1991e+05
1.1999e+05
1.2024e+05
1.2051e+05
1.2078e+05
1.2104e+05
1.213e+05
1.2156e+05
1.2181e+05
1.2206e+05
1.2231e+05
1.2257e+05
1.2284e+05
1.2311e+05
1.2325e+05
1.2338e+05
1.2363e+05
1.2388e+05
1.2414e+05
1.242e+05
1.2439e+05
1.2464e+05
1.2491e+05
1.2518e+05
1.2545e+05
1.2572e+05
1.2597e+05
1.2611e+05
1.2647e+05
1.2674e+05
1.27e+05
1.2727e+05
1.2754e+05
1.278e+05
1.2805e+05
1.2831e+05
1.2857e+05
1.2882e+05
1.2908e+05
1.2935e+05
1.2963e+05
1.2989e+05
1.3014e+05
1.3039e+05
1.3065e+05
1.309e+05
1.3116e+05
1.3143e+05
1.3169e+05
1.3196e+05
1.3222e+05
1.3247e+05
1.3272e+05
1.3296e+05
1.3322e+05
1.3349e+05
1.3376e+05
1.3403e+05
1.3429e+05
1.3454e+05
1.3479e+05
1.3505e+05
1.353e+05
1.3556e+05
1.3583e+05
1.361e+05
1.3637e+05
1.3663e+05
1.3688e+05
1.3713e+05
1.3738e+05
1.3765e+05
1.3792e+05
1.3818e+05
1.3845e+05
1.3871e+05
1.3896e+05
1.3922e+05
1.3948e+05
1.3973e+05
1.4e+05
1.4027e+05
1.4055e+05
1.4081e+05
1.4106e+05
1.4131e+05
1.4156e+05
1.4182e+05
1.4209e+05
1.4236e+05
1.4262e+05
1.429e+05
1.4316e+05
1.4341e+05
1.4366e+05
1.4391e+05
1.4418e+05
1.4445e+05
1.4472e+05
1.4499e+05
1.4525e+05
1.455e+05
1.4575e+05
1.4601e+05
1.4627e+05
1.4653e+05
1.468e+05
1.4695e+05
1.4733e+05
1.4758e+05
1.4784e+05
1.4808e+05
1.4834e+05
1.4861e+05
1.4889e+05
1.4914e+05
1.494e+05
1.4966e+05
1.4991e+05
1.5016e+05
1.5042e+05
1.5067e+05
1.5094e+05
1.5121e+05
1.5147e+05
1.5172e+05
1.5197e+05
1.5222e+05
1.5248e+05
1.5274e+05
1.53e+05
1.5327e+05
1.5353e+05
1.538e+05
1.5405e+05
1.5431e+05
1.5456e+05
1.5482e+05
1.5508e+05
1.5536e+05
1.5563e+05
1.5589e+05
1.5614e+05
1.5639e+05
1.5665e+05
1.568e+05
1.5717e+05
1.5743e+05
1.577e+05
1.5796e+05
1.5822e+05
1.5847e+05
1.5859e+05
1.5872e+05
1.5897e+05
1.5923e+05
1.595e+05
1.5977e+05
1.6003e+05
1.6028e+05
1.6053e+05
1.6078e+05
1.6104e+05
1.6129e+05
1.6155e+05
1.6182e+05
1.6209e+05
1.6235e+05
1.626e+05
1.6284e+05
1.631e+05
1.6335e+05
1.6361e+05
1.6376e+05
1.6414e+05
1.6441e+05
1.6467e+05
1.6492e+05
1.6517e+05
1.6542e+05
1.6568e+05
1.6585e+05
1.6622e+05
1.6649e+05
1.6675e+05
1.67e+05
1.6726e+05
1.6751e+05
1.6777e+05
1.6803e+05
1.683e+05
1.6856e+05
1.6883e+05
1.6909e+05
1.6934e+05
1.6959e+05
1.6984e+05
1.7012e+05
1.7038e+05
1.7065e+05
1.7092e+05
1.7118e+05
1.7143e+05
1.7168e+05
1.7194e+05
1.722e+05
1.7246e+05
1.7273e+05
1.73e+05
1.7326e+05
1.7351e+05
1.7376e+05
1.7393e+05
1.7427e+05
1.7454e+05
1.7481e+05
1.7507e+05
1.7533e+05
1.7559e+05
1.7584e+05
1.7609e+05
1.7634e+05
1.766e+05
1.7687e+05
1.7714e+05
1.774e+05
1.7766e+05
1.779e+05
1.7816e+05
1.7841e+05
1.7867e+05
1.7893e+05
1.7919e+05
1.7945e+05
1.7971e+05
1.7997e+05
1.8022e+05
1.8046e+05
1.8072e+05
1.81e+05
1.8126e+05
1.8152e+05
1.8178e+05
1.8204e+05
1.8229e+05
1.8254e+05
1.828e+05
1.8306e+05
1.8332e+05
1.836e+05
1.8387e+05
1.8412e+05
1.8437e+05
1.8462e+05
1.8487e+05
1.8514e+05
1.8541e+05
1.8568e+05
1.8594e+05
1.8621e+05
1.8647e+05
1.8672e+05
1.8697e+05
1.8722e+05
1.8749e+05
1.8776e+05
1.8803e+05
1.8829e+05
1.8854e+05
1.8879e+05
1.8905e+05
1.893e+05
1.8956e+05
1.8982e+05
1.9009e+05
1.9036e+05
1.9061e+05
1.9087e+05
1.9112e+05
1.9137e+05
1.9163e+05
1.919e+05
1.9217e+05
1.9243e+05
1.9269e+05
1.9294e+05
1.932e+05
1.9345e+05
1.9371e+05
1.9398e+05
1.9424e+05
1.9452e+05
1.9478e+05
1.9504e+05
1.9529e+05
1.9554e+05
1.958e+05
1.9607e+05
1.9634e+05
1.9661e+05
1.9687e+05
1.9714e+05
1.9739e+05
1.9765e+05
1.979e+05
1.9816e+05
1.9833e+05
1.987e+05
1.9875e+05
1.9898e+05
1.9923e+05
1.9948e+05
1.9973e+05
1.9999e+05
2.0024e+05
2.005e+05
2.0077e+05
2.0103e+05
2.0116e+05
2.0129e+05
2.0155e+05
2.0179e+05
2.0204e+05
2.023e+05
2.0256e+05
2.0283e+05
2.031e+05
2.0336e+05
2.0361e+05
2.0386e+05
2.0411e+05
2.0437e+05
2.0463e+05
2.0489e+05
2.0516e+05
2.0543e+05
2.0569e+05
2.0594e+05
2.0618e+05
2.0644e+05
2.067e+05
2.0697e+05
2.0724e+05
2.075e+05
2.0777e+05
2.0803e+05
2.0828e+05
2.0853e+05
2.0879e+05
2.0906e+05
2.0933e+05
2.096e+05
2.0987e+05
2.1013e+05
2.1024e+05
2.1037e+05
2.1064e+05
2.1089e+05
2.1116e+05
2.1142e+05
2.1169e+05
2.1195e+05
2.1208e+05
2.1221e+05
2.1247e+05
2.1272e+05
2.1297e+05
2.1324e+05
2.1351e+05
2.1378e+05
2.1405e+05
2.1431e+05
2.1456e+05
2.1482e+05
2.1508e+05
2.1534e+05
2.1561e+05
2.1588e+05
2.1616e+05
2.1642e+05
2.1667e+05
2.1692e+05
2.1718e+05
2.1744e+05
2.177e+05
2.1798e+05
2.1825e+05
2.1851e+05
2.1877e+05
2.1902e+05
2.1928e+05
2.1953e+05
2.1979e+05
2.2006e+05
2.2034e+05
2.2061e+05
2.2087e+05
2.2112e+05
2.2137e+05
2.2164e+05
2.219e+05
2.2216e+05
2.2243e+05
2.227e+05
2.2296e+05
2.2323e+05
2.2348e+05
2.2373e+05
2.2399e+05
2.2427e+05
2.2454e+05
2.2481e+05
2.2507e+05
2.2523e+05
2.2532e+05
2.2546e+05
2.2558e+05
2.2584e+05
2.261e+05
2.2636e+05
2.2663e+05
2.2691e+05
2.2717e+05
2.2734e+05
2.2743e+05
2.2768e+05
2.2793e+05
2.2819e+05
2.2832e+05
2.2846e+05
2.2873e+05
2.29e+05
2.2926e+05
2.2952e+05
2.2978e+05
2.3004e+05
2.3029e+05
2.3055e+05
2.3082e+05
2.3109e+05
2.3126e+05
2.3162e+05
2.3188e+05
2.3213e+05
2.3239e+05
2.3266e+05
2.3292e+05
2.3319e+05
2.3346e+05
2.3372e+05
2.3398e+05
2.3424e+05
2.3449e+05
2.3475e+05
2.3503e+05
2.353e+05
2.3557e+05
2.3583e+05
2.3609e+05
2.3634e+05
2.366e+05
2.3686e+05
2.3713e+05
2.374e+05
2.3768e+05
2.3777e+05
2.3795e+05
2.3809e+05
2.3845e+05
2.387e+05
2.3895e+05
2.3922e+05
2.3949e+05
2.3976e+05
2.4002e+05
2.4028e+05
2.4054e+05
2.4064e+05
2.4079e+05
2.4104e+05
2.4129e+05
2.4156e+05
2.4183e+05
2.4198e+05
2.4235e+05
2.4261e+05
2.4286e+05
2.4311e+05
2.4337e+05
2.4363e+05
2.439e+05
2.4416e+05
2.4442e+05
2.4467e+05
2.4493e+05
2.4517e+05
2.4542e+05
2.4568e+05
2.4596e+05
2.4606e+05
2.4623e+05
2.4648e+05
2.4674e+05
2.47e+05
2.4725e+05
2.475e+05
2.4776e+05
2.4802e+05
2.4828e+05
2.4856e+05
2.4882e+05
2.4888e+05
2.4907e+05
2.4931e+05
2.4956e+05
2.4982e+05
2.5008e+05
2.5036e+05
2.5063e+05
2.5088e+05
2.5114e+05
2.514e+05
2.5165e+05
2.519e+05
2.5216e+05
2.5242e+05
2.527e+05
2.5297e+05
2.5323e+05
2.5348e+05
2.5373e+05
2.5399e+05
2.5425e+05
2.5442e+05
2.5479e+05
2.5506e+05
2.5533e+05
2.5559e+05
2.5584e+05
2.561e+05
2.5636e+05
2.5663e+05
2.5691e+05
2.5718e+05
2.5744e+05
2.577e+05
2.5796e+05
2.5822e+05
2.5848e+05
2.5875e+05
2.5902e+05
2.593e+05
2.5957e+05
2.5983e+05
2.6008e+05
2.6034e+05
2.606e+05
2.6087e+05
2.6116e+05
2.6143e+05
2.617e+05
2.6196e+05
2.6223e+05
2.6249e+05
2.6274e+05
2.6301e+05
2.6328e+05
2.6356e+05
2.6383e+05
2.6409e+05
2.6434e+05
2.646e+05
2.6487e+05
2.6513e+05
2.654e+05
2.6567e+05
2.6594e+05
2.6621e+05
2.6647e+05
2.6673e+05
2.6698e+05
2.6724e+05
2.6753e+05
2.678e+05
2.6807e+05
2.6833e+05
2.6858e+05
2.6884e+05
2.691e+05
2.6936e+05
2.6952e+05
2.699e+05
2.7018e+05
2.7044e+05
2.707e+05
2.7095e+05
2.712e+05
2.7146e+05
2.7173e+05
2.72e+05
2.7227e+05
2.7253e+05
2.7279e+05
2.7305e+05
2.733e+05
2.7356e+05
2.7382e+05
2.7409e+05
2.7437e+05
2.7464e+05
2.749e+05
2.7494e+05
2.7515e+05
2.754e+05
2.7566e+05
2.7592e+05
2.7619e+05
2.7645e+05
2.7672e+05
2.7698e+05
2.7723e+05
2.7749e+05
2.7774e+05
2.7782e+05
2.78e+05
2.7827e+05
2.7854e+05
2.7881e+05
2.7907e+05
2.7933e+05
2.7958e+05
2.7983e+05
2.801e+05
2.8036e+05
2.8062e+05
2.809e+05
2.8117e+05
2.8142e+05
2.8166e+05
2.8191e+05
2.8217e+05
2.8243e+05
2.827e+05
2.8297e+05
2.8323e+05
2.8349e+05
2.8375e+05
2.8399e+05
2.8424e+05
2.845e+05
2.8477e+05
2.8503e+05
2.853e+05
2.8556e+05
2.8581e+05
2.8605e+05
2.8631e+05
2.8656e+05
2.8683e+05
2.8709e+05
2.8735e+05
2.8761e+05
2.8787e+05
2.8812e+05
2.8837e+05
2.8862e+05
2.8888e+05
2.8915e+05
2.8942e+05
2.8968e+05
2.8993e+05
2.9018e+05
2.9043e+05
2.9068e+05
2.9094e+05
2.9121e+05
2.9147e+05
2.9174e+05
2.9201e+05
2.9226e+05
2.9251e+05
2.9276e+05
2.9301e+05
2.9327e+05
2.9355e+05
2.9381e+05
2.9407e+05
2.9432e+05
2.9458e+05
2.9483e+05
2.9508e+05
2.9534e+05
2.956e+05
2.9587e+05
2.9613e+05
2.9639e+05
2.9654e+05
2.9688e+05
2.9714e+05
2.974e+05
2.9766e+05
2.9792e+05
2.9818e+05
2.9844e+05
2.987e+05
2.9895e+05
2.992e+05
2.9945e+05
2.997e+05
2.9998e+05
3.0024e+05
3.005e+05
3.0076e+05
3.0101e+05
3.0126e+05
3.0151e+05
3.0177e+05
3.0203e+05
3.023e+05
3.0256e+05
3.0282e+05
3.0307e+05
3.0332e+05
3.0356e+05
3.0381e+05
3.0408e+05
3.0434e+05
3.0461e+05
3.0486e+05
3.0511e+05
3.0521e+05
3.0537e+05
3.0561e+05
3.0586e+05
3.061e+05
3.0637e+05
3.0663e+05
3.0689e+05
3.0714e+05
3.0739e+05
3.0763e+05
3.0775e+05
3.0788e+05
3.0813e+05
3.0839e+05
3.0865e+05
3.0891e+05
3.0917e+05
3.0942e+05
3.0966e+05
3.0991e+05
3.1015e+05
3.104e+05
3.1067e+05
3.1093e+05
3.1119e+05
3.1144e+05
3.1158e+05
3.1193e+05
3.1218e+05
3.1243e+05
3.1268e+05
3.1294e+05
3.132e+05
3.1346e+05
3.137e+05
3.1388e+05
3.1394e+05
3.1418e+05
3.1441e+05
3.1466e+05
3.1491e+05
3.1517e+05
3.1534e+05
3.1542e+05
3.1551e+05
3.1567e+05
3.1591e+05
3.1615e+05
3.1639e+05
3.1663e+05
3.1687e+05
3.1712e+05
3.1738e+05
3.1764e+05
3.1789e+05
3.1814e+05
3.1838e+05
3.1862e+05
3.1887e+05
3.1912e+05
3.1938e+05
3.1963e+05
3.1989e+05
3.2014e+05
3.2039e+05
3.2063e+05
3.2088e+05
3.2113e+05
3.2138e+05
3.2165e+05
3.2191e+05
3.2216e+05
3.2241e+05
3.2266e+05
3.229e+05
3.2316e+05
3.2341e+05
3.2367e+05
3.2393e+05
3.242e+05
3.2445e+05
3.247e+05
3.2482e+05
3.2495e+05
3.252e+05
3.2544e+05
3.2571e+05
3.2598e+05
3.2624e+05
3.265e+05
3.2675e+05
3.2701e+05
3.2726e+05
3.2751e+05
3.2777e+05
3.2804e+05
3.283e+05
3.2857e+05
3.2883e+05
3.2908e+05
3.2933e+05
3.2959e+05
3.2985e+05
3.3012e+05
3.3039e+05
3.3065e+05
3.3091e+05
3.3117e+05
3.3142e+05
3.3167e+05
3.3193e+05
3.322e+05
3.3247e+05
3.3274e+05
3.33e+05
3.3325e+05
3.335e+05
3.3376e+05
3.3401e+05
3.3428e+05
3.3454e+05
3.3481e+05
3.3508e+05
3.3534e+05
3.3559e+05
3.3584e+05
3.3609e+05
3.3635e+05
3.3662e+05
3.369e+05
3.3716e+05
3.3742e+05
3.3768e+05
3.3793e+05
3.3818e+05
3.3844e+05
3.387e+05
3.3897e+05
3.3924e+05
3.3951e+05
3.3976e+05
3.4001e+05
3.4027e+05
3.4053e+05
3.4079e+05
3.4106e+05
3.4133e+05
3.416e+05
3.4186e+05
3.4212e+05
3.4236e+05
3.4262e+05
3.4288e+05
3.4316e+05
3.4342e+05
3.4369e+05
3.4395e+05
3.442e+05
3.4446e+05
3.4472e+05
3.4498e+05
3.4525e+05
3.4552e+05
3.4579e+05
3.4606e+05
3.4632e+05
3.4657e+05
3.4683e+05
3.4709e+05
3.4736e+05
3.4764e+05
3.4791e+05
3.4817e+05
3.4844e+05
3.487e+05
3.4896e+05
3.4921e+05
3.4948e+05
3.4975e+05
3.5002e+05
3.5029e+05
3.5054e+05
3.5079e+05
3.5105e+05
3.5132e+05
3.5158e+05
3.5185e+05
3.5199e+05
3.5212e+05
3.5239e+05
3.5265e+05
3.5291e+05
3.5317e+05
3.5342e+05
3.5369e+05
3.5397e+05
3.5424e+05
3.545e+05
3.5476e+05
3.5502e+05
3.5528e+05
3.5554e+05
3.5581e+05
3.5608e+05
3.5636e+05
3.5664e+05
3.5691e+05
3.5717e+05
3.5742e+05
3.5768e+05
3.5795e+05
3.5823e+05
3.585e+05
3.5876e+05
3.5902e+05
3.5916e+05
3.5928e+05
3.595e+05
3.5954e+05
3.598e+05
3.6006e+05
3.6032e+05
3.606e+05
3.6087e+05
3.6113e+05
3.6139e+05
3.6164e+05
3.6189e+05
3.6216e+05
3.6242e+05
3.6269e+05
3.6296e+05
3.6316e+05
3.6322e+05
3.6348e+05
3.6374e+05
3.6398e+05
3.6405e+05
3.6424e+05
3.645e+05
3.6478e+05
3.6505e+05
3.6531e+05
3.6556e+05
3.657e+05
3.6582e+05
3.6607e+05
3.6627e+05
3.6632e+05
3.6658e+05
3.6684e+05
3.6711e+05
3.6738e+05
3.6764e+05
3.6789e+05
3.6813e+05
3.6838e+05
3.6863e+05
3.689e+05
3.6917e+05
3.6943e+05
3.6968e+05
3.6993e+05
3.7019e+05
3.7039e+05
3.7043e+05
3.7067e+05
3.7078e+05
3.7093e+05
3.7109e+05
3.7119e+05
3.7138e+05
3.7168e+05
3.7171e+05
3.7196e+05
3.7206e+05
3.7221e+05
3.7244e+05
3.7269e+05
3.7294e+05
3.7299e+05
3.732e+05
3.7345e+05
3.7371e+05
3.7396e+05
3.7421e+05
3.7446e+05
3.747e+05
3.7488e+05
3.7494e+05
3.7519e+05
3.7546e+05
3.7572e+05
3.7598e+05
3.7605e+05
3.7623e+05
3.7647e+05
3.7671e+05
3.7696e+05
3.772e+05
3.7745e+05
3.7771e+05
3.7797e+05
3.7823e+05
3.7848e+05
3.7872e+05
3.7896e+05
3.792e+05
3.7944e+05
3.797e+05
3.7996e+05
3.8022e+05
3.8047e+05
3.8072e+05
3.8096e+05
3.812e+05
3.8144e+05
3.8169e+05
3.8195e+05
3.822e+05
3.8246e+05
3.8271e+05
3.8296e+05
3.8306e+05
3.8319e+05
3.8326e+05
3.8343e+05
3.8368e+05
3.8393e+05
3.8418e+05
3.8443e+05
3.8463e+05
3.8468e+05
3.848e+05
3.8493e+05
3.8517e+05
3.8541e+05
3.8554e+05
3.8564e+05
3.8588e+05
3.8613e+05
3.864e+05
3.8644e+05
3.8665e+05
3.8689e+05
3.8714e+05
3.8738e+05
3.8762e+05
3.8778e+05
3.8786e+05
3.8805e+05
3.881e+05
3.8836e+05
3.8861e+05
3.8886e+05
3.8912e+05
3.8937e+05
3.896e+05
3.8984e+05
3.9008e+05
3.9033e+05
3.9059e+05
3.9085e+05
3.911e+05
3.9135e+05
3.916e+05
3.9184e+05
3.9209e+05
3.9232e+05
3.9257e+05
3.9283e+05
3.9309e+05
3.9335e+05
3.936e+05
3.9384e+05
3.9408e+05
3.9432e+05
3.9458e+05
3.9483e+05
3.9508e+05
3.9534e+05
3.9559e+05
3.9584e+05
3.9609e+05
3.9633e+05
3.9657e+05
3.9682e+05
3.9708e+05
3.9734e+05
3.976e+05
3.9778e+05
3.9785e+05
3.981e+05
3.9833e+05
3.9848e+05
3.9858e+05
3.9861e+05
3.9884e+05
3.99e+05
3.9909e+05
3.9934e+05
3.9939e+05
3.996e+05
3.9987e+05
4.0012e+05
4.0036e+05
4.0061e+05
4.0086e+05
4.0111e+05
4.0137e+05
4.0164e+05
4.019e+05
4.0215e+05
4.024e+05
4.0265e+05
4.029e+05
4.0314e+05
4.034e+05
4.0366e+05
4.0393e+05
4.042e+05
4.0445e+05
4.0469e+05
4.0494e+05
4.0502e+05
4.052e+05
4.0545e+05
4.0571e+05
4.0587e+05
4.0597e+05
4.0623e+05
4.0648e+05
4.0673e+05
4.0698e+05
4.0704e+05
4.0723e+05
4.0747e+05
4.0773e+05
4.08e+05
4.0827e+05
4.0836e+05
4.0852e+05
4.0876e+05
4.0901e+05
4.0925e+05
4.095e+05
4.0974e+05
4.1e+05
4.1026e+05
4.1052e+05
4.1078e+05
4.1103e+05
4.1126e+05
4.1151e+05
4.1175e+05
4.1201e+05
4.1228e+05
4.1253e+05
4.1279e+05
4.1304e+05
4.131e+05
4.1328e+05
4.1337e+05
4.1352e+05
4.1377e+05
4.1392e+05
4.1402e+05
4.1427e+05
4.1453e+05
4.148e+05
4.1506e+05
4.1531e+05
4.1555e+05
4.158e+05
4.1606e+05
4.1631e+05
4.1657e+05
4.1684e+05
4.171e+05
4.1735e+05
4.176e+05
4.177e+05
4.1785e+05
4.181e+05
4.1835e+05
4.1862e+05
4.1888e+05
4.1914e+05
4.194e+05
4.1964e+05
4.1988e+05
4.2013e+05
4.2019e+05
4.2038e+05
4.2063e+05
4.2089e+05
4.2115e+05
4.2142e+05
4.2167e+05
4.2191e+05
4.2216e+05
4.224e+05
4.2266e+05
4.2292e+05
4.2318e+05
4.2344e+05
4.2369e+05
4.2394e+05
4.2419e+05
4.2444e+05
4.2467e+05
4.2492e+05
4.2518e+05
4.2544e+05
4.257e+05
4.2595e+05
4.262e+05
4.2633e+05
4.2643e+05
4.2668e+05
4.2693e+05
4.2708e+05
4.2743e+05
4.2769e+05
4.2794e+05
4.2818e+05
4.2843e+05
4.2867e+05
4.289e+05
4.2914e+05
4.294e+05
4.2955e+05
4.2966e+05
4.2991e+05
4.3016e+05
4.304e+05
4.3063e+05
4.3087e+05
4.3111e+05
4.3135e+05
4.316e+05
4.3184e+05
4.321e+05
4.3234e+05
4.3258e+05
4.328e+05
4.3303e+05
4.3326e+05
4.3351e+05
4.3356e+05
4.3398e+05
4.34e+05
4.3425e+05
4.3439e+05
4.3471e+05
4.3496e+05
4.3519e+05
4.3542e+05
4.3567e+05
4.359e+05
4.3614e+05
4.3639e+05
4.3663e+05
4.3686e+05
4.3709e+05
4.3733e+05
4.3755e+05
4.378e+05
4.3805e+05
4.3829e+05
4.3854e+05
4.3878e+05
4.3903e+05
4.3925e+05
4.3948e+05
4.397e+05
4.3993e+05
4.4018e+05
4.4042e+05
4.4066e+05
4.4089e+05
4.4112e+05
4.4134e+05
4.4158e+05
4.4181e+05
4.4205e+05
4.4228e+05
4.4252e+05
4.4277e+05
4.4302e+05
4.4325e+05
4.4348e+05
4.4371e+05
4.4394e+05
4.4418e+05
4.4441e+05
4.4466e+05
4.4491e+05
4.4515e+05
4.4538e+05
4.4562e+05
4.4585e+05
4.4608e+05
4.4632e+05
4.4656e+05
4.468e+05
4.4704e+05
4.4729e+05
4.4753e+05
4.4776e+05
4.4793e+05
4.4822e+05
4.4846e+05
4.4869e+05
4.4893e+05
4.4917e+05
4.4941e+05
4.4965e+05
4.4989e+05
4.5011e+05
4.5034e+05
4.5056e+05
4.508e+05
4.5095e+05
4.5105e+05
4.5129e+05
4.5153e+05
4.5177e+05
4.52e+05
4.5222e+05
4.5246e+05
4.5269e+05
4.5292e+05
4.5316e+05
4.534e+05
4.5347e+05
4.5366e+05
4.539e+05
4.5414e+05
4.5436e+05
4.5459e+05
4.5482e+05
4.5493e+05
4.5506e+05
4.553e+05
4.5554e+05
4.5579e+05
4.5603e+05
4.5626e+05
4.565e+05
4.5667e+05
4.5682e+05
4.5695e+05
4.5719e+05
4.5743e+05
4.5767e+05
4.5783e+05
4.5791e+05
4.5816e+05
4.5839e+05
4.5862e+05
4.5884e+05
4.5908e+05
4.5931e+05
4.5954e+05
4.5978e+05
4.6002e+05
4.6026e+05
4.6049e+05
4.6072e+05
4.6095e+05
4.6117e+05
4.6139e+05
4.6163e+05
4.6187e+05
4.6211e+05
4.6234e+05
4.6258e+05
4.6281e+05
4.6286e+05
4.6303e+05
4.6326e+05
4.6349e+05
4.6364e+05
4.6395e+05
4.642e+05
4.6444e+05
4.6452e+05
4.6467e+05
4.6491e+05
4.6513e+05
4.6535e+05
4.6557e+05
4.6581e+05
4.6599e+05
4.6605e+05
4.6629e+05
4.6639e+05
4.6653e+05
4.6676e+05
4.67e+05
4.6723e+05
4.6746e+05
4.6768e+05
4.6791e+05
4.6814e+05
4.6838e+05
4.6862e+05
4.6887e+05
4.691e+05
4.6933e+05
4.6955e+05
4.6978e+05
4.7001e+05
4.7025e+05
4.7048e+05
4.7072e+05
4.7096e+05
4.712e+05
4.7144e+05
4.7167e+05
4.7189e+05
4.7212e+05
4.7235e+05
4.7241e+05
4.7283e+05
4.7287e+05
4.7308e+05
4.7332e+05
4.7356e+05
4.7378e+05
4.7401e+05
4.7424e+05
4.7448e+05
4.7471e+05
4.7496e+05
4.7521e+05
4.7545e+05
4.7568e+05
4.7591e+05
4.7612e+05
4.7636e+05
4.7659e+05
4.7684e+05
4.7708e+05
4.7732e+05
4.7755e+05
4.7779e+05
4.7801e+05
4.7825e+05
4.7848e+05
4.7853e+05
4.7892e+05
4.7895e+05
4.7919e+05
4.7944e+05
4.7969e+05
4.7992e+05
4.8015e+05
4.8038e+05
4.8062e+05
4.8085e+05
4.8109e+05
4.8134e+05
4.8158e+05
4.8182e+05
4.8207e+05
4.823e+05
4.8253e+05
4.8276e+05
4.8299e+05
4.8324e+05
4.8349e+05
4.8374e+05
4.8398e+05
4.8422e+05
4.8445e+05
4.8468e+05
4.8492e+05
4.8515e+05
4.8539e+05
4.8563e+05
4.8588e+05
4.8612e+05
4.8636e+05
4.8659e+05
4.8667e+05
4.8682e+05
4.8705e+05
4.8728e+05
4.8751e+05
4.8776e+05
4.88e+05
4.8814e+05
4.8847e+05
4.8871e+05
4.8894e+05
4.8908e+05
4.8917e+05
4.8939e+05
4.8962e+05
4.8986e+05
4.901e+05
4.9026e+05
4.9059e+05
4.9083e+05
4.9105e+05
4.9128e+05
4.9152e+05
4.9174e+05
4.9198e+05
4.9222e+05
4.9246e+05
4.927e+05
4.9294e+05
4.9317e+05
4.9339e+05
4.9362e+05
4.9385e+05
4.9409e+05
4.9433e+05
4.9458e+05
4.9482e+05
4.9505e+05
4.9528e+05
4.9551e+05
4.9556e+05
4.9574e+05
4.9597e+05
4.9621e+05
4.9645e+05
4.967e+05
4.9695e+05
4.9719e+05
4.9741e+05
4.9764e+05
4.9787e+05
4.981e+05
4.9834e+05
4.9858e+05
4.9882e+05
4.9906e+05
4.993e+05
4.9954e+05
4.9977e+05
5e+05
5.0022e+05
5.0046e+05
5.007e+05
5.0094e+05
5.0119e+05
5.0142e+05
5.0166e+05
5.0188e+05
5.0212e+05
5.0234e+05
5.0258e+05
5.0282e+05
5.0306e+05
5.033e+05
5.0354e+05
5.0378e+05
5.04e+05
5.0423e+05
5.0446e+05
5.0469e+05
5.0493e+05
5.0518e+05
5.0541e+05
5.0565e+05
5.0589e+05
5.0611e+05
5.0634e+05
5.0657e+05
5.068e+05
5.0703e+05
5.0728e+05
5.0753e+05
5.0776e+05
5.08e+05
5.0822e+05
5.0845e+05
5.0867e+05
5.089e+05
5.0914e+05
5.0938e+05
5.0962e+05
5.0986e+05
5.101e+05
5.1033e+05
5.1056e+05
5.1078e+05
5.11e+05
5.1124e+05
5.1148e+05
5.1172e+05
5.1196e+05
5.122e+05
5.1242e+05
5.1265e+05
5.1288e+05
5.1311e+05
5.1334e+05
5.1357e+05
5.1381e+05
5.1405e+05
5.143e+05
5.1453e+05
5.1464e+05
5.1476e+05
5.1498e+05
5.1521e+05
5.1544e+05
5.1568e+05
5.1584e+05
5.1592e+05
5.1615e+05
5.1639e+05
5.1662e+05
5.1685e+05
5.1708e+05
5.1731e+05
5.1754e+05
5.1777e+05
5.1801e+05
5.1826e+05
5.1851e+05
5.1875e+05
5.1897e+05
5.192e+05
5.1943e+05
5.1966e+05
5.199e+05
5.2014e+05
5.2038e+05
5.2062e+05
5.2086e+05
5.211e+05
5.2132e+05
5.2154e+05
5.2177e+05
5.2201e+05
5.2225e+05
5.2249e+05
5.2274e+05
5.2298e+05
5.2321e+05
5.2344e+05
5.2368e+05
5.2391e+05
5.2414e+05
5.2439e+05
5.2463e+05
5.2488e+05
5.2512e+05
5.2537e+05
5.256e+05
5.2583e+05
5.2596e+05
5.263e+05
5.2655e+05
5.268e+05
5.2705e+05
5.2729e+05
5.2753e+05
5.2777e+05
5.2801e+05
5.2824e+05
5.2848e+05
5.2873e+05
5.2899e+05
5.2924e+05
5.2949e+05
5.2972e+05
5.2996e+05
5.3019e+05
5.3044e+05
5.3068e+05
5.3093e+05
5.3118e+05
5.3143e+05
5.3168e+05
5.3192e+05
5.3216e+05
5.324e+05
5.3263e+05
5.3288e+05
5.3313e+05
5.3339e+05
5.3364e+05
5.3388e+05
5.3412e+05
5.3436e+05
5.346e+05
5.3484e+05
5.3508e+05
5.3533e+05
5.3558e+05
5.3571e+05
5.3584e+05
5.3609e+05
5.3632e+05
5.3656e+05
5.3679e+05
5.3704e+05
5.3729e+05
5.3754e+05
5.3779e+05
5.3804e+05
5.3828e+05
5.3852e+05
5.3876e+05
5.39e+05
5.3923e+05
5.3948e+05
5.3974e+05
5.3986e+05
5.3999e+05
5.4011e+05
5.4024e+05
5.4048e+05
5.4071e+05
5.4094e+05
5.4118e+05
5.4142e+05
5.4166e+05
5.4191e+05
5.4198e+05
5.4216e+05
5.4242e+05
5.4266e+05
5.4272e+05
5.4289e+05
5.4313e+05
5.4336e+05
5.436e+05
5.4385e+05
5.441e+05
5.4435e+05
5.446e+05
5.4484e+05
5.4507e+05
5.4531e+05
5.4555e+05
5.4579e+05
5.4603e+05
5.4629e+05
5.4654e+05
5.4679e+05
5.4703e+05
5.4726e+05
5.475e+05
5.4774e+05
5.4798e+05
5.4823e+05
5.4848e+05
5.4872e+05
5.4897e+05
5.4921e+05
5.4945e+05
5.4968e+05
5.4992e+05
5.5016e+05
5.5041e+05
5.5067e+05
5.5092e+05
5.5116e+05
5.514e+05
5.5164e+05
5.5188e+05
5.5212e+05
5.5237e+05
5.5262e+05
5.5286e+05
5.5312e+05
5.5337e+05
5.5361e+05
5.5384e+05
5.5408e+05
5.5432e+05
5.5456e+05
5.5482e+05
5.5507e+05
5.5532e+05
5.5556e+05
5.5581e+05
5.5605e+05
5.5628e+05
5.5652e+05
5.5676e+05
5.5701e+05
5.5727e+05
5.5752e+05
5.5776e+05
5.5799e+05
5.5822e+05
5.5847e+05
5.5871e+05
5.5896e+05
5.5921e+05
5.5946e+05
5.597e+05
5.5994e+05
5.6018e+05
5.6041e+05
5.6065e+05
5.6089e+05
5.6114e+05
5.6139e+05
5.6165e+05
5.6189e+05
5.6205e+05
5.6213e+05
5.6236e+05
5.626e+05
5.6284e+05
5.6308e+05
5.6332e+05
5.6357e+05
5.6382e+05
5.6395e+05
5.6407e+05
5.6431e+05
5.6454e+05
5.6477e+05
5.6501e+05
5.6526e+05
5.6551e+05
5.6576e+05
5.6602e+05
5.6626e+05
5.6651e+05
5.6675e+05
5.6699e+05
5.6723e+05
5.6747e+05
5.6773e+05
5.6799e+05
5.6824e+05
5.6849e+05
5.6865e+05
5.6897e+05
5.6922e+05
5.6946e+05
5.6972e+05
5.6997e+05
5.7023e+05
5.7048e+05
5.7073e+05
5.7098e+05
5.7121e+05
5.7145e+05
5.7169e+05
5.7195e+05
5.7221e+05
5.7246e+05
5.7271e+05
5.7295e+05
5.7319e+05
5.7343e+05
5.7368e+05
5.7392e+05
5.7417e+05
5.7443e+05
5.7469e+05
5.7494e+05
5.7518e+05
5.7542e+05
5.7566e+05
5.7591e+05
5.7616e+05
5.7642e+05
5.7668e+05
5.7693e+05
5.7718e+05
5.7743e+05
5.7767e+05
5.7791e+05
5.7815e+05
5.7841e+05
5.7867e+05
5.7893e+05
5.7918e+05
5.7943e+05
5.7966e+05
5.798e+05
5.8015e+05
5.804e+05
5.8066e+05
5.8091e+05
5.8117e+05
5.8142e+05
5.8167e+05
5.8191e+05
5.8215e+05
5.8239e+05
5.8265e+05
5.8275e+05
5.8291e+05
5.8316e+05
5.8341e+05
5.8366e+05
5.8382e+05
5.839e+05
5.8414e+05
5.8438e+05
5.8463e+05
5.8488e+05
5.8513e+05
5.8539e+05
5.8564e+05
5.8588e+05
5.8612e+05
5.8636e+05
5.866e+05
5.8684e+05
5.871e+05
5.8736e+05
5.876e+05
5.8785e+05
5.881e+05
5.8834e+05
5.8858e+05
5.8882e+05
5.8907e+05
5.8932e+05
5.8958e+05
5.8984e+05
5.9008e+05
5.9032e+05
5.9056e+05
5.9081e+05
5.9106e+05
5.913e+05
5.9156e+05
5.9182e+05
5.9207e+05
5.9232e+05
5.9249e+05
5.9256e+05
5.9279e+05
5.9303e+05
5.9328e+05
5.9353e+05
5.9378e+05
5.9403e+05
5.9428e+05
5.9452e+05
5.9476e+05
5.95e+05
5.9504e+05
5.9543e+05
5.9548e+05
5.9573e+05
5.9599e+05
5.9625e+05
5.965e+05
5.9673e+05
5.9696e+05
5.9721e+05
5.9745e+05
5.9769e+05
5.9795e+05
5.9812e+05
5.982e+05
5.9845e+05
5.987e+05
5.9895e+05
5.9918e+05
5.9942e+05
5.9966e+05
5.999e+05
6.0016e+05
6.0041e+05
6.0066e+05
6.0091e+05
6.0114e+05
6.0138e+05
6.0163e+05
6.0187e+05
6.0211e+05
6.0236e+05
6.0262e+05
6.0287e+05
6.0311e+05
6.0335e+05
6.0358e+05
6.0382e+05
6.0406e+05
6.0432e+05
6.0457e+05
6.0482e+05
6.0507e+05
6.0515e+05
6.0531e+05
6.0555e+05
6.0579e+05
6.0603e+05
6.061e+05
6.0627e+05
6.0652e+05
6.0677e+05
6.0702e+05
6.0727e+05
6.075e+05
6.0774e+05
6.0797e+05
6.0821e+05
6.0845e+05
6.0869e+05
6.0886e+05
6.0919e+05
6.0944e+05
6.0968e+05
6.0992e+05
6.1014e+05
6.1038e+05
6.1062e+05
6.1086e+05
6.1112e+05
6.1136e+05
6.116e+05
6.1184e+05
6.1195e+05
6.1207e+05
6.1231e+05
6.1254e+05
6.1265e+05
6.1277e+05
6.1302e+05
6.1327e+05
6.1351e+05
6.1376e+05
6.14e+05
6.1423e+05
6.1446e+05
6.1469e+05
6.1494e+05
6.1518e+05
6.1532e+05
6.1543e+05
6.1567e+05
6.1592e+05
6.1615e+05
6.1638e+05
6.1661e+05
6.1684e+05
6.1708e+05
6.172e+05
6.1732e+05
6.1752e+05
6.1782e+05
6.1806e+05
6.1829e+05
6.1852e+05
6.1874e+05
6.1894e+05
6.1898e+05
6.1914e+05
6.1946e+05
6.1971e+05
6.1984e+05
6.1996e+05
6.2021e+05
6.2045e+05
6.2068e+05
6.2092e+05
6.2115e+05
6.214e+05
6.2165e+05
6.2191e+05
6.2216e+05
6.224e+05
6.2265e+05
6.2289e+05
6.2313e+05
6.2337e+05
6.2361e+05
6.2387e+05
6.2412e+05
6.2438e+05
6.2463e+05
6.2487e+05
6.2511e+05
6.2535e+05
6.256e+05
6.2585e+05
6.261e+05
6.2636e+05
6.2661e+05
6.2685e+05
6.271e+05
6.2734e+05
6.2758e+05
6.2782e+05
6.2808e+05
6.2835e+05
6.2847e+05
6.286e+05
6.2886e+05
6.291e+05
6.2923e+05
6.2934e+05
6.2958e+05
6.2982e+05
6.3008e+05
6.3033e+05
6.3058e+05
6.3084e+05
6.311e+05
6.3134e+05
6.3157e+05
6.3181e+05
6.3206e+05
6.3232e+05
6.3257e+05
6.3283e+05
6.3309e+05
6.3334e+05
6.3358e+05
6.3383e+05
6.3396e+05
6.3408e+05
6.3432e+05
6.3438e+05
6.3457e+05
6.3483e+05
6.3509e+05
6.3535e+05
6.356e+05
6.3584e+05
6.3608e+05
6.3633e+05
6.3659e+05
6.3685e+05
6.371e+05
6.3736e+05
6.3761e+05
6.3786e+05
6.3811e+05
6.3835e+05
6.3859e+05
6.3885e+05
6.3912e+05
6.3938e+05
6.3963e+05
6.3987e+05
6.4012e+05
6.4036e+05
6.4061e+05
6.4086e+05
6.4111e+05
6.4137e+05
6.4164e+05
6.4189e+05
6.4214e+05
6.4238e+05
6.4262e+05
6.4286e+05
6.4312e+05
6.4339e+05
6.4364e+05
6.439e+05
6.4415e+05
6.444e+05
6.4465e+05
6.449e+05
6.4514e+05
6.4541e+05
6.4567e+05
6.4594e+05
6.4619e+05
6.4645e+05
6.4669e+05
6.4694e+05
6.4719e+05
6.4745e+05
6.4771e+05
6.4797e+05
6.4823e+05
6.4848e+05
6.4873e+05
6.4898e+05
6.4922e+05
6.4947e+05
6.4974e+05
