# Supplementary material for: Novel Method to Efficiently Create an mHealth App: Implementation of a Real-Time Electrocardiogram R Peak Detector
Source: JMIR Mhealth Uhealth. 2018 May 22;6(5):e118. doi: 10.2196/mhealth.8429 (PMC5989064; doi:10.2196/mhealth.8429)
Supplement: Multimedia Appendix 2 [file mhealth_v6i5e118_app2.zip › Submission_code/Cleaned database/mitdb/105_ann_qrs_cleaned.txt]

198
460
709
966
1223
1480
1742
2016
2288
2551
2804
3053
3304
3564
3836
4103
4372
4636
4902
5155
5408
5562
5924
6196
6469
6737
6997
7247
7507
7768
7923
8291
8565
8830
9094
9351
9601
9846
10106
10381
10646
10909
11169
11425
11677
11932
12188
12450
12626
12988
13253
13508
13756
14007
14254
14518
14787
15054
15312
15576
15835
16085
16336
16591
16855
17129
17399
17661
17917
18169
18427
18683
18947
19214
19484
19748
20009
20263
20516
20765
21032
21203
21577
21839
22101
22352
22605
22861
23115
23377
23642
23917
24181
24430
24678
24843
25192
25463
25733
25998
26255
26517
26772
27021
27274
27530
27796
28067
28336
28591
28836
29090
29350
29606
29870
30138
30402
30663
30918
31166
31417
31670
31935
32208
32477
32736
32987
33235
33491
33750
34011
34275
34543
34819
35077
35323
35572
35831
36094
36367
36634
36794
37152
37414
37667
37916
38167
38431
38693
38960
39226
39478
39721
39976
40232
40490
40746
41010
41273
41528
41782
42028
42275
42525
42794
43059
43323
43574
43820
44062
44314
44568
44817
45076
45340
45609
45764
46103
46348
46595
46845
47108
47372
47636
47889
48141
48394
48644
48890
49145
49411
49679
49944
50199
50449
50693
50950
51208
51473
51737
52002
52258
52513
52770
53021
53272
53538
53816
54079
54334
54589
54838
55092
55350
55608
55874
56141
56414
56668
56919
57166
57315
57667
57942
58211
58474
58731
58986
59240
59494
59743
60004
60271
60544
60809
61063
61312
61560
61820
62082
62350
62610
62877
63130
63383
63636
63887
64136
64401
64675
64938
65188
65438
65687
65934
66190
66445
66707
66868
67229
67488
67737
67979
68226
68476
68741
69010
69270
69523
69773
70028
70274
70524
70781
71047
71312
71580
71832
72080
72327
72486
72847
73118
73379
73644
73904
74160
74300
74660
74918
75184
75460
75728
75984
76233
76485
76737
76997
77258
77527
77788
78056
78313
78562
78808
79063
79317
79585
79857
80121
80370
80625
80883
81131
81380
81642
81907
82172
82438
82691
82935
83183
83445
83704
83971
84232
84494
84747
85004
85258
85507
85761
86032
86306
86571
86822
87073
87319
87573
87833
88095
88366
88632
88902
89158
89409
89657
89913
90173
90445
90716
90982
91234
91487
91747
92001
92255
92523
92792
93061
93331
93584
93830
94085
94355
94620
94886
95157
95425
95682
95937
96190
96446
96708
96986
97257
97523
97778
98031
98279
98542
98810
99078
99344
99618
99882
100140
100380
100640
100900
101170
101440
101700
101960
102120
102470
102720
102970
103240
103500
103760
104030
104280
104530
104770
105030
105290
105560
105820
106080
106340
106590
106840
107090
107340
107600
107880
108030
108400
108650
108900
109140
109400
109660
109930
110190
110450
110720
110960
111210
111460
111710
111980
112250
112510
112760
113020
113270
113520
113770
114040
114300
114570
114830
115090
115340
115580
115840
116100
116380
116640
116900
117160
117410
117670
117920
118170
118340
118720
118980
119240
119490
119740
119910
119990
120240
120510
120780
121040
121300
121560
121810
122060
122310
122570
122840
123110
123380
123630
123880
124140
124390
124640
124910
125180
125450
125720
125970
126110
126470
126740
127000
127270
127540
127800
128050
128310
128570
128820
129080
129350
129630
129890
130140
130390
130650
130900
131160
131430
131690
131960
132220
132470
132720
132960
133220
133490
133760
134030
134290
134540
134790
135050
135300
135560
135830
136100
136370
136630
136880
137130
137380
137650
137920
138180
138450
138710
138960
139220
139480
139730
140000
140270
140550
140810
141060
141310
141560
141820
142090
142360
142620
142900
143160
143410
143660
143910
144180
144450
144720
144990
145250
145500
145750
146010
146270
146530
146800
146950
147330
147580
147840
148080
148340
148610
148890
149140
149400
149660
149910
150160
150420
150670
150940
151210
151470
151720
151970
152220
152480
152740
153000
153270
153530
153800
154050
154310
154560
154820
155080
155360
155630
155890
156140
156390
156650
156800
157170
157430
157700
157960
158220
158470
158720
158970
159230
159500
159770
160030
160280
160530
160780
161040
161290
161550
161820
162090
162350
162600
162840
163100
163350
163610
163760
164140
164410
164670
164920
165170
165420
165680
165850
166220
166490
166750
167000
167260
167510
167770
168030
168300
168560
168830
169090
169340
169590
169840
170120
170380
170650
170920
171180
171430
171680
171940
172200
172460
172730
173000
173260
173510
173760
173930
174270
174540
174810
175070
175330
175590
175840
176090
176340
176600
176870
177140
177400
177660
177900
178160
178410
178670
178930
179190
179450
179710
179970
180220
180460
180720
181000
181260
181520
181780
182040
182290
182540
182800
183060
183320
183600
183870
184120
184370
184620
184870
185140
185410
185680
185940
186210
186470
186720
186970
187220
187490
187760
188030
188290
188540
188790
189050
189300
189560
189820
190090
190360
190610
190870
191120
191370
191630
191900
192170
192430
192690
192940
193200
193450
193710
193980
194240
194520
194780
195040
195290
195540
195800
196070
196340
196610
196870
197140
197390
197650
197900
198160
198330
198700
198750
198980
199230
199480
199730
199990
200240
200500
200770
201030
201290
201550
201790
202040
202300
202560
202830
203100
203360
203610
203860
204110
204370
204630
204890
205160
205430
205690
205940
206180
206440
206700
206970
207240
207500
207770
208030
208280
208530
208790
209060
209330
209600
209870
210130
210370
210640
210890
211160
211420
211690
211950
212210
212470
212720
212970
213240
213510
213780
214050
214310
214560
214820
215080
215340
215610
215880
216160
216420
216670
216920
217180
217440
217700
217980
218250
218510
218770
219020
219280
219530
219790
220060
220340
220610
220870
221120
221370
221640
221900
222160
222430
222700
222960
223230
223480
223730
223990
224270
224540
224810
225070
225320
225580
225840
226100
226360
226630
226910
227170
227340
227430
227680
227930
228190
228460
228730
229000
229260
229520
229780
230040
230290
230550
230820
231090
231260
231620
231880
232130
232390
232660
232920
233190
233460
233720
233980
234240
234490
234750
235030
235300
235570
235830
236090
236340
236600
236860
237130
237400
237680
237950
238090
238450
238700
238950
239220
239490
239760
240020
240280
240540
240790
241040
241290
241560
241830
241980
242350
242610
242860
243110
243370
243630
243900
244160
244420
244670
244930
245170
245420
245680
245960
246230
246480
246740
247000
247250
247500
247760
248020
248280
248560
248820
249070
249310
249560
249820
250080
250360
250630
250880
251140
251400
251650
251900
252160
252420
252700
252970
253230
253480
253730
253990
254250
254420
254790
255060
255330
255590
255840
256100
256360
256630
256910
257180
257440
257700
257960
258220
258480
258750
259020
259300
259570
259830
260080
260340
260600
260870
261160
261430
261700
261960
262230
262490
262740
263010
263280
263560
263830
264090
264340
264600
264870
265130
265400
265670
265940
266210
266470
266730
266980
267240
267530
267800
268070
268330
268580
268840
269100
269360
269520
269900
270180
270440
270700
270950
271200
271460
271730
272000
272270
272530
272790
273050
273300
273560
273820
274090
274370
274640
274900
275150
275400
275660
275920
276190
276450
276720
276980
277230
277490
277740
278000
278270
278540
278810
279070
279330
279580
279830
280100
280360
280620
280900
281170
281420
281660
281910
282170
282430
282700
282970
283230
283490
283750
283990
284240
284500
284770
285030
285300
285560
285810
286050
286310
286560
286830
287090
287350
287610
287870
288120
288370
288620
288880
289150
289420
289680
289930
290180
290430
290680
290940
291210
291470
291740
292010
292260
292510
292760
293010
293270
293550
293810
294070
294320
294580
294830
295080
295340
295600
295870
296130
296390
296540
296880
297140
297400
297660
297920
298180
298440
298700
298950
299200
299450
299700
299980
300240
300500
300760
301010
301260
301510
301770
302030
302300
302560
302820
303070
303320
303560
303810
304080
304340
304610
304860
305110
305370
305610
305860
306100
306370
306630
306890
307140
307390
307630
307880
308130
308390
308650
308910
309170
309420
309660
309910
310150
310400
310670
310930
311190
311440
311580
311930
312180
312430
312680
312940
313200
313460
313700
313940
314180
314410
314660
314910
315170
315420
315670
315910
316150
316390
316630
316870
317120
317380
317640
317890
318140
318380
318620
318870
319120
319380
319630
319890
320140
320390
320630
320880
321130
321380
321650
321910
322160
322410
322660
322900
323160
323410
323670
323930
324200
324450
324700
324950
325200
325440
325710
325980
326240
326500
326750
327010
327260
327510
327770
328040
328300
328570
328830
329080
329330
329590
329850
330120
330390
330650
330910
331170
331420
331670
331930
332200
332470
332740
333000
333250
333500
333760
334010
334280
334540
334810
335080
335340
335590
335840
336090
336350
336620
336900
337160
337420
337680
337930
338180
338440
338700
338970
339240
339510
339760
340010
340270
340530
340790
341060
341330
341600
341860
342120
342360
342620
342880
343160
343420
343690
343950
344200
344460
344720
344980
345250
345520
345790
346060
346320
346570
346830
347090
347360
347640
347910
348170
348440
348700
348960
349210
349480
349750
350020
350290
350540
350790
351050
351320
351580
351850
352120
352390
352650
352910
353170
353420
353690
353970
354240
354500
354760
355020
355280
355540
355810
356080
356360
356640
356910
357170
357420
357680
357950
358230
358500
358760
359020
359280
359540
359800
360060
360320
360600
360870
361130
361390
361640
361890
362160
362420
362690
362960
363160
363220
363480
363740
363980
364240
364500
364780
365050
365310
365560
365820
366070
366320
366580
366840
367110
367380
367640
367890
368130
368380
368630
368900
369170
369430
369680
369930
370190
370430
370670
370780
370930
371090
371190
371380
371680
371710
371960
372210
372440
372690
372940
373200
373450
373710
373960
374210
374460
374700
374940
375190
375460
375720
375980
376230
376470
376710
376960
377200
377450
377710
377970
378230
378480
378720
378960
379200
379440
379700
379960
380220
380470
380720
380960
381200
381440
381690
381950
382200
382460
382710
382960
383190
383430
383680
383930
384180
384430
384680
384930
385170
385410
385640
385880
386130
386400
386650
386890
387140
387380
387620
387860
388100
388360
388610
388860
389120
389370
389600
389840
390080
390330
390590
390850
391100
391350
391600
391840
392090
392320
392570
392830
393090
393350
393600
393840
394080
394320
394580
394830
395080
395340
395590
395840
396090
396330
396570
396820
397080
397340
397600
397850
398100
398330
398580
398840
399090
399340
399600
399870
400120
400360
400610
400860
401110
401370
401640
401900
402150
402400
402650
402900
403140
403400
403660
403930
404200
404450
404690
404940
405200
405450
405710
405970
406230
406480
406730
406980
407230
407470
407730
408000
408270
408520
408760
409010
409250
409500
409740
410000
410260
410520
410780
411030
411260
411510
411750
412010
412280
412530
412790
413040
413100
413280
413520
413770
414020
414270
414530
414800
415060
415310
415550
415800
416060
416310
416570
416840
417100
417350
417600
417850
418100
418350
418620
418880
419140
419400
419640
419880
420130
420380
420630
420890
421150
421420
421670
421910
422160
422400
422660
422920
423180
423440
423690
423940
424190
424440
424670
424920
425180
425440
425700
425950
426200
426430
426680
426930
427080
427430
427690
427940
428180
428430
428670
428900
429140
429400
429660
429910
430160
430400
430630
430870
431110
431350
431600
431840
432100
432340
432580
432800
433030
433260
433510
434000
434250
434390
434710
434960
435190
435420
435670
435900
436140
436390
436630
436860
437090
437330
437550
437800
438050
438290
438540
438780
439030
439250
439480
439700
439930
440180
440420
440660
440890
441120
441340
441580
441810
442050
442280
442520
442770
443020
443250
443480
443710
443940
444180
444410
444660
444910
445150
445380
445620
445850
446080
446320
446560
446800
447040
447290
447530
447760
447930
448220
448460
448690
448930
449170
449410
449650
449890
450110
450340
450560
450800
451050
451290
451530
451770
452000
452220
452460
452690
452920
453160
453400
453660
453900
454140
454360
454590
454820
455060
455300
455540
455790
456030
456260
456500
456670
456950
457190
457430
457670
457910
458160
458390
458620
458840
459080
459310
459540
459780
460020
460260
460490
460720
460950
461170
461390
461630
461870
462110
462340
462580
462860
463030
463260
463490
463640
463950
464200
464440
464670
464910
465130
465350
465570
465810
466050
466290
466530
466760
467000
467230
467460
467680
467910
468140
468380
468620
468870
469100
469330
469550
469780
470010
470250
470480
470720
470960
471200
471440
471670
471890
472120
472350
472830
472870
473080
473320
473560
473780
474010
474240
474480
474710
474960
475210
475450
475680
475910
476360
476590
476840
477080
477320
477550
477790
478010
478250
478480
478920
478950
479190
479440
479690
479920
480150
480380
480620
480850
481090
481340
481580
481820
482070
482300
482530
482760
482990
483240
483490
483740
483980
484220
484450
484680
484920
485150
485390
485630
485880
486120
486360
486590
486820
487050
487280
487510
487760
488000
488140
488470
488710
488940
489170
489390
489620
489860
490100
490260
490590
490830
491050
491280
491520
491740
491980
492220
492460
492700
492940
493170
493390
493620
493850
494090
494330
494580
494820
495050
495280
495510
495740
495970
496210
496450
496700
496950
497190
497410
497640
497870
498100
498340
498580
498820
499060
499300
499540
499770
500000
500220
500460
500700
500940
501190
501420
501660
501880
502120
502340
502580
502820
503060
503300
503540
503780
504000
504230
504460
504690
504930
505180
505410
505650
505890
506110
506340
506570
506800
507030
507280
507530
507760
508000
508220
508450
508670
508900
509140
509380
509620
509860
510100
510330
510560
510780
511000
511240
511480
511720
511960
512200
512420
512650
512880
513110
513340
513570
513810
514050
514300
514530
514760
514980
515210
515440
515680
515920
516150
516390
516620
516850
517080
517310
517540
517770
518010
518260
518510
518750
518970
519200
519430
519660
519900
520140
520380
520620
520860
521100
521320
521540
521770
522010
522250
522490
522740
522980
523210
523440
523680
523910
524140
524390
524630
524880
525120
525370
525600
525830
525960
526300
526550
526800
527050
527290
527530
527770
528010
528240
528480
528730
528990
529240
529490
529720
529960
530190
530440
530680
530930
531180
531430
531680
531920
532160
532400
532630
532880
533130
533390
533640
533880
534120
534360
534600
534840
535080
535330
535580
535840
536090
536320
536560
536790
537040
537290
537540
537790
538040
538280
538520
538760
539000
539230
539480
539740
539990
540240
540480
540710
540940
541180
541420
541660
541910
542160
542420
542660
542890
543130
543360
543600
543850
544100
544350
544600
544840
545070
545310
545550
545790
546030
546290
546540
546790
547030
547260
547500
547740
547980
548230
548480
548720
548970
549210
549450
549680
549920
550160
550410
550670
550920
551160
551400
551640
551880
552120
552370
552620
552860
553120
553370
553610
553840
554080
554320
554560
554820
555070
555320
555560
555810
556050
556280
556520
556760
557010
557270
557520
557760
557990
558220
558470
558710
558960
559210
559460
559700
559940
560180
560410
560650
560890
561140
561390
561650
561890
562130
562360
562600
562840
563080
563320
563570
563820
564070
564310
564540
564770
565010
565260
565510
565760
566020
566260
566510
566750
566990
567230
567470
567730
567990
568240
568490
568650
568970
569220
569460
569720
569970
570230
570480
570730
570980
571210
571450
571690
571950
572210
572460
572710
572950
573190
573430
573680
573920
574170
574430
574690
574940
575180
575420
575660
575910
576160
576420
576680
576930
577180
577430
577670
577910
578150
578410
578670
578930
579180
579430
579660
579800
580150
580400
580660
580910
581170
581420
581670
581910
582150
582390
582650
582910
583160
583410
583660
583900
584140
584380
584630
584880
585130
585390
585640
585880
586120
586360
586600
586840
587100
587360
587600
587850
588100
588340
588580
588820
589070
589320
589580
589840
590080
590320
590560
590810
591060
591300
591560
591820
592070
592320
592560
592790
593030
593280
593530
593780
594030
594280
594520
594760
595000
595040
595430
595480
595730
595990
596250
596500
596730
596960
597210
597450
597690
597950
598200
598450
598700
598950
599180
599420
599660
599900
600160
600410
600660
600910
601140
601380
601630
601870
602110
602360
602620
602870
603110
603350
603580
603820
604060
604320
604570
604820
605070
605310
605550
605790
606030
606270
606520
606770
607020
607270
607500
607740
607970
608210
608450
608690
608860
609190
609680
609920
610140
610380
610620
610860
611120
611360
611600
611840
612070
612310
612540
612770
613020
613270
613510
613760
614000
614230
614460
614690
614940
615180
615430
615670
615920
616150
616380
616610
616840
617080
617320
617520
617820
618060
618290
618520
618740
618940
618980
619140
619460
619710
619960
620210
620450
620680
620920
621150
621400
621650
621910
622160
622400
622650
622890
623130
623370
623610
623870
624120
624380
624630
624870
625110
625350
625600
625850
626100
626360
626610
626850
627100
627340
627580
627820
628080
628350
628600
628860
629100
629340
629580
629820
630080
630330
630580
630840
631100
631340
631570
631810
632060
632320
632570
632830
633090
633340
633580
633830
634080
634320
634570
634830
635090
635350
635600
635840
636080
636330
636590
636850
637100
637360
637610
637860
638110
638350
638590
638850
639120
639380
639630
639870
640120
640360
640610
640860
641110
641370
641640
641890
642140
642380
642620
642860
643120
643390
643640
643900
644150
644400
644650
644900
645140
645410
645670
645940
646190
646450
646690
646940
647190
647450
647710
647970
648230
648480
648730
648980
649220
649470
649740
