# Supplementary material for: Novel Method to Efficiently Create an mHealth App: Implementation of a Real-Time Electrocardiogram R Peak Detector
Source: JMIR Mhealth Uhealth. 2018 May 22;6(5):e118. doi: 10.2196/mhealth.8429 (PMC5989064; doi:10.2196/mhealth.8429)
Supplement: Multimedia Appendix 2 [file mhealth_v6i5e118_app2.zip › Submission_code/Cleaned database/mitdb/106_ann_qrs_cleaned.txt]

352
725
1087
1449
1830
2198
2572
2919
3235
3572
3932
4282
4613
4948
5256
5559
5864
6175
6473
6758
7046
7337
7616
7898
8184
8476
8759
9026
9272
9518
9770
10039
10316
10584
10886
11245
11589
11936
12288
12650
13002
13320
13618
13919
14228
14565
14904
15232
15562
15901
16246
16606
16999
17355
17702
18027
18334
18645
18965
19276
19580
19870
20137
20407
20691
20990
21301
21638
22009
22365
22690
23017
23365
23720
24049
24363
24684
25011
25339
25698
26069
26435
26788
27139
27472
27811
28162
28501
28802
29106
29409
29713
30025
30335
30631
30921
31191
31463
31727
32015
32337
32668
32868
33046
33477
33654
33821
34306
34667
34859
35281
35469
35639
36102
36291
36758
36952
37124
37582
37914
38093
38268
38756
38940
39119
39591
39904
40086
40256
40715
41034
41223
41396
41838
42004
42440
42626
42799
43276
43461
43907
44085
44508
44693
44868
45351
45548
45977
46157
46324
46778
46957
47414
47607
47781
48226
48414
48569
49010
49192
49375
49836
50023
50425
50608
50774
51213
51401
51851
52038
52212
52662
52837
53276
53579
53874
54075
54254
54717
54889
55064
55560
55748
56228
56549
56843
57175
57496
57876
58346
58535
58993
59171
59770
59955
60433
60637
61083
61278
61730
62100
62489
62824
63129
63500
63692
63865
64036
64569
64767
65288
65706
66105
66486
66887
67303
67703
68095
68465
68870
69271
69636
69965
70281
70619
70999
71408
71816
72194
72560
72946
73337
73731
74088
74409
74743
75139
75515
75908
76288
76671
77025
77401
77772
78157
78501
78857
79262
79651
80034
80375
80687
81020
81391
81805
82214
82586
82945
83308
83664
84035
84436
84837
85214
85601
86012
86381
86756
87133
87508
87889
88299
88712
89097
89431
89743
90058
90399
90778
91134
91455
91754
92047
92346
92659
93016
93394
93714
94035
94376
94717
95042
95381
95717
95906
96336
96663
97009
97331
97621
97910
98218
98514
98820
99135
99472
99808
100120
100440
100790
101150
101520
101880
102230
102560
102910
103300
103670
104040
104410
104780
105120
105500
105900
106290
106630
106980
107370
107780
108150
108540
108920
109290
109670
110060
110430
110790
111140
111470
111830
112230
112620
112960
113310
113670
114060
114400
114740
115080
115430
115760
116120
116530
116910
117280
117650
117990
118360
118760
119140
119490
119850
120220
120600
121010
121400
121770
122120
122470
122810
123140
123480
123880
124250
124650
125030
125420
125790
126120
126450
126810
127170
127560
127960
128310
128680
129050
129450
129820
130180
130540
130870
131230
131630
132010
132380
132720
133080
133470
133840
134210
134570
134900
135250
135620
135980
136360
136720
137060
137410
137760
138100
138460
138820
139170
139530
139880
140240
140570
140920
141280
141640
141980
142340
142710
143070
143400
143710
144040
144360
144680
144990
145320
145690
146070
146450
146820
147190
147540
147870
148190
148520
148890
149300
149690
150030
150390
150780
151180
151570
151930
152290
152670
153050
153430
153790
154090
154380
154680
155010
155320
155640
155940
156230
156500
156770
157050
157340
157620
157900
158170
158430
158690
158940
159200
159480
159790
160120
160480
160660
161080
161420
161750
162080
162430
162780
162960
163370
163710
164070
164420
164740
165060
165400
165750
166100
166420
166730
167030
167360
167700
168040
168400
168770
169110
169440
169760
170090
170470
170820
171160
171480
171830
172200
172560
172910
173260
173600
173920
174240
174560
174890
175190
175490
175780
176070
176380
176700
177020
177330
177620
177890
178190
178500
178830
179180
179500
179810
180120
180440
180780
181140
181500
181830
182150
182460
182780
183100
183440
183780
184120
184430
184750
185090
185450
185810
186150
186500
186820
187150
187510
187850
188210
188550
188870
189200
189520
189840
190150
190480
190790
191110
191450
191820
192180
192550
192900
193230
193570
193910
194260
194610
194960
195280
195600
195960
196320
196690
197050
197400
197740
198070
198410
198760
199140
199480
199800
200140
200500
200860
201220
201550
201860
202170
202480
202780
203080
203390
203680
203970
204260
204580
204920
205300
205670
206010
206360
206700
207070
207460
207830
208180
208530
208890
209250
209620
209970
210310
210640
210990
211350
211720
212080
212420
212760
213120
213470
213830
214180
214520
214820
215130
215480
215840
216200
216540
216850
217160
217490
217810
218140
218460
218790
219120
219450
219790
220140
220520
220880
221230
221600
221990
222390
222770
223140
223500
223840
224200
224560
224900
225230
225550
225860
226180
226500
226820
227130
227420
227720
228020
228340
228680
229010
229330
229670
229990
230290
230600
230930
231270
231610
231940
232250
232570
232910
233260
233600
233920
234240
234570
234890
235230
235580
235940
236270
236600
236910
237240
237580
237930
238250
238570
238900
239260
239620
239960
240280
240580
240860
241170
241520
241870
242230
242600
242960
243300
243660
244020
244360
244700
245030
245370
245720
246070
246420
246750
247050
247340
247640
247950
248260
248560
248860
249160
249460
249740
250040
250350
250650
250960
251240
251520
251810
252120
252480
252830
253160
253470
253760
254060
254360
254670
255000
255310
255620
255920
256110
256510
256810
257110
257400
257580
257960
258140
258530
258720
259130
259420
259600
259990
260170
260600
260890
261170
261480
261670
262040
262320
262580
262750
262920
263360
263650
263830
264210
264390
264760
265040
265340
265520
265930
266210
266390
266560
266940
267120
267490
267760
267950
268130
268510
268680
269000
269190
269530
269720
270040
270230
270550
270720
271030
271190
271520
271690
272050
272220
272580
272750
273080
273240
273590
273770
274130
274310
274680
274850
275190
275360
275690
275880
276200
276380
276720
276900
277230
277390
277720
277880
278230
278420
278770
278940
279270
279430
279740
279900
280230
280400
280730
280900
281220
281390
281710
281870
282200
282360
282720
282880
283230
283400
283720
283870
284180
284350
284690
284860
285200
285360
285700
285850
286170
286330
286660
286830
287180
287360
287720
287880
288230
288390
288740
288920
289300
289480
289830
290000
290320
290490
290820
290990
291330
291510
291840
292020
292340
292500
292840
293000
293370
293540
293920
294110
294440
294620
294950
295130
295470
295670
296010
296180
296540
296700
297060
297220
297610
297790
298210
298390
298790
298960
299370
299540
300000
300180
300610
300790
301210
301390
301830
302010
302440
302630
303030
303210
303580
303750
304160
304340
304780
304970
305380
305550
305970
306160
306600
306790
307190
307380
307750
307930
308340
308530
308960
309160
309570
309740
310140
310720
310920
311320
311500
311870
312220
312640
312820
313220
313400
313580
314000
314150
314550
314720
315120
315320
315690
315880
316220
316390
316750
316930
317320
317490
317870
318050
318440
318610
319000
319180
319580
319780
320170
320340
320690
320950
321140
321320
321760
321950
322330
322510
322890
323060
323470
324070
324350
324620
324880
325060
325230
325620
325910
326190
326460
326640
327030
327200
327580
327800
328160
328440
328620
328790
329210
329390
329770
330370
330650
330950
331240
331550
331730
332170
332520
332840
333160
333520
333840
334170
334520
334860
335180
335500
335800
336110
336420
336750
337070
337360
337660
337950
338240
338550
338880
339190
339510
339820
340120
340440
340780
341120
341460
341800
342110
342430
342770
343110
343450
343770
344090
344410
344700
345020
345360
345680
346010
346320
346620
346900
347170
347460
347750
347960
348120
348520
348700
349050
349250
349590
349770
350120
350320
350660
350900
351080
351250
351650
351850
352240
352520
352780
352960
353110
353550
354160
354750
355010
355270
355540
355810
356120
356420
356610
357010
357300
357570
357880
358210
358410
358830
359140
359420
359770
360200
360400
360820
361110
361390
361560
361720
362140
362340
362780
363080
363370
363650
363920
364200
364480
364790
365080
365380
365680
365970
366250
366520
366820
367130
367440
367730
368020
368300
368600
368900
369200
369500
369800
370090
370400
370700
371020
371350
371670
371990
372310
372600
372920
373280
373630
373940
374250
374530
374820
375130
375470
375800
376160
376520
376840
377190
377550
377770
378250
378450
378860
379160
379460
379790
379990
380160
380630
380800
381240
381420
381590
382060
382160
382260
382720
382900
383330
383510
383960
384150
384650
384840
385280
385470
385930
386110
386610
386800
387280
387460
387910
388110
388590
388790
389250
389600
389920
390110
390290
390780
390980
391460
391650
391820
392260
392450
392910
393110
393570
393900
394080
394530
394870
395080
395260
395720
395910
396340
396530
396980
397170
397650
398000
398180
398360
398820
399000
399490
399870
400210
400570
400760
401240
401620
401980
402360
402550
403000
403360
403560
404240
404440
404880
405060
405510
405730
406200
406540
406730
406910
407350
407530
408000
408330
408520
408710
409140
409310
409760
409950
410410
410600
411050
411230
411650
411830
412280
412470
412940
413120
413550
413720
414180
414380
414860
415040
415490
415670
416130
416320
416780
416980
417430
417620
418060
418240
418700
418900
419370
419550
420000
420170
420620
420820
421290
421480
421930
422110
422540
422720
423200
423390
423850
424030
424470
424650
425140
425330
425800
425980
426420
426600
427040
427240
427680
428030
428380
428570
429000
429340
429690
430040
430240
430680
431020
431370
431730
432090
432450
432800
433160
433360
433830
434230
434600
434970
435330
435530
436010
436400
436600
437060
437430
437620
438090
438300
438760
439410
439600
439780
440250
440450
440930
441120
441570
441750
442200
442400
442880
443070
443540
443720
444160
444360
444820
445190
445390
445820
446000
446450
446650
447090
447290
447680
447870
448300
448630
448820
449290
449500
449960
450140
450570
450760
451230
451590
451790
452240
452590
452780
453260
453460
453960
454150
454610
454800
455270
455470
455960
456160
456610
456790
457260
457460
457940
458140
458600
458790
459220
459540
459900
460100
460580
460940
461270
461650
462060
462440
462830
463210
463600
463960
464360
464750
465140
465500
465880
466300
466700
467090
467450
467840
468250
468630
469010
469380
469760
470140
470520
470920
471280
471630
472020
472410
472780
473160
473530
473890
474240
474600
474990
475400
475810
476210
476610
477010
477420
477810
478190
478550
478950
479350
479740
480160
480530
480890
481280
481680
482100
482470
482860
483250
483660
484020
484390
484760
485120
485450
485820
486200
486580
486920
487280
487630
488040
488400
488780
489160
489520
489900
490300
490660
491010
491370
491730
492110
492500
492880
493240
493580
493930
494290
494660
495060
495410
495770
496150
496540
496930
497310
497670
498020
498360
498710
499060
499430
499790
500130
500500
500890
501270
501650
502010
502350
502720
503120
503520
503920
504290
504700
505110
505520
505920
506280
506660
507040
507440
507860
508240
508630
509020
509420
509830
510220
510600
510950
511350
511750
512130
512480
512790
513100
513400
513720
514040
514340
514640
514930
515230
515530
515840
516150
516450
516780
516970
517390
517710
517900
518360
518710
518900
519330
519530
519950
520160
520590
520780
521410
521580
522040
522220
522690
522890
523340
523510
523930
524110
524590
524790
525250
525440
525890
526060
526520
526710
527180
527370
527800
527980
528380
528560
529020
529210
529670
529850
530280
530460
530920
531120
531590
531780
532220
532400
532810
533000
533450
533640
534070
534250
534640
534820
535260
535440
535900
536090
536520
536700
537160
537360
537820
538020
538460
538640
539070
539260
539700
540040
540230
540420
540870
541060
541490
541810
542010
542200
542660
542840
543280
543450
543910
544110
544570
544770
545200
545380
545790
545990
546170
546630
546810
547270
547440
547860
548040
548510
548700
549130
549310
549740
549920
550360
550550
550990
551180
551600
551780
552200
552380
552840
553030
553490
553680
554120
554300
554760
554960
555430
555610
556040
556220
556680
556880
557340
557530
557970
558170
558590
558780
559250
559450
559920
560110
560290
560730
560920
561380
561580
561760
562230
562410
562880
563070
563240
563760
564150
564500
564690
564850
565340
565760
565960
566140
566620
566800
566970
567460
567850
568200
568560
568760
568930
569390
569790
570200
570600
570980
571390
571770
572130
572500
572900
573260
573650
574070
574480
574890
575310
575740
576190
576620
577060
577460
577860
578240
578660
579100
579530
579870
580230
580600
580950
581290
581510
581690
582140
582480
582840
583180
583390
583580
584060
584460
584870
585080
585270
585780
586180
586380
586550
587070
587510
587710
587900
588400
588830
589020
589220
589760
589950
590130
590620
591020
591220
591400
591930
592350
592540
592710
593210
593650
593850
594030
594550
594970
595160
595320
595850
596310
596500
596680
597180
597360
597540
598060
598520
598720
598900
599390
599570
599740
600280
600710
600910
601080
601570
601980
602190
602370
602900
603300
603490
603660
604150
604570
604770
604960
605450
605840
606020
606200
606700
607130
607330
607520
607990
608180
608350
608850
609040
609230
609710
609900
610320
610510
610680
611160
611360
611530
611990
612170
612630
613030
613520
613700
614170
614510
614700
615160
615530
615730
616210
616560
616750
616930
617450
617880
618080
618560
618760
618940
619450
619880
620080
620280
620780
621150
621340
621520
622060
622480
622850
623040
623220
623720
624130
624340
624520
625020
625370
625560
626020
626240
626680
626980
627320
627630
627830
628010
628490
628700
629120
629410
629680
629970
630260
630570
630780
630950
631400
631590
631980
632310
632510
632700
633130
633330
633700
633880
634050
634470
634660
635080
635270
635660
635840
636230
636410
636840
637040
637470
637660
638080
638260
638660
638860
639300
639490
639900
640090
640260
640690
640880
641310
641620
641810
641990
642400
642570
642970
643160
643560
643760
644140
644410
644600
644770
645190
645390
645800
646000
646180
646620
646920
647220
647570
647780
648270
648620
648970
649160
