# Supplementary material for: Novel Method to Efficiently Create an mHealth App: Implementation of a Real-Time Electrocardiogram R Peak Detector
Source: JMIR Mhealth Uhealth. 2018 May 22;6(5):e118. doi: 10.2196/mhealth.8429 (PMC5989064; doi:10.2196/mhealth.8429)
Supplement: Multimedia Appendix 2 [file mhealth_v6i5e118_app2.zip › Submission_code/Cleaned database/mitdb/107_ann_qrs.txt]

48
96
273
570
885
1207
1520
1821
2119
2415
2722
3034
3348
3662
3972
4268
4561
4861
5171
5491
5805
6110
6408
6713
7014
7319
7634
7947
8255
8552
8846
9143
9463
9782
10091
10399
10695
10995
11296
11605
11919
12241
12547
12840
13136
13432
13748
14069
14384
14689
14992
15289
15584
15890
16206
16523
16835
17129
17422
17728
18040
18355
18669
18976
19277
19577
19873
20174
20495
20814
21121
21418
21716
22015
22329
22644
22957
23268
23572
23868
24162
24467
24780
25102
25412
25711
26006
26315
26622
26931
27246
27554
27855
28153
28451
28752
29076
29392
29699
30001
30296
30598
30908
31220
31531
31849
32112
32403
32697
33001
33316
33638
33950
34250
34548
34851
35155
35463
35779
36092
36399
36693
36986
37290
37613
37931
38241
38546
38839
39138
39438
39748
40065
40387
40690
40983
41278
41579
41897
42216
42529
42832
43135
43431
43727
44037
44352
44669
44977
45274
45568
45878
46192
46503
46813
47117
47417
47715
48014
48321
48647
48960
49261
49560
49856
50159
50473
50788
51099
51413
51709
52002
52299
52606
52927
53249
53555
53848
54151
54452
54760
55072
55387
55696
55999
56292
56585
56898
57220
57536
57841
58142
58438
58740
59046
59356
59675
59989
60286
60578
60877
61183
61504
61820
62130
62429
62732
63031
63331
63645
63959
64272
64574
64869
65164
65479
65797
66108
66418
66717
67014
67316
67621
67929
68251
68563
68862
69155
69455
69764
70085
70398
70706
71009
71308
71606
71906
72222
72537
72853
73154
73448
73747
74060
74375
74686
75000
75299
75598
75893
76193
76507
76834
77146
77446
77742
78036
78344
78656
78968
79282
79593
79887
80178
80480
80791
81113
81429
81734
82029
82332
82634
82941
83257
83567
83875
84175
84470
84767
85089
85408
85716
86021
86315
86614
86918
87228
87539
87861
88164
88457
88753
89053
89369
89691
90005
90306
90607
90904
91202
91509
91825
92143
92454
92751
93042
93348
93592
93932
94241
94551
94849
95148
95443
95745
96063
96387
96697
96992
97289
97587
97897
98212
98526
98834
99141
99436
99729
1.0003e+05
1.0035e+05
1.0067e+05
1.0098e+05
1.0128e+05
1.0158e+05
1.0188e+05
1.0219e+05
1.025e+05
1.0281e+05
1.0312e+05
1.0342e+05
1.0373e+05
1.0402e+05
1.0432e+05
1.0464e+05
1.0496e+05
1.0527e+05
1.0557e+05
1.0587e+05
1.0617e+05
1.0648e+05
1.0679e+05
1.071e+05
1.0742e+05
1.0772e+05
1.0801e+05
1.0831e+05
1.0862e+05
1.0893e+05
1.0925e+05
1.0956e+05
1.0986e+05
1.1016e+05
1.1046e+05
1.1077e+05
1.1108e+05
1.1139e+05
1.117e+05
1.1201e+05
1.1231e+05
1.126e+05
1.129e+05
1.1323e+05
1.1355e+05
1.1385e+05
1.1416e+05
1.1445e+05
1.1475e+05
1.1506e+05
1.1537e+05
1.1568e+05
1.16e+05
1.163e+05
1.166e+05
1.1689e+05
1.172e+05
1.1751e+05
1.1783e+05
1.1814e+05
1.1844e+05
1.1875e+05
1.1904e+05
1.1934e+05
1.1965e+05
1.1997e+05
1.2028e+05
1.2059e+05
1.2089e+05
1.2118e+05
1.2149e+05
1.218e+05
1.2212e+05
1.2243e+05
1.2273e+05
1.2303e+05
1.2333e+05
1.2363e+05
1.2394e+05
1.2426e+05
1.2458e+05
1.2488e+05
1.2518e+05
1.2547e+05
1.2578e+05
1.2609e+05
1.2641e+05
1.2671e+05
1.2702e+05
1.2732e+05
1.2762e+05
1.2791e+05
1.2822e+05
1.2854e+05
1.2886e+05
1.2917e+05
1.2946e+05
1.2976e+05
1.3007e+05
1.3038e+05
1.3069e+05
1.31e+05
1.3131e+05
1.3161e+05
1.3191e+05
1.322e+05
1.3251e+05
1.3284e+05
1.3315e+05
1.3346e+05
1.3376e+05
1.3405e+05
1.3436e+05
1.3466e+05
1.3497e+05
1.3529e+05
1.3561e+05
1.359e+05
1.362e+05
1.3649e+05
1.368e+05
1.3712e+05
1.3744e+05
1.3774e+05
1.3804e+05
1.3835e+05
1.3864e+05
1.3895e+05
1.3926e+05
1.3957e+05
1.3988e+05
1.4019e+05
1.4048e+05
1.4078e+05
1.411e+05
1.4141e+05
1.4172e+05
1.4203e+05
1.4233e+05
1.4263e+05
1.4293e+05
1.4324e+05
1.4355e+05
1.4387e+05
1.4418e+05
1.4448e+05
1.4477e+05
1.4507e+05
1.4538e+05
1.457e+05
1.4601e+05
1.4632e+05
1.4662e+05
1.4692e+05
1.4722e+05
1.4752e+05
1.4784e+05
1.4815e+05
1.4847e+05
1.4877e+05
1.4906e+05
1.4936e+05
1.4967e+05
1.4999e+05
1.503e+05
1.5061e+05
1.5091e+05
1.5121e+05
1.5151e+05
1.5181e+05
1.5212e+05
1.5245e+05
1.5276e+05
1.5306e+05
1.5336e+05
1.5365e+05
1.5396e+05
1.5428e+05
1.5459e+05
1.549e+05
1.5521e+05
1.5551e+05
1.558e+05
1.561e+05
1.5641e+05
1.5674e+05
1.5705e+05
1.5735e+05
1.5765e+05
1.5795e+05
1.5825e+05
1.5856e+05
1.5888e+05
1.5919e+05
1.5949e+05
1.5979e+05
1.6009e+05
1.6039e+05
1.6071e+05
1.6103e+05
1.6134e+05
1.6164e+05
1.6193e+05
1.6223e+05
1.6254e+05
1.6285e+05
1.6316e+05
1.6348e+05
1.6379e+05
1.6408e+05
1.6437e+05
1.6468e+05
1.6499e+05
1.6531e+05
1.6562e+05
1.6592e+05
1.6623e+05
1.6652e+05
1.6682e+05
1.6713e+05
1.6745e+05
1.6776e+05
1.6807e+05
1.6837e+05
1.6866e+05
1.6897e+05
1.6928e+05
1.696e+05
1.6991e+05
1.7021e+05
1.7051e+05
1.7081e+05
1.7111e+05
1.7142e+05
1.7174e+05
1.7206e+05
1.7236e+05
1.7266e+05
1.7295e+05
1.7326e+05
1.7357e+05
1.7388e+05
1.7419e+05
1.7451e+05
1.7481e+05
1.751e+05
1.754e+05
1.757e+05
1.7602e+05
1.7634e+05
1.7665e+05
1.7694e+05
1.7724e+05
1.7755e+05
1.7786e+05
1.7817e+05
1.7848e+05
1.7879e+05
1.7909e+05
1.7939e+05
1.7968e+05
1.7999e+05
1.8032e+05
1.8063e+05
1.8094e+05
1.8124e+05
1.8153e+05
1.8183e+05
1.821e+05
1.8243e+05
1.8274e+05
1.8306e+05
1.8336e+05
1.8365e+05
1.8394e+05
1.8425e+05
1.8457e+05
1.8489e+05
1.852e+05
1.855e+05
1.858e+05
1.861e+05
1.864e+05
1.8671e+05
1.8703e+05
1.8734e+05
1.8765e+05
1.8794e+05
1.8824e+05
1.8855e+05
1.8887e+05
1.8918e+05
1.8949e+05
1.8979e+05
1.9009e+05
1.9039e+05
1.9069e+05
1.91e+05
1.9132e+05
1.9164e+05
1.9194e+05
1.9223e+05
1.9253e+05
1.9284e+05
1.9316e+05
1.9347e+05
1.9378e+05
1.9408e+05
1.9438e+05
1.9468e+05
1.9498e+05
1.9529e+05
1.9561e+05
1.9592e+05
1.9622e+05
1.9652e+05
1.9682e+05
1.9713e+05
1.9744e+05
1.9776e+05
1.9807e+05
1.9837e+05
1.9867e+05
1.9896e+05
1.9926e+05
1.9958e+05
1.999e+05
2.0022e+05
2.0052e+05
2.0081e+05
2.0111e+05
2.0142e+05
2.0173e+05
2.0204e+05
2.0235e+05
2.0266e+05
2.0296e+05
2.0325e+05
2.0355e+05
2.0386e+05
2.0418e+05
2.045e+05
2.048e+05
2.051e+05
2.054e+05
2.057e+05
2.0601e+05
2.0632e+05
2.0664e+05
2.0695e+05
2.0724e+05
2.0754e+05
2.0784e+05
2.0816e+05
2.0848e+05
2.0879e+05
2.0909e+05
2.0939e+05
2.0969e+05
2.0999e+05
2.103e+05
2.1061e+05
2.1093e+05
2.1124e+05
2.1154e+05
2.1183e+05
2.1213e+05
2.1244e+05
2.1276e+05
2.1308e+05
2.133e+05
2.1363e+05
2.1393e+05
2.1422e+05
2.1452e+05
2.1484e+05
2.1516e+05
2.1547e+05
2.1577e+05
2.1606e+05
2.1636e+05
2.1668e+05
2.1699e+05
2.173e+05
2.1762e+05
2.1791e+05
2.1821e+05
2.1851e+05
2.1881e+05
2.1913e+05
2.1945e+05
2.1976e+05
2.2006e+05
2.2036e+05
2.2065e+05
2.2096e+05
2.2128e+05
2.2151e+05
2.2184e+05
2.2215e+05
2.2245e+05
2.2274e+05
2.2304e+05
2.2335e+05
2.2367e+05
2.2399e+05
2.2429e+05
2.2459e+05
2.2489e+05
2.2519e+05
2.255e+05
2.2582e+05
2.2613e+05
2.2644e+05
2.2674e+05
2.2703e+05
2.2733e+05
2.2764e+05
2.2797e+05
2.2828e+05
2.2858e+05
2.2888e+05
2.2918e+05
2.2948e+05
2.2979e+05
2.301e+05
2.3042e+05
2.3073e+05
2.3103e+05
2.3132e+05
2.3162e+05
2.3194e+05
2.3226e+05
2.3257e+05
2.3287e+05
2.3317e+05
2.3348e+05
2.3378e+05
2.3408e+05
2.344e+05
2.3471e+05
2.3502e+05
2.3532e+05
2.3561e+05
2.3591e+05
2.3623e+05
2.3655e+05
2.3686e+05
2.3716e+05
2.3746e+05
2.3776e+05
2.3806e+05
2.3837e+05
2.3868e+05
2.3901e+05
2.3931e+05
2.3961e+05
2.399e+05
2.402e+05
2.4052e+05
2.4084e+05
2.4115e+05
2.4145e+05
2.4176e+05
2.4205e+05
2.4235e+05
2.4265e+05
2.4297e+05
2.4329e+05
2.436e+05
2.439e+05
2.4419e+05
2.445e+05
2.4481e+05
2.4512e+05
2.4543e+05
2.4574e+05
2.4604e+05
2.4634e+05
2.4663e+05
2.4694e+05
2.4726e+05
2.4758e+05
2.4789e+05
2.4818e+05
2.4848e+05
2.4878e+05
2.4909e+05
2.4941e+05
2.4972e+05
2.5003e+05
2.5033e+05
2.5063e+05
2.5092e+05
2.5123e+05
2.5155e+05
2.5187e+05
2.5218e+05
2.5247e+05
2.5278e+05
2.5308e+05
2.5338e+05
2.5369e+05
2.54e+05
2.5432e+05
2.5462e+05
2.5492e+05
2.5521e+05
2.5552e+05
2.5584e+05
2.5615e+05
2.5646e+05
2.5676e+05
2.5706e+05
2.5736e+05
2.5767e+05
2.5798e+05
2.5829e+05
2.5861e+05
2.5891e+05
2.592e+05
2.595e+05
2.5981e+05
2.6013e+05
2.6044e+05
2.6075e+05
2.6106e+05
2.6136e+05
2.6166e+05
2.6195e+05
2.6226e+05
2.6258e+05
2.629e+05
2.632e+05
2.6349e+05
2.6379e+05
2.641e+05
2.6442e+05
2.6473e+05
2.6504e+05
2.6534e+05
2.6564e+05
2.6594e+05
2.6624e+05
2.6655e+05
2.6687e+05
2.6719e+05
2.6749e+05
2.6779e+05
2.6808e+05
2.6839e+05
2.6871e+05
2.6902e+05
2.6933e+05
2.6964e+05
2.6994e+05
2.7023e+05
2.7053e+05
2.7084e+05
2.7116e+05
2.7148e+05
2.7179e+05
2.7201e+05
2.7229e+05
2.7259e+05
2.729e+05
2.7321e+05
2.7353e+05
2.7384e+05
2.7414e+05
2.7443e+05
2.7473e+05
2.7504e+05
2.7536e+05
2.7568e+05
2.7598e+05
2.7628e+05
2.7658e+05
2.7688e+05
2.7719e+05
2.775e+05
2.7782e+05
2.7813e+05
2.7843e+05
2.7872e+05
2.7902e+05
2.7932e+05
2.7965e+05
2.7996e+05
2.8027e+05
2.8057e+05
2.8087e+05
2.8117e+05
2.8147e+05
2.8179e+05
2.821e+05
2.8241e+05
2.8268e+05
2.8295e+05
2.8324e+05
2.8355e+05
2.8387e+05
2.8418e+05
2.8449e+05
2.8479e+05
2.8509e+05
2.8539e+05
2.8569e+05
2.86e+05
2.8632e+05
2.8664e+05
2.8694e+05
2.8723e+05
2.8753e+05
2.8784e+05
2.8814e+05
2.8843e+05
2.8873e+05
2.8904e+05
2.8934e+05
2.8964e+05
2.8994e+05
2.9025e+05
2.9056e+05
2.9088e+05
2.9119e+05
2.9148e+05
2.9178e+05
2.9209e+05
2.924e+05
2.9271e+05
2.9303e+05
2.9333e+05
2.9363e+05
2.9392e+05
2.9422e+05
2.9453e+05
2.9486e+05
2.9517e+05
2.9548e+05
2.9577e+05
2.9607e+05
2.9631e+05
2.966e+05
2.9691e+05
2.9722e+05
2.9754e+05
2.9784e+05
2.9813e+05
2.9842e+05
2.9873e+05
2.9905e+05
2.9937e+05
2.9968e+05
2.9998e+05
3.0028e+05
3.0058e+05
3.0088e+05
3.0119e+05
3.0151e+05
3.0182e+05
3.0213e+05
3.0242e+05
3.0272e+05
3.0302e+05
3.0334e+05
3.0366e+05
3.0397e+05
3.0427e+05
3.0451e+05
3.0478e+05
3.0509e+05
3.054e+05
3.0571e+05
3.0603e+05
3.0634e+05
3.0663e+05
3.0693e+05
3.0723e+05
3.0754e+05
3.0787e+05
3.0818e+05
3.0848e+05
3.0878e+05
3.0908e+05
3.0938e+05
3.0969e+05
3.1e+05
3.1032e+05
3.1063e+05
3.1093e+05
3.1122e+05
3.1153e+05
3.1184e+05
3.1216e+05
3.1247e+05
3.1277e+05
3.1307e+05
3.1337e+05
3.1367e+05
3.1397e+05
3.143e+05
3.1461e+05
3.1492e+05
3.1522e+05
3.1551e+05
3.1582e+05
3.1613e+05
3.1644e+05
3.1675e+05
3.1707e+05
3.173e+05
3.1757e+05
3.1786e+05
3.1817e+05
3.1848e+05
3.188e+05
3.1912e+05
3.1942e+05
3.1971e+05
3.2002e+05
3.2032e+05
3.2063e+05
3.2095e+05
3.2126e+05
3.2156e+05
3.2186e+05
3.2215e+05
3.2246e+05
3.2278e+05
3.231e+05
3.234e+05
3.2371e+05
3.24e+05
3.243e+05
3.2461e+05
3.2492e+05
3.2523e+05
3.2555e+05
3.2585e+05
3.2614e+05
3.2638e+05
3.2666e+05
3.2698e+05
3.273e+05
3.2761e+05
3.2791e+05
3.2821e+05
3.2851e+05
3.2881e+05
3.2912e+05
3.2943e+05
3.2975e+05
3.3006e+05
3.3036e+05
3.3065e+05
3.3095e+05
3.3127e+05
3.3155e+05
3.3184e+05
3.3215e+05
3.3244e+05
3.3274e+05
3.3304e+05
3.3334e+05
3.3366e+05
3.3398e+05
3.3429e+05
3.3459e+05
3.3488e+05
3.3512e+05
3.354e+05
3.3572e+05
3.3604e+05
3.3634e+05
3.3665e+05
3.3695e+05
3.3724e+05
3.3754e+05
3.3786e+05
3.3818e+05
3.385e+05
3.388e+05
3.3909e+05
3.3939e+05
3.397e+05
3.4001e+05
3.4032e+05
3.4064e+05
3.4094e+05
3.4124e+05
3.4153e+05
3.4183e+05
3.4215e+05
3.4247e+05
3.4278e+05
3.4308e+05
3.4338e+05
3.4368e+05
3.4399e+05
3.443e+05
3.4461e+05
3.4492e+05
3.4523e+05
3.4553e+05
3.4582e+05
3.4612e+05
3.4643e+05
3.4676e+05
3.4707e+05
3.4738e+05
3.4767e+05
3.4798e+05
3.4828e+05
3.4859e+05
3.489e+05
3.4921e+05
3.4952e+05
3.4982e+05
3.5007e+05
3.5035e+05
3.5067e+05
3.5099e+05
3.513e+05
3.516e+05
3.519e+05
3.522e+05
3.525e+05
3.5281e+05
3.5312e+05
3.5344e+05
3.5375e+05
3.5405e+05
3.5434e+05
3.5464e+05
3.5495e+05
3.5528e+05
3.5559e+05
3.559e+05
3.562e+05
3.5644e+05
3.5672e+05
3.5702e+05
3.5734e+05
3.5765e+05
3.5797e+05
3.5827e+05
3.5856e+05
3.5886e+05
3.5917e+05
3.5949e+05
3.598e+05
3.6011e+05
3.6041e+05
3.6071e+05
3.61e+05
3.613e+05
3.6162e+05
3.6194e+05
3.6226e+05
3.6248e+05
3.6275e+05
3.6305e+05
3.6328e+05
3.6361e+05
3.6393e+05
3.6424e+05
3.6455e+05
3.6485e+05
3.6514e+05
3.6544e+05
3.6574e+05
3.6606e+05
3.6639e+05
3.6669e+05
3.6699e+05
3.6729e+05
3.6759e+05
3.6784e+05
3.6812e+05
3.6844e+05
3.6875e+05
3.6906e+05
3.6935e+05
3.6964e+05
3.6995e+05
3.7027e+05
3.7059e+05
3.709e+05
3.712e+05
3.715e+05
3.718e+05
3.721e+05
3.7241e+05
3.7272e+05
3.7304e+05
3.7335e+05
3.7364e+05
3.7393e+05
3.7424e+05
3.7455e+05
3.7487e+05
3.7519e+05
3.7549e+05
3.7579e+05
3.7609e+05
3.7638e+05
3.767e+05
3.7701e+05
3.7733e+05
3.7764e+05
3.7788e+05
3.7814e+05
3.7845e+05
3.7876e+05
3.7908e+05
3.7939e+05
3.797e+05
3.8e+05
3.803e+05
3.806e+05
3.809e+05
3.8122e+05
3.8154e+05
3.8185e+05
3.8214e+05
3.8244e+05
3.8274e+05
3.8305e+05
3.8337e+05
3.8362e+05
3.8391e+05
3.8422e+05
3.8451e+05
3.848e+05
3.8511e+05
3.8542e+05
3.8574e+05
3.8606e+05
3.8636e+05
3.8665e+05
3.8696e+05
3.8726e+05
3.8757e+05
3.8789e+05
3.882e+05
3.885e+05
3.888e+05
3.891e+05
3.894e+05
3.8972e+05
3.8998e+05
3.9027e+05
3.9057e+05
3.9087e+05
3.9117e+05
3.9147e+05
3.9178e+05
3.9209e+05
3.9241e+05
3.9272e+05
3.9301e+05
3.9331e+05
3.9361e+05
3.9392e+05
3.9424e+05
3.9456e+05
3.9486e+05
3.9516e+05
3.9546e+05
3.9576e+05
3.9607e+05
3.9638e+05
3.967e+05
3.9701e+05
3.973e+05
3.976e+05
3.979e+05
3.9822e+05
3.9854e+05
3.9879e+05
3.9907e+05
3.9937e+05
3.9967e+05
3.9997e+05
4.0027e+05
4.0058e+05
4.0091e+05
4.0122e+05
4.0151e+05
4.0181e+05
4.021e+05
4.0242e+05
4.0273e+05
4.0305e+05
4.0336e+05
4.0366e+05
4.0396e+05
4.0425e+05
4.0456e+05
4.0487e+05
4.0514e+05
4.0543e+05
4.0574e+05
4.0602e+05
4.0633e+05
4.0664e+05
4.0695e+05
4.0726e+05
4.0757e+05
4.0788e+05
4.0818e+05
4.0847e+05
4.0877e+05
4.09e+05
4.093e+05
4.0961e+05
4.0991e+05
4.1021e+05
4.1051e+05
4.1081e+05
4.1112e+05
4.1143e+05
4.1175e+05
4.12e+05
4.1228e+05
4.1257e+05
4.1286e+05
4.1317e+05
4.1348e+05
4.1381e+05
4.1412e+05
4.1442e+05
4.1472e+05
4.1502e+05
4.1532e+05
4.1563e+05
4.1595e+05
4.1619e+05
4.1648e+05
4.1677e+05
4.1706e+05
4.1736e+05
4.1769e+05
4.18e+05
4.1831e+05
4.1862e+05
4.1891e+05
4.1916e+05
4.1943e+05
4.1974e+05
4.2005e+05
4.2037e+05
4.2068e+05
4.2098e+05
4.2127e+05
4.2157e+05
4.2188e+05
4.2215e+05
4.2244e+05
4.2275e+05
4.2305e+05
4.2335e+05
4.2365e+05
4.2395e+05
4.2426e+05
4.2458e+05
4.249e+05
4.252e+05
4.2549e+05
4.2572e+05
4.2601e+05
4.2632e+05
4.2664e+05
4.2695e+05
4.2726e+05
4.2756e+05
4.2785e+05
4.2815e+05
4.2846e+05
4.2878e+05
4.291e+05
4.294e+05
4.297e+05
4.2999e+05
4.303e+05
4.3061e+05
4.3093e+05
4.3124e+05
4.315e+05
4.3179e+05
4.3208e+05
4.3238e+05
4.3268e+05
4.33e+05
4.3332e+05
4.3363e+05
4.3393e+05
4.3423e+05
4.3445e+05
4.3478e+05
4.351e+05
4.3541e+05
4.3572e+05
4.3603e+05
4.3632e+05
4.3662e+05
4.3692e+05
4.3724e+05
4.3756e+05
4.3787e+05
4.3817e+05
4.3847e+05
4.3877e+05
4.3907e+05
4.3938e+05
4.397e+05
4.4002e+05
4.4032e+05
4.4061e+05
4.4091e+05
4.4121e+05
4.4153e+05
4.4184e+05
4.4216e+05
4.4246e+05
4.4276e+05
4.4306e+05
4.4336e+05
4.4367e+05
4.4399e+05
4.4431e+05
4.4461e+05
4.449e+05
4.452e+05
4.455e+05
4.4582e+05
4.4614e+05
4.4645e+05
4.4675e+05
4.4703e+05
4.4705e+05
4.4735e+05
4.4764e+05
4.4776e+05
4.4796e+05
4.4828e+05
4.486e+05
4.489e+05
4.4919e+05
4.4949e+05
4.4979e+05
4.501e+05
4.5042e+05
4.5074e+05
4.5105e+05
4.5134e+05
4.5163e+05
4.5194e+05
4.5224e+05
4.5256e+05
4.5288e+05
4.5318e+05
4.5348e+05
4.5378e+05
4.5409e+05
4.544e+05
4.5471e+05
4.5498e+05
4.5528e+05
4.5559e+05
4.5588e+05
4.5618e+05
4.5649e+05
4.5681e+05
4.5712e+05
4.5743e+05
4.5773e+05
4.5803e+05
4.5833e+05
4.5864e+05
4.5895e+05
4.5927e+05
4.5958e+05
4.5988e+05
4.6017e+05
4.6047e+05
4.6078e+05
4.611e+05
4.6141e+05
4.6172e+05
4.6202e+05
4.6232e+05
4.6262e+05
4.6293e+05
4.6324e+05
4.6356e+05
4.6387e+05
4.6417e+05
4.6446e+05
4.6476e+05
4.6507e+05
4.6539e+05
4.657e+05
4.6602e+05
4.6631e+05
4.6662e+05
4.6691e+05
4.6722e+05
4.6753e+05
4.6786e+05
4.6817e+05
4.6846e+05
4.6876e+05
4.6905e+05
4.6936e+05
4.6968e+05
4.6999e+05
4.703e+05
4.7061e+05
4.7091e+05
4.712e+05
4.715e+05
4.7182e+05
4.7214e+05
4.7245e+05
4.7275e+05
4.7304e+05
4.7335e+05
4.7366e+05
4.7397e+05
4.7428e+05
4.746e+05
4.749e+05
4.752e+05
4.7549e+05
4.758e+05
4.7612e+05
4.7643e+05
4.7674e+05
4.7704e+05
4.7734e+05
4.7764e+05
4.7794e+05
4.7826e+05
4.7857e+05
4.7889e+05
4.7919e+05
4.7948e+05
4.7978e+05
4.8008e+05
4.804e+05
4.8072e+05
4.8103e+05
4.8133e+05
4.8163e+05
4.8193e+05
4.8223e+05
4.8255e+05
4.8286e+05
4.8318e+05
4.8348e+05
4.8377e+05
4.8407e+05
4.8438e+05
4.8469e+05
4.85e+05
4.8532e+05
4.8562e+05
4.8592e+05
4.8622e+05
4.8652e+05
4.8683e+05
4.8716e+05
4.8747e+05
4.8777e+05
4.8806e+05
4.8836e+05
4.8866e+05
4.8898e+05
4.8929e+05
4.896e+05
4.8992e+05
4.9021e+05
4.905e+05
4.908e+05
4.9112e+05
4.9143e+05
4.9175e+05
4.9206e+05
4.9235e+05
4.9265e+05
4.9295e+05
4.9326e+05
4.9358e+05
4.9389e+05
4.942e+05
4.9451e+05
4.948e+05
4.951e+05
4.9541e+05
4.9573e+05
4.9604e+05
4.9634e+05
4.9664e+05
4.9694e+05
4.9724e+05
4.9755e+05
4.9779e+05
4.9808e+05
4.984e+05
4.987e+05
4.9899e+05
4.9929e+05
4.9959e+05
4.9991e+05
5.0023e+05
5.0054e+05
5.0084e+05
5.0114e+05
5.0144e+05
5.0174e+05
5.0206e+05
5.0237e+05
5.0269e+05
5.0299e+05
5.0324e+05
5.0351e+05
5.0381e+05
5.0413e+05
5.0445e+05
5.0476e+05
5.0506e+05
5.0536e+05
5.0566e+05
5.0596e+05
5.0624e+05
5.0655e+05
5.0687e+05
5.0718e+05
5.0747e+05
5.0776e+05
5.0807e+05
5.0838e+05
5.087e+05
5.0901e+05
5.0922e+05
5.0952e+05
5.0982e+05
5.1012e+05
5.1042e+05
5.1074e+05
5.1101e+05
5.113e+05
5.116e+05
5.1184e+05
5.1212e+05
5.1242e+05
5.1274e+05
5.1298e+05
5.1326e+05
5.1357e+05
5.1388e+05
5.141e+05
5.1437e+05
5.1464e+05
5.1493e+05
5.1524e+05
5.1556e+05
5.1586e+05
5.1615e+05
5.1645e+05
5.1676e+05
5.1707e+05
5.1738e+05
5.177e+05
5.1801e+05
5.183e+05
5.186e+05
5.189e+05
5.1921e+05
5.1953e+05
5.1984e+05
5.2014e+05
5.2045e+05
5.2074e+05
5.2104e+05
5.2135e+05
5.2167e+05
5.2199e+05
5.223e+05
5.226e+05
5.2288e+05
5.2319e+05
5.235e+05
5.2382e+05
5.2413e+05
5.2443e+05
5.2473e+05
5.2504e+05
5.2533e+05
5.2564e+05
5.2596e+05
5.2628e+05
5.2659e+05
5.2688e+05
5.2718e+05
5.2748e+05
5.2779e+05
5.281e+05
5.2841e+05
5.2872e+05
5.2903e+05
5.2932e+05
5.2962e+05
5.2993e+05
5.3025e+05
5.3057e+05
5.3088e+05
5.3117e+05
5.3146e+05
5.3177e+05
5.3208e+05
5.3239e+05
5.3271e+05
5.3302e+05
5.3332e+05
5.3362e+05
5.3391e+05
5.3422e+05
5.3455e+05
5.3486e+05
5.3516e+05
5.3546e+05
5.3575e+05
5.3606e+05
5.3636e+05
5.3668e+05
5.37e+05
5.3731e+05
5.3761e+05
5.379e+05
5.382e+05
5.3851e+05
5.3883e+05
5.3915e+05
5.3945e+05
5.3975e+05
5.4005e+05
5.4035e+05
5.4065e+05
5.4088e+05
5.4118e+05
5.415e+05
5.418e+05
5.421e+05
5.4239e+05
5.427e+05
5.4298e+05
5.4329e+05
5.436e+05
5.439e+05
5.442e+05
5.445e+05
5.448e+05
5.4511e+05
5.4543e+05
5.4575e+05
5.4606e+05
5.4635e+05
5.4664e+05
5.4694e+05
5.4726e+05
5.4757e+05
5.4788e+05
5.4819e+05
5.485e+05
5.4879e+05
5.4909e+05
5.494e+05
5.4972e+05
5.5004e+05
5.5034e+05
5.5064e+05
5.5093e+05
5.5124e+05
5.5155e+05
5.5186e+05
5.5218e+05
5.5248e+05
5.5279e+05
5.5308e+05
5.5338e+05
5.5369e+05
5.5402e+05
5.5424e+05
5.5452e+05
5.5482e+05
5.5511e+05
5.5541e+05
5.5572e+05
5.5603e+05
5.5635e+05
5.5667e+05
5.5697e+05
5.5726e+05
5.5756e+05
5.5786e+05
5.5818e+05
5.5846e+05
5.5875e+05
5.5905e+05
5.5935e+05
5.5964e+05
5.5994e+05
5.6025e+05
5.6052e+05
5.6083e+05
5.6115e+05
5.6144e+05
5.6173e+05
5.6204e+05
5.6235e+05
5.6267e+05
5.6298e+05
5.6328e+05
5.6358e+05
5.6388e+05
5.6418e+05
5.6448e+05
5.6481e+05
5.6513e+05
5.6544e+05
5.6573e+05
5.6603e+05
5.6633e+05
5.6664e+05
5.6695e+05
5.6719e+05
5.6747e+05
5.6778e+05
5.6808e+05
5.6837e+05
5.6868e+05
5.6892e+05
5.6921e+05
5.6953e+05
5.6984e+05
5.7013e+05
5.7043e+05
5.7065e+05
5.7094e+05
5.7125e+05
5.7156e+05
5.7187e+05
5.7218e+05
5.7241e+05
5.7269e+05
5.7299e+05
5.7331e+05
5.7363e+05
5.7394e+05
5.7424e+05
5.7453e+05
5.7483e+05
5.7514e+05
5.7545e+05
5.7576e+05
5.7608e+05
5.7638e+05
5.7668e+05
5.7698e+05
5.7728e+05
5.776e+05
5.7792e+05
5.7823e+05
5.7853e+05
5.7882e+05
5.7912e+05
5.7943e+05
5.7974e+05
5.8006e+05
5.8037e+05
5.8068e+05
5.8098e+05
5.8127e+05
5.8158e+05
5.819e+05
5.8221e+05
5.8252e+05
5.8282e+05
5.8312e+05
5.8342e+05
5.8372e+05
5.8403e+05
5.8435e+05
5.8467e+05
5.8498e+05
5.8527e+05
5.8556e+05
5.8587e+05
5.8619e+05
5.865e+05
5.8681e+05
5.8711e+05
5.8741e+05
5.8771e+05
5.8801e+05
5.8832e+05
5.8864e+05
5.8896e+05
5.8926e+05
5.8956e+05
5.8986e+05
5.9016e+05
5.9047e+05
5.9079e+05
5.911e+05
5.914e+05
5.9171e+05
5.92e+05
5.923e+05
5.9262e+05
5.9294e+05
5.9325e+05
5.9355e+05
5.9385e+05
5.9415e+05
5.9445e+05
5.9476e+05
5.9507e+05
5.9539e+05
5.957e+05
5.9599e+05
5.9629e+05
5.9659e+05
5.969e+05
5.9722e+05
5.9754e+05
5.9784e+05
5.9814e+05
5.9844e+05
5.9874e+05
5.9904e+05
5.9936e+05
5.9967e+05
5.9999e+05
6.0028e+05
6.0058e+05
6.0088e+05
6.012e+05
6.0152e+05
6.0182e+05
6.0213e+05
6.0243e+05
6.0273e+05
6.0302e+05
6.0333e+05
6.0365e+05
6.0397e+05
6.0428e+05
6.0457e+05
6.0487e+05
6.0517e+05
6.0548e+05
6.058e+05
6.0611e+05
6.0642e+05
6.0672e+05
6.0702e+05
6.0731e+05
6.0762e+05
6.0793e+05
6.0825e+05
6.0856e+05
6.0886e+05
6.0916e+05
6.0946e+05
6.0977e+05
6.1008e+05
6.104e+05
6.107e+05
6.1101e+05
6.113e+05
6.116e+05
6.119e+05
6.1223e+05
6.1255e+05
6.1285e+05
6.1315e+05
6.1345e+05
6.1375e+05
6.1406e+05
6.1437e+05
6.1468e+05
6.15e+05
6.153e+05
6.1559e+05
6.1589e+05
6.162e+05
6.1652e+05
6.1684e+05
6.1715e+05
6.1744e+05
6.1775e+05
6.1804e+05
6.1835e+05
6.1866e+05
6.1889e+05
6.1918e+05
6.1949e+05
6.1978e+05
6.2008e+05
6.2038e+05
6.207e+05
6.2102e+05
6.2133e+05
6.2163e+05
6.2193e+05
6.2223e+05
6.2253e+05
6.2283e+05
6.2306e+05
6.2337e+05
6.2368e+05
6.2397e+05
6.2427e+05
6.2456e+05
6.2488e+05
6.2519e+05
6.2543e+05
6.2571e+05
6.2602e+05
6.2632e+05
6.2661e+05
6.2691e+05
6.2722e+05
6.2754e+05
6.2777e+05
6.2806e+05
6.2835e+05
6.2865e+05
6.2896e+05
6.2927e+05
6.2958e+05
6.2989e+05
6.302e+05
6.305e+05
6.308e+05
6.3109e+05
6.314e+05
6.3173e+05
6.3204e+05
6.3235e+05
6.326e+05
6.3287e+05
6.3317e+05
6.3348e+05
6.3379e+05
6.3411e+05
6.3443e+05
6.3472e+05
6.3502e+05
6.3531e+05
6.3562e+05
6.3594e+05
6.3619e+05
6.3648e+05
6.3678e+05
6.3708e+05
6.3738e+05
6.3767e+05
6.3798e+05
6.383e+05
6.3862e+05
6.3893e+05
6.3922e+05
6.3951e+05
6.3982e+05
6.4013e+05
6.4045e+05
6.4076e+05
6.4106e+05
6.4137e+05
6.4167e+05
6.4196e+05
6.4227e+05
6.4259e+05
6.4291e+05
6.4321e+05
6.4351e+05
6.438e+05
6.441e+05
6.4442e+05
6.4474e+05
6.4505e+05
6.4536e+05
6.4566e+05
6.4595e+05
6.4616e+05
6.4645e+05
6.4676e+05
6.4708e+05
6.4739e+05
6.4762e+05
6.479e+05
6.482e+05
6.485e+05
6.4882e+05
6.4913e+05
6.4944e+05
6.4975e+05
