# Supplementary material for: Novel Method to Efficiently Create an mHealth App: Implementation of a Real-Time Electrocardiogram R Peak Detector
Source: JMIR Mhealth Uhealth. 2018 May 22;6(5):e118. doi: 10.2196/mhealth.8429 (PMC5989064; doi:10.2196/mhealth.8429)
Supplement: Multimedia Appendix 2 [file mhealth_v6i5e118_app2.zip › Submission_code/Cleaned database/mitdb/107_ann_qrs_cleaned.txt]

48
273
570
885
1207
1520
1821
2119
2415
2722
3034
3348
3662
3972
4268
4561
4861
5171
5491
5805
6110
6408
6713
7014
7319
7634
7947
8255
8552
8846
9143
9463
9782
10091
10399
10695
10995
11296
11605
11919
12241
12547
12840
13136
13432
13748
14069
14384
14689
14992
15289
15584
15890
16206
16523
16835
17129
17422
17728
18040
18355
18669
18976
19277
19577
19873
20174
20495
20814
21121
21418
21716
22015
22329
22644
22957
23268
23572
23868
24162
24467
24780
25102
25412
25711
26006
26315
26622
26931
27246
27554
27855
28153
28451
28752
29076
29392
29699
30001
30296
30598
30908
31220
31531
31849
32112
32403
32697
33001
33316
33638
33950
34250
34548
34851
35155
35463
35779
36092
36399
36693
36986
37290
37613
37931
38241
38546
38839
39138
39438
39748
40065
40387
40690
40983
41278
41579
41897
42216
42529
42832
43135
43431
43727
44037
44352
44669
44977
45274
45568
45878
46192
46503
46813
47117
47417
47715
48014
48321
48647
48960
49261
49560
49856
50159
50473
50788
51099
51413
51709
52002
52299
52606
52927
53249
53555
53848
54151
54452
54760
55072
55387
55696
55999
56292
56585
56898
57220
57536
57841
58142
58438
58740
59046
59356
59675
59989
60286
60578
60877
61183
61504
61820
62130
62429
62732
63031
63331
63645
63959
64272
64574
64869
65164
65479
65797
66108
66418
66717
67014
67316
67621
67929
68251
68563
68862
69155
69455
69764
70085
70398
70706
71009
71308
71606
71906
72222
72537
72853
73154
73448
73747
74060
74375
74686
75000
75299
75598
75893
76193
76507
76834
77146
77446
77742
78036
78344
78656
78968
79282
79593
79887
80178
80480
80791
81113
81429
81734
82029
82332
82634
82941
83257
83567
83875
84175
84470
84767
85089
85408
85716
86021
86315
86614
86918
87228
87539
87861
88164
88457
88753
89053
89369
89691
90005
90306
90607
90904
91202
91509
91825
92143
92454
92751
93042
93348
93592
93932
94241
94551
94849
95148
95443
95745
96063
96387
96697
96992
97289
97587
97897
98212
98526
98834
99141
99436
99729
100030
100350
100670
100980
101280
101580
101880
102190
102500
102810
103120
103420
103730
104020
104320
104640
104960
105270
105570
105870
106170
106480
106790
107100
107420
107720
108010
108310
108620
108930
109250
109560
109860
110160
110460
110770
111080
111390
111700
112010
112310
112600
112900
113230
113550
113850
114160
114450
114750
115060
115370
115680
116000
116300
116600
116890
117200
117510
117830
118140
118440
118750
119040
119340
119650
119970
120280
120590
120890
121180
121490
121800
122120
122430
122730
123030
123330
123630
123940
124260
124580
124880
125180
125470
125780
126090
126410
126710
127020
127320
127620
127910
128220
128540
128860
129170
129460
129760
130070
130380
130690
131000
131310
131610
131910
132200
132510
132840
133150
133460
133760
134050
134360
134660
134970
135290
135610
135900
136200
136490
136800
137120
137440
137740
138040
138350
138640
138950
139260
139570
139880
140190
140480
140780
141100
141410
141720
142030
142330
142630
142930
143240
143550
143870
144180
144480
144770
145070
145380
145700
146010
146320
146620
146920
147220
147520
147840
148150
148470
148770
149060
149360
149670
149990
150300
150610
150910
151210
151510
151810
152120
152450
152760
153060
153360
153650
153960
154280
154590
154900
155210
155510
155800
156100
156410
156740
157050
157350
157650
157950
158250
158560
158880
159190
159490
159790
160090
160390
160710
161030
161340
161640
161930
162230
162540
162850
163160
163480
163790
164080
164370
164680
164990
165310
165620
165920
166230
166520
166820
167130
167450
167760
168070
168370
168660
168970
169280
169600
169910
170210
170510
170810
171110
171420
171740
172060
172360
172660
172950
173260
173570
173880
174190
174510
174810
175100
175400
175700
176020
176340
176650
176940
177240
177550
177860
178170
178480
178790
179090
179390
179680
179990
180320
180630
180940
181240
181530
181830
182100
182430
182740
183060
183360
183650
183940
184250
184570
184890
185200
185500
185800
186100
186400
186710
187030
187340
187650
187940
188240
188550
188870
189180
189490
189790
190090
190390
190690
191000
191320
191640
191940
192230
192530
192840
193160
193470
193780
194080
194380
194680
194980
195290
195610
195920
196220
196520
196820
197130
197440
197760
198070
198370
198670
198960
199260
199580
199900
200220
200520
200810
201110
201420
201730
202040
202350
202660
202960
203250
203550
203860
204180
204500
204800
205100
205400
205700
206010
206320
206640
206950
207240
207540
207840
208160
208480
208790
209090
209390
209690
209990
210300
210610
210930
211240
211540
211830
212130
212440
212760
213080
213300
213630
213930
214220
214520
214840
215160
215470
215770
216060
216360
216680
216990
217300
217620
217910
218210
218510
218810
219130
219450
219760
220060
220360
220650
220960
221280
221510
221840
222150
222450
222740
223040
223350
223670
223990
224290
224590
224890
225190
225500
225820
226130
226440
226740
227030
227330
227640
227970
228280
228580
228880
229180
229480
229790
230100
230420
230730
231030
231320
231620
231940
232260
232570
232870
233170
233480
233780
234080
234400
234710
235020
235320
235610
235910
236230
236550
236860
237160
237460
237760
238060
238370
238680
239010
239310
239610
239900
240200
240520
240840
241150
241450
241760
242050
242350
242650
242970
243290
243600
243900
244190
244500
244810
245120
245430
245740
246040
246340
246630
246940
247260
247580
247890
248180
248480
248780
249090
249410
249720
250030
250330
250630
250920
251230
251550
251870
252180
252470
252780
253080
253380
253690
254000
254320
254620
254920
255210
255520
255840
256150
256460
256760
257060
257360
257670
257980
258290
258610
258910
259200
259500
259810
260130
260440
260750
261060
261360
261660
261950
262260
262580
262900
263200
263490
263790
264100
264420
264730
265040
265340
265640
265940
266240
266550
266870
267190
267490
267790
268080
268390
268710
269020
269330
269640
269940
270230
270530
270840
271160
271480
271790
272010
272290
272590
272900
273210
273530
273840
274140
274430
274730
275040
275360
275680
275980
276280
276580
276880
277190
277500
277820
278130
278430
278720
279020
279320
279650
279960
280270
280570
280870
281170
281470
281790
282100
282410
282680
282950
283240
283550
283870
284180
284490
284790
285090
285390
285690
286000
286320
286640
286940
287230
287530
287840
288140
288430
288730
289040
289340
289640
289940
290250
290560
290880
291190
291480
291780
292090
292400
292710
293030
293330
293630
293920
294220
294530
294860
295170
295480
295770
296070
296310
296600
296910
297220
297540
297840
298130
298420
298730
299050
299370
299680
299980
300280
300580
300880
301190
301510
301820
302130
302420
302720
303020
303340
303660
303970
304270
304510
304780
305090
305400
305710
306030
306340
306630
306930
307230
307540
307870
308180
308480
308780
309080
309380
309690
310000
310320
310630
310930
311220
311530
311840
312160
312470
312770
313070
313370
313670
313970
314300
314610
314920
315220
315510
315820
316130
316440
316750
317070
317300
317570
317860
318170
318480
318800
319120
319420
319710
320020
320320
320630
320950
321260
321560
321860
322150
322460
322780
323100
323400
323710
324000
324300
324610
324920
325230
325550
325850
326140
326380
326660
326980
327300
327610
327910
328210
328510
328810
329120
329430
329750
330060
330360
330650
330950
331270
331550
331840
332150
332440
332740
333040
333340
333660
333980
334290
334590
334880
335120
335400
335720
336040
336340
336650
336950
337240
337540
337860
338180
338500
338800
339090
339390
339700
340010
340320
340640
340940
341240
341530
341830
342150
342470
342780
343080
343380
343680
343990
344300
344610
344920
345230
345530
345820
346120
346430
346760
347070
347380
347670
347980
348280
348590
348900
349210
349520
349820
350070
350350
350670
350990
351300
351600
351900
352200
352500
352810
353120
353440
353750
354050
354340
354640
354950
355280
355590
355900
356200
356440
356720
357020
357340
357650
357970
358270
358560
358860
359170
359490
359800
360110
360410
360710
361000
361300
361620
361940
362260
362480
362750
363050
363280
363610
363930
364240
364550
364850
365140
365440
365740
366060
366390
366690
366990
367290
367590
367840
368120
368440
368750
369060
369350
369640
369950
370270
370590
370900
371200
371500
371800
372100
372410
372720
373040
373350
373640
373930
374240
374550
374870
375190
375490
375790
376090
376380
376700
377010
377330
377640
377880
378140
378450
378760
379080
379390
379700
380000
380300
380600
380900
381220
381540
381850
382140
382440
382740
383050
383370
383620
383910
384220
384510
384800
385110
385420
385740
386060
386360
386650
386960
387260
387570
387890
388200
388500
388800
389100
389400
389720
389980
390270
390570
390870
391170
391470
391780
392090
392410
392720
393010
393310
393610
393920
394240
394560
394860
395160
395460
395760
396070
396380
396700
397010
397300
397600
397900
398220
398540
398790
399070
399370
399670
399970
400270
400580
400910
401220
401510
401810
402100
402420
402730
403050
403360
403660
403960
404250
404560
404870
405140
405430
405740
406020
406330
406640
406950
407260
407570
407880
408180
408470
408770
409000
409300
409610
409910
410210
410510
410810
411120
411430
411750
412000
412280
412570
412860
413170
413480
413810
414120
414420
414720
415020
415320
415630
415950
416190
416480
416770
417060
417360
417690
418000
418310
418620
418910
419160
419430
419740
420050
420370
420680
420980
421270
421570
421880
422150
422440
422750
423050
423350
423650
423950
424260
424580
424900
425200
425490
425720
426010
426320
426640
426950
427260
427560
427850
428150
428460
428780
429100
429400
429700
429990
430300
430610
430930
431240
431500
431790
432080
432380
432680
433000
433320
433630
433930
434230
434450
434780
435100
435410
435720
436030
436320
436620
436920
437240
437560
437870
438170
438470
438770
439070
439380
439700
440020
440320
440610
440910
441210
441530
441840
442160
442460
442760
443060
443360
443670
443990
444310
444610
444900
445200
445500
445820
446140
446450
446750
447050
447350
447640
447960
448280
448600
448900
449190
449490
449790
450100
450420
450740
451050
451340
451630
451940
452240
452560
452880
453180
453480
453780
454090
454400
454710
454980
455280
455590
455880
456180
456490
456810
457120
457430
457730
458030
458330
458640
458950
459270
459580
459880
460170
460470
460780
461100
461410
461720
462020
462320
462620
462930
463240
463560
463870
464170
464460
464760
465070
465390
465700
466020
466310
466620
466910
467220
467530
467860
468170
468460
468760
469050
469360
469680
469990
470300
470610
470910
471200
471500
471820
472140
472450
472750
473040
473350
473660
473970
474280
474600
474900
475200
475490
475800
476120
476430
476740
477040
477340
477640
477940
478260
478570
478890
479190
479480
479780
480080
480400
480720
481030
481330
481630
481930
482230
482550
482860
483180
483480
483770
484070
484380
484690
485000
485320
485620
485920
486220
486520
486830
487160
487470
487770
488060
488360
488660
488980
489290
489600
489920
490210
490500
490800
491120
491430
491750
492060
492350
492650
492950
493260
493580
493890
494200
494510
494800
495100
495410
495730
496040
496340
496640
496940
497240
497550
497790
498080
498400
498700
498990
499290
499590
499910
500230
500540
500840
501140
501440
501740
502060
502370
502690
502990
503240
503510
503810
504130
504450
504760
505060
505360
505660
505960
506240
506550
506870
507180
507470
507760
508070
508380
508700
509010
509220
509520
509820
510120
510420
510740
511010
511300
511600
511840
512120
512420
512740
512980
513260
513570
513880
514100
514370
514640
514930
515240
515560
515860
516150
516450
516760
517070
517380
517700
518010
518300
518600
518900
519210
519530
519840
520140
520450
520740
521040
521350
521670
521990
522300
522600
522880
523190
523500
523820
524130
524430
524730
525040
525330
525640
525960
526280
526590
526880
527180
527480
527790
528100
528410
528720
529030
529320
529620
529930
530250
530570
530880
531170
531460
531770
532080
532390
532710
533020
533320
533620
533910
534220
534550
534860
535160
535460
535750
536060
536360
536680
537000
537310
537610
537900
538200
538510
538830
539150
539450
539750
540050
540350
540650
540880
541180
541500
541800
542100
542390
542700
542980
543290
543600
543900
544200
544500
544800
545110
545430
545750
546060
546350
546640
546940
547260
547570
547880
548190
548500
548790
549090
549400
549720
550040
550340
550640
550930
551240
551550
551860
552180
552480
552790
553080
553380
553690
554020
554240
554520
554820
555110
555410
555720
556030
556350
556670
556970
557260
557560
557860
558180
558460
558750
559050
559350
559640
559940
560250
560520
560830
561150
561440
561730
562040
562350
562670
562980
563280
563580
563880
564180
564480
564810
565130
565440
565730
566030
566330
566640
566950
567190
567470
567780
568080
568370
568680
568920
569210
569530
569840
570130
570430
570650
570940
571250
571560
571870
572180
572410
572690
572990
573310
573630
573940
574240
574530
574830
575140
575450
575760
576080
576380
576680
576980
577280
577600
577920
578230
578530
578820
579120
579430
579740
580060
580370
580680
580980
581270
581580
581900
582210
582520
582820
583120
583420
583720
584030
584350
584670
584980
585270
585560
585870
586190
586500
586810
587110
587410
587710
588010
588320
588640
588960
589260
589560
589860
590160
590470
590790
591100
591400
591710
592000
592300
592620
592940
593250
593550
593850
594150
594450
594760
595070
595390
595700
595990
596290
596590
596900
597220
597540
597840
598140
598440
598740
599040
599360
599670
599990
600280
600580
600880
601200
601520
601820
602130
602430
602730
603020
603330
603650
603970
604280
604570
604870
605170
605480
605800
606110
606420
606720
607020
607310
607620
607930
608250
608560
608860
609160
609460
609770
610080
610400
610700
611010
611300
611600
611900
612230
612550
612850
613150
613450
613750
614060
614370
614680
615000
615300
615590
615890
616200
616520
616840
617150
617440
617750
618040
618350
618660
618890
619180
619490
619780
620080
620380
620700
621020
621330
621630
621930
622230
622530
622830
623060
623370
623680
623970
624270
624560
624880
625190
625430
625710
626020
626320
626610
626910
627220
627540
627770
628060
628350
628650
628960
629270
629580
629890
630200
630500
630800
631090
631400
631730
632040
632350
632600
632870
633170
633480
633790
634110
634430
634720
635020
635310
635620
635940
636190
636480
636780
637080
637380
637670
637980
638300
638620
638930
639220
639510
639820
640130
640450
640760
641060
641370
641670
641960
642270
642590
642910
643210
643510
643800
644100
644420
644740
645050
645360
645660
645950
646160
646450
646760
647080
647390
647620
647900
648200
648500
648820
649130
649440
649750
