# Supplementary material for: Novel Method to Efficiently Create an mHealth App: Implementation of a Real-Time Electrocardiogram R Peak Detector
Source: JMIR Mhealth Uhealth. 2018 May 22;6(5):e118. doi: 10.2196/mhealth.8429 (PMC5989064; doi:10.2196/mhealth.8429)
Supplement: Multimedia Appendix 2 [file mhealth_v6i5e118_app2.zip › Submission_code/Cleaned database/mitdb/108m.hea]

108m 2 360 650000
108m.mat 16+24 200/mV 11 1024 999 -24080 0 MLII
108m.mat 16+24 200/mV 11 1024 868 -28914 0 V1
# 87 F 1227 654 x1
# Digoxin, Quinaglute
# There is borderline first degree AV block and sinus arrhythmia.  The
# PVCs are multiform.  The lower channel exhibits considerable noise and
# baseline shifts.
#Creator: wfdb2mat
#Source: record mitdb/108
