# Supplementary material for: Novel Method to Efficiently Create an mHealth App: Implementation of a Real-Time Electrocardiogram R Peak Detector
Source: JMIR Mhealth Uhealth. 2018 May 22;6(5):e118. doi: 10.2196/mhealth.8429 (PMC5989064; doi:10.2196/mhealth.8429)
Supplement: Multimedia Appendix 2 [file mhealth_v6i5e118_app2.zip › Submission_code/Cleaned database/mitdb/108_ann_qrs.txt]

24
89
443
790
1156
1494
1822
2158
2518
2890
3239
3594
3925
4106
4198
4603
4972
5351
5716
6116
6480
6887
7288
7688
8057
8433
8805
9197
9587
9925
9964
10326
10520
10697
10877
11001
11454
11820
12175
12510
12857
13237
13645
14074
14468
14848
15223
15621
16019
16404
16789
17162
17535
17933
18328
18686
19046
19417
19803
20194
20587
20943
21309
21677
22055
22428
22795
23190
23611
24038
24455
24851
25233
25618
25992
26387
26788
27182
27546
27927
28314
28718
29101
29456
29797
30151
30546
30977
31421
31856
32263
32699
33122
33514
33890
34260
34626
35019
35415
35765
36116
36474
36850
37298
37782
38199
38591
38992
39389
39781
40171
40539
40916
41309
41702
42093
42469
42840
43222
43619
44009
44392
44778
45148
45519
45907
46306
46507
46661
47007
47353
47728
48195
48639
49010
49154
49394
49481
49782
50178
50546
50915
51268
51624
52010
52397
52776
53150
53502
53866
54261
54663
55040
55412
55783
56174
56566
56969
57330
57713
58081
58485
58868
59290
59650
60003
60371
60788
61181
61582
61954
62323
62699
63109
63492
63873
64248
64616
64996
65394
65793
66160
66542
66913
67297
67686
68076
68452
68800
69174
69529
69922
70277
70728
71159
71629
72058
72459
72840
73221
73605
74005
74394
74780
75133
75512
75894
76310
76704
77063
77436
77830
78198
78331
78593
78978
79339
79725
80113
80493
80861
81218
81558
81902
82282
82676
83135
83546
83825
84361
84810
85226
85584
85967
86318
86711
87079
87467
87838
88217
88599
88988
89412
89518
89813
90198
90564
90961
91359
91752
92123
92494
92867
93265
93627
94007
94367
94732
95074
95450
95874
96331
96766
97145
97199
97563
97982
98353
98706
99068
99444
99838
1.0021e+05
1.0058e+05
1.0094e+05
1.0131e+05
1.0167e+05
1.0204e+05
1.024e+05
1.0278e+05
1.0322e+05
1.0362e+05
1.0404e+05
1.0446e+05
1.0484e+05
1.0523e+05
1.056e+05
1.0598e+05
1.0638e+05
1.068e+05
1.0718e+05
1.0733e+05
1.0759e+05
1.0795e+05
1.0834e+05
1.0874e+05
1.0914e+05
1.0954e+05
1.0989e+05
1.103e+05
1.1071e+05
1.111e+05
1.115e+05
1.1186e+05
1.1225e+05
1.1265e+05
1.1305e+05
1.1344e+05
1.1382e+05
1.142e+05
1.1457e+05
1.1499e+05
1.1538e+05
1.1577e+05
1.1614e+05
1.1652e+05
1.169e+05
1.1732e+05
1.1758e+05
1.1771e+05
1.181e+05
1.1848e+05
1.1887e+05
1.1926e+05
1.1968e+05
1.2006e+05
1.2043e+05
1.2082e+05
1.2122e+05
1.214e+05
1.2162e+05
1.2201e+05
1.224e+05
1.2274e+05
1.2311e+05
1.2349e+05
1.2389e+05
1.2427e+05
1.2464e+05
1.25e+05
1.2538e+05
1.2577e+05
1.2617e+05
1.2654e+05
1.2693e+05
1.2731e+05
1.2768e+05
1.2809e+05
1.285e+05
1.2886e+05
1.2925e+05
1.2963e+05
1.3002e+05
1.3042e+05
1.3081e+05
1.3119e+05
1.3156e+05
1.3195e+05
1.3234e+05
1.3274e+05
1.331e+05
1.3346e+05
1.338e+05
1.3416e+05
1.3454e+05
1.3493e+05
1.3541e+05
1.3585e+05
1.3626e+05
1.3666e+05
1.3708e+05
1.3745e+05
1.3783e+05
1.3822e+05
1.386e+05
1.3902e+05
1.394e+05
1.3977e+05
1.4015e+05
1.4054e+05
1.4094e+05
1.4133e+05
1.4172e+05
1.421e+05
1.4247e+05
1.4288e+05
1.4329e+05
1.4369e+05
1.4408e+05
1.4447e+05
1.4485e+05
1.4527e+05
1.4567e+05
1.4606e+05
1.4646e+05
1.4684e+05
1.4725e+05
1.4766e+05
1.4807e+05
1.4845e+05
1.4884e+05
1.4924e+05
1.4964e+05
1.5006e+05
1.5045e+05
1.5083e+05
1.5122e+05
1.5161e+05
1.5202e+05
1.5241e+05
1.5279e+05
1.5314e+05
1.5354e+05
1.5392e+05
1.5431e+05
1.5467e+05
1.5504e+05
1.5542e+05
1.558e+05
1.5621e+05
1.5658e+05
1.5695e+05
1.5732e+05
1.577e+05
1.5808e+05
1.5847e+05
1.5884e+05
1.592e+05
1.5956e+05
1.5996e+05
1.6045e+05
1.6089e+05
1.6129e+05
1.6168e+05
1.62e+05
1.6206e+05
1.6246e+05
1.6284e+05
1.6304e+05
1.6323e+05
1.6358e+05
1.6394e+05
1.6433e+05
1.6472e+05
1.6511e+05
1.6549e+05
1.6587e+05
1.6625e+05
1.6663e+05
1.6703e+05
1.6712e+05
1.6742e+05
1.6778e+05
1.6815e+05
1.6852e+05
1.6891e+05
1.693e+05
1.6969e+05
1.7005e+05
1.7043e+05
1.708e+05
1.7119e+05
1.7158e+05
1.7196e+05
1.7233e+05
1.7268e+05
1.7307e+05
1.7345e+05
1.7382e+05
1.7419e+05
1.7454e+05
1.7488e+05
1.7526e+05
1.7568e+05
1.7613e+05
1.7653e+05
1.7691e+05
1.7729e+05
1.7768e+05
1.7808e+05
1.7844e+05
1.7879e+05
1.7916e+05
1.795e+05
1.7984e+05
1.799e+05
1.8004e+05
1.8018e+05
1.8062e+05
1.8071e+05
1.8103e+05
1.814e+05
1.8179e+05
1.8216e+05
1.8256e+05
1.8292e+05
1.8327e+05
1.8365e+05
1.8404e+05
1.8442e+05
1.848e+05
1.8516e+05
1.8551e+05
1.8587e+05
1.8636e+05
1.8681e+05
1.8721e+05
1.876e+05
1.8798e+05
1.8837e+05
1.8878e+05
1.8915e+05
1.895e+05
1.8988e+05
1.9024e+05
1.9062e+05
1.91e+05
1.9136e+05
1.917e+05
1.9206e+05
1.9243e+05
1.9288e+05
1.9334e+05
1.9355e+05
1.937e+05
1.9413e+05
1.9455e+05
1.9494e+05
1.9532e+05
1.957e+05
1.9607e+05
1.9643e+05
1.968e+05
1.9718e+05
1.9755e+05
1.9791e+05
1.9837e+05
1.9883e+05
1.9924e+05
1.9966e+05
2.0005e+05
2.0042e+05
2.0079e+05
2.0119e+05
2.0158e+05
2.0197e+05
2.0234e+05
2.027e+05
2.0308e+05
2.0347e+05
2.0384e+05
2.0422e+05
2.0461e+05
2.0506e+05
2.055e+05
2.0573e+05
2.0631e+05
2.067e+05
2.0707e+05
2.0744e+05
2.0781e+05
2.0821e+05
2.0858e+05
2.0893e+05
2.0929e+05
2.0965e+05
2.1002e+05
2.1046e+05
2.1089e+05
2.1127e+05
2.1164e+05
2.1202e+05
2.124e+05
2.1281e+05
2.1319e+05
2.1355e+05
2.1394e+05
2.1433e+05
2.1471e+05
2.151e+05
2.1547e+05
2.1584e+05
2.1622e+05
2.1662e+05
2.17e+05
2.1736e+05
2.1773e+05
2.1807e+05
2.1844e+05
2.1891e+05
2.1939e+05
2.1981e+05
2.2021e+05
2.206e+05
2.2099e+05
2.2121e+05
2.2131e+05
2.2174e+05
2.2209e+05
2.2245e+05
2.2281e+05
2.2322e+05
2.2366e+05
2.2405e+05
2.2444e+05
2.2482e+05
2.2523e+05
2.2561e+05
2.26e+05
2.2637e+05
2.2674e+05
2.2713e+05
2.2753e+05
2.279e+05
2.2828e+05
2.2864e+05
2.2901e+05
2.2938e+05
2.2976e+05
2.3014e+05
2.3048e+05
2.3095e+05
2.3137e+05
2.3178e+05
2.3218e+05
2.3259e+05
2.3296e+05
2.3337e+05
2.3375e+05
2.3414e+05
2.3452e+05
2.3487e+05
2.3523e+05
2.3559e+05
2.36e+05
2.3638e+05
2.3675e+05
2.3712e+05
2.3749e+05
2.3784e+05
2.383e+05
2.388e+05
2.3921e+05
2.3964e+05
2.4002e+05
2.4045e+05
2.4086e+05
2.4122e+05
2.4159e+05
2.4199e+05
2.4239e+05
2.4279e+05
2.4316e+05
2.4352e+05
2.4388e+05
2.4426e+05
2.4466e+05
2.4504e+05
2.4543e+05
2.4578e+05
2.4615e+05
2.4654e+05
2.4695e+05
2.4734e+05
2.4773e+05
2.4812e+05
2.485e+05
2.4891e+05
2.4931e+05
2.4969e+05
2.5006e+05
2.5044e+05
2.5082e+05
2.5122e+05
2.5161e+05
2.5197e+05
2.5232e+05
2.5268e+05
2.5293e+05
2.5303e+05
2.5342e+05
2.5387e+05
2.5418e+05
2.5426e+05
2.5462e+05
2.5502e+05
2.5541e+05
2.558e+05
2.5616e+05
2.5651e+05
2.5684e+05
2.5719e+05
2.5762e+05
2.5796e+05
2.583e+05
2.5863e+05
2.5909e+05
2.5949e+05
2.5993e+05
2.6031e+05
2.6067e+05
2.6102e+05
2.6139e+05
2.6175e+05
2.6212e+05
2.6248e+05
2.6296e+05
2.6319e+05
2.6367e+05
2.6419e+05
2.6456e+05
2.6495e+05
2.6532e+05
2.6568e+05
2.6608e+05
2.6647e+05
2.6685e+05
2.6721e+05
2.6756e+05
2.6793e+05
2.6851e+05
2.687e+05
2.6898e+05
2.6937e+05
2.6978e+05
2.7018e+05
2.7058e+05
2.7099e+05
2.7137e+05
2.7175e+05
2.7213e+05
2.7252e+05
2.7291e+05
2.7328e+05
2.7363e+05
2.7399e+05
2.7445e+05
2.749e+05
2.753e+05
2.7569e+05
2.7605e+05
2.7618e+05
2.7643e+05
2.7682e+05
2.7719e+05
2.7757e+05
2.7791e+05
2.7806e+05
2.7829e+05
2.7866e+05
2.7905e+05
2.7943e+05
2.7979e+05
2.8015e+05
2.805e+05
2.8052e+05
2.8094e+05
2.8142e+05
2.8187e+05
2.8225e+05
2.8263e+05
2.8303e+05
2.8344e+05
2.8383e+05
2.8422e+05
2.8459e+05
2.8496e+05
2.8535e+05
2.8574e+05
2.8613e+05
2.865e+05
2.8686e+05
2.8723e+05
2.8762e+05
2.88e+05
2.8835e+05
2.8874e+05
2.8916e+05
2.8956e+05
2.8994e+05
2.9032e+05
2.9068e+05
2.9103e+05
2.9138e+05
2.9173e+05
2.9211e+05
2.9249e+05
2.9285e+05
2.9307e+05
2.932e+05
2.9356e+05
2.9394e+05
2.943e+05
2.9467e+05
2.948e+05
2.9504e+05
2.9539e+05
2.9574e+05
2.9613e+05
2.9652e+05
2.969e+05
2.9726e+05
2.9763e+05
2.9798e+05
2.9836e+05
2.9874e+05
2.9916e+05
2.9959e+05
2.9999e+05
3.0038e+05
3.0078e+05
3.0119e+05
3.0122e+05
3.0155e+05
3.0186e+05
3.019e+05
3.0231e+05
3.0272e+05
3.0312e+05
3.0351e+05
3.0389e+05
3.0425e+05
3.0463e+05
3.0501e+05
3.0537e+05
3.0575e+05
3.0612e+05
3.0668e+05
3.0696e+05
3.0738e+05
3.0778e+05
3.0818e+05
3.0855e+05
3.0893e+05
3.0933e+05
3.0971e+05
3.1008e+05
3.1045e+05
3.1081e+05
3.1116e+05
3.1154e+05
3.1169e+05
3.1199e+05
3.1242e+05
3.1263e+05
3.1284e+05
3.1295e+05
3.1324e+05
3.1365e+05
3.1406e+05
3.1444e+05
3.1482e+05
3.1518e+05
3.1561e+05
3.16e+05
3.1639e+05
3.1678e+05
3.1714e+05
3.1753e+05
3.1793e+05
3.1832e+05
3.1869e+05
3.191e+05
3.1947e+05
3.1986e+05
3.2026e+05
3.2066e+05
3.2104e+05
3.2141e+05
3.2179e+05
3.2218e+05
3.2258e+05
3.2295e+05
3.2333e+05
3.237e+05
3.2408e+05
3.2446e+05
3.2488e+05
3.2526e+05
3.256e+05
3.2601e+05
3.2639e+05
3.2658e+05
3.267e+05
3.2716e+05
3.2754e+05
3.279e+05
3.2827e+05
3.2865e+05
3.2904e+05
3.294e+05
3.2976e+05
3.3012e+05
3.3049e+05
3.31e+05
3.3146e+05
3.3187e+05
3.3226e+05
3.3264e+05
3.3304e+05
3.3344e+05
3.3383e+05
3.3419e+05
3.3421e+05
3.3436e+05
3.3457e+05
3.3495e+05
3.3534e+05
3.3572e+05
3.361e+05
3.363e+05
3.3643e+05
3.3649e+05
3.3678e+05
3.3716e+05
3.3763e+05
3.3807e+05
3.3849e+05
3.3889e+05
3.3929e+05
3.3971e+05
3.401e+05
3.4048e+05
3.4085e+05
3.4124e+05
3.4161e+05
3.4202e+05
3.4238e+05
3.4276e+05
3.4311e+05
3.4349e+05
3.4387e+05
3.4425e+05
3.4464e+05
3.4518e+05
3.4562e+05
3.4605e+05
3.4645e+05
3.4685e+05
3.4722e+05
3.4759e+05
3.4798e+05
3.4837e+05
3.4875e+05
3.4913e+05
3.4949e+05
3.4986e+05
3.5024e+05
3.5064e+05
3.5101e+05
3.514e+05
3.5176e+05
3.5214e+05
3.5253e+05
3.5292e+05
3.533e+05
3.5366e+05
3.5404e+05
3.5443e+05
3.5482e+05
3.5523e+05
3.556e+05
3.5598e+05
3.5636e+05
3.5676e+05
3.5715e+05
3.5753e+05
3.579e+05
3.5829e+05
3.5868e+05
3.5909e+05
3.595e+05
3.5988e+05
3.6026e+05
3.6066e+05
3.6105e+05
3.6145e+05
3.6186e+05
3.6224e+05
3.6263e+05
3.63e+05
3.6341e+05
3.6381e+05
3.6418e+05
3.6456e+05
3.6493e+05
3.6532e+05
3.657e+05
3.6609e+05
3.6635e+05
3.6645e+05
3.6681e+05
3.6719e+05
3.6756e+05
3.6791e+05
3.683e+05
3.6865e+05
3.69e+05
3.6947e+05
3.6991e+05
3.7031e+05
3.7067e+05
3.7106e+05
3.7143e+05
3.7182e+05
3.7223e+05
3.7262e+05
3.7298e+05
3.7335e+05
3.7352e+05
3.7372e+05
3.741e+05
3.7448e+05
3.7485e+05
3.752e+05
3.7556e+05
3.7594e+05
3.7636e+05
3.7674e+05
3.7711e+05
3.7745e+05
3.7779e+05
3.7814e+05
3.785e+05
3.7884e+05
3.7919e+05
3.7936e+05
3.7953e+05
3.7986e+05
3.802e+05
3.8056e+05
3.809e+05
3.8123e+05
3.8156e+05
3.8189e+05
3.8221e+05
3.8255e+05
3.8291e+05
3.8326e+05
3.836e+05
3.8393e+05
3.8428e+05
3.8462e+05
3.8497e+05
3.8532e+05
3.8565e+05
3.8597e+05
3.8629e+05
3.8663e+05
3.8697e+05
3.8731e+05
3.8764e+05
3.8795e+05
3.8827e+05
3.8858e+05
3.8891e+05
3.8923e+05
3.8955e+05
3.8988e+05
3.902e+05
3.905e+05
3.9085e+05
3.912e+05
3.9156e+05
3.9189e+05
3.9223e+05
3.9256e+05
3.9285e+05
3.9306e+05
3.9312e+05
3.9352e+05
3.9385e+05
3.9416e+05
3.9444e+05
3.9475e+05
3.9495e+05
3.9507e+05
3.9537e+05
3.9569e+05
3.96e+05
3.9631e+05
3.9662e+05
3.9692e+05
3.9724e+05
3.9756e+05
3.9791e+05
3.9826e+05
3.9859e+05
3.9892e+05
3.9923e+05
3.9958e+05
3.9974e+05
3.9992e+05
4.0025e+05
4.0058e+05
4.0093e+05
4.0125e+05
4.0161e+05
4.0198e+05
4.0235e+05
4.0268e+05
4.0302e+05
4.0336e+05
4.037e+05
4.0406e+05
4.0443e+05
4.048e+05
4.0511e+05
4.0544e+05
4.0561e+05
4.0579e+05
4.0611e+05
4.0657e+05
4.0694e+05
4.0729e+05
4.0763e+05
4.0814e+05
4.0855e+05
4.0892e+05
4.093e+05
4.0962e+05
4.0994e+05
4.1029e+05
4.1069e+05
4.1106e+05
4.115e+05
4.1184e+05
4.1219e+05
4.1256e+05
4.1296e+05
4.1351e+05
4.1396e+05
4.1437e+05
4.1476e+05
4.1515e+05
4.1554e+05
4.1587e+05
4.1623e+05
4.1668e+05
4.168e+05
4.1702e+05
4.1741e+05
4.1785e+05
4.182e+05
4.1858e+05
4.1896e+05
4.1936e+05
4.1976e+05
4.2014e+05
4.2052e+05
4.2085e+05
4.2125e+05
4.2167e+05
4.2177e+05
4.2216e+05
4.2252e+05
4.2292e+05
4.2332e+05
4.2373e+05
4.2412e+05
4.2451e+05
4.2486e+05
4.2524e+05
4.2563e+05
4.2602e+05
4.2645e+05
4.2706e+05
4.2743e+05
4.2784e+05
4.2824e+05
4.2866e+05
4.2904e+05
4.2913e+05
4.294e+05
4.2972e+05
4.2977e+05
4.3018e+05
4.3056e+05
4.3095e+05
4.315e+05
4.3198e+05
4.3242e+05
4.3282e+05
4.3319e+05
4.3356e+05
4.3392e+05
4.3431e+05
4.347e+05
4.3509e+05
4.3566e+05
4.3607e+05
4.3647e+05
4.3689e+05
4.373e+05
4.3755e+05
4.3767e+05
4.3803e+05
4.384e+05
4.3876e+05
4.3913e+05
4.3955e+05
4.3999e+05
4.4042e+05
4.4086e+05
4.4126e+05
4.4165e+05
4.4203e+05
4.424e+05
4.4275e+05
4.4314e+05
4.4351e+05
4.4387e+05
4.4423e+05
4.446e+05
4.4496e+05
4.4536e+05
4.4575e+05
4.4612e+05
4.4648e+05
4.4684e+05
4.4719e+05
4.4759e+05
4.4806e+05
4.484e+05
4.4875e+05
4.4912e+05
4.4949e+05
4.4986e+05
4.5022e+05
4.5057e+05
4.5091e+05
4.5125e+05
4.5161e+05
4.5197e+05
4.5232e+05
4.5244e+05
4.5265e+05
4.5298e+05
4.5333e+05
4.5367e+05
4.5403e+05
4.5436e+05
4.5471e+05
4.5505e+05
4.5537e+05
4.5572e+05
4.5606e+05
4.5642e+05
4.5676e+05
4.5708e+05
4.5726e+05
4.5775e+05
4.581e+05
4.5846e+05
4.5881e+05
4.5914e+05
4.5945e+05
4.5979e+05
4.6014e+05
4.605e+05
4.6086e+05
4.6122e+05
4.6156e+05
4.619e+05
4.6224e+05
4.626e+05
4.6294e+05
4.6329e+05
4.6362e+05
4.6393e+05
4.6426e+05
4.6461e+05
4.6496e+05
4.6531e+05
4.6565e+05
4.66e+05
4.6632e+05
4.6665e+05
4.6701e+05
4.6735e+05
4.6767e+05
4.6799e+05
4.683e+05
4.6862e+05
4.6896e+05
4.6932e+05
4.6964e+05
4.6998e+05
4.7014e+05
4.7032e+05
4.7064e+05
4.7098e+05
4.7132e+05
4.7166e+05
4.7199e+05
4.7231e+05
4.726e+05
4.7292e+05
4.7325e+05
4.7358e+05
4.7389e+05
4.7422e+05
4.7454e+05
4.7484e+05
4.7517e+05
4.7551e+05
4.7585e+05
4.7616e+05
4.765e+05
4.7681e+05
4.7711e+05
4.7745e+05
4.7779e+05
4.7814e+05
4.7846e+05
4.788e+05
4.7912e+05
4.7945e+05
4.798e+05
4.8016e+05
4.805e+05
4.8084e+05
4.8116e+05
4.8151e+05
4.8184e+05
4.8219e+05
4.8255e+05
4.8289e+05
4.832e+05
4.8352e+05
4.8385e+05
4.842e+05
4.8454e+05
4.8486e+05
4.8519e+05
4.8552e+05
4.8584e+05
4.8618e+05
4.8653e+05
4.8687e+05
4.8719e+05
4.8753e+05
4.8785e+05
4.8818e+05
4.8854e+05
4.8888e+05
4.8921e+05
4.8958e+05
4.8991e+05
4.9026e+05
4.9059e+05
4.908e+05
4.909e+05
4.9134e+05
4.9165e+05
4.9197e+05
4.923e+05
4.9263e+05
4.9295e+05
4.9329e+05
4.9361e+05
4.939e+05
4.942e+05
4.9452e+05
4.9485e+05
4.952e+05
4.9553e+05
4.9587e+05
4.9617e+05
4.9648e+05
4.968e+05
4.9714e+05
4.9748e+05
4.9781e+05
4.9815e+05
4.9847e+05
4.9879e+05
4.9912e+05
4.9945e+05
4.9979e+05
5.0011e+05
5.0042e+05
5.0074e+05
5.0106e+05
5.014e+05
5.0175e+05
5.0208e+05
5.0242e+05
5.0273e+05
5.0308e+05
5.0343e+05
5.0376e+05
5.0413e+05
5.0448e+05
5.0481e+05
5.0514e+05
5.0549e+05
5.0584e+05
5.0619e+05
5.0655e+05
5.0686e+05
5.072e+05
5.0756e+05
5.0793e+05
5.0827e+05
5.0863e+05
5.0897e+05
5.0929e+05
5.0963e+05
5.098e+05
5.1033e+05
5.1068e+05
5.1099e+05
5.1132e+05
5.1168e+05
5.12e+05
5.1235e+05
5.1273e+05
5.1306e+05
5.134e+05
5.1373e+05
5.1411e+05
5.1446e+05
5.1484e+05
5.1519e+05
5.1552e+05
5.1587e+05
5.1622e+05
5.166e+05
5.1698e+05
5.1732e+05
5.1766e+05
5.1802e+05
5.1837e+05
5.1875e+05
5.191e+05
5.1944e+05
5.1978e+05
5.2014e+05
5.2046e+05
5.208e+05
5.2118e+05
5.2152e+05
5.2188e+05
5.2223e+05
5.2256e+05
5.2298e+05
5.2336e+05
5.2373e+05
5.241e+05
5.2446e+05
5.248e+05
5.2518e+05
5.2553e+05
5.259e+05
5.2623e+05
5.2642e+05
5.2653e+05
5.2695e+05
5.2733e+05
5.2765e+05
5.2803e+05
5.2825e+05
5.2876e+05
5.2896e+05
5.2939e+05
5.2976e+05
5.3012e+05
5.3047e+05
5.3082e+05
5.3114e+05
5.3153e+05
5.319e+05
5.3224e+05
5.3261e+05
5.3297e+05
5.3334e+05
5.337e+05
5.3407e+05
5.3444e+05
5.3481e+05
5.3517e+05
5.3551e+05
5.3588e+05
5.3623e+05
5.366e+05
5.3696e+05
5.373e+05
5.3765e+05
5.3802e+05
5.3838e+05
5.3877e+05
5.3912e+05
5.3946e+05
5.3979e+05
5.4015e+05
5.4051e+05
5.4089e+05
5.4122e+05
5.4157e+05
5.4192e+05
5.4228e+05
5.4263e+05
5.43e+05
5.4337e+05
5.4371e+05
5.4409e+05
5.4447e+05
5.4483e+05
5.4521e+05
5.4555e+05
5.4592e+05
5.4628e+05
5.4668e+05
5.4703e+05
5.4741e+05
5.4775e+05
5.4812e+05
5.4846e+05
5.4889e+05
5.4927e+05
5.4966e+05
5.5004e+05
5.504e+05
5.5075e+05
5.5117e+05
5.5154e+05
5.519e+05
5.5229e+05
5.5264e+05
5.531e+05
5.5358e+05
5.5398e+05
5.5433e+05
5.5472e+05
5.5509e+05
5.5547e+05
5.5586e+05
5.5621e+05
5.5658e+05
5.5701e+05
5.5747e+05
5.5788e+05
5.583e+05
5.5867e+05
5.5905e+05
5.5942e+05
5.5985e+05
5.6024e+05
5.6063e+05
5.6099e+05
5.6136e+05
5.6174e+05
5.6216e+05
5.6256e+05
5.6295e+05
5.6332e+05
5.6371e+05
5.6409e+05
5.6447e+05
5.6485e+05
5.6521e+05
5.6557e+05
5.6595e+05
5.6631e+05
5.6668e+05
5.6704e+05
5.6739e+05
5.6775e+05
5.6811e+05
5.6855e+05
5.6898e+05
5.6934e+05
5.6972e+05
5.701e+05
5.7045e+05
5.7084e+05
5.7118e+05
5.7151e+05
5.7191e+05
5.7224e+05
5.7266e+05
5.7304e+05
5.7337e+05
5.7373e+05
5.7407e+05
5.7441e+05
5.7478e+05
5.7519e+05
5.7553e+05
5.7591e+05
5.7628e+05
5.7662e+05
5.7702e+05
5.774e+05
5.7778e+05
5.781e+05
5.7847e+05
5.7885e+05
5.792e+05
5.7959e+05
5.7994e+05
5.8029e+05
5.8062e+05
5.808e+05
5.8087e+05
5.8131e+05
5.8165e+05
5.8196e+05
5.8234e+05
5.8266e+05
5.83e+05
5.8334e+05
5.8374e+05
5.8406e+05
5.8441e+05
5.8479e+05
5.8511e+05
5.8545e+05
5.8584e+05
5.8622e+05
5.8654e+05
5.8694e+05
5.8729e+05
5.8763e+05
5.8803e+05
5.8838e+05
5.8875e+05
5.8906e+05
5.8942e+05
5.8976e+05
5.9014e+05
5.9049e+05
5.9084e+05
5.9119e+05
5.9151e+05
5.9185e+05
5.9224e+05
5.9258e+05
5.9294e+05
5.9328e+05
5.9364e+05
5.94e+05
5.9434e+05
5.9446e+05
5.9473e+05
5.9507e+05
5.9542e+05
5.9574e+05
5.9608e+05
5.9645e+05
5.9681e+05
5.9716e+05
5.9749e+05
5.9782e+05
5.9819e+05
5.9855e+05
5.989e+05
5.991e+05
5.9929e+05
5.9964e+05
6e+05
6.0036e+05
6.0075e+05
6.0111e+05
6.0149e+05
6.0183e+05
6.0217e+05
6.0253e+05
6.0291e+05
6.0328e+05
6.0363e+05
6.0398e+05
6.0431e+05
6.0466e+05
6.0502e+05
6.0539e+05
6.0575e+05
6.0608e+05
6.0642e+05
6.0675e+05
6.071e+05
6.0745e+05
6.078e+05
6.0812e+05
6.0844e+05
6.0876e+05
6.0908e+05
6.094e+05
6.0974e+05
6.1007e+05
6.1038e+05
6.1068e+05
6.1101e+05
6.1132e+05
6.1165e+05
6.1197e+05
6.1228e+05
6.1259e+05
6.1289e+05
6.1319e+05
6.135e+05
6.1381e+05
6.1412e+05
6.1442e+05
6.1472e+05
6.1502e+05
6.1532e+05
6.1563e+05
6.1596e+05
6.1628e+05
6.166e+05
6.1691e+05
6.1722e+05
6.1753e+05
6.1784e+05
6.1817e+05
6.1848e+05
6.1878e+05
6.1906e+05
6.1924e+05
6.193e+05
6.1964e+05
6.1993e+05
6.2023e+05
6.2054e+05
6.2083e+05
6.2111e+05
6.2139e+05
6.2167e+05
6.2196e+05
6.2226e+05
6.2255e+05
6.2286e+05
6.2316e+05
6.2344e+05
6.2373e+05
6.2402e+05
6.2432e+05
6.2463e+05
6.2493e+05
6.2524e+05
6.2554e+05
6.2582e+05
6.2611e+05
6.264e+05
6.2672e+05
6.2702e+05
6.2732e+05
6.2762e+05
6.2792e+05
6.282e+05
6.2849e+05
6.288e+05
6.2911e+05
6.2942e+05
6.2971e+05
6.3001e+05
6.3031e+05
6.3061e+05
6.3091e+05
6.3122e+05
6.3143e+05
6.3184e+05
6.3212e+05
6.3243e+05
6.3273e+05
6.3288e+05
6.3303e+05
6.3334e+05
6.3366e+05
6.3397e+05
6.3426e+05
6.3455e+05
6.3485e+05
6.3516e+05
6.3547e+05
6.3578e+05
6.3609e+05
6.364e+05
6.367e+05
6.37e+05
6.3732e+05
6.3764e+05
6.3795e+05
6.3827e+05
6.3857e+05
6.3888e+05
6.3919e+05
6.395e+05
6.3984e+05
6.4017e+05
6.4047e+05
6.4077e+05
6.4108e+05
6.4141e+05
6.4149e+05
6.4174e+05
6.421e+05
6.4245e+05
6.4277e+05
6.4309e+05
6.4342e+05
6.4374e+05
6.4407e+05
6.4441e+05
6.4473e+05
6.4504e+05
6.4533e+05
6.4562e+05
6.4595e+05
6.4627e+05
6.4646e+05
6.4659e+05
6.4692e+05
6.4724e+05
6.4755e+05
6.4786e+05
6.482e+05
6.4853e+05
6.4885e+05
6.4917e+05
6.4947e+05
6.4977e+05
