# Supplementary material for: Novel Method to Efficiently Create an mHealth App: Implementation of a Real-Time Electrocardiogram R Peak Detector
Source: JMIR Mhealth Uhealth. 2018 May 22;6(5):e118. doi: 10.2196/mhealth.8429 (PMC5989064; doi:10.2196/mhealth.8429)
Supplement: Multimedia Appendix 2 [file mhealth_v6i5e118_app2.zip › Submission_code/Cleaned database/mitdb/108_ann_qrs_cleaned.txt]

89
443
790
1156
1494
1822
2158
2518
2890
3239
3594
3925
4106
4603
4972
5351
5716
6116
6480
6887
7288
7688
8057
8433
8805
9197
9587
9925
9964
10326
10697
10877
11454
11820
12175
12510
12857
13237
13645
14074
14468
14848
15223
15621
16019
16404
16789
17162
17535
17933
18328
18686
19046
19417
19803
20194
20587
20943
21309
21677
22055
22428
22795
23190
23611
24038
24455
24851
25233
25618
25992
26387
26788
27182
27546
27927
28314
28718
29101
29456
29797
30151
30546
30977
31421
31856
32263
32699
33122
33514
33890
34260
34626
35019
35415
35765
36116
36474
36850
37298
37782
38199
38591
38992
39389
39781
40171
40539
40916
41309
41702
42093
42469
42840
43222
43619
44009
44392
44778
45148
45519
45907
46306
46661
47007
47353
47728
48195
48639
49010
49394
49782
50178
50546
50915
51268
51624
52010
52397
52776
53150
53502
53866
54261
54663
55040
55412
55783
56174
56566
56969
57330
57713
58081
58485
58868
59290
59650
60003
60371
60788
61181
61582
61954
62323
62699
63109
63492
63873
64248
64616
64996
65394
65793
66160
66542
66913
67297
67686
68076
68452
68800
69174
69529
69922
70277
70728
71159
71629
72058
72459
72840
73221
73605
74005
74394
74780
75133
75512
75894
76310
76704
77063
77436
77830
78198
78593
78978
79339
79725
80113
80493
80861
81218
81558
81902
82282
82676
83135
83546
83825
84361
84810
85226
85584
85967
86318
86711
87079
87467
87838
88217
88599
88988
89412
89813
90198
90564
90961
91359
91752
92123
92494
92867
93265
93627
94007
94367
94732
95074
95450
95874
96331
96766
97145
97199
97563
97982
98353
98706
99068
99444
99838
100210
100580
100940
101310
101670
102040
102400
102780
103220
103620
104040
104460
104840
105230
105600
105980
106380
106800
107180
107330
107590
107950
108340
108740
109140
109540
109890
110300
110710
111100
111500
111860
112250
112650
113050
113440
113820
114200
114570
114990
115380
115770
116140
116520
116900
117320
117710
118100
118480
118870
119260
119680
120060
120430
120820
121220
121620
122010
122400
122740
123110
123490
123890
124270
124640
125000
125380
125770
126170
126540
126930
127310
127680
128090
128500
128860
129250
129630
130020
130420
130810
131190
131560
131950
132340
132740
133100
133460
133800
134160
134540
134930
135410
135850
136260
136660
137080
137450
137830
138220
138600
139020
139400
139770
140150
140540
140940
141330
141720
142100
142470
142880
143290
143690
144080
144470
144850
145270
145670
146060
146460
146840
147250
147660
148070
148450
148840
149240
149640
150060
150450
150830
151220
151610
152020
152410
152790
153140
153540
153920
154310
154670
155040
155420
155800
156210
156580
156950
157320
157700
158080
158470
158840
159200
159560
159960
160450
160890
161290
161680
162060
162460
162840
163230
163580
163940
164330
164720
165110
165490
165870
166250
166630
167030
167420
167780
168150
168520
168910
169300
169690
170050
170430
170800
171190
171580
171960
172330
172680
173070
173450
173820
174190
174540
174880
175260
175680
176130
176530
176910
177290
177680
178080
178440
178790
179160
179500
179840
179900
180040
180620
181030
181400
181790
182160
182560
182920
183270
183650
184040
184420
184800
185160
185510
185870
186360
186810
187210
187600
187980
188370
188780
189150
189500
189880
190240
190620
191000
191360
191700
192060
192430
192880
193340
193550
194130
194550
194940
195320
195700
196070
196430
196800
197180
197550
197910
198370
198830
199240
199660
200050
200420
200790
201190
201580
201970
202340
202700
203080
203470
203840
204220
204610
205060
205500
205730
206310
206700
207070
207440
207810
208210
208580
208930
209290
209650
210020
210460
210890
211270
211640
212020
212400
212810
213190
213550
213940
214330
214710
215100
215470
215840
216220
216620
217000
217360
217730
218070
218440
218910
219390
219810
220210
220600
220990
221210
221740
222090
222450
222810
223220
223660
224050
224440
224820
225230
225610
226000
226370
226740
227130
227530
227900
228280
228640
229010
229380
229760
230140
230480
230950
231370
231780
232180
232590
232960
233370
233750
234140
234520
234870
235230
235590
236000
236380
236750
237120
237490
237840
238300
238800
239210
239640
240020
240450
240860
241220
241590
241990
242390
242790
243160
243520
243880
244260
244660
245040
245430
245780
246150
246540
246950
247340
247730
248120
248500
248910
249310
249690
250060
250440
250820
251220
251610
251970
252320
252680
253030
253420
253870
254260
254620
255020
255410
255800
256160
256510
256840
257190
257620
257960
258300
258630
259090
259490
259930
260310
260670
261020
261390
261750
262120
262480
262960
263190
263670
264190
264560
264950
265320
265680
266080
266470
266850
267210
267560
267930
268510
268700
268980
269370
269780
270180
270580
270990
271370
271750
272130
272520
272910
273280
273630
273990
274450
274900
275300
275690
276050
276430
276820
277190
277570
277910
278290
278660
279050
279430
279790
280150
280500
280520
280940
281420
281870
282250
282630
283030
283440
283830
284220
284590
284960
285350
285740
286130
286500
286860
287230
287620
288000
288350
288740
289160
289560
289940
290320
290680
291030
291380
291730
292110
292490
292850
293200
293560
293940
294300
294670
295040
295390
295740
296130
296520
296900
297260
297630
297980
298360
298740
299160
299590
299990
300380
300780
301190
301220
301550
301860
301900
302310
302720
303120
303510
303890
304250
304630
305010
305370
305750
306120
306680
306960
307380
307780
308180
308550
308930
309330
309710
310080
310450
310810
311160
311540
311990
312420
312840
313240
313650
314060
314440
314820
315180
315610
316000
316390
316780
317140
317530
317930
318320
318690
319100
319470
319860
320260
320660
321040
321410
321790
322180
322580
322950
323330
323700
324080
324460
324880
325260
325600
326010
326390
326580
327160
327540
327900
328270
328650
329040
329400
329760
330120
330490
331000
331460
331870
332260
332640
333040
333440
333830
334190
334210
334570
334950
335720
336100
336430
336780
337160
337630
338070
338490
338890
339290
339710
340100
340480
340850
341240
341610
342020
342380
342760
343110
343490
343870
344250
344640
345180
345620
346050
346450
346850
347220
347590
347980
348370
348750
349130
349490
349860
350240
350640
351010
351400
351760
352140
352530
352920
353300
353660
354040
354430
354820
355230
355600
355980
356360
356760
357150
357530
357900
358290
358680
359090
359500
359880
360260
360660
361050
361450
361860
362240
362630
363000
363410
363810
364180
364560
364930
365320
365700
366090
366450
366810
367190
367560
367910
368300
368650
369000
369470
369910
370310
370670
371060
371430
371820
372230
372620
372980
373350
373720
374100
374480
374850
375200
375560
375940
376360
376740
377110
377450
377790
378140
378500
378840
379190
379530
379860
380200
380560
380900
381230
381560
381890
382210
382550
382910
383260
383600
383930
384280
384620
384970
385320
385650
385970
386290
386630
386970
387310
387640
387950
388270
388580
388910
389230
389550
389880
390200
390500
390850
391200
391560
391890
392230
392560
392850
393060
393520
393850
394160
394440
394750
395070
395370
395690
396000
396310
396620
396920
397240
397560
397910
398260
398590
398920
399230
399580
399920
400250
400580
400930
401250
401610
401980
402350
402680
403020
403360
403700
404060
404430
404800
405110
405440
405790
406110
406570
406940
407290
407630
408140
408550
408920
409300
409620
409940
410290
410690
411060
411500
411840
412190
412560
412960
413510
413960
414370
414760
415150
415540
415870
416230
416680
417020
417410
417850
418200
418580
418960
419360
419760
420140
420520
420850
421250
421670
422160
422520
422920
423320
423730
424120
424510
424860
425240
425630
426020
426450
427060
427430
427840
428240
428660
429040
429400
429720
429770
430180
430560
430950
431500
431980
432420
432820
433190
433560
433920
434310
434700
435090
435660
436070
436470
436890
437300
437670
438030
438760
439130
439550
439990
440420
440860
441260
441650
442030
442400
442750
443140
443510
443870
444230
444600
444960
445360
445750
446120
446480
446840
447190
447590
448060
448400
448750
449120
449490
449860
450220
450570
450910
451250
451610
451970
452320
452650
452980
453330
453670
454030
454360
454710
455050
455370
455720
456060
456420
456760
457080
457260
457750
458100
458460
458810
459140
459450
459790
460140
460500
460860
461220
461560
461900
462240
462600
462940
463290
463620
463930
464260
464610
464960
465310
465650
466000
466320
466650
467010
467350
467670
467990
468300
468620
468960
469320
469640
469980
470320
470640
470980
471320
471660
471990
472310
472600
472920
473250
473580
473890
474220
474540
474840
475170
475510
475850
476160
476500
476810
477110
477450
477790
478140
478460
478800
479120
479450
479800
480160
480500
480840
481160
481510
481840
482190
482550
482890
483200
483520
483850
484200
484540
484860
485190
485520
485840
486180
486530
486870
487190
487530
487850
488180
488540
488880
489210
489580
489910
490260
490590
490800
490900
491340
491650
491970
492300
492630
492950
493290
493610
493900
494200
494520
494850
495200
495530
495870
496170
496480
496800
497140
497480
497810
498150
498470
498790
499120
499450
499790
500110
500420
500740
501060
501400
501750
502080
502420
502730
503080
503430
503760
504130
504480
504810
505140
505490
505840
506190
506550
506860
507200
507560
507930
508270
508630
508970
509290
509630
509800
510330
510680
510990
511320
511680
512000
512350
512730
513060
513400
513730
514110
514460
514840
515190
515520
515870
516220
516600
516980
517320
517660
518020
518370
518750
519100
519440
519780
520140
520460
520800
521180
521520
521880
522230
522560
522980
523360
523730
524100
524460
524800
525180
525530
525900
526230
526420
526950
527330
527650
528030
528250
528760
528960
529390
529760
530120
530470
530820
531140
531530
531900
532240
532610
532970
533340
533700
534070
534440
534810
535170
535510
535880
536230
536600
536960
537300
537650
538020
538380
538770
539120
539460
539790
540150
540510
540890
541220
541570
541920
542280
542630
543000
543370
543710
544090
544470
544830
545210
545550
545920
546280
546680
547030
547410
547750
548120
548460
548890
549270
549660
550040
550400
550750
551170
551540
551900
552290
552640
553100
553580
553980
554330
554720
555090
555470
555860
556210
556580
557010
557470
557880
558300
558670
559050
559420
559850
560240
560630
560990
561360
561740
562160
562560
562950
563320
563710
564090
564470
564850
565210
565570
565950
566310
566680
567040
567390
567750
568110
568550
568980
569340
569720
570100
570450
570840
571180
571510
571910
572240
572660
573040
573370
573730
574070
574410
574780
575190
575530
575910
576280
576620
577020
577400
577780
578100
578470
578850
579200
579590
579940
580290
580620
580800
581310
581650
581960
582340
582660
583000
583340
583740
584060
584410
584790
585110
585450
585840
586220
586540
586940
587290
587630
588030
588380
588750
589060
589420
589760
590140
590490
590840
591190
591510
591850
592240
592580
592940
593280
593640
594000
594340
594730
595070
595420
596080
596450
596810
597160
597490
597820
598190
598550
598900
599290
599640
600000
600360
600750
601110
601490
601830
602170
602530
602910
603280
603630
603980
604310
604660
605020
605390
605750
606080
606420
606750
607100
607450
607800
608120
608440
608760
609080
609400
609740
610070
610680
611010
611320
611650
611970
612280
612590
612890
613190
613500
613810
614120
614420
614720
615020
615320
615630
615960
616600
616910
617220
617530
617840
618170
618480
618780
619060
619240
619300
619930
620230
620540
620830
621110
621390
621670
622260
622550
622860
623160
623440
623730
624020
624320
624630
624930
625240
625540
625820
626110
626400
626720
627020
627320
627620
627920
628200
628490
628800
629110
629420
629710
630010
630310
630610
630910
631220
631430
631840
632120
632430
632730
633030
633340
633660
633970
634260
634550
634850
635160
635470
635780
636090
636400
636700
637000
637320
637640
637950
638270
638570
638880
639190
639500
639840
640170
640470
640770
641080
641410
641740
642100
642450
642770
643090
643420
643740
644070
644410
644730
645040
645330
645950
646270
646590
646920
647240
647550
647860
648200
648530
648850
649170
