# Supplementary material for: Novel Method to Efficiently Create an mHealth App: Implementation of a Real-Time Electrocardiogram R Peak Detector
Source: JMIR Mhealth Uhealth. 2018 May 22;6(5):e118. doi: 10.2196/mhealth.8429 (PMC5989064; doi:10.2196/mhealth.8429)
Supplement: Multimedia Appendix 2 [file mhealth_v6i5e118_app2.zip › Submission_code/Cleaned database/mitdb/109_ann_qrs.txt]

19
112
344
572
808
1049
1288
1524
1766
1995
2220
2436
2662
2884
3117
3353
3587
3814
4042
4265
4481
4691
4909
5129
5359
5593
5821
6048
6260
6483
6697
6919
7135
7358
7585
7825
8068
8293
8513
8738
8972
9198
9424
9661
9903
10149
10392
10621
10846
11076
11311
11550
11785
12031
12278
12524
12766
12998
13229
13465
13717
13925
14213
14464
14715
14959
15202
15438
15670
15919
16182
16438
16687
16937
17179
17425
17664
17904
18155
18423
18680
18930
19177
19416
19661
19908
20152
20401
20669
20930
21181
21426
21669
21911
22161
22409
22662
22923
23190
23440
23678
23919
24159
24409
24665
24924
25181
25449
25700
25939
26179
26423
26680
26941
27201
27456
27657
27966
28205
28453
28700
28961
29231
29491
29744
30005
30256
30500
30744
30998
31260
31533
31793
32043
32296
32552
32800
33043
33244
33562
33827
34089
34336
34581
34838
35087
35333
35592
35854
36120
36379
36628
36875
37132
37384
37640
37903
38166
38432
38692
38938
39179
39435
39692
39953
40213
40474
40730
40985
41229
41471
41722
41990
42252
42505
42765
43013
43265
43513
43761
44011
44284
44548
44801
45055
45303
45550
45778
46047
46293
46557
46821
47077
47317
47559
47797
48045
48292
48547
48806
49074
49329
49568
49810
50050
50301
50559
50811
51063
51330
51581
51822
52060
52303
52551
52813
53069
53320
53579
53834
54074
54308
54551
54794
55050
55307
55561
55806
56058
56298
56533
56774
57022
57284
57551
57804
58050
58300
58548
58794
59038
59296
59562
59830
60084
60330
60582
60834
61082
61334
61598
61860
62127
62379
62621
62866
63121
63371
63621
63880
64132
64390
64637
64876
65109
65358
65610
65863
66113
66371
66627
66879
67119
67356
67610
67872
68134
68389
68647
68896
69146
69387
69630
69882
70149
70410
70663
70917
71161
71407
71657
71903
72151
72418
72682
72938
73186
73433
73677
73930
74181
74433
74698
74971
75227
75467
75713
75955
76207
76464
76727
76985
77257
77512
77755
78000
78249
78507
78772
79033
79289
79551
79804
80050
80291
80540
80798
81066
81325
81579
81836
82090
82336
82577
82830
83086
83355
83617
83869
84120
84379
84623
84824
85115
85368
85637
85896
86144
86381
86629
86867
87104
87345
87593
87842
88086
88321
88551
88777
89021
89256
89491
89733
89981
90231
90479
90708
90936
91176
91425
91674
91920
92174
92425
92677
92921
93160
93406
93672
93934
94191
94456
94713
94971
95224
95475
95727
96005
96277
96541
96806
97063
97321
97576
97832
98092
98373
98646
98903
99158
99408
99666
99920
1.0018e+05
1.0044e+05
1.0072e+05
1.0098e+05
1.0124e+05
1.0148e+05
1.0173e+05
1.0198e+05
1.0224e+05
1.0249e+05
1.0275e+05
1.0302e+05
1.0328e+05
1.0353e+05
1.0378e+05
1.0403e+05
1.0428e+05
1.0454e+05
1.0482e+05
1.0508e+05
1.0535e+05
1.0561e+05
1.0586e+05
1.061e+05
1.0635e+05
1.0661e+05
1.0687e+05
1.0714e+05
1.074e+05
1.0766e+05
1.0792e+05
1.0817e+05
1.0841e+05
1.0867e+05
1.0893e+05
1.092e+05
1.0947e+05
1.0973e+05
1.0999e+05
1.1025e+05
1.105e+05
1.1074e+05
1.11e+05
1.1126e+05
1.1154e+05
1.118e+05
1.1206e+05
1.1231e+05
1.1257e+05
1.1282e+05
1.1308e+05
1.1334e+05
1.1361e+05
1.1388e+05
1.1415e+05
1.144e+05
1.1464e+05
1.1491e+05
1.1516e+05
1.1542e+05
1.1568e+05
1.1595e+05
1.1622e+05
1.1648e+05
1.1673e+05
1.1698e+05
1.1724e+05
1.175e+05
1.1776e+05
1.1803e+05
1.1829e+05
1.1854e+05
1.188e+05
1.1904e+05
1.1928e+05
1.1953e+05
1.1979e+05
1.2004e+05
1.2029e+05
1.2054e+05
1.2078e+05
1.2102e+05
1.2124e+05
1.2147e+05
1.217e+05
1.2196e+05
1.2219e+05
1.2243e+05
1.2266e+05
1.2289e+05
1.2312e+05
1.2336e+05
1.2358e+05
1.238e+05
1.2404e+05
1.2429e+05
1.2453e+05
1.2476e+05
1.2499e+05
1.2522e+05
1.2545e+05
1.2569e+05
1.2592e+05
1.2615e+05
1.264e+05
1.2665e+05
1.2689e+05
1.2712e+05
1.2735e+05
1.2758e+05
1.2782e+05
1.2806e+05
1.283e+05
1.2854e+05
1.2879e+05
1.2905e+05
1.293e+05
1.2953e+05
1.2976e+05
1.3e+05
1.3024e+05
1.3049e+05
1.3074e+05
1.3099e+05
1.3126e+05
1.3151e+05
1.3174e+05
1.3198e+05
1.3222e+05
1.3248e+05
1.3274e+05
1.33e+05
1.3325e+05
1.3352e+05
1.3377e+05
1.3402e+05
1.3426e+05
1.3451e+05
1.3476e+05
1.3504e+05
1.353e+05
1.3555e+05
1.3581e+05
1.3607e+05
1.3632e+05
1.3656e+05
1.3682e+05
1.3708e+05
1.3735e+05
1.3761e+05
1.3787e+05
1.3812e+05
1.3837e+05
1.3862e+05
1.3886e+05
1.3912e+05
1.3938e+05
1.3964e+05
1.3991e+05
1.4017e+05
1.4041e+05
1.4066e+05
1.4091e+05
1.4116e+05
1.4142e+05
1.4168e+05
1.4194e+05
1.422e+05
1.4245e+05
1.4269e+05
1.4294e+05
1.4319e+05
1.4344e+05
1.437e+05
1.4396e+05
1.4421e+05
1.4447e+05
1.4471e+05
1.4495e+05
1.452e+05
1.4546e+05
1.4571e+05
1.4597e+05
1.4623e+05
1.4649e+05
1.4674e+05
1.47e+05
1.4724e+05
1.4748e+05
1.4775e+05
1.4802e+05
1.4828e+05
1.4854e+05
1.4879e+05
1.4905e+05
1.493e+05
1.4954e+05
1.4979e+05
1.5005e+05
1.5033e+05
1.5059e+05
1.5084e+05
1.5109e+05
1.5134e+05
1.5159e+05
1.5184e+05
1.5209e+05
1.5235e+05
1.5262e+05
1.5289e+05
1.5307e+05
1.5338e+05
1.5362e+05
1.5388e+05
1.5413e+05
1.5432e+05
1.5465e+05
1.5492e+05
1.5517e+05
1.5542e+05
1.5566e+05
1.559e+05
1.5615e+05
1.564e+05
1.5666e+05
1.5691e+05
1.5717e+05
1.5742e+05
1.5765e+05
1.5789e+05
1.5813e+05
1.5838e+05
1.5865e+05
1.5891e+05
1.5916e+05
1.5943e+05
1.5968e+05
1.5992e+05
1.6016e+05
1.6041e+05
1.6067e+05
1.6094e+05
1.612e+05
1.6145e+05
1.6172e+05
1.6197e+05
1.6222e+05
1.6246e+05
1.6271e+05
1.6297e+05
1.6324e+05
1.635e+05
1.6376e+05
1.6401e+05
1.6427e+05
1.6452e+05
1.6476e+05
1.6502e+05
1.6528e+05
1.6556e+05
1.6582e+05
1.6607e+05
1.6632e+05
1.6658e+05
1.6683e+05
1.6707e+05
1.6734e+05
1.676e+05
1.6787e+05
1.6813e+05
1.6838e+05
1.6863e+05
1.6889e+05
1.6915e+05
1.694e+05
1.6967e+05
1.6994e+05
1.7021e+05
1.7046e+05
1.7072e+05
1.7096e+05
1.7122e+05
1.7148e+05
1.7174e+05
1.7201e+05
1.7227e+05
1.7253e+05
1.7279e+05
1.7304e+05
1.7328e+05
1.7354e+05
1.738e+05
1.7406e+05
1.7432e+05
1.7458e+05
1.7483e+05
1.7508e+05
1.7532e+05
1.7556e+05
1.7581e+05
1.7605e+05
1.7634e+05
1.7659e+05
1.7685e+05
1.7709e+05
1.7734e+05
1.7758e+05
1.7783e+05
1.7808e+05
1.7836e+05
1.7862e+05
1.7886e+05
1.791e+05
1.7935e+05
1.7959e+05
1.7984e+05
1.8009e+05
1.8034e+05
1.806e+05
1.8087e+05
1.8112e+05
1.8136e+05
1.8161e+05
1.8186e+05
1.8212e+05
1.8237e+05
1.8263e+05
1.829e+05
1.8318e+05
1.8343e+05
1.8363e+05
1.8393e+05
1.8418e+05
1.8446e+05
1.8472e+05
1.8499e+05
1.8526e+05
1.8553e+05
1.8578e+05
1.8603e+05
1.8628e+05
1.8654e+05
1.8681e+05
1.8708e+05
1.8734e+05
1.8761e+05
1.8787e+05
1.8812e+05
1.8836e+05
1.8862e+05
1.8889e+05
1.8916e+05
1.8943e+05
1.8968e+05
1.8995e+05
1.902e+05
1.904e+05
1.9069e+05
1.9095e+05
1.9123e+05
1.915e+05
1.9176e+05
1.9201e+05
1.9227e+05
1.9252e+05
1.9277e+05
1.9302e+05
1.9328e+05
1.9355e+05
1.9382e+05
1.9407e+05
1.9431e+05
1.9457e+05
1.9482e+05
1.9506e+05
1.9532e+05
1.9558e+05
1.9585e+05
1.9612e+05
1.9637e+05
1.9661e+05
1.9686e+05
1.9712e+05
1.9737e+05
1.9763e+05
1.9789e+05
1.9816e+05
1.9842e+05
1.9867e+05
1.9891e+05
1.9916e+05
1.9943e+05
1.997e+05
1.9996e+05
2.0023e+05
2.005e+05
2.0076e+05
2.0101e+05
2.0126e+05
2.0152e+05
2.0179e+05
2.0206e+05
2.0232e+05
2.0259e+05
2.0285e+05
2.0311e+05
2.0336e+05
2.0361e+05
2.0388e+05
2.0416e+05
2.0443e+05
2.047e+05
2.0496e+05
2.0521e+05
2.0548e+05
2.0573e+05
2.0599e+05
2.0626e+05
2.0654e+05
2.0681e+05
2.0707e+05
2.0733e+05
2.0758e+05
2.0784e+05
2.081e+05
2.0836e+05
2.0864e+05
2.0892e+05
2.0918e+05
2.0942e+05
2.0968e+05
2.0993e+05
2.1018e+05
2.1044e+05
2.107e+05
2.1097e+05
2.1124e+05
2.115e+05
2.1174e+05
2.1199e+05
2.1224e+05
2.125e+05
2.1277e+05
2.1303e+05
2.1329e+05
2.1356e+05
2.1381e+05
2.1406e+05
2.1431e+05
2.1456e+05
2.1483e+05
2.151e+05
2.1536e+05
2.1563e+05
2.159e+05
2.1615e+05
2.164e+05
2.1659e+05
2.1691e+05
2.1718e+05
2.1746e+05
2.1772e+05
2.1797e+05
2.1824e+05
2.1849e+05
2.1874e+05
2.19e+05
2.1926e+05
2.1954e+05
2.1976e+05
2.2006e+05
2.2031e+05
2.2057e+05
2.2083e+05
2.2108e+05
2.2134e+05
2.2161e+05
2.2188e+05
2.2214e+05
2.2239e+05
2.2264e+05
2.229e+05
2.2315e+05
2.2341e+05
2.2368e+05
2.2394e+05
2.2421e+05
2.2447e+05
2.2471e+05
2.2497e+05
2.2523e+05
2.2549e+05
2.2575e+05
2.2602e+05
2.2629e+05
2.2656e+05
2.2681e+05
2.2705e+05
2.2731e+05
2.2757e+05
2.2784e+05
2.281e+05
2.2837e+05
2.2864e+05
2.289e+05
2.2915e+05
2.2939e+05
2.2966e+05
2.2993e+05
2.302e+05
2.3046e+05
2.3072e+05
2.3098e+05
2.3124e+05
2.3149e+05
2.3173e+05
2.32e+05
2.3228e+05
2.3254e+05
2.328e+05
2.3306e+05
2.3331e+05
2.3357e+05
2.3381e+05
2.3406e+05
2.3433e+05
2.346e+05
2.3482e+05
2.3512e+05
2.3537e+05
2.3562e+05
2.3587e+05
2.3613e+05
2.3639e+05
2.3666e+05
2.3694e+05
2.372e+05
2.3745e+05
2.3771e+05
2.3796e+05
2.3822e+05
2.3848e+05
2.3875e+05
2.3902e+05
2.3929e+05
2.3955e+05
2.398e+05
2.4005e+05
2.403e+05
2.4057e+05
2.4083e+05
2.411e+05
2.4137e+05
2.4164e+05
2.4189e+05
2.4214e+05
2.4239e+05
2.4265e+05
2.4292e+05
2.4319e+05
2.4346e+05
2.4372e+05
2.4399e+05
2.4424e+05
2.4449e+05
2.4475e+05
2.4501e+05
2.4529e+05
2.455e+05
2.4582e+05
2.4608e+05
2.4635e+05
2.466e+05
2.4685e+05
2.4712e+05
2.4739e+05
2.4766e+05
2.4793e+05
2.4818e+05
2.4844e+05
2.487e+05
2.4895e+05
2.4921e+05
2.4947e+05
2.4974e+05
2.5002e+05
2.5028e+05
2.5052e+05
2.5078e+05
2.5104e+05
2.513e+05
2.5157e+05
2.5184e+05
2.5211e+05
2.5238e+05
2.5263e+05
2.5288e+05
2.5314e+05
2.534e+05
2.5366e+05
2.5392e+05
2.5419e+05
2.5445e+05
2.5472e+05
2.5497e+05
2.5521e+05
2.5547e+05
2.5574e+05
2.56e+05
2.5626e+05
2.5653e+05
2.5679e+05
2.5705e+05
2.573e+05
2.5754e+05
2.5781e+05
2.5808e+05
2.5835e+05
2.5861e+05
2.5887e+05
2.5913e+05
2.5939e+05
2.5964e+05
2.5989e+05
2.6016e+05
2.6044e+05
2.607e+05
2.6096e+05
2.6122e+05
2.6147e+05
2.6173e+05
2.6198e+05
2.6224e+05
2.6251e+05
2.6278e+05
2.6304e+05
2.6329e+05
2.6354e+05
2.638e+05
2.6405e+05
2.6431e+05
2.6457e+05
2.6485e+05
2.6512e+05
2.6538e+05
2.6563e+05
2.6588e+05
2.6614e+05
2.664e+05
2.6666e+05
2.6692e+05
2.672e+05
2.6747e+05
2.6772e+05
2.6797e+05
2.6822e+05
2.6848e+05
2.6875e+05
2.6901e+05
2.6928e+05
2.6955e+05
2.698e+05
2.7005e+05
2.703e+05
2.7054e+05
2.7081e+05
2.7108e+05
2.7135e+05
2.716e+05
2.7187e+05
2.7212e+05
2.7237e+05
2.7261e+05
2.7287e+05
2.7313e+05
2.734e+05
2.7366e+05
2.7391e+05
2.7417e+05
2.7443e+05
2.7468e+05
2.7492e+05
2.7518e+05
2.7544e+05
2.7571e+05
2.7597e+05
2.7622e+05
2.7647e+05
2.7673e+05
2.7698e+05
2.7723e+05
2.7749e+05
2.7776e+05
2.7803e+05
2.7829e+05
2.7854e+05
2.7879e+05
2.7906e+05
2.7931e+05
2.7957e+05
2.7984e+05
2.8011e+05
2.8038e+05
2.8064e+05
2.8089e+05
2.8114e+05
2.8141e+05
2.8167e+05
2.8193e+05
2.822e+05
2.8247e+05
2.8273e+05
2.8298e+05
2.8323e+05
2.8349e+05
2.8376e+05
2.8402e+05
2.8429e+05
2.8456e+05
2.8482e+05
2.8508e+05
2.8533e+05
2.8557e+05
2.8583e+05
2.861e+05
2.8637e+05
2.8663e+05
2.869e+05
2.8716e+05
2.8741e+05
2.8766e+05
2.8791e+05
2.8818e+05
2.8845e+05
2.8872e+05
2.8898e+05
2.8924e+05
2.8949e+05
2.8975e+05
2.9e+05
2.9025e+05
2.9053e+05
2.908e+05
2.9106e+05
2.9132e+05
2.9157e+05
2.9182e+05
2.9208e+05
2.9234e+05
2.926e+05
2.9288e+05
2.9315e+05
2.934e+05
2.9366e+05
2.9391e+05
2.9416e+05
2.9442e+05
2.9468e+05
2.9495e+05
2.9522e+05
2.9549e+05
2.9574e+05
2.9599e+05
2.9624e+05
2.965e+05
2.9676e+05
2.9703e+05
2.9729e+05
2.9757e+05
2.9783e+05
2.9808e+05
2.9833e+05
2.9858e+05
2.9884e+05
2.9911e+05
2.9938e+05
2.9964e+05
2.9992e+05
3.0017e+05
3.0042e+05
3.0066e+05
3.0092e+05
3.0118e+05
3.0146e+05
3.0172e+05
3.0198e+05
3.0224e+05
3.0249e+05
3.0274e+05
3.0299e+05
3.0325e+05
3.0352e+05
3.038e+05
3.0406e+05
3.0432e+05
3.0454e+05
3.0483e+05
3.0508e+05
3.0534e+05
3.0561e+05
3.0588e+05
3.0616e+05
3.0642e+05
3.0667e+05
3.0693e+05
3.0718e+05
3.0744e+05
3.077e+05
3.0798e+05
3.0825e+05
3.0852e+05
3.0878e+05
3.0902e+05
3.0928e+05
3.0954e+05
3.098e+05
3.1007e+05
3.1034e+05
3.106e+05
3.1087e+05
3.1112e+05
3.1136e+05
3.1162e+05
3.1189e+05
3.1215e+05
3.1241e+05
3.1268e+05
3.1294e+05
3.1319e+05
3.1344e+05
3.1368e+05
3.1395e+05
3.1422e+05
3.1448e+05
3.1475e+05
3.1501e+05
3.1527e+05
3.1552e+05
3.1577e+05
3.1602e+05
3.1629e+05
3.1656e+05
3.1683e+05
3.1709e+05
3.1735e+05
3.1761e+05
3.1787e+05
3.1812e+05
3.1838e+05
3.1866e+05
3.1893e+05
3.1919e+05
3.1945e+05
3.197e+05
3.1996e+05
3.2022e+05
3.2047e+05
3.2073e+05
3.2101e+05
3.2128e+05
3.2153e+05
3.2178e+05
3.2203e+05
3.2229e+05
3.2255e+05
3.2281e+05
3.2307e+05
3.2335e+05
3.2361e+05
3.2386e+05
3.241e+05
3.2435e+05
3.2461e+05
3.2486e+05
3.2513e+05
3.2539e+05
3.2566e+05
3.2592e+05
3.2617e+05
3.2642e+05
3.2667e+05
3.2693e+05
3.272e+05
3.2746e+05
3.2772e+05
3.2799e+05
3.2824e+05
3.2848e+05
3.2873e+05
3.2898e+05
3.2924e+05
3.2951e+05
3.2977e+05
3.3003e+05
3.3024e+05
3.3054e+05
3.3078e+05
3.3104e+05
3.3129e+05
3.3155e+05
3.3182e+05
3.3208e+05
3.3233e+05
3.3259e+05
3.3284e+05
3.3308e+05
3.3333e+05
3.3358e+05
3.3385e+05
3.3412e+05
3.3438e+05
3.3463e+05
3.3488e+05
3.3513e+05
3.3538e+05
3.3558e+05
3.359e+05
3.3616e+05
3.3643e+05
3.3668e+05
3.3693e+05
3.3718e+05
3.3743e+05
3.3768e+05
3.3794e+05
3.382e+05
3.3847e+05
3.3873e+05
3.3899e+05
3.3923e+05
3.3948e+05
3.3975e+05
3.4001e+05
3.4027e+05
3.4054e+05
3.408e+05
3.4106e+05
3.4132e+05
3.4156e+05
3.4182e+05
3.4208e+05
3.4235e+05
3.4262e+05
3.4288e+05
3.4314e+05
3.434e+05
3.4365e+05
3.439e+05
3.4416e+05
3.4444e+05
3.4471e+05
3.4497e+05
3.4523e+05
3.4548e+05
3.4574e+05
3.46e+05
3.4625e+05
3.4651e+05
3.4679e+05
3.4706e+05
3.4732e+05
3.4758e+05
3.4783e+05
3.4808e+05
3.4833e+05
3.4859e+05
3.4886e+05
3.4913e+05
3.494e+05
3.4965e+05
3.4991e+05
3.5015e+05
3.5041e+05
3.5067e+05
3.5093e+05
3.512e+05
3.5148e+05
3.5174e+05
3.5199e+05
3.5224e+05
3.5249e+05
3.5275e+05
3.5302e+05
3.5328e+05
3.5355e+05
3.5382e+05
3.5408e+05
3.5433e+05
3.5458e+05
3.5484e+05
3.551e+05
3.5537e+05
3.5563e+05
3.559e+05
3.5616e+05
3.5641e+05
3.5666e+05
3.5691e+05
3.5716e+05
3.5744e+05
3.5771e+05
3.5797e+05
3.5824e+05
3.585e+05
3.5875e+05
3.59e+05
3.5926e+05
3.5954e+05
3.5982e+05
3.6008e+05
3.6034e+05
3.6061e+05
3.6087e+05
3.6112e+05
3.6137e+05
3.6163e+05
3.6191e+05
3.6218e+05
3.6245e+05
3.627e+05
3.6297e+05
3.6322e+05
3.6348e+05
3.6374e+05
3.64e+05
3.6427e+05
3.6454e+05
3.648e+05
3.6505e+05
3.6531e+05
3.6556e+05
3.6581e+05
3.6607e+05
3.6634e+05
3.666e+05
3.6687e+05
3.6712e+05
3.6737e+05
3.6762e+05
3.6788e+05
3.6813e+05
3.684e+05
3.6866e+05
3.6893e+05
3.6919e+05
3.6944e+05
3.6969e+05
3.6994e+05
3.7021e+05
3.7048e+05
3.7074e+05
3.7098e+05
3.7127e+05
3.7152e+05
3.7177e+05
3.7202e+05
3.7228e+05
3.7255e+05
3.7282e+05
3.7308e+05
3.7334e+05
3.736e+05
3.7385e+05
3.7408e+05
3.7435e+05
3.7461e+05
3.7488e+05
3.7515e+05
3.7541e+05
3.7567e+05
3.7592e+05
3.7617e+05
3.7642e+05
3.7667e+05
3.7694e+05
3.7722e+05
3.7748e+05
3.7773e+05
3.7799e+05
3.7823e+05
3.7849e+05
3.7874e+05
3.79e+05
3.7927e+05
3.7955e+05
3.7981e+05
3.8005e+05
3.803e+05
3.8055e+05
3.8081e+05
3.8107e+05
3.8128e+05
3.8161e+05
3.8188e+05
3.8215e+05
3.824e+05
3.8265e+05
3.829e+05
3.8317e+05
3.8343e+05
3.8369e+05
3.8396e+05
3.8423e+05
3.8448e+05
3.8472e+05
3.8497e+05
3.8523e+05
3.855e+05
3.8577e+05
3.8603e+05
3.863e+05
3.8655e+05
3.868e+05
3.8704e+05
3.8729e+05
3.8755e+05
3.8782e+05
3.8809e+05
3.8834e+05
3.8861e+05
3.8886e+05
3.8911e+05
3.8936e+05
3.8962e+05
3.8989e+05
3.9016e+05
3.9043e+05
3.9068e+05
3.9094e+05
3.9119e+05
3.9144e+05
3.917e+05
3.9192e+05
3.9223e+05
3.925e+05
3.9276e+05
3.9301e+05
3.9326e+05
3.9352e+05
3.9377e+05
3.9402e+05
3.9429e+05
3.945e+05
3.9483e+05
3.9508e+05
3.9533e+05
3.9559e+05
3.9584e+05
3.961e+05
3.9636e+05
3.9662e+05
3.9689e+05
3.9715e+05
3.9741e+05
3.9765e+05
3.9791e+05
3.9817e+05
3.984e+05
3.987e+05
3.9896e+05
3.9923e+05
3.9949e+05
3.9974e+05
3.9998e+05
4.0024e+05
4.0051e+05
4.0078e+05
4.0104e+05
4.013e+05
4.0156e+05
4.0182e+05
4.0207e+05
4.0232e+05
4.0258e+05
4.0285e+05
4.0312e+05
4.0338e+05
4.0364e+05
4.0389e+05
4.0414e+05
4.0439e+05
4.0464e+05
4.049e+05
4.0518e+05
4.0544e+05
4.057e+05
4.0596e+05
4.062e+05
4.0645e+05
4.0671e+05
4.0697e+05
4.0723e+05
4.0751e+05
4.0777e+05
4.0796e+05
4.0827e+05
4.0852e+05
4.0878e+05
4.0904e+05
4.0931e+05
4.0958e+05
4.0985e+05
4.1012e+05
4.1036e+05
4.1061e+05
4.1086e+05
4.1113e+05
4.1135e+05
4.1166e+05
4.1192e+05
4.122e+05
4.1246e+05
4.127e+05
4.1295e+05
4.132e+05
4.1347e+05
4.1373e+05
4.14e+05
4.1426e+05
4.1453e+05
4.1477e+05
4.1502e+05
4.1527e+05
4.1552e+05
4.1578e+05
4.1605e+05
4.1631e+05
4.1657e+05
4.1683e+05
4.1708e+05
4.1732e+05
4.1757e+05
4.1783e+05
4.181e+05
4.1837e+05
4.1862e+05
4.1888e+05
4.1913e+05
4.1938e+05
4.1962e+05
4.1988e+05
4.2014e+05
4.2037e+05
4.2067e+05
4.2093e+05
4.2119e+05
4.2145e+05
4.217e+05
4.2195e+05
4.2221e+05
4.2248e+05
4.2275e+05
4.2301e+05
4.2326e+05
4.235e+05
4.2376e+05
4.2402e+05
4.2427e+05
4.2454e+05
4.248e+05
4.2507e+05
4.2533e+05
4.2558e+05
4.2582e+05
4.2608e+05
4.2634e+05
4.266e+05
4.2687e+05
4.2713e+05
4.274e+05
4.2764e+05
4.2789e+05
4.2814e+05
4.2841e+05
4.2867e+05
4.2893e+05
4.292e+05
4.2946e+05
4.2972e+05
4.2996e+05
4.3021e+05
4.3046e+05
4.3073e+05
4.31e+05
4.3126e+05
4.3152e+05
4.3177e+05
4.3202e+05
4.3227e+05
4.3252e+05
4.3277e+05
4.3305e+05
4.3332e+05
4.3358e+05
4.3383e+05
4.3408e+05
4.3434e+05
4.346e+05
4.3485e+05
4.351e+05
4.3538e+05
4.3565e+05
4.3591e+05
4.3616e+05
4.3641e+05
4.3667e+05
4.3693e+05
4.3718e+05
4.3744e+05
4.3772e+05
4.3798e+05
4.3824e+05
4.3849e+05
4.3874e+05
4.3899e+05
4.3926e+05
4.3952e+05
4.3978e+05
4.4005e+05
4.4032e+05
4.4057e+05
4.4082e+05
4.4107e+05
4.4133e+05
4.416e+05
4.4186e+05
4.4212e+05
4.4239e+05
4.4265e+05
4.429e+05
4.4314e+05
4.4339e+05
4.4365e+05
4.4392e+05
4.4418e+05
4.4444e+05
4.4471e+05
4.4496e+05
4.4521e+05
4.4546e+05
4.4572e+05
4.4598e+05
4.4626e+05
4.4652e+05
4.4678e+05
4.4704e+05
4.4729e+05
4.4754e+05
4.4779e+05
4.4805e+05
4.4832e+05
4.4859e+05
4.4886e+05
4.491e+05
4.4936e+05
4.4962e+05
4.4987e+05
4.5012e+05
4.5039e+05
4.5066e+05
4.5093e+05
4.5119e+05
4.5143e+05
4.5169e+05
4.5194e+05
4.5219e+05
4.5245e+05
4.5272e+05
4.5299e+05
4.5326e+05
4.5351e+05
4.5376e+05
4.5402e+05
4.5428e+05
4.5453e+05
4.548e+05
4.5507e+05
4.5534e+05
4.5559e+05
4.5584e+05
4.5609e+05
4.5635e+05
4.5661e+05
4.5687e+05
4.5713e+05
4.5739e+05
4.5766e+05
4.5791e+05
4.5816e+05
4.584e+05
4.5867e+05
4.5893e+05
4.5919e+05
4.5945e+05
4.5971e+05
4.5997e+05
4.6022e+05
4.6047e+05
4.6072e+05
4.6099e+05
4.6126e+05
4.6151e+05
4.6178e+05
4.6203e+05
4.6228e+05
4.6254e+05
4.6279e+05
4.6304e+05
4.6331e+05
4.6358e+05
4.6383e+05
4.6409e+05
4.6434e+05
4.6459e+05
4.6484e+05
4.651e+05
4.6535e+05
4.6562e+05
4.6589e+05
4.6615e+05
4.664e+05
4.6664e+05
4.6689e+05
4.6715e+05
4.674e+05
4.6765e+05
4.6792e+05
4.6819e+05
4.6845e+05
4.6869e+05
4.6894e+05
4.6919e+05
4.6944e+05
4.6971e+05
4.6997e+05
4.7024e+05
4.7051e+05
4.7076e+05
4.7101e+05
4.7126e+05
4.7151e+05
4.7177e+05
4.7204e+05
4.7231e+05
4.7257e+05
4.7284e+05
4.7309e+05
4.7334e+05
4.7359e+05
4.7384e+05
4.7408e+05
4.7438e+05
4.7465e+05
4.749e+05
4.7517e+05
4.7542e+05
4.7566e+05
4.7592e+05
4.7618e+05
4.7645e+05
4.7671e+05
4.7697e+05
4.7722e+05
4.7748e+05
4.7773e+05
4.7798e+05
4.7824e+05
4.785e+05
4.7877e+05
4.7903e+05
4.7928e+05
4.7954e+05
4.7979e+05
4.8005e+05
4.803e+05
4.8056e+05
4.8082e+05
4.8109e+05
4.8135e+05
4.816e+05
4.8185e+05
4.8211e+05
4.8236e+05
4.8262e+05
4.8288e+05
4.8314e+05
4.8341e+05
4.8367e+05
4.8391e+05
4.8416e+05
4.8442e+05
4.8468e+05
4.8493e+05
4.852e+05
4.8546e+05
4.8572e+05
4.8597e+05
4.8621e+05
4.8646e+05
4.8673e+05
4.8698e+05
4.8724e+05
4.875e+05
4.8776e+05
4.8802e+05
4.8827e+05
4.8852e+05
4.8876e+05
4.8903e+05
4.893e+05
4.8956e+05
4.8982e+05
4.9008e+05
4.9033e+05
4.9058e+05
4.9082e+05
4.9108e+05
4.9135e+05
4.9162e+05
4.9188e+05
4.9213e+05
4.9238e+05
4.9264e+05
4.9289e+05
4.9314e+05
4.9339e+05
4.9367e+05
4.9393e+05
4.9419e+05
4.9444e+05
4.9468e+05
4.9494e+05
4.9519e+05
4.9544e+05
4.957e+05
4.9598e+05
4.9624e+05
4.9649e+05
4.9674e+05
4.9699e+05
4.9724e+05
4.975e+05
4.9776e+05
4.9802e+05
4.983e+05
4.9856e+05
4.9881e+05
4.9905e+05
4.993e+05
4.9956e+05
4.9982e+05
5.0009e+05
5.0035e+05
5.0062e+05
5.0088e+05
5.0113e+05
5.0137e+05
5.0162e+05
5.0188e+05
5.0214e+05
5.024e+05
5.0266e+05
5.0293e+05
5.0318e+05
5.0343e+05
5.0367e+05
5.0392e+05
5.0418e+05
5.0445e+05
5.0471e+05
5.0497e+05
5.0523e+05
5.0549e+05
5.0574e+05
5.0598e+05
5.0624e+05
5.065e+05
5.0678e+05
5.0705e+05
5.073e+05
5.0755e+05
5.0781e+05
5.0807e+05
5.0831e+05
5.0858e+05
5.0884e+05
5.0911e+05
5.0938e+05
5.0962e+05
5.0988e+05
5.1014e+05
5.1039e+05
5.1064e+05
5.1091e+05
5.1114e+05
5.1144e+05
5.117e+05
5.1195e+05
5.122e+05
5.1246e+05
5.1272e+05
5.1298e+05
5.1325e+05
5.1352e+05
5.1378e+05
5.1403e+05
5.1428e+05
5.1453e+05
5.1479e+05
5.1505e+05
5.1531e+05
5.1558e+05
5.1583e+05
5.1609e+05
5.1634e+05
5.1658e+05
5.1684e+05
5.171e+05
5.1737e+05
5.1762e+05
5.1789e+05
5.1815e+05
5.184e+05
5.1864e+05
5.1889e+05
5.1914e+05
5.1941e+05
5.1968e+05
5.1994e+05
5.202e+05
5.2045e+05
5.207e+05
5.2095e+05
5.212e+05
5.2146e+05
5.2173e+05
5.22e+05
5.2226e+05
5.2251e+05
5.2276e+05
5.2301e+05
5.2326e+05
5.2352e+05
5.2378e+05
5.2405e+05
5.2427e+05
5.2456e+05
5.2481e+05
5.2506e+05
5.2531e+05
5.2556e+05
5.2581e+05
5.2607e+05
5.2634e+05
5.2659e+05
5.2683e+05
5.2707e+05
5.2731e+05
5.2756e+05
5.2781e+05
5.2807e+05
5.2832e+05
5.2859e+05
5.2884e+05
5.2909e+05
5.2932e+05
5.2956e+05
5.2981e+05
5.3005e+05
5.303e+05
5.3055e+05
5.308e+05
5.3105e+05
5.3128e+05
5.315e+05
5.3172e+05
5.3194e+05
5.3216e+05
5.3238e+05
5.3262e+05
5.3287e+05
5.3311e+05
5.3336e+05
5.3358e+05
5.3382e+05
5.3404e+05
5.3428e+05
5.3452e+05
5.3477e+05
5.3501e+05
5.3525e+05
5.3549e+05
5.3574e+05
5.3597e+05
5.362e+05
5.3644e+05
5.3669e+05
5.3696e+05
5.3722e+05
5.3747e+05
5.3771e+05
5.3795e+05
5.382e+05
5.3844e+05
5.3868e+05
5.3894e+05
5.392e+05
5.3946e+05
5.3971e+05
5.3995e+05
5.4019e+05
5.4045e+05
5.4071e+05
5.4096e+05
5.4123e+05
5.415e+05
5.4177e+05
5.4203e+05
5.4228e+05
5.4254e+05
5.4281e+05
5.4307e+05
5.4334e+05
5.4362e+05
5.4389e+05
5.4416e+05
5.4441e+05
5.4466e+05
5.4493e+05
5.4516e+05
5.4548e+05
5.4575e+05
5.4602e+05
5.4628e+05
5.4653e+05
5.4678e+05
5.4703e+05
5.4729e+05
5.4756e+05
5.4782e+05
5.4808e+05
5.4834e+05
5.486e+05
5.4886e+05
5.4911e+05
5.4936e+05
5.4964e+05
5.4991e+05
5.5018e+05
5.5044e+05
5.507e+05
5.5096e+05
5.5121e+05
5.5147e+05
5.5174e+05
5.5202e+05
5.523e+05
5.5256e+05
5.5282e+05
5.5308e+05
5.5334e+05
5.536e+05
5.5386e+05
5.5414e+05
5.5442e+05
5.5469e+05
5.5494e+05
5.552e+05
5.5546e+05
5.5573e+05
5.56e+05
5.5627e+05
5.5656e+05
5.5683e+05
5.5709e+05
5.5735e+05
5.5761e+05
5.5788e+05
5.5815e+05
5.5841e+05
5.5869e+05
5.5897e+05
5.5923e+05
5.5948e+05
5.5974e+05
5.5999e+05
5.6026e+05
5.6053e+05
5.608e+05
5.6107e+05
5.6134e+05
5.6159e+05
5.6184e+05
5.6209e+05
5.6234e+05
5.6261e+05
5.6288e+05
5.6315e+05
5.6341e+05
5.6368e+05
5.6393e+05
5.6417e+05
5.6443e+05
5.6468e+05
5.6495e+05
5.6521e+05
5.6547e+05
5.6559e+05
5.6571e+05
5.6596e+05
5.6618e+05
5.6642e+05
5.6664e+05
5.669e+05
5.6714e+05
5.674e+05
5.6763e+05
5.6788e+05
5.681e+05
5.6835e+05
5.6858e+05
5.6881e+05
5.6905e+05
5.693e+05
5.6954e+05
5.698e+05
5.7003e+05
5.7026e+05
5.7051e+05
5.7065e+05
5.7075e+05
5.7099e+05
5.7122e+05
5.7147e+05
5.7171e+05
5.7194e+05
5.7218e+05
5.7241e+05
5.7263e+05
5.7287e+05
5.7312e+05
5.7337e+05
5.7361e+05
5.7387e+05
5.7412e+05
5.7437e+05
5.7462e+05
5.7486e+05
5.7511e+05
5.7538e+05
5.7565e+05
5.7591e+05
5.7618e+05
5.7644e+05
5.7669e+05
5.7694e+05
5.7719e+05
5.7746e+05
5.7773e+05
5.78e+05
5.7827e+05
5.7853e+05
5.7879e+05
5.7905e+05
5.793e+05
5.7955e+05
5.7983e+05
5.801e+05
5.8035e+05
5.8063e+05
5.8088e+05
5.8114e+05
5.814e+05
5.8165e+05
5.819e+05
5.8217e+05
5.8244e+05
5.827e+05
5.8296e+05
5.8321e+05
5.8346e+05
5.8367e+05
5.8397e+05
5.8423e+05
5.8452e+05
5.8478e+05
5.8504e+05
5.853e+05
5.8555e+05
5.8582e+05
5.8608e+05
5.8635e+05
5.8662e+05
5.869e+05
5.8716e+05
5.8742e+05
5.8767e+05
5.8792e+05
5.8818e+05
5.8845e+05
5.8872e+05
5.8898e+05
5.8926e+05
5.8952e+05
5.8977e+05
5.9002e+05
5.9027e+05
5.9054e+05
5.9082e+05
5.9108e+05
5.9136e+05
5.9164e+05
5.9189e+05
5.9215e+05
5.9241e+05
5.9268e+05
5.9296e+05
5.9324e+05
5.9351e+05
5.9378e+05
5.9405e+05
5.9431e+05
5.9456e+05
5.9483e+05
5.9511e+05
5.954e+05
5.9567e+05
5.9594e+05
5.9617e+05
5.9646e+05
5.9671e+05
5.9698e+05
5.9725e+05
5.9753e+05
5.9781e+05
5.9807e+05
5.9832e+05
5.9859e+05
5.9885e+05
5.991e+05
5.9937e+05
5.9964e+05
5.9992e+05
6.0018e+05
6.0044e+05
6.0069e+05
6.0096e+05
6.0123e+05
6.0149e+05
6.0177e+05
6.0204e+05
6.0231e+05
6.0257e+05
6.0282e+05
6.0307e+05
6.0334e+05
6.0355e+05
6.0388e+05
6.0414e+05
6.0442e+05
6.0468e+05
6.0494e+05
6.0519e+05
6.0545e+05
6.0573e+05
6.06e+05
6.0627e+05
6.0654e+05
6.068e+05
6.0706e+05
6.0731e+05
6.0756e+05
6.0784e+05
6.0808e+05
6.0839e+05
6.0865e+05
6.0892e+05
6.0918e+05
6.0945e+05
6.097e+05
6.0996e+05
6.1025e+05
6.1053e+05
6.1079e+05
6.1106e+05
6.1132e+05
6.1158e+05
6.1185e+05
6.1212e+05
6.1239e+05
6.1267e+05
6.1295e+05
6.1321e+05
6.1346e+05
6.1372e+05
6.1398e+05
6.1425e+05
6.1452e+05
6.148e+05
6.1508e+05
6.1534e+05
6.156e+05
6.1586e+05
6.1613e+05
6.164e+05
6.1668e+05
6.1696e+05
6.1725e+05
6.1751e+05
6.1777e+05
6.1803e+05
6.1829e+05
6.1856e+05
6.1883e+05
6.191e+05
6.1938e+05
6.1965e+05
6.1991e+05
6.2016e+05
6.2041e+05
6.2068e+05
6.2095e+05
6.2123e+05
6.2149e+05
6.2177e+05
6.2203e+05
6.2228e+05
6.2254e+05
6.228e+05
6.2308e+05
6.2336e+05
6.2363e+05
6.239e+05
6.2418e+05
6.2443e+05
6.2468e+05
6.2495e+05
6.2521e+05
6.2549e+05
6.2576e+05
6.2603e+05
6.263e+05
6.2656e+05
6.2682e+05
6.2708e+05
6.2735e+05
6.2763e+05
6.2791e+05
6.2818e+05
6.2844e+05
6.287e+05
6.2897e+05
6.2923e+05
6.295e+05
6.2978e+05
6.3006e+05
6.3034e+05
6.306e+05
6.3086e+05
6.3113e+05
6.3139e+05
6.3163e+05
6.3194e+05
6.3222e+05
6.325e+05
6.3276e+05
6.3301e+05
6.3327e+05
6.3354e+05
6.338e+05
6.3406e+05
6.3434e+05
6.346e+05
6.3487e+05
6.3513e+05
6.3538e+05
6.3565e+05
6.3592e+05
6.362e+05
6.3647e+05
6.3674e+05
6.3701e+05
6.3727e+05
6.3753e+05
6.3779e+05
6.3806e+05
6.3834e+05
6.3862e+05
6.3889e+05
6.3916e+05
6.3942e+05
6.3969e+05
6.3995e+05
6.4022e+05
6.405e+05
6.4076e+05
6.4102e+05
6.4126e+05
6.415e+05
6.4175e+05
6.4201e+05
6.4225e+05
6.4249e+05
6.4274e+05
6.4299e+05
6.4324e+05
6.4349e+05
6.4372e+05
6.4396e+05
6.4421e+05
6.4446e+05
6.447e+05
6.4496e+05
6.4523e+05
6.4548e+05
6.4572e+05
6.4597e+05
6.4621e+05
6.4646e+05
6.4672e+05
6.4698e+05
6.4725e+05
6.4753e+05
6.4779e+05
6.4804e+05
6.483e+05
6.4856e+05
6.4878e+05
6.4911e+05
6.4938e+05
6.4966e+05
6.4993e+05
