# Supplementary material for: Novel Method to Efficiently Create an mHealth App: Implementation of a Real-Time Electrocardiogram R Peak Detector
Source: JMIR Mhealth Uhealth. 2018 May 22;6(5):e118. doi: 10.2196/mhealth.8429 (PMC5989064; doi:10.2196/mhealth.8429)
Supplement: Multimedia Appendix 2 [file mhealth_v6i5e118_app2.zip › Submission_code/Cleaned database/mitdb/109_ann_qrs_cleaned.txt]

572
808
1049
1288
1524
1766
1995
2220
2436
2662
2884
3117
3353
3587
3814
4042
4265
4481
4691
4909
5129
5359
5593
5821
6048
6260
6483
6697
6919
7135
7358
7585
7825
8068
8293
8513
8738
8972
9198
9424
9661
9903
10149
10392
10621
10846
11076
11311
11550
11785
12031
12278
12524
12766
12998
13229
13465
13717
13925
14213
14464
14715
14959
15202
15438
15670
15919
16182
16438
16687
16937
17179
17425
17664
17904
18155
18423
18680
18930
19177
19416
19661
19908
20152
20401
20669
20930
21181
21426
21669
21911
22161
22409
22662
22923
23190
23440
23678
23919
24159
24409
24665
24924
25181
25449
25700
25939
26179
26423
26680
26941
27201
27456
27657
27966
28205
28453
28700
28961
29231
29491
29744
30005
30256
30500
30744
30998
31260
31533
31793
32043
32296
32552
32800
33043
33244
33562
33827
34089
34336
34581
34838
35087
35333
35592
35854
36120
36379
36628
36875
37132
37384
37640
37903
38166
38432
38692
38938
39179
39435
39692
39953
40213
40474
40730
40985
41229
41471
41722
41990
42252
42505
42765
43013
43265
43513
43761
44011
44284
44548
44801
45055
45303
45550
45778
46047
46293
46557
46821
47077
47317
47559
47797
48045
48292
48547
48806
49074
49329
49568
49810
50050
50301
50559
50811
51063
51330
51581
51822
52060
52303
52551
52813
53069
53320
53579
53834
54074
54308
54551
54794
55050
55307
55561
55806
56058
56298
56533
56774
57022
57284
57551
57804
58050
58300
58548
58794
59038
59296
59562
59830
60084
60330
60582
60834
61082
61334
61598
61860
62127
62379
62621
62866
63121
63371
63621
63880
64132
64390
64637
64876
65109
65358
65610
65863
66113
66371
66627
66879
67119
67356
67610
67872
68134
68389
68647
68896
69146
69387
69630
69882
70149
70410
70663
70917
71161
71407
71657
71903
72151
72418
72682
72938
73186
73433
73677
73930
74181
74433
74698
74971
75227
75467
75713
75955
76207
76464
76727
76985
77257
77512
77755
78000
78249
78507
78772
79033
79289
79551
79804
80050
80291
80540
80798
81066
81325
81579
81836
82090
82336
82577
82830
83086
83355
83617
83869
84120
84379
84623
84824
85115
85368
85637
85896
86144
86381
86629
86867
87104
87345
87593
87842
88086
88321
88551
88777
89021
89256
89491
89733
89981
90231
90479
90708
90936
91176
91425
91674
91920
92174
92425
92677
92921
93160
93406
93672
93934
94191
94456
94713
94971
95224
95475
95727
96005
96277
96541
96806
97063
97321
97576
97832
98092
98373
98646
98903
99158
99408
99666
99920
100180
100440
100720
100980
101240
101480
101730
101980
102240
102490
102750
103020
103280
103530
103780
104030
104280
104540
104820
105080
105350
105610
105860
106100
106350
106610
106870
107140
107400
107660
107920
108170
108410
108670
108930
109200
109470
109730
109990
110250
110500
110740
111000
111260
111540
111800
112060
112310
112570
112820
113080
113340
113610
113880
114150
114400
114640
114910
115160
115420
115680
115950
116220
116480
116730
116980
117240
117500
117760
118030
118290
118540
118800
119040
119280
119530
119790
120040
120290
120540
120780
121020
121240
121470
121700
121960
122190
122430
122660
122890
123120
123360
123580
123800
124040
124290
124530
124760
124990
125220
125450
125690
125920
126150
126400
126650
126890
127120
127350
127580
127820
128060
128300
128540
128790
129050
129300
129530
129760
130000
130240
130490
130740
130990
131260
131510
131740
131980
132220
132480
132740
133000
133250
133520
133770
134020
134260
134510
134760
135040
135300
135550
135810
136070
136320
136560
136820
137080
137350
137610
137870
138120
138370
138620
138860
139120
139380
139640
139910
140170
140410
140660
140910
141160
141420
141680
141940
142200
142450
142690
142940
143190
143440
143700
143960
144210
144470
144710
144950
145200
145460
145710
145970
146230
146490
146740
147000
147240
147480
147750
148020
148280
148540
148790
149050
149300
149540
149790
150050
150330
150590
150840
151090
151340
151590
151840
152090
152350
152620
152890
153070
153380
153620
153880
154130
154320
154650
154920
155170
155420
155660
155900
156150
156400
156660
156910
157170
157420
157650
157890
158130
158380
158650
158910
159160
159430
159680
159920
160160
160410
160670
160940
161200
161450
161720
161970
162220
162460
162710
162970
163240
163500
163760
164010
164270
164520
164760
165020
165280
165560
165820
166070
166320
166580
166830
167070
167340
167600
167870
168130
168380
168630
168890
169150
169400
169670
169940
170210
170460
170720
170960
171220
171480
171740
172010
172270
172530
172790
173040
173280
173540
173800
174060
174320
174580
174830
175080
175320
175560
175810
176050
176340
176590
176850
177090
177340
177580
177830
178080
178360
178620
178860
179100
179350
179590
179840
180090
180340
180600
180870
181120
181360
181610
181860
182120
182370
182630
182900
183180
183430
183630
183930
184180
184460
184720
184990
185260
185530
185780
186030
186280
186540
186810
187080
187340
187610
187870
188120
188360
188620
188890
189160
189430
189680
189950
190200
190400
190690
190950
191230
191500
191760
192010
192270
192520
192770
193020
193280
193550
193820
194070
194310
194570
194820
195060
195320
195580
195850
196120
196370
196610
196860
197120
197370
197630
197890
198160
198420
198670
198910
199160
199430
199700
199960
200230
200500
200760
201010
201260
201520
201790
202060
202320
202590
202850
203110
203360
203610
203880
204160
204430
204700
204960
205210
205480
205730
205990
206260
206540
206810
207070
207330
207580
207840
208100
208360
208640
208920
209180
209420
209680
209930
210180
210440
210700
210970
211240
211500
211740
211990
212240
212500
212770
213030
213290
213560
213810
214060
214310
214560
214830
215100
215360
215630
215900
216150
216400
216590
216910
217180
217460
217720
217970
218240
218490
218740
219000
219260
219540
219760
220060
220310
220570
220830
221080
221340
221610
221880
222140
222390
222640
222900
223150
223410
223680
223940
224210
224470
224710
224970
225230
225490
225750
226020
226290
226560
226810
227050
227310
227570
227840
228100
228370
228640
228900
229150
229390
229660
229930
230200
230460
230720
230980
231240
231490
231730
232000
232280
232540
232800
233060
233310
233570
233810
234060
234330
234600
234820
235120
235370
235620
235870
236130
236390
236660
236940
237200
237450
237710
237960
238220
238480
238750
239020
239290
239550
239800
240050
240300
240570
240830
241100
241370
241640
241890
242140
242390
242650
242920
243190
243460
243720
243990
244240
244490
244750
245010
245290
245500
245820
246080
246350
246600
246850
247120
247390
247660
247930
248180
248440
248700
248950
249210
249470
249740
250020
250280
250520
250780
251040
251300
251570
251840
252110
252380
252630
252880
253140
253400
253660
253920
254190
254450
254720
254970
255210
255470
255740
256000
256260
256530
256790
257050
257300
257540
257810
258080
258350
258610
258870
259130
259390
259640
259890
260160
260440
260700
260960
261220
261470
261730
261980
262240
262510
262780
263040
263290
263540
263800
264050
264310
264570
264850
265120
265380
265630
265880
266140
266400
266660
266920
267200
267470
267720
267970
268220
268480
268750
269010
269280
269550
269800
270050
270300
270540
270810
271080
271350
271600
271870
272120
272370
272610
272870
273130
273400
273660
273910
274170
274430
274680
274920
275180
275440
275710
275970
276220
276470
276730
276980
277230
277490
277760
278030
278290
278540
278790
279060
279310
279570
279840
280110
280380
280640
280890
281140
281410
281670
281930
282200
282470
282730
282980
283230
283490
283760
284020
284290
284560
284820
285080
285330
285570
285830
286100
286370
286630
286900
287160
287410
287660
287910
288180
288450
288720
288980
289240
289490
289750
290000
290250
290530
290800
291060
291320
291570
291820
292080
292340
292600
292880
293150
293400
293660
293910
294160
294420
294680
294950
295220
295490
295740
295990
296240
296500
296760
297030
297290
297570
297830
298080
298330
298580
298840
299110
299380
299640
299920
300170
300420
300660
300920
301180
301460
301720
301980
302240
302490
302740
302990
303250
303520
303800
304060
304320
304540
304830
305080
305340
305610
305880
306160
306420
306670
306930
307180
307440
307700
307980
308250
308520
308780
309020
309280
309540
309800
310070
310340
310600
310870
311120
311360
311620
311890
312150
312410
312680
312940
313190
313440
313680
313950
314220
314480
314750
315010
315270
315520
315770
316020
316290
316560
316830
317090
317350
317610
317870
318120
318380
318660
318930
319190
319450
319700
319960
320220
320470
320730
321010
321280
321530
321780
322030
322290
322550
322810
323070
323350
323610
323860
324100
324350
324610
324860
325130
325390
325660
325920
326170
326420
326670
326930
327200
327460
327720
327990
328240
328480
328730
328980
329240
329510
329770
330030
330240
330540
330780
331040
331290
331550
331820
332080
332330
332590
332840
333080
333330
333580
333850
334120
334380
334630
334880
335130
335380
335580
335900
336160
336430
336680
336930
337180
337430
337680
337940
338200
338470
338730
338990
339230
339480
339750
340010
340270
340540
340800
341060
341320
341560
341820
342080
342350
342620
342880
343140
343400
343650
343900
344160
344440
344710
344970
345230
345480
345740
346000
346250
346510
346790
347060
347320
347580
347830
348080
348330
348590
348860
349130
349400
349650
349910
350150
350410
350670
350930
351200
351480
351740
351990
352240
352490
352750
353020
353280
353550
353820
354080
354330
354580
354840
355100
355370
355630
355900
356160
356410
356660
356910
357160
357440
357710
357970
358240
358500
358750
359000
359260
359540
359820
360080
360340
360610
360870
361120
361370
361630
361910
362180
362450
362700
362970
363220
363480
363740
364000
364270
364540
364800
365050
365310
365560
365810
366070
366340
366600
366870
367120
367370
367620
367880
368130
368400
368660
368930
369190
369440
369690
369940
370210
370480
370740
370980
371270
371520
371770
372020
372280
372550
372820
373080
373340
373600
373850
374080
374350
374610
374880
375150
375410
375670
375920
376170
376420
376670
376940
377220
377480
377730
377990
378230
378490
378740
379000
379270
379550
379810
380050
380300
380550
380810
381070
381280
381610
381880
382150
382400
382650
382900
383170
383430
383690
383960
384230
384480
384720
384970
385230
385500
385770
386030
386300
386550
386800
387040
387290
387550
387820
388090
388340
388610
388860
389110
389360
389620
389890
390160
390430
390680
390940
391190
391440
391700
391920
392230
392500
392760
393010
393260
393520
393770
394020
394290
394500
394830
395080
395330
395590
395840
396100
396360
396620
396890
397150
397410
397650
397910
398170
398400
398700
398960
399230
399490
399740
399980
400240
400510
400780
401040
401300
401560
401820
402070
402320
402580
402850
403120
403380
403640
403890
404140
404390
404640
404900
405180
405440
405700
405960
406200
406450
406710
406970
407230
407510
407770
407960
408270
408520
408780
409040
409310
409580
409850
410120
410360
410610
410860
411130
411350
411660
411920
412200
412460
412700
412950
413200
413470
413730
414000
414260
414530
414770
415020
415270
415520
415780
416050
416310
416570
416830
417080
417320
417570
417830
418100
418370
418620
418880
419130
419380
419620
419880
420140
420370
420670
420930
421190
421450
421700
421950
422210
422480
422750
423010
423260
423500
423760
424020
424270
424540
424800
425070
425330
425580
425820
426080
426340
426600
426870
427130
427400
427640
427890
428140
428410
428670
428930
429200
429460
429720
429960
430210
430460
430730
431000
431260
431520
431770
432020
432270
432520
432770
433050
433320
433580
433830
434080
434340
434600
434850
435100
435380
435650
435910
436160
436410
436670
436930
437180
437440
437720
437980
438240
438490
438740
438990
439260
439520
439780
440050
440320
440570
440820
441070
441330
441600
441860
442120
442390
442650
442900
443140
443390
443650
443920
444180
444440
444710
444960
445210
445460
445720
445980
446260
446520
446780
447040
447290
447540
447790
448050
448320
448590
448860
449100
449360
449620
449870
450120
450390
450660
450930
451190
451430
451690
451940
452190
452450
452720
452990
453260
453510
453760
454020
454280
454530
454800
455070
455340
455590
455840
456090
456350
456610
456870
457130
457390
457660
457910
458160
458400
458670
458930
459190
459450
459710
459970
460220
460470
460720
460990
461260
461510
461780
462030
462280
462540
462790
463040
463310
463580
463830
464090
464340
464590
464840
465100
465350
465620
465890
466150
466400
466640
466890
467150
467400
467650
467920
468190
468450
468690
468940
469190
469440
469710
469970
470240
470510
470760
471010
471260
471510
471770
472040
472310
472570
472840
473090
473340
473590
473840
474080
474380
474650
474900
475170
475420
475660
475920
476180
476450
476710
476970
477220
477480
477730
477980
478240
478500
478770
479030
479280
479540
479790
480050
480300
480560
480820
481090
481350
481600
481850
482110
482360
482620
482880
483140
483410
483670
483910
484160
484420
484680
484930
485200
485460
485720
485970
486210
486460
486730
486980
487240
487500
487760
488020
488270
488520
488760
489030
489300
489560
489820
490080
490330
490580
490820
491080
491350
491620
491880
492130
492380
492640
492890
493140
493390
493670
493930
494190
494440
494680
494940
495190
495440
495700
495980
496240
496490
496740
496990
497240
497500
497760
498020
498300
498560
498810
499050
499300
499560
499820
500090
500350
500620
500880
501130
501370
501620
501880
502140
502400
502660
502930
503180
503430
503670
503920
504180
504450
504710
504970
505230
505490
505740
505980
506240
506500
506780
507050
507300
507550
507810
508070
508310
508580
508840
509110
509380
509620
509880
510140
510390
510640
510910
511140
511440
511700
511950
512200
512460
512720
512980
513250
513520
513780
514030
514280
514530
514790
515050
515310
515580
515830
516090
516340
516580
516840
517100
517370
517620
517890
518150
518400
518640
518890
519140
519410
519680
519940
520200
520450
520700
520950
521200
521460
521730
522000
522260
522510
522760
523010
523260
523520
523780
524050
524270
524560
524810
525060
525310
525560
525810
526070
526340
526590
526830
527070
527310
527560
527810
528070
528320
528590
528840
529090
529320
529560
529810
530050
530300
530550
530800
531050
531280
531500
531720
531940
532160
532380
532620
532870
533110
533360
533580
533820
534040
534280
534520
534770
535010
535250
535490
535740
535970
536200
536440
536690
536960
537220
537470
537710
537950
538200
538440
538680
538940
539200
539460
539710
539950
540190
540450
540710
540960
541230
541500
541770
542030
542280
542540
542810
543070
543340
543620
543890
544160
544410
544660
544930
545160
545480
545750
546020
546280
546530
546780
547030
547290
547560
547820
548080
548340
548600
548860
549110
549360
549640
549910
550180
550440
550700
550960
551210
551470
551740
552020
552300
552560
552820
553080
553340
553600
553860
554140
554420
554690
554940
555200
555460
555730
556000
556270
556560
556830
557090
557350
557610
557880
558150
558410
558690
558970
559230
559480
559740
559990
560260
560530
560800
561070
561340
561590
561840
562090
562340
562610
562880
563150
563410
563680
563930
564170
564430
564680
564950
565210
565470
565710
565960
566180
566420
566640
566900
567140
567400
567630
567880
568100
568350
568580
568810
569050
569300
569540
569800
570030
570260
570510
570750
570990
571220
571470
571710
571940
572180
572410
572630
572870
573120
573370
573610
573870
574120
574370
574620
574860
575110
575380
575650
575910
576180
576440
576690
576940
577190
577460
577730
578000
578270
578530
578790
579050
579300
579550
579830
580100
580350
580630
580880
581140
581400
581650
581900
582170
582440
582700
582960
583210
583460
583670
583970
584230
584520
584780
585040
585300
585550
585820
586080
586350
586620
586900
587160
587420
587670
587920
588180
588450
588720
588980
589260
589520
589770
590020
590270
590540
590820
591080
591360
591640
591890
592150
592410
592680
592960
593240
593510
593780
594050
594310
594560
594830
595110
595400
595670
595940
596170
596460
596710
596980
597250
597530
597810
598070
598320
598590
598850
599100
599370
599640
599920
600180
600440
600690
600960
601230
601490
601770
602040
602310
602570
602820
603070
603340
603550
603880
604140
604420
604680
604940
605190
605450
605730
606000
606270
606540
606800
607060
607310
607560
607840
608080
608390
608650
608920
609180
609450
609700
609960
610250
610530
610790
611060
611320
611580
611850
612120
612390
612670
612950
613210
613460
613720
613980
614250
614520
614800
615080
615340
615600
615860
616130
616400
616680
616960
617250
617510
617770
618030
618290
618560
618830
619100
619380
619650
619910
620160
620410
620680
620950
621230
621490
621770
622030
622280
622540
622800
623080
623360
623630
623900
624180
624430
624680
624950
625210
625490
625760
626030
626300
626560
626820
627080
627350
627630
627910
628180
628440
628700
628970
629230
629500
629780
630060
630340
630600
630860
631130
631390
631630
631940
632220
632500
632760
633010
633270
633540
633800
634060
634340
634600
634870
635130
635380
635650
635920
636200
636470
636740
637010
637270
637530
637790
638060
638340
638620
638890
639160
639420
639690
639950
640220
640500
640760
641020
641260
641500
641750
642010
642250
642490
642740
642990
643240
643490
643720
643960
644210
644460
644700
644960
645230
645480
645720
645970
646210
646460
646720
646980
647250
647530
647790
648040
648300
648560
648780
649110
649380
649660
