# Supplementary material for: Novel Method to Efficiently Create an mHealth App: Implementation of a Real-Time Electrocardiogram R Peak Detector
Source: JMIR Mhealth Uhealth. 2018 May 22;6(5):e118. doi: 10.2196/mhealth.8429 (PMC5989064; doi:10.2196/mhealth.8429)
Supplement: Multimedia Appendix 2 [file mhealth_v6i5e118_app2.zip › Submission_code/Cleaned database/mitdb/111m.hea]

111m 2 360 650000
111m.mat 16+24 200/mV 11 1024 1017 20838 0 MLII
111m.mat 16+24 200/mV 11 1024 1031 12452 0 V1
# 47 F 937 167 x1
# Digoxin, Lasix
# There is first degree AV block.  There are short bursts of both baseline
# shifts and muscle noise, but in general, the quality is excellent.
#Creator: wfdb2mat
#Source: record mitdb/111
