# Supplementary material for: Novel Method to Efficiently Create an mHealth App: Implementation of a Real-Time Electrocardiogram R Peak Detector
Source: JMIR Mhealth Uhealth. 2018 May 22;6(5):e118. doi: 10.2196/mhealth.8429 (PMC5989064; doi:10.2196/mhealth.8429)
Supplement: Multimedia Appendix 2 [file mhealth_v6i5e118_app2.zip › Submission_code/Cleaned database/mitdb/111_ann_qrs.txt]

32
198
490
805
1128
1431
1740
2041
2345
2642
2962
3279
3580
3888
4196
4495
4787
5102
5420
5726
6045
6344
6639
6935
7262
7579
7885
8196
8500
8803
9105
9424
9734
10043
10363
10670
10971
11276
11604
11936
12254
12574
12889
13197
13513
13846
14168
14481
14800
15103
15403
15718
16034
16361
16664
16974
17274
17566
17887
18210
18517
18822
19144
19451
19750
20071
20396
20721
21034
21348
21654
21955
22286
22616
22943
23254
23568
23877
24183
24503
24830
25138
25455
25767
26067
26371
26696
27032
27356
27675
27984
28300
28622
28955
29284
29590
29904
30214
30524
30836
31160
31497
31814
32130
32440
32744
33072
33404
33727
34031
34337
34649
34953
35278
35605
35926
36243
36561
36869
37171
37498
37827
38136
38436
38735
39037
39338
39668
39988
40299
40618
40931
41243
41552
41876
42205
42524
42843
43144
43444
43760
44089
44412
44717
45033
45344
45651
45969
46302
46632
46947
47259
47563
47862
48188
48518
48848
49151
49456
49764
50068
50391
50699
51017
51322
51633
51941
52238
52557
52889
53210
53522
53821
54105
54431
54761
55081
55392
55704
56015
56317
56605
56923
57239
57551
57869
58172
58471
58773
59098
59417
59552
59724
60037
60338
60642
60781
60940
61253
61568
61875
62190
62490
62782
63074
63389
63708
64023
64322
64620
64920
65218
65535
65845
66154
66253
66453
66754
67047
67330
67621
67884
67938
68239
68526
68812
69094
69372
69667
69979
70285
70579
70881
71181
71467
71755
72065
72375
72677
72983
73283
73579
73865
74181
74490
74794
75083
75383
75672
75958
76271
76586
76892
77193
77491
77778
78061
78369
78680
78991
79294
79600
79896
80198
80515
80831
81144
81449
81758
82061
82364
82671
82993
83319
83636
83952
84259
84562
84888
85221
85541
85848
86159
86468
86770
87092
87414
87739
88042
88353
88666
88964
89270
89594
89911
90213
90529
90827
91114
91434
91751
92064
92364
92680
92979
93271
93590
93909
94221
94528
94831
95124
95414
95733
96052
96363
96669
96965
97267
97565
97884
98202
98523
98830
99137
99433
99722
1.0004e+05
1.0036e+05
1.0068e+05
1.0099e+05
1.0129e+05
1.016e+05
1.019e+05
1.0222e+05
1.0254e+05
1.0286e+05
1.0316e+05
1.0348e+05
1.0378e+05
1.0407e+05
1.0439e+05
1.0471e+05
1.0502e+05
1.0532e+05
1.0562e+05
1.0592e+05
1.0622e+05
1.0654e+05
1.0686e+05
1.0717e+05
1.0748e+05
1.078e+05
1.0811e+05
1.0841e+05
1.0873e+05
1.0905e+05
1.0936e+05
1.0967e+05
1.0997e+05
1.1027e+05
1.1056e+05
1.1089e+05
1.1121e+05
1.1152e+05
1.1183e+05
1.1213e+05
1.1244e+05
1.1275e+05
1.1306e+05
1.1338e+05
1.1371e+05
1.1402e+05
1.1433e+05
1.1463e+05
1.1493e+05
1.1526e+05
1.1559e+05
1.1589e+05
1.162e+05
1.1651e+05
1.1682e+05
1.1711e+05
1.1743e+05
1.1775e+05
1.1805e+05
1.1836e+05
1.1867e+05
1.1897e+05
1.1927e+05
1.1959e+05
1.1991e+05
1.2022e+05
1.2053e+05
1.2084e+05
1.2113e+05
1.2142e+05
1.2175e+05
1.2207e+05
1.2237e+05
1.2268e+05
1.2299e+05
1.233e+05
1.2359e+05
1.239e+05
1.2422e+05
1.2452e+05
1.2484e+05
1.2514e+05
1.2543e+05
1.2572e+05
1.2605e+05
1.2637e+05
1.2668e+05
1.2698e+05
1.2729e+05
1.276e+05
1.279e+05
1.2822e+05
1.2854e+05
1.2885e+05
1.2917e+05
1.2948e+05
1.2977e+05
1.3007e+05
1.304e+05
1.3072e+05
1.3103e+05
1.3135e+05
1.3166e+05
1.3196e+05
1.3228e+05
1.326e+05
1.3292e+05
1.3323e+05
1.3354e+05
1.3385e+05
1.3415e+05
1.3446e+05
1.3478e+05
1.351e+05
1.3541e+05
1.3572e+05
1.3601e+05
1.3632e+05
1.3662e+05
1.3695e+05
1.3728e+05
1.3759e+05
1.379e+05
1.3821e+05
1.3851e+05
1.3881e+05
1.3913e+05
1.3946e+05
1.3976e+05
1.4007e+05
1.4037e+05
1.4066e+05
1.4097e+05
1.4129e+05
1.416e+05
1.419e+05
1.4221e+05
1.4252e+05
1.4282e+05
1.4312e+05
1.4345e+05
1.4377e+05
1.4408e+05
1.444e+05
1.447e+05
1.4501e+05
1.4532e+05
1.4565e+05
1.4598e+05
1.4629e+05
1.466e+05
1.4689e+05
1.4719e+05
1.4752e+05
1.4784e+05
1.4816e+05
1.4847e+05
1.4878e+05
1.4908e+05
1.4937e+05
1.4969e+05
1.5001e+05
1.5035e+05
1.5066e+05
1.5096e+05
1.5127e+05
1.5157e+05
1.519e+05
1.5223e+05
1.5255e+05
1.5286e+05
1.5317e+05
1.5348e+05
1.5379e+05
1.541e+05
1.5443e+05
1.5475e+05
1.5506e+05
1.5537e+05
1.5567e+05
1.5597e+05
1.563e+05
1.5662e+05
1.5693e+05
1.5724e+05
1.5754e+05
1.5785e+05
1.5815e+05
1.5848e+05
1.5881e+05
1.5912e+05
1.5945e+05
1.5976e+05
1.6006e+05
1.6037e+05
1.607e+05
1.6102e+05
1.6134e+05
1.6165e+05
1.6194e+05
1.6224e+05
1.6254e+05
1.6286e+05
1.6319e+05
1.635e+05
1.6381e+05
1.6412e+05
1.6442e+05
1.6473e+05
1.6506e+05
1.6538e+05
1.6568e+05
1.66e+05
1.663e+05
1.666e+05
1.6692e+05
1.6724e+05
1.6757e+05
1.6788e+05
1.6819e+05
1.6849e+05
1.688e+05
1.6911e+05
1.6942e+05
1.6974e+05
1.7006e+05
1.7036e+05
1.7067e+05
1.7097e+05
1.7128e+05
1.716e+05
1.7193e+05
1.7223e+05
1.7253e+05
1.7283e+05
1.7312e+05
1.7343e+05
1.7376e+05
1.7407e+05
1.7438e+05
1.7468e+05
1.7499e+05
1.7529e+05
1.756e+05
1.7592e+05
1.7624e+05
1.7654e+05
1.7686e+05
1.7716e+05
1.7744e+05
1.7776e+05
1.7808e+05
1.7839e+05
1.7869e+05
1.7899e+05
1.7929e+05
1.7958e+05
1.7989e+05
1.802e+05
1.8052e+05
1.8083e+05
1.8114e+05
1.8144e+05
1.8173e+05
1.8205e+05
1.8237e+05
1.827e+05
1.8301e+05
1.8331e+05
1.8362e+05
1.8392e+05
1.8424e+05
1.8456e+05
1.8488e+05
1.8519e+05
1.855e+05
1.858e+05
1.861e+05
1.8635e+05
1.8672e+05
1.8704e+05
1.8734e+05
1.8764e+05
1.8792e+05
1.8821e+05
1.885e+05
1.8882e+05
1.8913e+05
1.8942e+05
1.8973e+05
1.9002e+05
1.9032e+05
1.9061e+05
1.9095e+05
1.9127e+05
1.9158e+05
1.9189e+05
1.9221e+05
1.9251e+05
1.9282e+05
1.9316e+05
1.9349e+05
1.9379e+05
1.941e+05
1.944e+05
1.9471e+05
1.9503e+05
1.9535e+05
1.9568e+05
1.96e+05
1.9631e+05
1.9662e+05
1.9692e+05
1.9724e+05
1.9756e+05
1.9788e+05
1.9818e+05
1.9849e+05
1.9878e+05
1.9907e+05
1.9938e+05
1.9969e+05
2e+05
2.003e+05
2.006e+05
2.0089e+05
2.0118e+05
2.0149e+05
2.018e+05
2.0211e+05
2.024e+05
2.027e+05
2.0299e+05
2.0328e+05
2.0358e+05
2.0389e+05
2.042e+05
2.045e+05
2.048e+05
2.051e+05
2.054e+05
2.0568e+05
2.0599e+05
2.063e+05
2.066e+05
2.0691e+05
2.0722e+05
2.0751e+05
2.078e+05
2.0812e+05
2.0843e+05
2.0874e+05
2.0903e+05
2.0933e+05
2.0963e+05
2.0992e+05
2.1024e+05
2.1054e+05
2.1086e+05
2.1115e+05
2.1146e+05
2.1175e+05
2.1204e+05
2.1235e+05
2.1267e+05
2.1298e+05
2.1328e+05
2.1358e+05
2.1387e+05
2.1415e+05
2.1446e+05
2.1478e+05
2.151e+05
2.1539e+05
2.1569e+05
2.1599e+05
2.1629e+05
2.1658e+05
2.1689e+05
2.172e+05
2.1751e+05
2.1781e+05
2.181e+05
2.184e+05
2.1868e+05
2.1898e+05
2.193e+05
2.1959e+05
2.1989e+05
2.2018e+05
2.2047e+05
2.2075e+05
2.2106e+05
2.2137e+05
2.2167e+05
2.2196e+05
2.2226e+05
2.2256e+05
2.2284e+05
2.2315e+05
2.2347e+05
2.2378e+05
2.2407e+05
2.2436e+05
2.2466e+05
2.2495e+05
2.2526e+05
2.2558e+05
2.2589e+05
2.2619e+05
2.265e+05
2.268e+05
2.2711e+05
2.2742e+05
2.2774e+05
2.2806e+05
2.2837e+05
2.2869e+05
2.2899e+05
2.293e+05
2.2961e+05
2.2994e+05
2.3026e+05
2.3056e+05
2.3088e+05
2.3118e+05
2.3149e+05
2.318e+05
2.3212e+05
2.3244e+05
2.3274e+05
2.3305e+05
2.3335e+05
2.3364e+05
2.3396e+05
2.3429e+05
2.3462e+05
2.3494e+05
2.3516e+05
2.3551e+05
2.3582e+05
2.3614e+05
2.3647e+05
2.368e+05
2.3709e+05
2.374e+05
2.377e+05
2.38e+05
2.3833e+05
2.3865e+05
2.3898e+05
2.3929e+05
2.396e+05
2.399e+05
2.402e+05
2.4053e+05
2.4085e+05
2.4117e+05
2.4148e+05
2.418e+05
2.4209e+05
2.4239e+05
2.427e+05
2.4302e+05
2.4334e+05
2.4365e+05
2.4396e+05
2.4426e+05
2.4456e+05
2.4489e+05
2.4521e+05
2.4552e+05
2.4584e+05
2.4614e+05
2.4645e+05
2.4675e+05
2.4708e+05
2.4739e+05
2.477e+05
2.4802e+05
2.4833e+05
2.4863e+05
2.4893e+05
2.4925e+05
2.4958e+05
2.499e+05
2.5021e+05
2.5052e+05
2.5081e+05
2.5111e+05
2.5144e+05
2.5175e+05
2.5206e+05
2.5237e+05
2.5268e+05
2.5298e+05
2.5327e+05
2.5358e+05
2.539e+05
2.5422e+05
2.5453e+05
2.5483e+05
2.5514e+05
2.5544e+05
2.5578e+05
2.5609e+05
2.5639e+05
2.5671e+05
2.5701e+05
2.5732e+05
2.5762e+05
2.5794e+05
2.5826e+05
2.5858e+05
2.589e+05
2.592e+05
2.5949e+05
2.5977e+05
2.601e+05
2.6041e+05
2.6071e+05
2.6102e+05
2.6132e+05
2.6163e+05
2.6194e+05
2.6227e+05
2.6259e+05
2.6291e+05
2.6323e+05
2.6354e+05
2.6384e+05
2.6416e+05
2.645e+05
2.6482e+05
2.6513e+05
2.6544e+05
2.6574e+05
2.6605e+05
2.6635e+05
2.6666e+05
2.6698e+05
2.6728e+05
2.6758e+05
2.6788e+05
2.6818e+05
2.6848e+05
2.688e+05
2.6913e+05
2.6944e+05
2.6975e+05
2.7005e+05
2.7035e+05
2.7068e+05
2.7102e+05
2.7134e+05
2.7165e+05
2.7196e+05
2.7226e+05
2.7255e+05
2.7287e+05
2.7318e+05
2.7349e+05
2.738e+05
2.7411e+05
2.7441e+05
2.747e+05
2.7503e+05
2.7536e+05
2.7569e+05
2.7597e+05
2.7627e+05
2.7657e+05
2.7686e+05
2.7718e+05
2.775e+05
2.7781e+05
2.7812e+05
2.7842e+05
2.7872e+05
2.7901e+05
2.7933e+05
2.7965e+05
2.7997e+05
2.8027e+05
2.8058e+05
2.8086e+05
2.8116e+05
2.8148e+05
2.818e+05
2.8212e+05
2.8242e+05
2.8273e+05
2.8304e+05
2.8334e+05
2.8366e+05
2.8398e+05
2.8431e+05
2.8462e+05
2.8492e+05
2.8522e+05
2.8552e+05
2.8584e+05
2.8616e+05
2.8649e+05
2.8679e+05
2.8708e+05
2.8739e+05
2.8768e+05
2.8799e+05
2.883e+05
2.8862e+05
2.8893e+05
2.8923e+05
2.8953e+05
2.8984e+05
2.9016e+05
2.905e+05
2.9083e+05
2.9114e+05
2.9146e+05
2.9177e+05
2.9208e+05
2.9242e+05
2.9275e+05
2.9306e+05
2.9338e+05
2.937e+05
2.9401e+05
2.9431e+05
2.9464e+05
2.9496e+05
2.9527e+05
2.9559e+05
2.9589e+05
2.9619e+05
2.9651e+05
2.9684e+05
2.9716e+05
2.9746e+05
2.9777e+05
2.9806e+05
2.9836e+05
2.9866e+05
2.9898e+05
2.9928e+05
2.9959e+05
2.999e+05
3.002e+05
3.0051e+05
3.0079e+05
3.0111e+05
3.0143e+05
3.0173e+05
3.0204e+05
3.0234e+05
3.0264e+05
3.0293e+05
3.0326e+05
3.0356e+05
3.0386e+05
3.0416e+05
3.0446e+05
3.0476e+05
3.0504e+05
3.0535e+05
3.0567e+05
3.0598e+05
3.0629e+05
3.0658e+05
3.0688e+05
3.0718e+05
3.075e+05
3.0781e+05
3.0812e+05
3.0843e+05
3.0874e+05
3.0904e+05
3.0933e+05
3.0965e+05
3.0997e+05
3.1029e+05
3.106e+05
3.1091e+05
3.112e+05
3.115e+05
3.1182e+05
3.1214e+05
3.1244e+05
3.1275e+05
3.1304e+05
3.1334e+05
3.1363e+05
3.1394e+05
3.1425e+05
3.1455e+05
3.1485e+05
3.1516e+05
3.1545e+05
3.1574e+05
3.1605e+05
3.1637e+05
3.1669e+05
3.1699e+05
3.1729e+05
3.1759e+05
3.1789e+05
3.1819e+05
3.1849e+05
3.188e+05
3.191e+05
3.1941e+05
3.1968e+05
3.1997e+05
3.2026e+05
3.2057e+05
3.2088e+05
3.2118e+05
3.2148e+05
3.2178e+05
3.2207e+05
3.2236e+05
3.2268e+05
3.2299e+05
3.2329e+05
3.2358e+05
3.2389e+05
3.2417e+05
3.2445e+05
3.2475e+05
3.2506e+05
3.2536e+05
3.2566e+05
3.2596e+05
3.2624e+05
3.2653e+05
3.2684e+05
3.2716e+05
3.2747e+05
3.2777e+05
3.2807e+05
3.2836e+05
3.2866e+05
3.2897e+05
3.2928e+05
3.2959e+05
3.299e+05
3.3021e+05
3.3051e+05
3.308e+05
3.3111e+05
3.3143e+05
3.3174e+05
3.3203e+05
3.3233e+05
3.3262e+05
3.3292e+05
3.3321e+05
3.3353e+05
3.3384e+05
3.3415e+05
3.3446e+05
3.3477e+05
3.3508e+05
3.3538e+05
3.357e+05
3.3603e+05
3.3634e+05
3.3666e+05
3.3696e+05
3.3727e+05
3.3758e+05
3.3791e+05
3.3824e+05
3.3855e+05
3.3885e+05
3.3916e+05
3.3946e+05
3.3977e+05
3.4009e+05
3.4041e+05
3.4072e+05
3.4102e+05
3.4133e+05
3.4161e+05
3.4191e+05
3.4224e+05
3.4256e+05
3.4286e+05
3.4316e+05
3.4347e+05
3.4376e+05
3.4407e+05
3.4439e+05
3.4471e+05
3.4501e+05
3.4533e+05
3.4564e+05
3.4593e+05
3.4623e+05
3.4654e+05
3.4685e+05
3.4716e+05
3.4746e+05
3.4775e+05
3.4804e+05
3.4834e+05
3.4866e+05
3.4896e+05
3.4925e+05
3.4956e+05
3.4985e+05
3.5014e+05
3.5042e+05
3.5073e+05
3.5104e+05
3.5136e+05
3.5165e+05
3.5195e+05
3.5224e+05
3.5253e+05
3.5285e+05
3.5318e+05
3.5349e+05
3.5379e+05
3.541e+05
3.544e+05
3.547e+05
3.5502e+05
3.5534e+05
3.5565e+05
3.5596e+05
3.5626e+05
3.5656e+05
3.5686e+05
3.5718e+05
3.5751e+05
3.5783e+05
3.5814e+05
3.5844e+05
3.5874e+05
3.5904e+05
3.5935e+05
3.5966e+05
3.5997e+05
3.6027e+05
3.6057e+05
3.6086e+05
3.6115e+05
3.6146e+05
3.6177e+05
3.6208e+05
3.6238e+05
3.6269e+05
3.6299e+05
3.6328e+05
3.6359e+05
3.6391e+05
3.6423e+05
3.6453e+05
3.6484e+05
3.6513e+05
3.6543e+05
3.6574e+05
3.6606e+05
3.6638e+05
3.6669e+05
3.67e+05
3.673e+05
3.676e+05
3.6792e+05
3.6825e+05
3.6858e+05
3.6888e+05
3.692e+05
3.6951e+05
3.6981e+05
3.7013e+05
3.7046e+05
3.7077e+05
3.7109e+05
3.714e+05
3.717e+05
3.7199e+05
3.7232e+05
3.7264e+05
3.7296e+05
3.7327e+05
3.7358e+05
3.7388e+05
3.7418e+05
3.7451e+05
3.7483e+05
3.7515e+05
3.7546e+05
3.7578e+05
3.7608e+05
3.7637e+05
3.7669e+05
3.7701e+05
3.7732e+05
3.7764e+05
3.7794e+05
3.7824e+05
3.7854e+05
3.7886e+05
3.7919e+05
3.7949e+05
3.7981e+05
3.8012e+05
3.8042e+05
3.8072e+05
3.8105e+05
3.8137e+05
3.8169e+05
3.8201e+05
3.8231e+05
3.8262e+05
3.8292e+05
3.8325e+05
3.8358e+05
3.8388e+05
3.8419e+05
3.845e+05
3.8481e+05
3.8512e+05
3.8545e+05
3.8578e+05
3.8609e+05
3.864e+05
3.8672e+05
3.8703e+05
3.8735e+05
3.8767e+05
3.88e+05
3.8831e+05
3.8861e+05
3.8892e+05
3.8922e+05
3.8954e+05
3.8986e+05
3.9018e+05
3.9048e+05
3.9079e+05
3.9109e+05
3.9138e+05
3.917e+05
3.9202e+05
3.9235e+05
3.9266e+05
3.9297e+05
3.9327e+05
3.9358e+05
3.939e+05
3.9423e+05
3.9455e+05
3.9487e+05
3.9518e+05
3.955e+05
3.9581e+05
3.9613e+05
3.9646e+05
3.9678e+05
3.9711e+05
3.9742e+05
3.9773e+05
3.9804e+05
3.9837e+05
3.9869e+05
3.99e+05
3.993e+05
3.996e+05
3.9991e+05
4.0022e+05
4.0055e+05
4.0088e+05
4.0118e+05
4.015e+05
4.0182e+05
4.0213e+05
4.0245e+05
4.0279e+05
4.0312e+05
4.0343e+05
4.0375e+05
4.0405e+05
4.0436e+05
4.0469e+05
4.0502e+05
4.0534e+05
4.0566e+05
4.0598e+05
4.0628e+05
4.0658e+05
4.069e+05
4.0722e+05
4.0754e+05
4.0786e+05
4.0817e+05
4.0847e+05
4.0878e+05
4.0911e+05
4.0944e+05
4.0975e+05
4.1007e+05
4.1038e+05
4.107e+05
4.11e+05
4.1133e+05
4.1165e+05
4.1197e+05
4.1229e+05
4.1259e+05
4.1289e+05
4.132e+05
4.1353e+05
4.1386e+05
4.1417e+05
4.1448e+05
4.1479e+05
4.151e+05
4.1541e+05
4.1572e+05
4.1605e+05
4.1635e+05
4.1667e+05
4.1698e+05
4.1728e+05
4.1758e+05
4.1791e+05
4.1824e+05
4.1854e+05
4.1885e+05
4.1915e+05
4.1945e+05
4.1977e+05
4.2011e+05
4.2044e+05
4.2076e+05
4.2108e+05
4.214e+05
4.2172e+05
4.2205e+05
4.2239e+05
4.227e+05
4.2303e+05
4.2334e+05
4.2364e+05
4.2394e+05
4.2428e+05
4.246e+05
4.2491e+05
4.2522e+05
4.2554e+05
4.2584e+05
4.2615e+05
4.2648e+05
4.2682e+05
4.2713e+05
4.2746e+05
4.2777e+05
4.2808e+05
4.2841e+05
4.2875e+05
4.2908e+05
4.2941e+05
4.2973e+05
4.2985e+05
4.3005e+05
4.3036e+05
4.307e+05
4.3103e+05
4.3135e+05
4.3168e+05
4.32e+05
4.3232e+05
4.3244e+05
4.3264e+05
4.3297e+05
4.3331e+05
4.3363e+05
4.3394e+05
4.3425e+05
4.3456e+05
4.3488e+05
4.3521e+05
4.3553e+05
4.3584e+05
4.3616e+05
4.3647e+05
4.3677e+05
4.3709e+05
4.3742e+05
4.3775e+05
4.3806e+05
4.3837e+05
4.3868e+05
4.3898e+05
4.3931e+05
4.3963e+05
4.3995e+05
4.4026e+05
4.4057e+05
4.4088e+05
4.412e+05
4.4152e+05
4.4185e+05
4.4217e+05
4.4249e+05
4.428e+05
4.4311e+05
4.4341e+05
4.4374e+05
4.4407e+05
4.4439e+05
4.4472e+05
4.4502e+05
4.4534e+05
4.4566e+05
4.4598e+05
4.463e+05
4.4661e+05
4.4692e+05
4.4722e+05
4.4751e+05
4.4782e+05
4.4814e+05
4.4847e+05
4.4877e+05
4.4907e+05
4.4937e+05
4.4967e+05
4.4997e+05
4.5029e+05
4.506e+05
4.509e+05
4.512e+05
4.5151e+05
4.518e+05
4.5211e+05
4.5243e+05
4.5274e+05
4.5306e+05
4.5338e+05
4.5369e+05
4.5398e+05
4.543e+05
4.5464e+05
4.5496e+05
4.5526e+05
4.5558e+05
4.5588e+05
4.5618e+05
4.5649e+05
4.5681e+05
4.5713e+05
4.5744e+05
4.5774e+05
4.5804e+05
4.5833e+05
4.5865e+05
4.5896e+05
4.5928e+05
4.5958e+05
4.5987e+05
4.6016e+05
4.6045e+05
4.6075e+05
4.6106e+05
4.6137e+05
4.6167e+05
4.6196e+05
4.6226e+05
4.6256e+05
4.6285e+05
4.6316e+05
4.6348e+05
4.6378e+05
4.6408e+05
4.6437e+05
4.6465e+05
4.6493e+05
4.6524e+05
4.6555e+05
4.6585e+05
4.6614e+05
4.6645e+05
4.6675e+05
4.6704e+05
4.6735e+05
4.6766e+05
4.6798e+05
4.6829e+05
4.6859e+05
4.6888e+05
4.6917e+05
4.6948e+05
4.698e+05
4.7012e+05
4.7041e+05
4.7071e+05
4.7101e+05
4.7129e+05
4.716e+05
4.7192e+05
4.7222e+05
4.7252e+05
4.7283e+05
4.7312e+05
4.7341e+05
4.7371e+05
4.7402e+05
4.7434e+05
4.7463e+05
4.7493e+05
4.7521e+05
4.755e+05
4.758e+05
4.761e+05
4.764e+05
4.767e+05
4.77e+05
4.773e+05
4.7759e+05
4.7787e+05
4.7818e+05
4.7849e+05
4.7881e+05
4.791e+05
4.7941e+05
4.7971e+05
4.8e+05
4.8033e+05
4.8065e+05
4.8096e+05
4.8127e+05
4.8158e+05
4.8188e+05
4.8218e+05
4.8249e+05
4.828e+05
4.8311e+05
4.8341e+05
4.8371e+05
4.8401e+05
4.843e+05
4.8461e+05
4.8494e+05
4.8526e+05
4.8556e+05
4.8586e+05
4.8615e+05
4.8644e+05
4.8676e+05
4.8708e+05
4.8738e+05
4.8769e+05
4.8799e+05
4.8829e+05
4.8858e+05
4.8889e+05
4.892e+05
4.8952e+05
4.8981e+05
4.901e+05
4.9038e+05
4.9067e+05
4.9095e+05
4.9125e+05
4.9154e+05
4.9183e+05
4.9211e+05
4.924e+05
4.9267e+05
4.9294e+05
4.9323e+05
4.9352e+05
4.9382e+05
4.941e+05
4.9439e+05
4.9467e+05
4.9496e+05
4.9524e+05
4.9556e+05
4.9587e+05
4.9618e+05
4.9647e+05
4.9677e+05
4.9705e+05
4.9733e+05
4.9762e+05
4.9792e+05
4.9821e+05
4.9849e+05
4.9877e+05
4.9904e+05
4.9931e+05
4.9958e+05
4.9989e+05
5.0018e+05
5.0046e+05
5.0074e+05
5.0102e+05
5.013e+05
5.0157e+05
5.0187e+05
5.0216e+05
5.0245e+05
5.0272e+05
5.0301e+05
5.0329e+05
5.0357e+05
5.0384e+05
5.0413e+05
5.0442e+05
5.0471e+05
5.05e+05
5.0528e+05
5.0556e+05
5.0583e+05
5.0612e+05
5.0642e+05
5.0672e+05
5.07e+05
5.0729e+05
5.0756e+05
5.0784e+05
5.0812e+05
5.084e+05
5.0869e+05
5.0899e+05
5.0927e+05
5.0955e+05
5.0982e+05
5.101e+05
5.1038e+05
5.1068e+05
5.1098e+05
5.1127e+05
5.1156e+05
5.1184e+05
5.1213e+05
5.124e+05
5.127e+05
5.13e+05
5.133e+05
5.1358e+05
5.1387e+05
5.1416e+05
5.1444e+05
5.1473e+05
5.1504e+05
5.1535e+05
5.1564e+05
5.1593e+05
5.1622e+05
5.1651e+05
5.168e+05
5.1712e+05
5.1743e+05
5.1773e+05
5.1804e+05
5.1834e+05
5.1863e+05
5.1891e+05
5.1922e+05
5.1952e+05
5.1983e+05
5.2014e+05
5.2043e+05
5.2072e+05
5.21e+05
5.2131e+05
5.2161e+05
5.219e+05
5.2219e+05
5.2248e+05
5.2276e+05
5.2304e+05
5.2332e+05
5.2361e+05
5.2391e+05
5.2421e+05
5.245e+05
5.2479e+05
5.2508e+05
5.2536e+05
5.2566e+05
5.2596e+05
5.2627e+05
5.2656e+05
5.2685e+05
5.2715e+05
5.2745e+05
5.2775e+05
5.2806e+05
5.2838e+05
5.2868e+05
5.2899e+05
5.2929e+05
5.2959e+05
5.2988e+05
5.302e+05
5.3052e+05
5.3082e+05
5.3111e+05
5.3141e+05
5.317e+05
5.3201e+05
5.3232e+05
5.3264e+05
5.3294e+05
5.3325e+05
5.3355e+05
5.3384e+05
5.3414e+05
5.3445e+05
5.3476e+05
5.3506e+05
5.3537e+05
5.3566e+05
5.3595e+05
5.3624e+05
5.3654e+05
5.3685e+05
5.3715e+05
5.3745e+05
5.3774e+05
5.3803e+05
5.3833e+05
5.3864e+05
5.3896e+05
5.3928e+05
5.3959e+05
5.399e+05
5.402e+05
5.405e+05
5.4081e+05
5.4114e+05
5.4146e+05
5.4176e+05
5.4207e+05
5.4238e+05
5.4268e+05
5.43e+05
5.4333e+05
5.4364e+05
5.4395e+05
5.4426e+05
5.4455e+05
5.4484e+05
5.4516e+05
5.4548e+05
5.458e+05
5.461e+05
5.4641e+05
5.467e+05
5.4699e+05
5.4731e+05
5.4763e+05
5.4794e+05
5.4824e+05
5.4855e+05
5.4884e+05
5.4913e+05
5.4945e+05
5.4977e+05
5.5007e+05
5.5037e+05
5.5068e+05
5.5097e+05
5.5126e+05
5.5159e+05
5.5191e+05
5.5223e+05
5.5254e+05
5.5285e+05
5.5315e+05
5.5344e+05
5.5375e+05
5.5406e+05
5.5437e+05
5.5468e+05
5.5498e+05
5.5526e+05
5.5555e+05
5.5585e+05
5.5616e+05
5.5646e+05
5.5675e+05
5.5705e+05
5.5733e+05
5.5762e+05
5.5792e+05
5.5822e+05
5.5853e+05
5.5883e+05
5.5913e+05
5.5944e+05
5.5973e+05
5.6003e+05
5.6034e+05
5.6066e+05
5.6096e+05
5.6127e+05
5.6156e+05
5.6185e+05
5.6214e+05
5.6245e+05
5.6276e+05
5.6307e+05
5.6336e+05
5.6366e+05
5.6396e+05
5.6424e+05
5.6455e+05
5.6487e+05
5.6518e+05
5.6548e+05
5.6577e+05
5.6606e+05
5.6634e+05
5.6664e+05
5.6695e+05
5.6726e+05
5.6756e+05
5.6786e+05
5.6815e+05
5.6844e+05
5.6874e+05
5.6905e+05
5.6936e+05
5.6966e+05
5.6997e+05
5.7026e+05
5.7055e+05
5.7085e+05
5.7116e+05
5.7148e+05
5.7178e+05
5.7208e+05
5.7238e+05
5.7269e+05
5.7298e+05
5.7329e+05
5.736e+05
5.739e+05
5.742e+05
5.7449e+05
5.7478e+05
5.7507e+05
5.7538e+05
5.757e+05
5.7601e+05
5.7631e+05
5.7661e+05
5.769e+05
5.7719e+05
5.7751e+05
5.7782e+05
5.7813e+05
5.7843e+05
5.7874e+05
5.7904e+05
5.7932e+05
5.7963e+05
5.7995e+05
5.8027e+05
5.8057e+05
5.8088e+05
5.8117e+05
5.8146e+05
5.8178e+05
5.8209e+05
5.824e+05
5.827e+05
5.83e+05
5.833e+05
5.8358e+05
5.8388e+05
5.842e+05
5.845e+05
5.8481e+05
5.8511e+05
5.854e+05
5.8569e+05
5.8597e+05
5.8627e+05
5.8657e+05
5.8687e+05
5.8717e+05
5.8745e+05
5.8773e+05
5.8801e+05
5.8831e+05
5.8861e+05
5.889e+05
5.8919e+05
5.8947e+05
5.8975e+05
5.9003e+05
5.903e+05
5.906e+05
5.909e+05
5.912e+05
5.9149e+05
5.9177e+05
5.9205e+05
5.9233e+05
5.9263e+05
5.9281e+05
5.9293e+05
5.9323e+05
5.9352e+05
5.9381e+05
5.9396e+05
5.941e+05
5.9438e+05
5.9466e+05
5.9496e+05
5.9527e+05
5.9555e+05
5.9585e+05
5.9614e+05
5.9643e+05
5.9671e+05
5.9703e+05
5.9734e+05
5.9765e+05
5.9795e+05
5.9825e+05
5.9854e+05
5.9883e+05
5.9915e+05
5.9947e+05
5.9978e+05
6.0008e+05
6.0038e+05
6.0068e+05
6.0096e+05
6.0127e+05
6.0159e+05
6.019e+05
6.022e+05
6.025e+05
6.0278e+05
6.0308e+05
6.0339e+05
6.0371e+05
6.0402e+05
6.0432e+05
6.0463e+05
6.0493e+05
6.0521e+05
6.0552e+05
6.0583e+05
6.0615e+05
6.0645e+05
6.0675e+05
6.0704e+05
6.0734e+05
6.0765e+05
6.0798e+05
6.0829e+05
6.0859e+05
6.089e+05
6.0921e+05
6.095e+05
6.098e+05
6.1012e+05
6.1044e+05
6.1075e+05
6.1105e+05
6.1134e+05
6.1164e+05
6.1195e+05
6.1227e+05
6.1259e+05
6.1289e+05
6.132e+05
6.1349e+05
6.1379e+05
6.1409e+05
6.144e+05
6.147e+05
6.15e+05
6.1531e+05
6.156e+05
6.159e+05
6.1619e+05
6.1651e+05
6.1683e+05
6.1714e+05
6.1744e+05
6.1774e+05
6.1804e+05
6.1834e+05
6.1865e+05
6.1896e+05
6.1928e+05
6.1956e+05
6.1986e+05
6.2015e+05
6.2044e+05
6.2074e+05
6.2106e+05
6.2136e+05
6.2165e+05
6.2193e+05
6.2222e+05
6.225e+05
6.2279e+05
6.231e+05
6.234e+05
6.2368e+05
6.2397e+05
6.2425e+05
6.2453e+05
6.248e+05
6.2509e+05
6.2538e+05
6.2566e+05
6.2594e+05
6.2621e+05
6.2647e+05
6.2674e+05
6.2701e+05
6.273e+05
6.2758e+05
6.2786e+05
6.2814e+05
6.2842e+05
6.2869e+05
6.2896e+05
6.2925e+05
6.2954e+05
6.2982e+05
6.301e+05
6.3038e+05
6.3064e+05
6.3092e+05
6.3118e+05
6.3146e+05
6.3174e+05
6.3202e+05
6.3231e+05
6.3259e+05
6.3286e+05
6.3313e+05
6.334e+05
6.3369e+05
6.3397e+05
6.3425e+05
6.3452e+05
6.3478e+05
6.3505e+05
6.3532e+05
6.3558e+05
6.3585e+05
6.3614e+05
6.3643e+05
6.367e+05
6.3699e+05
6.3726e+05
6.3755e+05
6.3783e+05
6.3812e+05
6.384e+05
6.3871e+05
6.39e+05
6.3926e+05
6.3957e+05
6.3983e+05
6.4015e+05
6.4045e+05
6.4075e+05
6.4104e+05
6.4134e+05
6.4159e+05
6.419e+05
6.4218e+05
6.4249e+05
6.4279e+05
6.4307e+05
6.4336e+05
6.4364e+05
6.4392e+05
6.4419e+05
6.4449e+05
6.4478e+05
6.4507e+05
6.4535e+05
6.4565e+05
6.4594e+05
6.4622e+05
6.4651e+05
6.4681e+05
6.4712e+05
6.4741e+05
6.4771e+05
6.48e+05
6.4828e+05
6.4857e+05
6.4886e+05
6.4915e+05
6.4944e+05
6.4972e+05
