# Supplementary material for: Novel Method to Efficiently Create an mHealth App: Implementation of a Real-Time Electrocardiogram R Peak Detector
Source: JMIR Mhealth Uhealth. 2018 May 22;6(5):e118. doi: 10.2196/mhealth.8429 (PMC5989064; doi:10.2196/mhealth.8429)
Supplement: Multimedia Appendix 2 [file mhealth_v6i5e118_app2.zip › Submission_code/Cleaned database/mitdb/111_ann_qrs_cleaned.txt]

198
490
805
1128
1431
1740
2041
2345
2642
2962
3279
3580
3888
4196
4495
4787
5102
5420
5726
6045
6344
6639
6935
7262
7579
7885
8196
8500
8803
9105
9424
9734
10043
10363
10670
10971
11276
11604
11936
12254
12574
12889
13197
13513
13846
14168
14481
14800
15103
15403
15718
16034
16361
16664
16974
17274
17566
17887
18210
18517
18822
19144
19451
19750
20071
20396
20721
21034
21348
21654
21955
22286
22616
22943
23254
23568
23877
24183
24503
24830
25138
25455
25767
26067
26371
26696
27032
27356
27675
27984
28300
28622
28955
29284
29590
29904
30214
30524
30836
31160
31497
31814
32130
32440
32744
33072
33404
33727
34031
34337
34649
34953
35278
35605
35926
36243
36561
36869
37171
37498
37827
38136
38436
38735
39037
39338
39668
39988
40299
40618
40931
41243
41552
41876
42205
42524
42843
43144
43444
43760
44089
44412
44717
45033
45344
45651
45969
46302
46632
46947
47259
47563
47862
48188
48518
48848
49151
49456
49764
50068
50391
50699
51017
51322
51633
51941
52238
52557
52889
53210
53522
53821
54105
54431
54761
55081
55392
55704
56015
56317
56605
56923
57239
57551
57869
58172
58471
58773
59098
59417
59724
60037
60338
60642
60940
61253
61568
61875
62190
62490
62782
63074
63389
63708
64023
64322
64620
64920
65218
65535
65845
66154
66453
66754
67047
67330
67621
67884
67938
68239
68526
68812
69094
69372
69667
69979
70285
70579
70881
71181
71467
71755
72065
72375
72677
72983
73283
73579
73865
74181
74490
74794
75083
75383
75672
75958
76271
76586
76892
77193
77491
77778
78061
78369
78680
78991
79294
79600
79896
80198
80515
80831
81144
81449
81758
82061
82364
82671
82993
83319
83636
83952
84259
84562
84888
85221
85541
85848
86159
86468
86770
87092
87414
87739
88042
88353
88666
88964
89270
89594
89911
90213
90529
90827
91114
91434
91751
92064
92364
92680
92979
93271
93590
93909
94221
94528
94831
95124
95414
95733
96052
96363
96669
96965
97267
97565
97884
98202
98523
98830
99137
99433
99722
100040
100360
100680
100990
101290
101600
101900
102220
102540
102860
103160
103480
103780
104070
104390
104710
105020
105320
105620
105920
106220
106540
106860
107170
107480
107800
108110
108410
108730
109050
109360
109670
109970
110270
110560
110890
111210
111520
111830
112130
112440
112750
113060
113380
113710
114020
114330
114630
114930
115260
115590
115890
116200
116510
116820
117110
117430
117750
118050
118360
118670
118970
119270
119590
119910
120220
120530
120840
121130
121420
121750
122070
122370
122680
122990
123300
123590
123900
124220
124520
124840
125140
125430
125720
126050
126370
126680
126980
127290
127600
127900
128220
128540
128850
129170
129480
129770
130070
130400
130720
131030
131350
131660
131960
132280
132600
132920
133230
133540
133850
134150
134460
134780
135100
135410
135720
136010
136320
136620
136950
137280
137590
137900
138210
138510
138810
139130
139460
139760
140070
140370
140660
140970
141290
141600
141900
142210
142520
142820
143120
143450
143770
144080
144400
144700
145010
145320
145650
145980
146290
146600
146890
147190
147520
147840
148160
148470
148780
149080
149370
149690
150010
150350
150660
150960
151270
151570
151900
152230
152550
152860
153170
153480
153790
154100
154430
154750
155060
155370
155670
155970
156300
156620
156930
157240
157540
157850
158150
158480
158810
159120
159450
159760
160060
160370
160700
161020
161340
161650
161940
162240
162540
162860
163190
163500
163810
164120
164420
164730
165060
165380
165680
166000
166300
166600
166920
167240
167570
167880
168190
168490
168800
169110
169420
169740
170060
170360
170670
170970
171280
171600
171930
172230
172530
172830
173120
173430
173760
174070
174380
174680
174990
175290
175600
175920
176240
176540
176860
177160
177440
177760
178080
178390
178690
178990
179290
179580
179890
180200
180520
180830
181140
181440
181730
182050
182370
182700
183010
183310
183620
183920
184240
184560
184880
185190
185500
185800
186100
186350
186720
187040
187340
187640
187920
188210
188500
188820
189130
189420
189730
190020
190320
190610
190950
191270
191580
191890
192210
192510
192820
193160
193490
193790
194100
194400
194710
195030
195350
195680
196000
196310
196620
196920
197240
197560
197880
198180
198490
198780
199070
199380
199690
200000
200300
200600
200890
201180
201490
201800
202110
202400
202700
202990
203280
203580
203890
204200
204500
204800
205100
205400
205680
205990
206300
206600
206910
207220
207510
207800
208120
208430
208740
209030
209330
209630
209920
210240
210540
210860
211150
211460
211750
212040
212350
212670
212980
213280
213580
213870
214150
214460
214780
215100
215390
215690
215990
216290
216580
216890
217200
217510
217810
218100
218400
218680
218980
219300
219590
219890
220180
220470
220750
221060
221370
221670
221960
222260
222560
222840
223150
223470
223780
224070
224360
224660
224950
225260
225580
225890
226190
226500
226800
227110
227420
227740
228060
228370
228690
228990
229300
229610
229940
230260
230560
230880
231180
231490
231800
232120
232440
232740
233050
233350
233640
233960
234290
234940
235160
235510
235820
236140
236470
236800
237090
237400
237700
238000
238330
238650
238980
239290
239600
239900
240200
240530
240850
241170
241480
241800
242090
242390
242700
243020
243340
243650
243960
244260
244560
244890
245210
245520
245840
246140
246450
246750
247080
247390
247700
248020
248330
248630
248930
249250
249580
249900
250210
250520
250810
251110
251440
251750
252060
252370
252680
252980
253270
253580
253900
254220
254530
254830
255140
255440
255780
256090
256390
256710
257010
257320
257620
257940
258260
258580
258900
259200
259490
259770
260100
260410
260710
261020
261320
261630
261940
262270
262590
262910
263230
263540
263840
264160
264500
264820
265130
265440
265740
266050
266350
266660
266980
267280
267580
267880
268180
268480
268800
269130
269440
269750
270050
270350
270680
271020
271340
271650
271960
272260
272550
272870
273180
273490
273800
274110
274410
274700
275030
275360
275690
275970
276270
276570
276860
277180
277500
277810
278120
278420
278720
279010
279330
279650
279970
280270
280580
280860
281160
281480
281800
282120
282420
282730
283040
283340
283660
283980
284310
284620
284920
285220
285520
285840
286160
286490
286790
287080
287390
287680
287990
288300
288620
288930
289230
289530
289840
290160
290500
290830
291140
291460
291770
292080
292420
292750
293060
293380
293700
294010
294310
294640
294960
295270
295590
295890
296190
296510
296840
297160
297460
297770
298060
298360
298660
298980
299280
299590
299900
300200
300510
300790
301110
301430
301730
302040
302340
302640
302930
303260
303560
303860
304160
304460
304760
305040
305350
305670
305980
306290
306580
306880
307180
307500
307810
308120
308430
308740
309040
309330
309650
309970
310290
310600
310910
311200
311500
311820
312140
312440
312750
313040
313340
313630
313940
314250
314550
314850
315160
315450
315740
316050
316370
316690
316990
317290
317590
317890
318190
318490
318800
319100
319410
319680
319970
320260
320570
320880
321180
321480
321780
322070
322360
322680
322990
323290
323580
323890
324170
324450
324750
325060
325360
325660
325960
326240
326530
326840
327160
327470
327770
328070
328360
328660
328970
329280
329590
329900
330210
330510
330800
331110
331430
331740
332030
332330
332620
332920
333210
333530
333840
334150
334460
334770
335080
335380
335700
336030
336340
336660
336960
337270
337580
337910
338240
338550
338850
339160
339460
339770
340090
340410
340720
341020
341330
341610
341910
342240
342560
342860
343160
343470
343760
344070
344390
344710
345010
345330
345640
345930
346230
346540
346850
347160
347460
347750
348040
348340
348660
348960
349250
349560
349850
350140
350420
350730
351040
351360
351650
351950
352240
352530
352850
353180
353490
353790
354100
354400
354700
355020
355340
355650
355960
356260
356560
356860
357180
357510
357830
358140
358440
358740
359040
359350
359660
359970
360270
360570
360860
361150
361460
361770
362080
362380
362690
362990
363280
363590
363910
364230
364530
364840
365130
365430
365740
366060
366380
366690
367000
367300
367600
367920
368250
368580
368880
369200
369510
369810
370130
370460
370770
371090
371400
371700
371990
372320
372640
372960
373270
373580
373880
374180
374510
374830
375150
375460
375780
376080
376370
376690
377010
377320
377640
377940
378240
378540
378860
379190
379490
379810
380120
380420
380720
381050
381370
381690
382010
382310
382620
382920
383250
383580
383880
384190
384500
384810
385120
385450
385780
386090
386400
386720
387030
387350
387670
388000
388310
388610
388920
389220
389540
389860
390180
390480
390790
391090
391380
391700
392020
392350
392660
392970
393270
393580
393900
394230
394550
394870
395180
395500
395810
396130
396460
396780
397110
397420
397730
398040
398370
398690
399000
399300
399600
399910
400220
400550
400880
401180
401500
401820
402130
402450
402790
403120
403430
403750
404050
404360
404690
405020
405340
405660
405980
406280
406580
406900
407220
407540
407860
408170
408470
408780
409110
409440
409750
410070
410380
410700
411000
411330
411650
411970
412290
412590
412890
413200
413530
413860
414170
414480
414790
415100
415410
415720
416050
416350
416670
416980
417280
417580
417910
418240
418540
418850
419150
419450
419770
420110
420440
420760
421080
421400
421720
422050
422390
422700
423030
423340
423640
423940
424280
424600
424910
425220
425540
425840
426150
426480
426820
427130
427460
427770
428080
428410
428750
429080
429410
429730
430050
430700
431030
431350
431680
432000
432320
432640
432970
433310
433630
433940
434250
434560
434880
435210
435530
435840
436160
436470
436770
437090
437420
437750
438060
438370
438680
438980
439310
439630
439950
440260
440570
440880
441200
441520
441850
442170
442490
442800
443110
443410
443740
444070
444390
444720
445020
445340
445660
445980
446300
446610
446920
447220
447510
447820
448140
448470
448770
449070
449370
449670
449970
450290
450600
450900
451200
451510
451800
452110
452430
452740
453060
453380
453690
453980
454300
454640
454960
455260
455580
455880
456180
456490
456810
457130
457440
457740
458040
458330
458650
458960
459280
459580
459870
460160
460450
460750
461060
461370
461670
461960
462260
462560
462850
463160
463480
463780
464080
464370
464650
464930
465240
465550
465850
466140
466450
466750
467040
467350
467660
467980
468290
468590
468880
469170
469480
469800
470120
470410
470710
471010
471290
471600
471920
472220
472520
472830
473120
473410
473710
474020
474340
474630
474930
475210
475500
475800
476100
476400
476700
477000
477300
477590
477870
478180
478490
478810
479100
479410
479710
480000
480330
480650
480960
481270
481580
481880
482180
482490
482800
483110
483410
483710
484010
484300
484610
484940
485260
485560
485860
486150
486440
486760
487080
487380
487690
487990
488290
488580
488890
489200
489520
489810
490100
490380
490670
490950
491250
491540
491830
492110
492400
492670
492940
493230
493520
493820
494100
494390
494670
494960
495240
495560
495870
496180
496470
496770
497050
497330
497620
497920
498210
498490
498770
499040
499310
499580
499890
500180
500460
500740
501020
501300
501570
501870
502160
502450
502720
503010
503290
503570
503840
504130
504420
504710
505000
505280
505560
505830
506120
506420
506720
507000
507290
507560
507840
508120
508400
508690
508990
509270
509550
509820
510100
510380
510680
510980
511270
511560
511840
512130
512400
512700
513000
513300
513580
513870
514160
514440
514730
515040
515350
515640
515930
516220
516510
516800
517120
517430
517730
518040
518340
518630
518910
519220
519520
519830
520140
520430
520720
521000
521310
521610
521900
522190
522480
522760
523040
523320
523610
523910
524210
524500
524790
525080
525360
525660
525960
526270
526560
526850
527150
527450
527750
528060
528380
528680
528990
529290
529590
529880
530200
530520
530820
531110
531410
531700
532010
532320
532640
532940
533250
533550
533840
534140
534450
534760
535060
535370
535660
535950
536240
536540
536850
537150
537450
537740
538030
538330
538640
538960
539280
539590
539900
540200
540500
540810
541140
541460
541760
542070
542380
542680
543000
543330
543640
543950
544260
544550
544840
545160
545480
545800
546100
546410
546700
546990
547310
547630
547940
548240
548550
548840
549130
549450
549770
550070
550370
550680
550970
551260
551590
551910
552230
552540
552850
553150
553440
553750
554060
554370
554680
554980
555260
555550
555850
556160
556460
556750
557050
557330
557620
557920
558220
558530
558830
559130
559440
559730
560030
560340
560660
560960
561270
561560
561850
562140
562450
562760
563070
563360
563660
563960
564240
564550
564870
565180
565480
565770
566060
566340
566640
566950
567260
567560
567860
568150
568440
568740
569050
569360
569660
569970
570260
570550
570850
571160
571480
571780
572080
572380
572690
572980
573290
573600
573900
574200
574490
574780
575070
575380
575700
576010
576310
576610
576900
577190
577510
577820
578130
578430
578740
579040
579320
579630
579950
580270
580570
580880
581170
581460
581780
582090
582400
582700
583000
583300
583580
583880
584200
584500
584810
585110
585400
585690
585970
586270
586570
586870
587170
587450
587730
588010
588310
588610
588900
589190
589470
589750
590030
590300
590600
590900
591200
591490
591770
592050
592330
592630
592930
593230
593520
593810
594100
594380
594660
594960
595270
595550
595850
596140
596430
596710
597030
597340
597650
597950
598250
598540
598830
599150
599470
599780
600080
600380
600680
600960
601270
601590
601900
602200
602500
602780
603080
603390
603710
604020
604320
604630
604930
605210
605520
605830
606150
606450
606750
607040
607340
607650
607980
608290
608590
608900
609210
609500
609800
610120
610440
610750
611050
611340
611640
611950
612270
612590
612890
613200
613490
613790
614090
614400
614700
615000
615310
615600
615900
616190
616510
616830
617140
617440
617740
618040
618340
618650
618960
619280
619560
619860
620150
620440
620740
621060
621360
621650
621930
622220
622500
622790
623100
623400
623680
623970
624250
624530
624800
625090
625380
625660
625940
626210
626470
626740
627010
627300
627580
627860
628140
628420
628690
628960
629250
629540
629820
630100
630380
630640
630920
631180
631460
631740
632020
632310
632590
632860
633130
633400
633690
633970
634250
634520
634780
635050
635320
635580
635850
636140
636430
636700
636990
637260
637550
637830
638120
638400
638710
639000
639260
639570
639830
640150
640450
640750
641040
641340
641590
641900
642180
642490
642790
643070
643360
643640
643920
644190
644490
644780
645070
645350
645650
645940
646220
646510
646810
647120
647410
647710
648000
648280
648570
648860
649150
