# Supplementary material for: Novel Method to Efficiently Create an mHealth App: Implementation of a Real-Time Electrocardiogram R Peak Detector
Source: JMIR Mhealth Uhealth. 2018 May 22;6(5):e118. doi: 10.2196/mhealth.8429 (PMC5989064; doi:10.2196/mhealth.8429)
Supplement: Multimedia Appendix 2 [file mhealth_v6i5e118_app2.zip › Submission_code/Cleaned database/mitdb/112_ann_qrs.txt]

16
125
383
645
893
1150
1394
1649
1892
2148
2393
2631
2881
3129
3378
3623
3872
4120
4369
4625
4872
5120
5362
5618
5866
6110
6362
6611
6863
7118
7378
7634
7888
8151
8406
8659
8909
9169
9425
9678
9941
10196
10446
10703
10963
11221
11466
11733
11978
12233
12491
12746
12999
13250
13513
13763
14014
14259
14507
14758
15001
15261
15510
15760
16015
16270
16529
16780
17035
17283
17536
17791
18050
18296
18547
18802
19051
19306
19553
19808
20058
20315
20576
20834
21089
21346
21602
21859
22110
22368
22612
22866
23117
23374
23621
23869
24125
24371
24627
24873
25125
25373
25627
25879
26126
26371
26619
26869
27116
27362
27610
27858
28108
28355
28610
28859
29109
29361
29611
29867
30111
30362
30608
30857
31106
31356
31600
31848
32097
32345
32595
32838
33084
33334
33582
33831
34081
34324
34567
34818
35061
35304
35547
35790
36036
36283
36536
36785
37032
37281
37534
37786
38031
38285
38538
38786
39043
39296
39548
39794
40051
40302
40553
40804
41058
41311
41557
41818
42065
42314
42570
42823
43075
43320
43574
43818
44070
44318
44565
44814
45059
45318
45568
45818
46068
46322
46571
46824
47085
47339
47591
47849
48110
48364
48611
48871
49123
49378
49640
49896
50147
50400
50666
50921
51179
51438
51695
51950
52208
52469
52723
52979
53238
53495
53748
53991
54243
54490
54738
54993
55243
55492
55742
55996
56245
56497
56748
57001
57253
57504
57762
58011
58264
58518
58769
59024
59273
59529
59780
60032
60284
60538
60787
61035
61291
61538
61790
62036
62287
62541
62792
63049
63298
63552
63808
64071
64330
64584
64842
65101
65355
65613
65871
66127
66381
66646
66903
67161
67422
67679
67943
68202
68466
68724
68982
69249
69511
69772
70027
70285
70539
70796
71055
71310
71556
71819
72070
72327
72576
72835
73091
73343
73605
73854
74106
74355
74610
74858
75099
75353
75601
75849
76102
76360
76616
76870
77136
77393
77648
77899
78155
78411
78663
78926
79175
79422
79682
79936
80189
80436
80695
80948
81206
81468
81728
81977
82234
82494
82750
83000
83257
83510
83765
84020
84283
84533
84789
85056
85318
85581
85837
86100
86353
86616
86883
87146
87405
87672
87931
88192
88446
88706
88963
89218
89483
89735
89994
90248
90510
90762
91015
91267
91517
91766
92017
92266
92512
92759
93011
93258
93510
93752
94001
94242
94490
94733
94978
95221
95463
95713
95955
96203
96442
96688
96933
97179
97423
97671
97910
98156
98404
98650
98898
99141
99388
99643
99896
1.0015e+05
1.004e+05
1.0065e+05
1.009e+05
1.0116e+05
1.0141e+05
1.0166e+05
1.0192e+05
1.0217e+05
1.0242e+05
1.0267e+05
1.0294e+05
1.0319e+05
1.0344e+05
1.0369e+05
1.0394e+05
1.042e+05
1.0444e+05
1.0469e+05
1.0493e+05
1.0518e+05
1.0543e+05
1.0567e+05
1.0592e+05
1.0616e+05
1.0641e+05
1.0666e+05
1.069e+05
1.0714e+05
1.0739e+05
1.0763e+05
1.0787e+05
1.0813e+05
1.0837e+05
1.0861e+05
1.0886e+05
1.0911e+05
1.0935e+05
1.0959e+05
1.0984e+05
1.1009e+05
1.1033e+05
1.1058e+05
1.1083e+05
1.1108e+05
1.1132e+05
1.1158e+05
1.1184e+05
1.1209e+05
1.1234e+05
1.126e+05
1.1285e+05
1.1311e+05
1.1337e+05
1.1362e+05
1.1387e+05
1.1413e+05
1.1439e+05
1.1465e+05
1.149e+05
1.1516e+05
1.1541e+05
1.1566e+05
1.1592e+05
1.1618e+05
1.1643e+05
1.1668e+05
1.1694e+05
1.172e+05
1.1745e+05
1.1771e+05
1.1796e+05
1.1822e+05
1.1848e+05
1.1874e+05
1.19e+05
1.1926e+05
1.1953e+05
1.1979e+05
1.2004e+05
1.203e+05
1.2055e+05
1.2081e+05
1.2107e+05
1.2133e+05
1.2158e+05
1.2184e+05
1.221e+05
1.2235e+05
1.226e+05
1.2284e+05
1.231e+05
1.2335e+05
1.236e+05
1.2385e+05
1.241e+05
1.2435e+05
1.246e+05
1.2486e+05
1.2511e+05
1.2536e+05
1.2561e+05
1.2586e+05
1.261e+05
1.2635e+05
1.266e+05
1.2685e+05
1.2709e+05
1.2734e+05
1.276e+05
1.2784e+05
1.2809e+05
1.2835e+05
1.2859e+05
1.2885e+05
1.291e+05
1.2935e+05
1.296e+05
1.2985e+05
1.301e+05
1.3035e+05
1.3061e+05
1.3085e+05
1.311e+05
1.3136e+05
1.3161e+05
1.3186e+05
1.3212e+05
1.3237e+05
1.3262e+05
1.3288e+05
1.3313e+05
1.3338e+05
1.3363e+05
1.3387e+05
1.3412e+05
1.3437e+05
1.3462e+05
1.3487e+05
1.3511e+05
1.3536e+05
1.3561e+05
1.3586e+05
1.3611e+05
1.3636e+05
1.3661e+05
1.3686e+05
1.3711e+05
1.3736e+05
1.3762e+05
1.3786e+05
1.3812e+05
1.3837e+05
1.3862e+05
1.3886e+05
1.3911e+05
1.3936e+05
1.3961e+05
1.3986e+05
1.4011e+05
1.4035e+05
1.406e+05
1.4085e+05
1.411e+05
1.4135e+05
1.416e+05
1.4185e+05
1.421e+05
1.4235e+05
1.426e+05
1.4285e+05
1.4309e+05
1.4334e+05
1.4359e+05
1.4384e+05
1.4408e+05
1.4434e+05
1.4459e+05
1.4484e+05
1.4509e+05
1.4535e+05
1.456e+05
1.4585e+05
1.4612e+05
1.4638e+05
1.4664e+05
1.4689e+05
1.4715e+05
1.4741e+05
1.4767e+05
1.4792e+05
1.4818e+05
1.4842e+05
1.4869e+05
1.4894e+05
1.492e+05
1.4945e+05
1.4971e+05
1.4996e+05
1.5022e+05
1.5049e+05
1.5075e+05
1.51e+05
1.5127e+05
1.5153e+05
1.5179e+05
1.5204e+05
1.523e+05
1.5256e+05
1.5281e+05
1.5308e+05
1.5334e+05
1.5359e+05
1.5385e+05
1.5411e+05
1.5437e+05
1.5462e+05
1.5488e+05
1.5513e+05
1.5539e+05
1.5565e+05
1.559e+05
1.5616e+05
1.5642e+05
1.5668e+05
1.5693e+05
1.5718e+05
1.5743e+05
1.5768e+05
1.5792e+05
1.5818e+05
1.5842e+05
1.5867e+05
1.5892e+05
1.5918e+05
1.5943e+05
1.5968e+05
1.5992e+05
1.6018e+05
1.6042e+05
1.6067e+05
1.6092e+05
1.6117e+05
1.6142e+05
1.6167e+05
1.6193e+05
1.6218e+05
1.6244e+05
1.6269e+05
1.6294e+05
1.632e+05
1.6345e+05
1.6371e+05
1.6396e+05
1.6422e+05
1.6448e+05
1.6474e+05
1.65e+05
1.6524e+05
1.655e+05
1.6575e+05
1.66e+05
1.6626e+05
1.6652e+05
1.6677e+05
1.6702e+05
1.6728e+05
1.6753e+05
1.6779e+05
1.6804e+05
1.6829e+05
1.6854e+05
1.688e+05
1.6905e+05
1.693e+05
1.6956e+05
1.6981e+05
1.7007e+05
1.7032e+05
1.7058e+05
1.7084e+05
1.7109e+05
1.7135e+05
1.7161e+05
1.7186e+05
1.7212e+05
1.7238e+05
1.7265e+05
1.7291e+05
1.7317e+05
1.7343e+05
1.7368e+05
1.7394e+05
1.742e+05
1.7446e+05
1.7471e+05
1.7496e+05
1.7522e+05
1.7548e+05
1.7574e+05
1.7599e+05
1.7624e+05
1.765e+05
1.7676e+05
1.7702e+05
1.7727e+05
1.7753e+05
1.7779e+05
1.7805e+05
1.7831e+05
1.7856e+05
1.7881e+05
1.7907e+05
1.7932e+05
1.7958e+05
1.7984e+05
1.8009e+05
1.8035e+05
1.8061e+05
1.8087e+05
1.8112e+05
1.8138e+05
1.8164e+05
1.8189e+05
1.8216e+05
1.8242e+05
1.8268e+05
1.8293e+05
1.832e+05
1.8346e+05
1.8371e+05
1.8398e+05
1.8424e+05
1.845e+05
1.8477e+05
1.8503e+05
1.853e+05
1.8557e+05
1.8584e+05
1.8611e+05
1.8636e+05
1.8663e+05
1.869e+05
1.8716e+05
1.8742e+05
1.8768e+05
1.8794e+05
1.882e+05
1.8847e+05
1.8873e+05
1.8899e+05
1.8925e+05
1.8952e+05
1.8977e+05
1.9004e+05
1.903e+05
1.9056e+05
1.9082e+05
1.9109e+05
1.9135e+05
1.916e+05
1.9186e+05
1.9212e+05
1.9238e+05
1.9264e+05
1.929e+05
1.9315e+05
1.9341e+05
1.9366e+05
1.9392e+05
1.9417e+05
1.9442e+05
1.9467e+05
1.9492e+05
1.9517e+05
1.9542e+05
1.9566e+05
1.959e+05
1.9615e+05
1.964e+05
1.9665e+05
1.9689e+05
1.9715e+05
1.9739e+05
1.9764e+05
1.9789e+05
1.9815e+05
1.9839e+05
1.9864e+05
1.989e+05
1.9915e+05
1.994e+05
1.9964e+05
1.9989e+05
2.0014e+05
2.0039e+05
2.0064e+05
2.0089e+05
2.0114e+05
2.0139e+05
2.0165e+05
2.0191e+05
2.0216e+05
2.0241e+05
2.0266e+05
2.0292e+05
2.0316e+05
2.0342e+05
2.0367e+05
2.0391e+05
2.0416e+05
2.0441e+05
2.0466e+05
2.0491e+05
2.0516e+05
2.0541e+05
2.0566e+05
2.0591e+05
2.0616e+05
2.0641e+05
2.0666e+05
2.0691e+05
2.0716e+05
2.0741e+05
2.0764e+05
2.079e+05
2.0814e+05
2.0839e+05
2.0864e+05
2.0888e+05
2.0914e+05
2.0938e+05
2.0964e+05
2.0989e+05
2.1014e+05
2.1039e+05
2.1064e+05
2.1088e+05
2.1114e+05
2.1139e+05
2.1163e+05
2.1188e+05
2.1212e+05
2.1237e+05
2.1262e+05
2.1286e+05
2.131e+05
2.1334e+05
2.1359e+05
2.1384e+05
2.1408e+05
2.1433e+05
2.1457e+05
2.1482e+05
2.1508e+05
2.1533e+05
2.1557e+05
2.1582e+05
2.1606e+05
2.1631e+05
2.1656e+05
2.1681e+05
2.1706e+05
2.1731e+05
2.1756e+05
2.1781e+05
2.1806e+05
2.1831e+05
2.1855e+05
2.188e+05
2.1905e+05
2.1931e+05
2.1956e+05
2.1982e+05
2.2008e+05
2.2033e+05
2.2059e+05
2.2083e+05
2.2108e+05
2.2133e+05
2.2158e+05
2.2183e+05
2.2209e+05
2.2234e+05
2.2259e+05
2.2285e+05
2.231e+05
2.2336e+05
2.2361e+05
2.2386e+05
2.2412e+05
2.2437e+05
2.2463e+05
2.2488e+05
2.2513e+05
2.2539e+05
2.2564e+05
2.2589e+05
2.2614e+05
2.2639e+05
2.2664e+05
2.2689e+05
2.2715e+05
2.274e+05
2.2765e+05
2.279e+05
2.2816e+05
2.2842e+05
2.2866e+05
2.2892e+05
2.2917e+05
2.2943e+05
2.2969e+05
2.2994e+05
2.3019e+05
2.3044e+05
2.307e+05
2.3096e+05
2.3121e+05
2.3146e+05
2.3172e+05
2.3196e+05
2.3222e+05
2.3248e+05
2.3272e+05
2.3297e+05
2.3322e+05
2.3348e+05
2.3373e+05
2.3398e+05
2.3423e+05
2.3448e+05
2.3472e+05
2.3497e+05
2.3522e+05
2.3547e+05
2.3572e+05
2.3597e+05
2.3622e+05
2.3647e+05
2.3672e+05
2.3697e+05
2.3722e+05
2.3747e+05
2.3772e+05
2.3797e+05
2.3822e+05
2.3847e+05
2.3873e+05
2.3897e+05
2.3922e+05
2.3947e+05
2.3972e+05
2.3996e+05
2.4022e+05
2.4047e+05
2.4072e+05
2.4097e+05
2.4123e+05
2.4148e+05
2.4174e+05
2.4198e+05
2.4224e+05
2.4248e+05
2.4273e+05
2.4298e+05
2.4322e+05
2.4347e+05
2.4371e+05
2.4397e+05
2.4421e+05
2.4446e+05
2.4454e+05
2.4471e+05
2.4496e+05
2.4521e+05
2.4547e+05
2.4573e+05
2.4598e+05
2.4623e+05
2.4648e+05
2.4673e+05
2.4699e+05
2.4723e+05
2.4748e+05
2.4773e+05
2.4798e+05
2.4823e+05
2.4848e+05
2.4873e+05
2.4898e+05
2.4923e+05
2.4949e+05
2.4975e+05
2.5e+05
2.502e+05
2.5026e+05
2.5052e+05
2.5077e+05
2.5103e+05
2.5128e+05
2.5154e+05
2.5179e+05
2.5204e+05
2.523e+05
2.5256e+05
2.5283e+05
2.531e+05
2.5337e+05
2.536e+05
2.5395e+05
2.5424e+05
2.5454e+05
2.5482e+05
2.5509e+05
2.5536e+05
2.5563e+05
2.5589e+05
2.5615e+05
2.564e+05
2.5666e+05
2.5691e+05
2.5717e+05
2.5742e+05
2.5768e+05
2.5792e+05
2.5818e+05
2.5843e+05
2.5868e+05
2.5894e+05
2.5918e+05
2.5943e+05
2.5968e+05
2.5993e+05
2.6018e+05
2.6042e+05
2.6067e+05
2.6092e+05
2.6117e+05
2.6142e+05
2.6167e+05
2.6192e+05
2.6216e+05
2.6242e+05
2.6267e+05
2.6292e+05
2.6317e+05
2.6342e+05
2.6367e+05
2.6392e+05
2.6417e+05
2.6443e+05
2.6467e+05
2.6491e+05
2.6516e+05
2.6541e+05
2.6565e+05
2.6589e+05
2.6613e+05
2.6638e+05
2.6662e+05
2.6688e+05
2.6712e+05
2.6737e+05
2.6762e+05
2.6787e+05
2.6812e+05
2.6836e+05
2.6862e+05
2.6887e+05
2.6912e+05
2.6938e+05
2.6963e+05
2.6988e+05
2.7013e+05
2.7039e+05
2.7065e+05
2.7089e+05
2.7115e+05
2.7139e+05
2.7164e+05
2.7189e+05
2.7214e+05
2.7238e+05
2.7263e+05
2.7288e+05
2.7313e+05
2.7338e+05
2.7362e+05
2.7387e+05
2.7406e+05
2.7411e+05
2.7435e+05
2.746e+05
2.7485e+05
2.751e+05
2.7534e+05
2.756e+05
2.7585e+05
2.7609e+05
2.7634e+05
2.7658e+05
2.7683e+05
2.7707e+05
2.7732e+05
2.7757e+05
2.7781e+05
2.7805e+05
2.783e+05
2.7849e+05
2.7879e+05
2.7903e+05
2.7928e+05
2.7953e+05
2.7978e+05
2.8004e+05
2.8029e+05
2.8054e+05
2.808e+05
2.8106e+05
2.8132e+05
2.8157e+05
2.8163e+05
2.8183e+05
2.8207e+05
2.8232e+05
2.8258e+05
2.8283e+05
2.8308e+05
2.8333e+05
2.8359e+05
2.8384e+05
2.8409e+05
2.8434e+05
2.846e+05
2.8485e+05
2.851e+05
2.8536e+05
2.856e+05
2.8585e+05
2.861e+05
2.8635e+05
2.866e+05
2.8684e+05
2.8709e+05
2.8734e+05
2.8758e+05
2.8783e+05
2.8808e+05
2.8833e+05
2.8857e+05
2.8883e+05
2.8907e+05
2.8932e+05
2.8956e+05
2.8981e+05
2.9005e+05
2.9029e+05
2.9054e+05
2.9068e+05
2.9078e+05
2.9102e+05
2.9125e+05
2.915e+05
2.9174e+05
2.9198e+05
2.9222e+05
2.9246e+05
2.927e+05
2.9295e+05
2.932e+05
2.9344e+05
2.9369e+05
2.9393e+05
2.9418e+05
2.9443e+05
2.9449e+05
2.9467e+05
2.9491e+05
2.9515e+05
2.9539e+05
2.9563e+05
2.9588e+05
2.9611e+05
2.9621e+05
2.9635e+05
2.9659e+05
2.9672e+05
2.9683e+05
2.9707e+05
2.9731e+05
2.9754e+05
2.9778e+05
2.9802e+05
2.9826e+05
2.985e+05
2.986e+05
2.9874e+05
2.9898e+05
2.9922e+05
2.9947e+05
2.9971e+05
2.9995e+05
3.0019e+05
3.0043e+05
3.0052e+05
3.0067e+05
3.0091e+05
3.0116e+05
3.014e+05
3.0164e+05
3.0189e+05
3.0214e+05
3.0238e+05
3.0262e+05
3.0286e+05
3.031e+05
3.0334e+05
3.0358e+05
3.0382e+05
3.0406e+05
3.043e+05
3.0454e+05
3.0478e+05
3.0502e+05
3.0526e+05
3.055e+05
3.0575e+05
3.06e+05
3.0624e+05
3.0649e+05
3.0673e+05
3.0697e+05
3.0722e+05
3.0747e+05
3.0771e+05
3.0795e+05
3.0819e+05
3.0844e+05
3.0868e+05
3.0892e+05
3.0917e+05
3.0942e+05
3.0966e+05
3.099e+05
3.1015e+05
3.104e+05
3.1064e+05
3.1089e+05
3.1113e+05
3.1138e+05
3.1163e+05
3.1188e+05
3.1212e+05
3.1237e+05
3.1262e+05
3.1287e+05
3.1312e+05
3.1336e+05
3.1361e+05
3.1385e+05
3.141e+05
3.1436e+05
3.146e+05
3.1485e+05
3.151e+05
3.1535e+05
3.156e+05
3.1584e+05
3.1609e+05
3.1634e+05
3.1658e+05
3.1683e+05
3.1708e+05
3.1733e+05
3.1758e+05
3.1784e+05
3.1809e+05
3.1834e+05
3.186e+05
3.1885e+05
3.1911e+05
3.1936e+05
3.1962e+05
3.1988e+05
3.2014e+05
3.2039e+05
3.2066e+05
3.2091e+05
3.2116e+05
3.2142e+05
3.2167e+05
3.2193e+05
3.2218e+05
3.2244e+05
3.2269e+05
3.2294e+05
3.2321e+05
3.2346e+05
3.2372e+05
3.2397e+05
3.2423e+05
3.2448e+05
3.2474e+05
3.2499e+05
3.2524e+05
3.2549e+05
3.2575e+05
3.26e+05
3.2626e+05
3.2651e+05
3.2676e+05
3.2702e+05
3.2728e+05
3.2754e+05
3.278e+05
3.2805e+05
3.2831e+05
3.2857e+05
3.2883e+05
3.2908e+05
3.2933e+05
3.2958e+05
3.2984e+05
3.3009e+05
3.3035e+05
3.3061e+05
3.3086e+05
3.3112e+05
3.3138e+05
3.3163e+05
3.3188e+05
3.3214e+05
3.3239e+05
3.3265e+05
3.329e+05
3.3316e+05
3.3341e+05
3.3367e+05
3.3393e+05
3.3418e+05
3.3444e+05
3.3469e+05
3.3495e+05
3.3521e+05
3.3547e+05
3.3572e+05
3.3598e+05
3.3623e+05
3.3649e+05
3.3675e+05
3.37e+05
3.3725e+05
3.3751e+05
3.3776e+05
3.3802e+05
3.3828e+05
3.3853e+05
3.3878e+05
3.3904e+05
3.3929e+05
3.3954e+05
3.3979e+05
3.4004e+05
3.403e+05
3.4055e+05
3.4081e+05
3.4106e+05
3.4131e+05
3.4156e+05
3.4182e+05
3.4207e+05
3.4232e+05
3.4257e+05
3.4282e+05
3.4307e+05
3.4333e+05
3.4358e+05
3.4383e+05
3.4408e+05
3.4434e+05
3.4459e+05
3.4484e+05
3.451e+05
3.4536e+05
3.4561e+05
3.4587e+05
3.4613e+05
3.4638e+05
3.4663e+05
3.4688e+05
3.4714e+05
3.4739e+05
3.4764e+05
3.479e+05
3.4815e+05
3.484e+05
3.4866e+05
3.4891e+05
3.4916e+05
3.4941e+05
3.4966e+05
3.4992e+05
3.5016e+05
3.5042e+05
3.5067e+05
3.5092e+05
3.5117e+05
3.5143e+05
3.5168e+05
3.5192e+05
3.5218e+05
3.5243e+05
3.5269e+05
3.5294e+05
3.532e+05
3.5346e+05
3.5373e+05
3.5399e+05
3.5426e+05
3.5452e+05
3.5478e+05
3.5505e+05
3.5531e+05
3.5557e+05
3.5584e+05
3.5609e+05
3.5635e+05
3.5662e+05
3.5688e+05
3.5714e+05
3.574e+05
3.5767e+05
3.5793e+05
3.5819e+05
3.5845e+05
3.5871e+05
3.5897e+05
3.5923e+05
3.5949e+05
3.5974e+05
3.5999e+05
3.6025e+05
3.605e+05
3.6075e+05
3.61e+05
3.6125e+05
3.615e+05
3.6175e+05
3.6201e+05
3.6226e+05
3.6252e+05
3.6278e+05
3.6304e+05
3.633e+05
3.6355e+05
3.638e+05
3.6405e+05
3.6431e+05
3.6456e+05
3.6481e+05
3.6506e+05
3.6531e+05
3.6556e+05
3.6581e+05
3.6606e+05
3.6631e+05
3.6656e+05
3.6681e+05
3.6707e+05
3.6732e+05
3.6757e+05
3.6782e+05
3.6808e+05
3.6832e+05
3.6858e+05
3.6883e+05
3.6908e+05
3.6934e+05
3.696e+05
3.6986e+05
3.7011e+05
3.7037e+05
3.7064e+05
3.709e+05
3.7116e+05
3.7141e+05
3.7166e+05
3.7192e+05
3.7218e+05
3.7243e+05
3.7269e+05
3.7294e+05
3.7319e+05
3.7345e+05
3.7371e+05
3.7396e+05
3.7422e+05
3.7448e+05
3.7474e+05
3.7501e+05
3.7527e+05
3.7554e+05
3.758e+05
3.7606e+05
3.7633e+05
3.7659e+05
3.7685e+05
3.7711e+05
3.7737e+05
3.7763e+05
3.7789e+05
3.7815e+05
3.7841e+05
3.7867e+05
3.7893e+05
3.7918e+05
3.7944e+05
3.7969e+05
3.7995e+05
3.802e+05
3.8046e+05
3.8071e+05
3.8096e+05
3.8121e+05
3.8146e+05
3.8171e+05
3.8196e+05
3.8221e+05
3.8246e+05
3.8271e+05
3.8297e+05
3.8322e+05
3.8347e+05
3.8372e+05
3.8398e+05
3.8424e+05
3.8448e+05
3.8474e+05
3.8499e+05
3.8525e+05
3.855e+05
3.8576e+05
3.8601e+05
3.8626e+05
3.8653e+05
3.8678e+05
3.8704e+05
3.8729e+05
3.8755e+05
3.878e+05
3.8805e+05
3.8831e+05
3.8857e+05
3.8881e+05
3.8907e+05
3.8933e+05
3.8958e+05
3.8983e+05
3.9008e+05
3.9034e+05
3.9058e+05
3.9084e+05
3.911e+05
3.9135e+05
3.916e+05
3.9187e+05
3.9212e+05
3.9238e+05
3.9264e+05
3.929e+05
3.9315e+05
3.9341e+05
3.9367e+05
3.9393e+05
3.9418e+05
3.9444e+05
3.9469e+05
3.9495e+05
3.952e+05
3.9545e+05
3.957e+05
3.9596e+05
3.9622e+05
3.9648e+05
3.9673e+05
3.9698e+05
3.9724e+05
3.975e+05
3.9774e+05
3.98e+05
3.9825e+05
3.985e+05
3.9876e+05
3.9901e+05
3.9926e+05
3.9951e+05
3.9978e+05
4.0003e+05
4.0028e+05
4.0054e+05
4.008e+05
4.0105e+05
4.0132e+05
4.0159e+05
4.0184e+05
4.0211e+05
4.0238e+05
4.0264e+05
4.029e+05
4.0316e+05
4.0342e+05
4.0368e+05
4.0394e+05
4.0421e+05
4.0447e+05
4.0473e+05
4.05e+05
4.0526e+05
4.0552e+05
4.0578e+05
4.0604e+05
4.063e+05
4.0657e+05
4.0683e+05
4.0709e+05
4.0735e+05
4.0761e+05
4.0787e+05
4.0813e+05
4.084e+05
4.0865e+05
4.0891e+05
4.0918e+05
4.0944e+05
4.0971e+05
4.0997e+05
4.1024e+05
4.105e+05
4.1076e+05
4.1102e+05
4.1128e+05
4.1154e+05
4.118e+05
4.1206e+05
4.1231e+05
4.1257e+05
4.1284e+05
4.1309e+05
4.1335e+05
4.1361e+05
4.1386e+05
4.1412e+05
4.1439e+05
4.1465e+05
4.1491e+05
4.1517e+05
4.1544e+05
4.157e+05
4.1596e+05
4.1621e+05
4.1646e+05
4.1672e+05
4.1698e+05
4.1724e+05
4.175e+05
4.1775e+05
4.1801e+05
4.1828e+05
4.1854e+05
4.188e+05
4.1906e+05
4.1932e+05
4.1958e+05
4.1985e+05
4.2011e+05
4.2036e+05
4.2062e+05
4.2088e+05
4.2114e+05
4.2139e+05
4.2165e+05
4.2191e+05
4.2217e+05
4.2243e+05
4.227e+05
4.2296e+05
4.2321e+05
4.2348e+05
4.2374e+05
4.24e+05
4.2425e+05
4.2451e+05
4.2477e+05
4.2503e+05
4.253e+05
4.2555e+05
4.2581e+05
4.2608e+05
4.2634e+05
4.266e+05
4.2686e+05
4.2713e+05
4.2739e+05
4.2765e+05
4.2792e+05
4.2818e+05
4.2844e+05
4.287e+05
4.2896e+05
4.2922e+05
4.2948e+05
4.2974e+05
4.3001e+05
4.3027e+05
4.3054e+05
4.308e+05
4.3106e+05
4.3133e+05
4.3159e+05
4.3185e+05
4.3211e+05
4.3237e+05
4.3263e+05
4.329e+05
4.3316e+05
4.3342e+05
4.3367e+05
4.3394e+05
4.342e+05
4.3447e+05
4.3473e+05
4.35e+05
4.3526e+05
4.3553e+05
4.358e+05
4.3607e+05
4.3633e+05
4.3659e+05
4.3686e+05
4.3712e+05
4.3738e+05
4.3764e+05
4.379e+05
4.3816e+05
4.3843e+05
4.3869e+05
4.3895e+05
4.3922e+05
4.3948e+05
4.3974e+05
4.4e+05
4.4026e+05
4.4052e+05
4.4078e+05
4.4104e+05
4.413e+05
4.4156e+05
4.4182e+05
4.4208e+05
4.4234e+05
4.426e+05
4.4286e+05
4.4312e+05
4.4339e+05
4.4365e+05
4.4391e+05
4.4417e+05
4.4444e+05
4.447e+05
4.4496e+05
4.4522e+05
4.4548e+05
4.4574e+05
4.46e+05
4.4626e+05
4.4652e+05
4.4677e+05
4.4704e+05
4.4729e+05
4.4755e+05
4.4781e+05
4.4807e+05
4.4833e+05
4.4859e+05
4.4886e+05
4.4912e+05
4.4937e+05
4.4964e+05
4.499e+05
4.5016e+05
4.5042e+05
4.5068e+05
4.5094e+05
4.5121e+05
4.5148e+05
4.5174e+05
4.52e+05
4.5227e+05
4.5254e+05
4.5281e+05
4.5307e+05
4.5334e+05
4.536e+05
4.5386e+05
4.5412e+05
4.5438e+05
4.5464e+05
4.549e+05
4.5516e+05
4.5542e+05
4.5567e+05
4.5593e+05
4.5619e+05
4.5645e+05
4.5672e+05
4.5698e+05
4.5724e+05
4.575e+05
4.5776e+05
4.5802e+05
4.5828e+05
4.5854e+05
4.588e+05
4.5906e+05
4.5932e+05
4.5958e+05
4.5983e+05
4.6009e+05
4.6036e+05
4.6061e+05
4.6087e+05
4.6113e+05
4.6138e+05
4.6164e+05
4.619e+05
4.6217e+05
4.6242e+05
4.6268e+05
4.6294e+05
4.632e+05
4.6346e+05
4.6371e+05
4.6397e+05
4.6423e+05
4.6449e+05
4.6476e+05
4.6501e+05
4.6527e+05
4.6553e+05
4.658e+05
4.6606e+05
4.6632e+05
4.6658e+05
4.6684e+05
4.6711e+05
4.6737e+05
4.6763e+05
4.6789e+05
4.6815e+05
4.6841e+05
4.6867e+05
4.6892e+05
4.6919e+05
4.6945e+05
4.6971e+05
4.6997e+05
4.7024e+05
4.705e+05
4.7077e+05
4.7104e+05
4.713e+05
4.7156e+05
4.7183e+05
4.7209e+05
4.7235e+05
4.7262e+05
4.7289e+05
4.7316e+05
4.7342e+05
4.737e+05
4.7396e+05
4.7423e+05
4.745e+05
4.7477e+05
4.7504e+05
4.7532e+05
4.7558e+05
4.7584e+05
4.7612e+05
4.7638e+05
4.7665e+05
4.7691e+05
4.7717e+05
4.7743e+05
4.777e+05
4.7796e+05
4.7823e+05
4.7849e+05
4.7876e+05
4.7903e+05
4.7929e+05
4.7956e+05
4.7982e+05
4.8009e+05
4.8035e+05
4.8062e+05
4.8088e+05
4.8113e+05
4.814e+05
4.8166e+05
4.8192e+05
4.8218e+05
4.8244e+05
4.827e+05
4.8296e+05
4.8322e+05
4.8348e+05
4.8374e+05
4.8401e+05
4.8426e+05
4.8452e+05
4.8478e+05
4.8504e+05
4.853e+05
4.8556e+05
4.8582e+05
4.8608e+05
4.8634e+05
4.8661e+05
4.8687e+05
4.8714e+05
4.874e+05
4.8767e+05
4.8793e+05
4.8819e+05
4.8846e+05
4.8871e+05
4.8897e+05
4.8924e+05
4.895e+05
4.8975e+05
4.9e+05
4.9026e+05
4.9051e+05
4.9077e+05
4.9104e+05
4.9129e+05
4.9155e+05
4.9182e+05
4.9208e+05
4.9234e+05
4.9259e+05
4.9286e+05
4.9311e+05
4.9337e+05
4.9364e+05
4.939e+05
4.9415e+05
4.9442e+05
4.9468e+05
4.9495e+05
4.9521e+05
4.9548e+05
4.9574e+05
4.9601e+05
4.9628e+05
4.9654e+05
4.968e+05
4.9707e+05
4.9733e+05
4.9759e+05
4.9785e+05
4.9811e+05
4.9836e+05
4.9862e+05
4.9889e+05
4.9915e+05
4.994e+05
4.9967e+05
4.9993e+05
5.002e+05
5.0045e+05
5.0072e+05
5.0097e+05
5.0123e+05
5.015e+05
5.0176e+05
5.0203e+05
5.0229e+05
5.0256e+05
5.0282e+05
5.0308e+05
5.0334e+05
5.036e+05
5.0386e+05
5.0413e+05
5.0439e+05
5.0466e+05
5.0492e+05
5.0519e+05
5.0546e+05
5.0572e+05
5.0599e+05
5.0625e+05
5.0652e+05
5.0678e+05
5.0705e+05
5.0731e+05
5.0758e+05
5.0784e+05
5.0811e+05
5.0837e+05
5.0864e+05
5.0891e+05
5.0917e+05
5.0944e+05
5.0971e+05
5.0998e+05
5.1024e+05
5.1051e+05
5.1078e+05
5.1104e+05
5.1131e+05
5.1157e+05
5.1183e+05
5.121e+05
5.1236e+05
5.1263e+05
5.1289e+05
5.1316e+05
5.1342e+05
5.1368e+05
5.1394e+05
5.142e+05
5.1447e+05
5.1473e+05
5.1499e+05
5.1525e+05
5.1551e+05
5.1577e+05
5.1603e+05
5.1629e+05
5.1655e+05
5.1681e+05
5.1707e+05
5.1733e+05
5.1759e+05
5.1785e+05
5.1812e+05
5.1838e+05
5.1865e+05
5.1891e+05
5.1917e+05
5.1944e+05
5.1969e+05
5.1996e+05
5.2022e+05
5.2048e+05
5.2074e+05
5.21e+05
5.2126e+05
5.2151e+05
5.2178e+05
5.2203e+05
5.223e+05
5.2256e+05
5.2282e+05
5.2308e+05
5.2334e+05
5.2361e+05
5.2387e+05
5.2412e+05
5.2439e+05
5.2465e+05
5.2491e+05
5.2518e+05
5.2545e+05
5.2571e+05
5.2598e+05
5.2625e+05
5.2652e+05
5.2678e+05
5.2706e+05
5.2732e+05
5.2759e+05
5.2786e+05
5.2812e+05
5.2838e+05
5.2865e+05
5.2892e+05
5.2918e+05
5.2944e+05
5.297e+05
5.2996e+05
5.3022e+05
5.3049e+05
5.3076e+05
5.3102e+05
5.3129e+05
5.3156e+05
5.3182e+05
5.3208e+05
5.3235e+05
5.3262e+05
5.3288e+05
5.3315e+05
5.3342e+05
5.3368e+05
5.3395e+05
5.3422e+05
5.3448e+05
5.3475e+05
5.3502e+05
5.3528e+05
5.3555e+05
5.3582e+05
5.3609e+05
5.3635e+05
5.3662e+05
5.3688e+05
5.3715e+05
5.374e+05
5.3767e+05
5.3792e+05
5.3819e+05
5.3846e+05
5.3871e+05
5.3898e+05
5.3924e+05
5.3951e+05
5.3978e+05
5.4004e+05
5.4031e+05
5.4057e+05
5.4083e+05
5.4111e+05
5.4137e+05
5.4163e+05
5.419e+05
5.4217e+05
5.4244e+05
5.4271e+05
5.4298e+05
5.4325e+05
5.4352e+05
5.438e+05
5.4407e+05
5.4433e+05
5.4461e+05
5.4488e+05
5.4514e+05
5.4541e+05
5.4567e+05
5.4594e+05
5.462e+05
5.4647e+05
5.4673e+05
5.4699e+05
5.4727e+05
5.4753e+05
5.478e+05
5.4807e+05
5.4833e+05
5.4859e+05
5.4886e+05
5.4913e+05
5.494e+05
5.4966e+05
5.4993e+05
5.502e+05
5.5046e+05
5.5073e+05
5.5099e+05
5.5126e+05
5.5153e+05
5.518e+05
5.5206e+05
5.5233e+05
5.526e+05
5.5287e+05
5.5312e+05
5.5339e+05
5.5365e+05
5.5391e+05
5.5418e+05
5.5443e+05
5.5469e+05
5.5496e+05
5.5522e+05
5.5549e+05
5.5575e+05
5.5602e+05
5.5628e+05
5.5655e+05
5.5682e+05
5.5708e+05
5.5734e+05
5.5761e+05
5.5787e+05
5.5814e+05
5.584e+05
5.5866e+05
5.5892e+05
5.5919e+05
5.5945e+05
5.5971e+05
5.5998e+05
5.6024e+05
5.6051e+05
5.6077e+05
5.6103e+05
5.613e+05
5.6156e+05
5.6182e+05
5.6208e+05
5.6234e+05
5.626e+05
5.6287e+05
5.6313e+05
5.6339e+05
5.6365e+05
5.6391e+05
5.6417e+05
5.6443e+05
5.6469e+05
5.6495e+05
5.6521e+05
5.6547e+05
5.6573e+05
5.6599e+05
5.6624e+05
5.665e+05
5.6676e+05
5.6702e+05
5.6728e+05
5.6754e+05
5.6779e+05
5.6805e+05
5.6831e+05
5.6857e+05
5.6883e+05
5.6908e+05
5.6934e+05
5.696e+05
5.6987e+05
5.7013e+05
5.7039e+05
5.7064e+05
5.7091e+05
5.7117e+05
5.7143e+05
5.7168e+05
5.7194e+05
5.722e+05
5.7246e+05
5.7272e+05
5.7297e+05
5.7323e+05
5.7349e+05
5.7375e+05
5.7401e+05
5.7426e+05
5.7452e+05
5.7478e+05
5.7504e+05
5.753e+05
5.7556e+05
5.7582e+05
5.7608e+05
5.7634e+05
5.7661e+05
5.7686e+05
5.7712e+05
5.7738e+05
5.7764e+05
5.779e+05
5.7816e+05
5.7841e+05
5.7867e+05
5.7893e+05
5.7919e+05
5.7944e+05
5.797e+05
5.7996e+05
5.8021e+05
5.8048e+05
5.8073e+05
5.8099e+05
5.8125e+05
5.8152e+05
5.8178e+05
5.8203e+05
5.823e+05
5.8256e+05
5.8282e+05
5.8308e+05
5.8335e+05
5.8361e+05
5.8387e+05
5.8414e+05
5.844e+05
5.8465e+05
5.8491e+05
5.8517e+05
5.8542e+05
5.8569e+05
5.8594e+05
5.862e+05
5.8645e+05
5.8672e+05
5.8698e+05
5.8723e+05
5.875e+05
5.8776e+05
5.8802e+05
5.8828e+05
5.8855e+05
5.8881e+05
5.8907e+05
5.8934e+05
5.896e+05
5.8986e+05
5.9012e+05
5.9038e+05
5.9064e+05
5.9091e+05
5.9117e+05
5.9143e+05
5.917e+05
5.9196e+05
5.9222e+05
5.9247e+05
5.9274e+05
5.9299e+05
5.9324e+05
5.9351e+05
5.9376e+05
5.9402e+05
5.9428e+05
5.9455e+05
5.9481e+05
5.9506e+05
5.9533e+05
5.9558e+05
5.9585e+05
5.9612e+05
5.9638e+05
5.9664e+05
5.969e+05
5.9717e+05
5.9743e+05
5.9769e+05
5.9795e+05
5.9821e+05
5.9847e+05
5.9873e+05
5.99e+05
5.9925e+05
5.9952e+05
5.9979e+05
6.0005e+05
6.0031e+05
6.0057e+05
6.0083e+05
6.0109e+05
6.0136e+05
6.0162e+05
6.0187e+05
6.0213e+05
6.024e+05
6.0266e+05
6.0291e+05
6.0318e+05
6.0343e+05
6.0369e+05
6.0396e+05
6.0422e+05
6.0448e+05
6.0474e+05
6.0501e+05
6.0527e+05
6.0553e+05
6.0578e+05
6.0604e+05
6.063e+05
6.0655e+05
6.0682e+05
6.0707e+05
6.0733e+05
6.0759e+05
6.0785e+05
6.0811e+05
6.0837e+05
6.0863e+05
6.0888e+05
6.0914e+05
6.0941e+05
6.0966e+05
6.0992e+05
6.1018e+05
6.1044e+05
6.1069e+05
6.1094e+05
6.112e+05
6.1145e+05
6.1171e+05
6.1197e+05
6.1223e+05
6.1249e+05
6.1275e+05
6.1301e+05
6.1328e+05
6.1353e+05
6.1379e+05
6.1405e+05
6.1431e+05
6.1457e+05
6.1483e+05
6.1509e+05
6.1534e+05
6.1561e+05
6.1587e+05
6.1613e+05
6.1639e+05
6.1664e+05
6.1691e+05
6.1717e+05
6.1744e+05
6.1769e+05
6.1795e+05
6.1822e+05
6.1848e+05
6.1874e+05
6.19e+05
6.1926e+05
6.1952e+05
6.1978e+05
6.2005e+05
6.2032e+05
6.2058e+05
6.2085e+05
6.2112e+05
6.2138e+05
6.2166e+05
6.2192e+05
6.2218e+05
6.2245e+05
6.2272e+05
6.2298e+05
6.2325e+05
6.2352e+05
6.2379e+05
6.2404e+05
6.2431e+05
6.2458e+05
6.2484e+05
6.2511e+05
6.2537e+05
6.2563e+05
6.2589e+05
6.2616e+05
6.2643e+05
6.2668e+05
6.2694e+05
6.272e+05
6.2746e+05
6.2772e+05
6.2798e+05
6.2823e+05
6.2849e+05
6.2875e+05
6.2901e+05
6.2927e+05
6.2953e+05
6.2979e+05
6.3005e+05
6.3032e+05
6.3058e+05
6.3084e+05
6.311e+05
6.3137e+05
6.3164e+05
6.3189e+05
6.3216e+05
6.3242e+05
6.3267e+05
6.3294e+05
6.332e+05
6.3346e+05
6.3372e+05
6.3399e+05
6.3425e+05
6.345e+05
6.3477e+05
6.3503e+05
6.3529e+05
6.3556e+05
6.3582e+05
6.3608e+05
6.3634e+05
6.3661e+05
6.3687e+05
6.3713e+05
6.374e+05
6.3766e+05
6.3792e+05
6.3818e+05
6.3845e+05
6.3871e+05
6.3897e+05
6.3924e+05
6.395e+05
6.3975e+05
6.4002e+05
6.4028e+05
6.4053e+05
6.4079e+05
6.4105e+05
6.4131e+05
6.4156e+05
6.4183e+05
6.4208e+05
6.4234e+05
6.426e+05
6.4286e+05
6.4311e+05
6.4338e+05
6.4364e+05
6.439e+05
6.4416e+05
6.4443e+05
6.4468e+05
6.4494e+05
6.452e+05
6.4546e+05
6.4571e+05
6.4598e+05
6.4624e+05
6.465e+05
6.4675e+05
6.4702e+05
6.4728e+05
6.4754e+05
6.478e+05
6.4806e+05
6.4832e+05
6.4858e+05
6.4885e+05
6.4911e+05
6.4936e+05
6.4963e+05
6.4988e+05
