# Supplementary material for: Novel Method to Efficiently Create an mHealth App: Implementation of a Real-Time Electrocardiogram R Peak Detector
Source: JMIR Mhealth Uhealth. 2018 May 22;6(5):e118. doi: 10.2196/mhealth.8429 (PMC5989064; doi:10.2196/mhealth.8429)
Supplement: Multimedia Appendix 2 [file mhealth_v6i5e118_app2.zip › Submission_code/Cleaned database/mitdb/112_ann_qrs_cleaned.txt]

125
383
645
893
1150
1394
1649
1892
2148
2393
2631
2881
3129
3378
3623
3872
4120
4369
4625
4872
5120
5362
5618
5866
6110
6362
6611
6863
7118
7378
7634
7888
8151
8406
8659
8909
9169
9425
9678
9941
10196
10446
10703
10963
11221
11466
11733
11978
12233
12491
12746
12999
13250
13513
13763
14014
14259
14507
14758
15001
15261
15510
15760
16015
16270
16529
16780
17035
17283
17536
17791
18050
18296
18547
18802
19051
19306
19553
19808
20058
20315
20576
20834
21089
21346
21602
21859
22110
22368
22612
22866
23117
23374
23621
23869
24125
24371
24627
24873
25125
25373
25627
25879
26126
26371
26619
26869
27116
27362
27610
27858
28108
28355
28610
28859
29109
29361
29611
29867
30111
30362
30608
30857
31106
31356
31600
31848
32097
32345
32595
32838
33084
33334
33582
33831
34081
34324
34567
34818
35061
35304
35547
35790
36036
36283
36536
36785
37032
37281
37534
37786
38031
38285
38538
38786
39043
39296
39548
39794
40051
40302
40553
40804
41058
41311
41557
41818
42065
42314
42570
42823
43075
43320
43574
43818
44070
44318
44565
44814
45059
45318
45568
45818
46068
46322
46571
46824
47085
47339
47591
47849
48110
48364
48611
48871
49123
49378
49640
49896
50147
50400
50666
50921
51179
51438
51695
51950
52208
52469
52723
52979
53238
53495
53748
53991
54243
54490
54738
54993
55243
55492
55742
55996
56245
56497
56748
57001
57253
57504
57762
58011
58264
58518
58769
59024
59273
59529
59780
60032
60284
60538
60787
61035
61291
61538
61790
62036
62287
62541
62792
63049
63298
63552
63808
64071
64330
64584
64842
65101
65355
65613
65871
66127
66381
66646
66903
67161
67422
67679
67943
68202
68466
68724
68982
69249
69511
69772
70027
70285
70539
70796
71055
71310
71556
71819
72070
72327
72576
72835
73091
73343
73605
73854
74106
74355
74610
74858
75099
75353
75601
75849
76102
76360
76616
76870
77136
77393
77648
77899
78155
78411
78663
78926
79175
79422
79682
79936
80189
80436
80695
80948
81206
81468
81728
81977
82234
82494
82750
83000
83257
83510
83765
84020
84283
84533
84789
85056
85318
85581
85837
86100
86353
86616
86883
87146
87405
87672
87931
88192
88446
88706
88963
89218
89483
89735
89994
90248
90510
90762
91015
91267
91517
91766
92017
92266
92512
92759
93011
93258
93510
93752
94001
94242
94490
94733
94978
95221
95463
95713
95955
96203
96442
96688
96933
97179
97423
97671
97910
98156
98404
98650
98898
99141
99388
99643
99896
100150
100400
100650
100900
101160
101410
101660
101920
102170
102420
102670
102940
103190
103440
103690
103940
104200
104440
104690
104930
105180
105430
105670
105920
106160
106410
106660
106900
107140
107390
107630
107870
108130
108370
108610
108860
109110
109350
109590
109840
110090
110330
110580
110830
111080
111320
111580
111840
112090
112340
112600
112850
113110
113370
113620
113870
114130
114390
114650
114900
115160
115410
115660
115920
116180
116430
116680
116940
117200
117450
117710
117960
118220
118480
118740
119000
119260
119530
119790
120040
120300
120550
120810
121070
121330
121580
121840
122100
122350
122600
122840
123100
123350
123600
123850
124100
124350
124600
124860
125110
125360
125610
125860
126100
126350
126600
126850
127090
127340
127600
127840
128090
128350
128590
128850
129100
129350
129600
129850
130100
130350
130610
130850
131100
131360
131610
131860
132120
132370
132620
132880
133130
133380
133630
133870
134120
134370
134620
134870
135110
135360
135610
135860
136110
136360
136610
136860
137110
137360
137620
137860
138120
138370
138620
138860
139110
139360
139610
139860
140110
140350
140600
140850
141100
141350
141600
141850
142100
142350
142600
142850
143090
143340
143590
143840
144080
144340
144590
144840
145090
145350
145600
145850
146120
146380
146640
146890
147150
147410
147670
147920
148180
148420
148690
148940
149200
149450
149710
149960
150220
150490
150750
151000
151270
151530
151790
152040
152300
152560
152810
153080
153340
153590
153850
154110
154370
154620
154880
155130
155390
155650
155900
156160
156420
156680
156930
157180
157430
157680
157920
158180
158420
158670
158920
159180
159430
159680
159920
160180
160420
160670
160920
161170
161420
161670
161930
162180
162440
162690
162940
163200
163450
163710
163960
164220
164480
164740
165000
165240
165500
165750
166000
166260
166520
166770
167020
167280
167530
167790
168040
168290
168540
168800
169050
169300
169560
169810
170070
170320
170580
170840
171090
171350
171610
171860
172120
172380
172650
172910
173170
173430
173680
173940
174200
174460
174710
174960
175220
175480
175740
175990
176240
176500
176760
177020
177270
177530
177790
178050
178310
178560
178810
179070
179320
179580
179840
180090
180350
180610
180870
181120
181380
181640
181890
182160
182420
182680
182930
183200
183460
183710
183980
184240
184500
184770
185030
185300
185570
185840
186110
186360
186630
186900
187160
187420
187680
187940
188200
188470
188730
188990
189250
189520
189770
190040
190300
190560
190820
191090
191350
191600
191860
192120
192380
192640
192900
193150
193410
193660
193920
194170
194420
194670
194920
195170
195420
195660
195900
196150
196400
196650
196890
197150
197390
197640
197890
198150
198390
198640
198900
199150
199400
199640
199890
200140
200390
200640
200890
201140
201390
201650
201910
202160
202410
202660
202920
203160
203420
203670
203910
204160
204410
204660
204910
205160
205410
205660
205910
206160
206410
206660
206910
207160
207410
207640
207900
208140
208390
208640
208880
209140
209380
209640
209890
210140
210390
210640
210880
211140
211390
211630
211880
212120
212370
212620
212860
213100
213340
213590
213840
214080
214330
214570
214820
215080
215330
215570
215820
216060
216310
216560
216810
217060
217310
217560
217810
218060
218310
218550
218800
219050
219310
219560
219820
220080
220330
220590
220830
221080
221330
221580
221830
222090
222340
222590
222850
223100
223360
223610
223860
224120
224370
224630
224880
225130
225390
225640
225890
226140
226390
226640
226890
227150
227400
227650
227900
228160
228420
228660
228920
229170
229430
229690
229940
230190
230440
230700
230960
231210
231460
231720
231960
232220
232480
232720
232970
233220
233480
233730
233980
234230
234480
234720
234970
235220
235470
235720
235970
236220
236470
236720
236970
237220
237470
237720
237970
238220
238470
238730
238970
239220
239470
239720
239960
240220
240470
240720
240970
241230
241480
241740
241980
242240
242480
242730
242980
243220
243470
243710
243970
244210
244460
244710
244960
245210
245470
245730
245980
246230
246480
246730
246990
247230
247480
247730
247980
248230
248480
248730
248980
249230
249490
249750
250000
250260
250520
250770
251030
251280
251540
251790
252040
252300
252560
252830
253100
253370
253600
253950
254240
254540
254820
255090
255360
255630
255890
256150
256400
256660
256910
257170
257420
257680
257920
258180
258430
258680
258940
259180
259430
259680
259930
260180
260420
260670
260920
261170
261420
261670
261920
262160
262420
262670
262920
263170
263420
263670
263920
264170
264430
264670
264910
265160
265410
265650
265890
266130
266380
266620
266880
267120
267370
267620
267870
268120
268360
268620
268870
269120
269380
269630
269880
270130
270390
270650
270890
271150
271390
271640
271890
272140
272380
272630
272880
273130
273380
273620
273870
274060
274110
274350
274600
274850
275100
275340
275600
275850
276090
276340
276580
276830
277070
277320
277570
277810
278050
278300
278490
278790
279030
279280
279530
279780
280040
280290
280540
280800
281060
281320
281570
281830
282070
282320
282580
282830
283080
283330
283590
283840
284090
284340
284600
284850
285100
285360
285600
285850
286100
286350
286600
286840
287090
287340
287580
287830
288080
288330
288570
288830
289070
289320
289560
289810
290050
290290
290540
290780
291020
291250
291500
291740
291980
292220
292460
292700
292950
293200
293440
293690
293930
294180
294430
294670
294910
295150
295390
295630
295880
296110
296350
296590
296830
297070
297310
297540
297780
298020
298260
298500
298740
298980
299220
299470
299710
299950
300190
300430
300670
300910
301160
301400
301640
301890
302140
302380
302620
302860
303100
303340
303580
303820
304060
304300
304540
304780
305020
305260
305500
305750
306000
306240
306490
306730
306970
307220
307470
307710
307950
308190
308440
308680
308920
309170
309420
309660
309900
310150
310400
310640
310890
311130
311380
311630
311880
312120
312370
312620
312870
313120
313360
313610
313850
314100
314360
314600
314850
315100
315350
315600
315840
316090
316340
316580
316830
317080
317330
317580
317840
318090
318340
318600
318850
319110
319360
319620
319880
320140
320390
320660
320910
321160
321420
321670
321930
322180
322440
322690
322940
323210
323460
323720
323970
324230
324480
324740
324990
325240
325490
325750
326000
326260
326510
326760
327020
327280
327540
327800
328050
328310
328570
328830
329080
329330
329580
329840
330090
330350
330610
330860
331120
331380
331630
331880
332140
332390
332650
332900
333160
333410
333670
333930
334180
334440
334690
334950
335210
335470
335720
335980
336230
336490
336750
337000
337250
337510
337760
338020
338280
338530
338780
339040
339290
339540
339790
340040
340300
340550
340810
341060
341310
341560
341820
342070
342320
342570
342820
343070
343330
343580
343830
344080
344340
344590
344840
345100
345360
345610
345870
346130
346380
346630
346880
347140
347390
347640
347900
348150
348400
348660
348910
349160
349410
349660
349920
350160
350420
350670
350920
351170
351430
351680
351920
352180
352430
352690
352940
353200
353460
353730
353990
354260
354520
354780
355050
355310
355570
355840
356090
356350
356620
356880
357140
357400
357670
357930
358190
358450
358710
358970
359230
359490
359740
359990
360250
360500
360750
361000
361250
361500
361750
362010
362260
362520
362780
363040
363300
363550
363800
364050
364310
364560
364810
365060
365310
365560
365810
366060
366310
366560
366810
367070
367320
367570
367820
368080
368320
368580
368830
369080
369340
369600
369860
370110
370370
370640
370900
371160
371410
371660
371920
372180
372430
372690
372940
373190
373450
373710
373960
374220
374480
374740
375010
375270
375540
375800
376060
376330
376590
376850
377110
377370
377630
377890
378150
378410
378670
378930
379180
379440
379690
379950
380200
380460
380710
380960
381210
381460
381710
381960
382210
382460
382710
382970
383220
383470
383720
383980
384240
384480
384740
384990
385250
385500
385760
386010
386260
386530
386780
387040
387290
387550
387800
388050
388310
388570
388810
389070
389330
389580
389830
390080
390340
390580
390840
391100
391350
391600
391870
392120
392380
392640
392900
393150
393410
393670
393930
394180
394440
394690
394950
395200
395450
395700
395960
396220
396480
396730
396980
397240
397500
397740
398000
398250
398500
398760
399010
399260
399510
399780
400030
400280
400540
400800
401050
401320
401590
401840
402110
402380
402640
402900
403160
403420
403680
403940
404210
404470
404730
405000
405260
405520
405780
406040
406300
406570
406830
407090
407350
407610
407870
408130
408400
408650
408910
409180
409440
409710
409970
410240
410500
410760
411020
411280
411540
411800
412060
412310
412570
412840
413090
413350
413610
413860
414120
414390
414650
414910
415170
415440
415700
415960
416210
416460
416720
416980
417240
417500
417750
418010
418280
418540
418800
419060
419320
419580
419850
420110
420360
420620
420880
421140
421390
421650
421910
422170
422430
422700
422960
423210
423480
423740
424000
424250
424510
424770
425030
425300
425550
425810
426080
426340
426600
426860
427130
427390
427650
427920
428180
428440
428700
428960
429220
429480
429740
430010
430270
430540
430800
431060
431330
431590
431850
432110
432370
432630
432900
433160
433420
433670
433940
434200
434470
434730
435000
435260
435530
435800
436070
436330
436590
436860
437120
437380
437640
437900
438160
438430
438690
438950
439220
439480
439740
440000
440260
440520
440780
441040
441300
441560
441820
442080
442340
442600
442860
443120
443390
443650
443910
444170
444440
444700
444960
445220
445480
445740
446000
446260
446520
446770
447040
447290
447550
447810
448070
448330
448590
448860
449120
449370
449640
449900
450160
450420
450680
450940
451210
451480
451740
452000
452270
452540
452810
453070
453340
453600
453860
454120
454380
454640
454900
455160
455420
455670
455930
456190
456450
456720
456980
457240
457500
457760
458020
458280
458540
458800
459060
459320
459580
459830
460090
460360
460610
460870
461130
461380
461640
461900
462170
462420
462680
462940
463200
463460
463710
463970
464230
464490
464760
465010
465270
465530
465800
466060
466320
466580
466840
467110
467370
467630
467890
468150
468410
468670
468920
469190
469450
469710
469970
470240
470500
470770
471040
471300
471560
471830
472090
472350
472620
472890
473160
473420
473700
473960
474230
474500
474770
475040
475320
475580
475840
476120
476380
476650
476910
477170
477430
477700
477960
478230
478490
478760
479030
479290
479560
479820
480090
480350
480620
480880
481130
481400
481660
481920
482180
482440
482700
482960
483220
483480
483740
484010
484260
484520
484780
485040
485300
485560
485820
486080
486340
486610
486870
487140
487400
487670
487930
488190
488460
488710
488970
489240
489500
489750
490000
490260
490510
490770
491040
491290
491550
491820
492080
492340
492590
492860
493110
493370
493640
493900
494150
494420
494680
494950
495210
495480
495740
496010
496280
496540
496800
497070
497330
497590
497850
498110
498360
498620
498890
499150
499400
499670
499930
500200
500450
500720
500970
501230
501500
501760
502030
502290
502560
502820
503080
503340
503600
503860
504130
504390
504660
504920
505190
505460
505720
505990
506250
506520
506780
507050
507310
507580
507840
508110
508370
508640
508910
509170
509440
509710
509980
510240
510510
510780
511040
511310
511570
511830
512100
512360
512630
512890
513160
513420
513680
513940
514200
514470
514730
514990
515250
515510
515770
516030
516290
516550
516810
517070
517330
517590
517850
518120
518380
518650
518910
519170
519440
519690
519960
520220
520480
520740
521000
521260
521510
521780
522030
522300
522560
522820
523080
523340
523610
523870
524120
524390
524650
524910
525180
525450
525710
525980
526250
526520
526780
527060
527320
527590
527860
528120
528380
528650
528920
529180
529440
529700
529960
530220
530490
530760
531020
531290
531560
531820
532080
532350
532620
532880
533150
533420
533680
533950
534220
534480
534750
535020
535280
535550
535820
536090
536350
536620
536880
537150
537400
537670
537920
538190
538460
538710
538980
539240
539510
539780
540040
540310
540570
540830
541110
541370
541630
541900
542170
542440
542710
542980
543250
543520
543800
544070
544330
544610
544880
545140
545410
545670
545940
546200
546470
546730
546990
547270
547530
547800
548070
548330
548590
548860
549130
549400
549660
549930
550200
550460
550730
550990
551260
551530
551800
552060
552330
552600
552870
553120
553390
553650
553910
554180
554430
554690
554960
555220
555490
555750
556020
556280
556550
556820
557080
557340
557610
557870
558140
558400
558660
558920
559190
559450
559710
559980
560240
560510
560770
561030
561300
561560
561820
562080
562340
562600
562870
563130
563390
563650
563910
564170
564430
564690
564950
565210
565470
565730
565990
566240
566500
566760
567020
567280
567540
567790
568050
568310
568570
568830
569080
569340
569600
569870
570130
570390
570640
570910
571170
571430
571680
571940
572200
572460
572720
572970
573230
573490
573750
574010
574260
574520
574780
575040
575300
575560
575820
576080
576340
576610
576860
577120
577380
577640
577900
578160
578410
578670
578930
579190
579440
579700
579960
580210
580480
580730
580990
581250
581520
581780
582030
582300
582560
582820
583080
583350
583610
583870
584140
584400
584650
584910
585170
585420
585690
585940
586200
586450
586720
586980
587230
587500
587760
588020
588280
588550
588810
589070
589340
589600
589860
590120
590380
590640
590910
591170
591430
591700
591960
592220
592470
592740
592990
593240
593510
593760
594020
594280
594550
594810
595060
595330
595580
595850
596120
596380
596640
596900
597170
597430
597690
597950
598210
598470
598730
599000
599250
599520
599790
600050
600310
600570
600830
601090
601360
601620
601870
602130
602400
602660
602910
603180
603430
603690
603960
604220
604480
604740
605010
605270
605530
605780
606040
606300
606550
606820
607070
607330
607590
607850
608110
608370
608630
608880
609140
609410
609660
609920
610180
610440
610690
610940
611200
611450
611710
611970
612230
612490
612750
613010
613280
613530
613790
614050
614310
614570
614830
615090
615340
615610
615870
616130
616390
616640
616910
617170
617440
617690
617950
618220
618480
618740
619000
619260
619520
619780
620050
620320
620580
620850
621120
621380
621660
621920
622180
622450
622720
622980
623250
623520
623790
624040
624310
624580
624840
625110
625370
625630
625890
626160
626430
626680
626940
627200
627460
627720
627980
628230
628490
628750
629010
629270
629530
629790
630050
630320
630580
630840
631100
631370
631640
631890
632160
632420
632670
632940
633200
633460
633720
633990
634250
634500
634770
635030
635290
635560
635820
636080
636340
636610
636870
637130
637400
637660
637920
638180
638450
638710
638970
639240
639500
639750
640020
640280
640530
640790
641050
641310
641560
641830
642080
642340
642600
642860
643110
643380
643640
643900
644160
644430
644680
644940
645200
645460
645710
645980
646240
646500
646750
647020
647280
647540
647800
648060
648320
648580
648850
649110
649360
649630
