# Supplementary material for: Novel Method to Efficiently Create an mHealth App: Implementation of a Real-Time Electrocardiogram R Peak Detector
Source: JMIR Mhealth Uhealth. 2018 May 22;6(5):e118. doi: 10.2196/mhealth.8429 (PMC5989064; doi:10.2196/mhealth.8429)
Supplement: Multimedia Appendix 2 [file mhealth_v6i5e118_app2.zip › Submission_code/Cleaned database/mitdb/113m.hea]

113m 2 360 650000
113m.mat 16+24 200/mV 11 1024 932 -32352 0 MLII
113m.mat 16+24 200/mV 11 1024 1050 24178 0 V1
# 24 F 1240 2851 x1
# None
# The variation in the rate of normal sinus rhythm is possibly due to a
# wandering atrial pacemaker.
#Creator: wfdb2mat
#Source: record mitdb/113
