# Supplementary material for: Novel Method to Efficiently Create an mHealth App: Implementation of a Real-Time Electrocardiogram R Peak Detector
Source: JMIR Mhealth Uhealth. 2018 May 22;6(5):e118. doi: 10.2196/mhealth.8429 (PMC5989064; doi:10.2196/mhealth.8429)
Supplement: Multimedia Appendix 2 [file mhealth_v6i5e118_app2.zip › Submission_code/Cleaned database/mitdb/113_ann_qrs.txt]

23
171
584
967
1327
1705
2095
2512
2873
3252
3647
4017
4352
4700
5086
5454
5775
6154
6586
6979
7330
7731
8118
8452
8645
9048
9453
9830
10198
10578
10990
11385
11743
12120
12496
12874
13240
13610
13982
14366
14700
15052
15462
15836
16165
16523
16902
17291
17648
18015
18395
18774
19114
19513
19923
20314
20667
21027
21389
21773
22141
22499
22903
23259
23626
24035
24442
24793
25134
25517
25898
26256
26639
27029
27396
27721
28122
28528
28915
29298
29682
30051
30416
30780
31137
31507
31861
32226
32617
33003
33344
33709
34092
34482
34861
35232
35628
36009
36341
36708
37114
37505
37857
38214
38572
38964
39328
39688
40086
40461
40798
41192
41589
41945
42288
42674
43022
43393
43758
44114
44472
44800
45152
45552
45971
46334
46703
47082
47472
47842
48214
48610
48991
49320
49696
50107
50493
50844
51195
51545
51939
52302
52679
53083
53472
53852
54259
54663
55020
55398
55769
56186
56566
56938
57315
57688
58006
58381
58792
59171
59516
59874
60237
60600
60931
61304
61679
62042
62361
62773
63182
63553
63901
64258
64639
65043
65418
65791
66177
66550
66884
67219
67591
67999
68313
68595
68882
69219
69536
69867
70320
70771
71167
71623
72047
72475
72868
73254
73674
74106
74495
74846
75217
75635
76041
76397
76786
77166
77524
77873
78228
78598
78973
79343
79681
80071
80483
80865
81179
81494
81850
82268
82658
83036
83433
83806
84157
84536
84912
85289
85631
85985
86376
86798
87158
87504
87857
88181
88561
88981
89397
89758
90139
90524
90924
91276
91634
92033
92413
92759
93149
93567
93954
94318
94688
95085
95482
95840
96220
96603
96985
97362
97724
98088
98460
98799
99148
99581
99986
1.0036e+05
1.0074e+05
1.0113e+05
1.0151e+05
1.0185e+05
1.022e+05
1.0256e+05
1.0293e+05
1.0325e+05
1.036e+05
1.0401e+05
1.0442e+05
1.048e+05
1.0517e+05
1.0555e+05
1.0595e+05
1.0631e+05
1.0667e+05
1.0706e+05
1.0744e+05
1.0776e+05
1.0813e+05
1.0854e+05
1.0893e+05
1.0928e+05
1.0964e+05
1.1002e+05
1.1043e+05
1.108e+05
1.1112e+05
1.1147e+05
1.1183e+05
1.1215e+05
1.1255e+05
1.1297e+05
1.1336e+05
1.1372e+05
1.1409e+05
1.1447e+05
1.1485e+05
1.1522e+05
1.156e+05
1.1597e+05
1.163e+05
1.1668e+05
1.1706e+05
1.1744e+05
1.1779e+05
1.1814e+05
1.1851e+05
1.1892e+05
1.193e+05
1.1967e+05
1.2006e+05
1.2045e+05
1.2079e+05
1.2115e+05
1.2154e+05
1.2195e+05
1.2232e+05
1.2272e+05
1.2313e+05
1.2355e+05
1.2392e+05
1.2431e+05
1.247e+05
1.2508e+05
1.2547e+05
1.2587e+05
1.2626e+05
1.2664e+05
1.27e+05
1.2736e+05
1.2779e+05
1.2817e+05
1.2851e+05
1.2886e+05
1.2922e+05
1.296e+05
1.2996e+05
1.3033e+05
1.3071e+05
1.3108e+05
1.314e+05
1.3177e+05
1.3216e+05
1.3252e+05
1.3288e+05
1.3324e+05
1.3362e+05
1.3403e+05
1.344e+05
1.3474e+05
1.3512e+05
1.3552e+05
1.3584e+05
1.3619e+05
1.3659e+05
1.37e+05
1.3737e+05
1.3775e+05
1.3814e+05
1.3854e+05
1.389e+05
1.3928e+05
1.3966e+05
1.4001e+05
1.4037e+05
1.4074e+05
1.4113e+05
1.4152e+05
1.4188e+05
1.4205e+05
1.4241e+05
1.4278e+05
1.4314e+05
1.4345e+05
1.4381e+05
1.4421e+05
1.4459e+05
1.4501e+05
1.4542e+05
1.4581e+05
1.4617e+05
1.4653e+05
1.4672e+05
1.4713e+05
1.475e+05
1.4788e+05
1.4828e+05
1.4864e+05
1.4899e+05
1.4938e+05
1.4979e+05
1.5016e+05
1.5051e+05
1.5088e+05
1.513e+05
1.5169e+05
1.5203e+05
1.524e+05
1.5277e+05
1.5313e+05
1.535e+05
1.5388e+05
1.5426e+05
1.5464e+05
1.5499e+05
1.5533e+05
1.5574e+05
1.5614e+05
1.5649e+05
1.5686e+05
1.5724e+05
1.5761e+05
1.5801e+05
1.5842e+05
1.5881e+05
1.5913e+05
1.5949e+05
1.5991e+05
1.6032e+05
1.6068e+05
1.6106e+05
1.6143e+05
1.6181e+05
1.6219e+05
1.6259e+05
1.6297e+05
1.6334e+05
1.6368e+05
1.6404e+05
1.6444e+05
1.6484e+05
1.6519e+05
1.6554e+05
1.6593e+05
1.6634e+05
1.667e+05
1.6706e+05
1.6744e+05
1.6782e+05
1.6814e+05
1.6854e+05
1.6894e+05
1.6932e+05
1.6967e+05
1.7003e+05
1.7038e+05
1.7076e+05
1.7112e+05
1.7148e+05
1.7185e+05
1.7223e+05
1.7257e+05
1.7296e+05
1.7334e+05
1.7371e+05
1.7404e+05
1.7439e+05
1.7474e+05
1.7514e+05
1.7551e+05
1.7588e+05
1.7626e+05
1.7663e+05
1.7694e+05
1.7731e+05
1.7772e+05
1.781e+05
1.7844e+05
1.788e+05
1.7918e+05
1.7958e+05
1.7994e+05
1.8031e+05
1.8067e+05
1.8102e+05
1.8137e+05
1.8174e+05
1.8211e+05
1.8248e+05
1.8284e+05
1.8302e+05
1.8339e+05
1.838e+05
1.8419e+05
1.8455e+05
1.8492e+05
1.8529e+05
1.8564e+05
1.8598e+05
1.8633e+05
1.8672e+05
1.8706e+05
1.874e+05
1.8777e+05
1.8821e+05
1.8857e+05
1.8893e+05
1.8932e+05
1.8969e+05
1.9005e+05
1.9042e+05
1.908e+05
1.9118e+05
1.9151e+05
1.9185e+05
1.9224e+05
1.9263e+05
1.9297e+05
1.9333e+05
1.9369e+05
1.9404e+05
1.9442e+05
1.948e+05
1.9518e+05
1.9556e+05
1.9592e+05
1.9628e+05
1.967e+05
1.971e+05
1.9742e+05
1.978e+05
1.9818e+05
1.9855e+05
1.9894e+05
1.9934e+05
1.9972e+05
2.0005e+05
2.0038e+05
2.0071e+05
2.0113e+05
2.015e+05
2.019e+05
2.0229e+05
2.0265e+05
2.0301e+05
2.034e+05
2.0378e+05
2.0416e+05
2.0452e+05
2.0487e+05
2.0527e+05
2.0567e+05
2.0602e+05
2.0635e+05
2.0671e+05
2.0706e+05
2.074e+05
2.0777e+05
2.0814e+05
2.0853e+05
2.0886e+05
2.0916e+05
2.0958e+05
2.0998e+05
2.1033e+05
2.107e+05
2.1109e+05
2.1146e+05
2.1183e+05
2.1224e+05
2.1261e+05
2.13e+05
2.1336e+05
2.1371e+05
2.141e+05
2.1449e+05
2.1486e+05
2.152e+05
2.1555e+05
2.1595e+05
2.1636e+05
2.1671e+05
2.1709e+05
2.1748e+05
2.1782e+05
2.1818e+05
2.1855e+05
2.1892e+05
2.1927e+05
2.1959e+05
2.1994e+05
2.2033e+05
2.207e+05
2.2104e+05
2.214e+05
2.2176e+05
2.2208e+05
2.2245e+05
2.2285e+05
2.2322e+05
2.2362e+05
2.2397e+05
2.2434e+05
2.2475e+05
2.2515e+05
2.2549e+05
2.2585e+05
2.2623e+05
2.2659e+05
2.2697e+05
2.2735e+05
2.2772e+05
2.2807e+05
2.2839e+05
2.287e+05
2.2909e+05
2.2949e+05
2.2985e+05
2.3022e+05
2.3058e+05
2.3094e+05
2.313e+05
2.3169e+05
2.3206e+05
2.3241e+05
2.3277e+05
2.3313e+05
2.3354e+05
2.3392e+05
2.3427e+05
2.3464e+05
2.3501e+05
2.354e+05
2.3575e+05
2.3611e+05
2.3649e+05
2.3687e+05
2.3721e+05
2.3761e+05
2.3803e+05
2.3839e+05
2.3872e+05
2.3907e+05
2.3942e+05
2.3982e+05
2.402e+05
2.4058e+05
2.4094e+05
2.4129e+05
2.416e+05
2.4196e+05
2.4231e+05
2.4268e+05
2.4304e+05
2.4338e+05
2.4371e+05
2.4408e+05
2.4444e+05
2.4478e+05
2.4516e+05
2.4555e+05
2.4588e+05
2.4626e+05
2.4667e+05
2.4705e+05
2.474e+05
2.4775e+05
2.4811e+05
2.485e+05
2.4886e+05
2.492e+05
2.4956e+05
2.4994e+05
2.503e+05
2.507e+05
2.511e+05
2.5147e+05
2.5181e+05
2.5217e+05
2.5253e+05
2.5294e+05
2.5332e+05
2.5368e+05
2.5403e+05
2.5437e+05
2.5468e+05
2.5498e+05
2.5526e+05
2.5555e+05
2.5585e+05
2.5612e+05
2.5638e+05
2.5666e+05
2.5715e+05
2.5759e+05
2.5793e+05
2.5823e+05
2.5852e+05
2.5879e+05
2.5923e+05
2.5964e+05
2.6001e+05
2.6038e+05
2.6077e+05
2.6117e+05
2.6158e+05
2.6198e+05
2.6237e+05
2.627e+05
2.63e+05
2.6332e+05
2.6369e+05
2.6406e+05
2.6444e+05
2.6482e+05
2.6518e+05
2.655e+05
2.6584e+05
2.6617e+05
2.6652e+05
2.669e+05
2.6729e+05
2.6764e+05
2.6796e+05
2.6826e+05
2.6854e+05
2.6881e+05
2.6908e+05
2.6935e+05
2.6959e+05
2.6988e+05
2.7025e+05
2.706e+05
2.7094e+05
2.7136e+05
2.7175e+05
2.7218e+05
2.7261e+05
2.7301e+05
2.7341e+05
2.7382e+05
2.742e+05
2.7458e+05
2.7494e+05
2.7531e+05
2.7569e+05
2.7605e+05
2.7646e+05
2.7687e+05
2.7727e+05
2.7765e+05
2.7797e+05
2.7828e+05
2.787e+05
2.791e+05
2.7945e+05
2.7986e+05
2.8026e+05
2.8065e+05
2.8104e+05
2.8142e+05
2.8178e+05
2.8214e+05
2.8248e+05
2.828e+05
2.8313e+05
2.8353e+05
2.8393e+05
2.843e+05
2.8466e+05
2.8507e+05
2.8549e+05
2.8588e+05
2.8624e+05
2.8659e+05
2.8694e+05
2.8734e+05
2.8771e+05
2.8807e+05
2.8845e+05
2.8883e+05
2.8916e+05
2.8949e+05
2.8986e+05
2.9024e+05
2.9061e+05
2.9094e+05
2.9128e+05
2.917e+05
2.921e+05
2.9243e+05
2.9278e+05
2.9314e+05
2.9349e+05
2.9385e+05
2.9421e+05
2.9457e+05
2.9494e+05
2.9529e+05
2.9563e+05
2.9599e+05
2.9636e+05
2.9671e+05
2.9704e+05
2.9738e+05
2.9775e+05
2.9811e+05
2.9843e+05
2.9877e+05
2.992e+05
2.996e+05
2.9995e+05
3.0039e+05
3.0083e+05
3.0122e+05
3.0154e+05
3.0188e+05
3.0227e+05
3.0269e+05
3.0306e+05
3.0343e+05
3.0382e+05
3.0419e+05
3.0462e+05
3.0503e+05
3.0542e+05
3.0577e+05
3.0609e+05
3.0644e+05
3.0688e+05
3.0726e+05
3.0764e+05
3.0804e+05
3.0844e+05
3.0883e+05
3.0926e+05
3.0968e+05
3.1006e+05
3.104e+05
3.1074e+05
3.1114e+05
3.1154e+05
3.1192e+05
3.1226e+05
3.126e+05
3.1296e+05
3.1338e+05
3.1373e+05
3.1407e+05
3.1445e+05
3.1483e+05
3.1519e+05
3.1559e+05
3.16e+05
3.1636e+05
3.1669e+05
3.1705e+05
3.1743e+05
3.1779e+05
3.1812e+05
3.1847e+05
3.1884e+05
3.1916e+05
3.1952e+05
3.1992e+05
3.203e+05
3.2063e+05
3.2098e+05
3.2132e+05
3.2166e+05
3.22e+05
3.2236e+05
3.227e+05
3.2307e+05
3.2338e+05
3.2369e+05
3.2403e+05
3.2438e+05
3.247e+05
3.2507e+05
3.2544e+05
3.258e+05
3.2616e+05
3.2655e+05
3.2693e+05
3.2733e+05
3.2768e+05
3.2799e+05
3.2839e+05
3.2882e+05
3.2919e+05
3.2955e+05
3.2994e+05
3.3032e+05
3.3067e+05
3.3104e+05
3.3143e+05
3.3177e+05
3.3208e+05
3.3241e+05
3.3278e+05
3.3311e+05
3.3343e+05
3.3386e+05
3.3426e+05
3.3463e+05
3.3504e+05
3.3543e+05
3.3576e+05
3.3606e+05
3.364e+05
3.3676e+05
3.3712e+05
3.3749e+05
3.3787e+05
3.3823e+05
3.3855e+05
3.389e+05
3.3931e+05
3.3969e+05
3.4001e+05
3.4033e+05
3.4066e+05
3.4099e+05
3.4133e+05
3.4169e+05
3.4204e+05
3.4242e+05
3.4276e+05
3.4309e+05
3.435e+05
3.439e+05
3.4424e+05
3.4456e+05
3.4489e+05
3.4523e+05
3.4557e+05
3.4592e+05
3.4628e+05
3.4668e+05
3.4702e+05
3.4734e+05
3.4773e+05
3.4809e+05
3.4839e+05
3.4871e+05
3.4908e+05
3.4945e+05
3.4979e+05
3.502e+05
3.5058e+05
3.5094e+05
3.5124e+05
3.5155e+05
3.5193e+05
3.5236e+05
3.5274e+05
3.5312e+05
3.5349e+05
3.5381e+05
3.5414e+05
3.5447e+05
3.5479e+05
3.551e+05
3.5539e+05
3.5566e+05
3.5592e+05
3.5622e+05
3.5656e+05
3.5697e+05
3.5736e+05
3.5775e+05
3.5816e+05
3.5856e+05
3.5898e+05
3.5938e+05
3.5978e+05
3.6013e+05
3.6053e+05
3.6093e+05
3.613e+05
3.6164e+05
3.6196e+05
3.623e+05
3.6268e+05
3.6309e+05
3.6347e+05
3.6382e+05
3.6421e+05
3.6456e+05
3.6491e+05
3.6521e+05
3.655e+05
3.658e+05
3.6614e+05
3.6642e+05
3.6668e+05
3.6698e+05
3.6748e+05
3.679e+05
3.6833e+05
3.6875e+05
3.6916e+05
3.6959e+05
3.6998e+05
3.7037e+05
3.7077e+05
3.7116e+05
3.7158e+05
3.7196e+05
3.7237e+05
3.7276e+05
3.7314e+05
3.7352e+05
3.7394e+05
3.7434e+05
3.7471e+05
3.7505e+05
3.7538e+05
3.7578e+05
3.7619e+05
3.7652e+05
3.769e+05
3.773e+05
3.7768e+05
3.7803e+05
3.7838e+05
3.7873e+05
3.7911e+05
3.7946e+05
3.7981e+05
3.8025e+05
3.8064e+05
3.81e+05
3.8135e+05
3.8173e+05
3.8211e+05
3.8251e+05
3.8289e+05
3.8328e+05
3.8367e+05
3.8403e+05
3.844e+05
3.8479e+05
3.8518e+05
3.8555e+05
3.8591e+05
3.8627e+05
3.8666e+05
3.8702e+05
3.8735e+05
3.8775e+05
3.8813e+05
3.8848e+05
3.8886e+05
3.8924e+05
3.8963e+05
3.8998e+05
3.9033e+05
3.907e+05
3.9112e+05
3.9149e+05
3.918e+05
3.9215e+05
3.9252e+05
3.9289e+05
3.9329e+05
3.9368e+05
3.9405e+05
3.9436e+05
3.9469e+05
3.9505e+05
3.9546e+05
3.9581e+05
3.9618e+05
3.9658e+05
3.9694e+05
3.9729e+05
3.9767e+05
3.9805e+05
3.9839e+05
3.987e+05
3.9905e+05
3.9944e+05
3.9984e+05
4.002e+05
4.0058e+05
4.0094e+05
4.0127e+05
4.0165e+05
4.0206e+05
4.0243e+05
4.0279e+05
4.0317e+05
4.0353e+05
4.0392e+05
4.0429e+05
4.0466e+05
4.0504e+05
4.054e+05
4.0571e+05
4.0608e+05
4.0649e+05
4.069e+05
4.0728e+05
4.0767e+05
4.0806e+05
4.0848e+05
4.0888e+05
4.0928e+05
4.0963e+05
4.0998e+05
4.1039e+05
4.1076e+05
4.1112e+05
4.1147e+05
4.1181e+05
4.1211e+05
4.1247e+05
4.1287e+05
4.1323e+05
4.1356e+05
4.139e+05
4.1424e+05
4.1458e+05
4.1489e+05
4.152e+05
4.155e+05
4.1581e+05
4.1609e+05
4.1639e+05
4.1673e+05
4.1711e+05
4.1743e+05
4.1774e+05
4.1808e+05
4.1843e+05
4.1874e+05
4.1906e+05
4.1938e+05
4.1971e+05
4.2e+05
4.203e+05
4.2062e+05
4.21e+05
4.2139e+05
4.2179e+05
4.2218e+05
4.2253e+05
4.2291e+05
4.2333e+05
4.2371e+05
4.2407e+05
4.2447e+05
4.2483e+05
4.2519e+05
4.256e+05
4.2598e+05
4.2633e+05
4.267e+05
4.2708e+05
4.274e+05
4.2777e+05
4.282e+05
4.2861e+05
4.29e+05
4.2938e+05
4.2981e+05
4.3023e+05
4.3062e+05
4.3102e+05
4.3143e+05
4.3182e+05
4.3227e+05
4.3266e+05
4.3303e+05
4.3342e+05
4.3382e+05
4.3421e+05
4.346e+05
4.3497e+05
4.3532e+05
4.357e+05
4.3609e+05
4.3647e+05
4.3684e+05
4.372e+05
4.3757e+05
4.3793e+05
4.3833e+05
4.387e+05
4.3906e+05
4.394e+05
4.3974e+05
4.4005e+05
4.4041e+05
4.4084e+05
4.4124e+05
4.4161e+05
4.4198e+05
4.423e+05
4.4262e+05
4.4296e+05
4.433e+05
4.436e+05
4.439e+05
4.4422e+05
4.4457e+05
4.4492e+05
4.4526e+05
4.4559e+05
4.4592e+05
4.4624e+05
4.4654e+05
4.4686e+05
4.4721e+05
4.4752e+05
4.478e+05
4.4807e+05
4.4836e+05
4.4876e+05
4.4918e+05
4.4956e+05
4.4993e+05
4.503e+05
4.5062e+05
4.5091e+05
4.5124e+05
4.5167e+05
4.5205e+05
4.5236e+05
4.5266e+05
4.5299e+05
4.5336e+05
4.5377e+05
4.5414e+05
4.5447e+05
4.5485e+05
4.5521e+05
4.5552e+05
4.5584e+05
4.5618e+05
4.5654e+05
4.569e+05
4.5708e+05
4.5742e+05
4.5778e+05
4.5815e+05
4.5847e+05
4.5879e+05
4.5914e+05
4.5947e+05
4.5977e+05
4.6009e+05
4.6044e+05
4.6079e+05
4.6113e+05
4.6147e+05
4.6183e+05
4.6223e+05
4.6258e+05
4.6295e+05
4.6334e+05
4.6372e+05
4.6408e+05
4.6452e+05
4.6492e+05
4.6529e+05
4.6567e+05
4.6605e+05
4.6644e+05
4.6686e+05
4.6725e+05
4.676e+05
4.6799e+05
4.6838e+05
4.6876e+05
4.6916e+05
4.6956e+05
4.6991e+05
4.7022e+05
4.7062e+05
4.7106e+05
4.7142e+05
4.7173e+05
4.7207e+05
4.7243e+05
4.728e+05
4.7317e+05
4.7355e+05
4.7393e+05
4.7427e+05
4.7459e+05
4.7494e+05
4.7532e+05
4.7567e+05
4.7604e+05
4.7641e+05
4.7676e+05
4.7706e+05
4.7743e+05
4.7781e+05
4.7814e+05
4.7847e+05
4.7882e+05
4.792e+05
4.7959e+05
4.7996e+05
4.8033e+05
4.807e+05
4.8105e+05
4.8122e+05
4.8162e+05
4.8203e+05
4.8241e+05
4.8274e+05
4.8313e+05
4.835e+05
4.8386e+05
4.8424e+05
4.8457e+05
4.8491e+05
4.8522e+05
4.8552e+05
4.8588e+05
4.8625e+05
4.8656e+05
4.8688e+05
4.8721e+05
4.8753e+05
4.8782e+05
4.8814e+05
4.8848e+05
4.8878e+05
4.8906e+05
4.8938e+05
4.8976e+05
4.9015e+05
4.905e+05
4.9089e+05
4.9128e+05
4.9161e+05
4.9194e+05
4.923e+05
4.9268e+05
4.9302e+05
4.9338e+05
4.9374e+05
4.9408e+05
4.9444e+05
4.9482e+05
4.9518e+05
4.9551e+05
4.9585e+05
4.9618e+05
4.9649e+05
4.9688e+05
4.9723e+05
4.9756e+05
4.9793e+05
4.9829e+05
4.9862e+05
4.9901e+05
4.994e+05
4.9976e+05
5.0011e+05
5.0047e+05
5.008e+05
5.0119e+05
5.0157e+05
5.0194e+05
5.0228e+05
5.0263e+05
5.0299e+05
5.0334e+05
5.0369e+05
5.0405e+05
5.0441e+05
5.0478e+05
5.0515e+05
5.0553e+05
5.0589e+05
5.0627e+05
5.0662e+05
5.0695e+05
5.0732e+05
5.0772e+05
5.0809e+05
5.0845e+05
5.0882e+05
5.0916e+05
5.0951e+05
5.099e+05
5.1026e+05
5.1064e+05
5.1099e+05
5.1136e+05
5.1176e+05
5.1212e+05
5.1247e+05
5.1284e+05
5.1318e+05
5.1349e+05
5.1384e+05
5.1427e+05
5.146e+05
5.1493e+05
5.1527e+05
5.1563e+05
5.1592e+05
5.1624e+05
5.1658e+05
5.1691e+05
5.1721e+05
5.1755e+05
5.179e+05
5.1825e+05
5.186e+05
5.1896e+05
5.1928e+05
5.1959e+05
5.1994e+05
5.2026e+05
5.2063e+05
5.2098e+05
5.2133e+05
5.2165e+05
5.2194e+05
5.2221e+05
5.2254e+05
5.2286e+05
5.2322e+05
5.236e+05
5.2395e+05
5.2426e+05
5.246e+05
5.25e+05
5.2535e+05
5.2567e+05
5.26e+05
5.2632e+05
5.266e+05
5.2692e+05
5.2726e+05
5.2761e+05
5.279e+05
5.2818e+05
5.2844e+05
5.2869e+05
5.2893e+05
5.2921e+05
5.2966e+05
5.3005e+05
5.3039e+05
5.3076e+05
5.3115e+05
5.3154e+05
5.3188e+05
5.3223e+05
5.3259e+05
5.3295e+05
5.3335e+05
5.3377e+05
5.3416e+05
5.3454e+05
5.3491e+05
5.3528e+05
5.3564e+05
5.3601e+05
5.3639e+05
5.3679e+05
5.3715e+05
5.3751e+05
5.3789e+05
5.3822e+05
5.3856e+05
5.3893e+05
5.3929e+05
5.3964e+05
5.4006e+05
5.4044e+05
5.4079e+05
5.4115e+05
5.4146e+05
5.4174e+05
5.4211e+05
5.4249e+05
5.428e+05
5.431e+05
5.4344e+05
5.4379e+05
5.441e+05
5.4446e+05
5.4483e+05
5.4513e+05
5.4543e+05
5.4575e+05
5.4614e+05
5.4655e+05
5.4695e+05
5.4734e+05
5.4769e+05
5.4806e+05
5.4843e+05
5.4884e+05
5.492e+05
5.4953e+05
5.4989e+05
5.5025e+05
5.5062e+05
5.5102e+05
5.5137e+05
5.5167e+05
5.52e+05
5.5236e+05
5.5267e+05
5.5301e+05
5.5342e+05
5.5382e+05
5.542e+05
5.5458e+05
5.5497e+05
5.5534e+05
5.5571e+05
5.5604e+05
5.5636e+05
5.5666e+05
5.5696e+05
5.5728e+05
5.5761e+05
5.5795e+05
5.5826e+05
5.5859e+05
5.5895e+05
5.5929e+05
5.5961e+05
5.5996e+05
5.6027e+05
5.6057e+05
5.6097e+05
5.6136e+05
5.6174e+05
5.621e+05
5.6246e+05
5.6278e+05
5.6313e+05
5.6348e+05
5.6381e+05
5.6414e+05
5.6444e+05
5.6476e+05
5.6506e+05
5.6539e+05
5.6575e+05
5.6614e+05
5.6649e+05
5.6683e+05
5.6716e+05
5.6749e+05
5.6777e+05
5.6808e+05
5.684e+05
5.6872e+05
5.6904e+05
5.6931e+05
5.6959e+05
5.6995e+05
5.7037e+05
5.7071e+05
5.7101e+05
5.713e+05
5.7164e+05
5.7194e+05
5.7225e+05
5.7261e+05
5.73e+05
5.7336e+05
5.7366e+05
5.7395e+05
5.7427e+05
5.7465e+05
5.7497e+05
5.7528e+05
5.7564e+05
5.76e+05
5.7635e+05
5.7671e+05
5.7706e+05
5.774e+05
5.7773e+05
5.7801e+05
5.7829e+05
5.7858e+05
5.7894e+05
5.7932e+05
5.7964e+05
5.7997e+05
5.8032e+05
5.8068e+05
5.8104e+05
5.8139e+05
5.8174e+05
5.8211e+05
5.8242e+05
5.8273e+05
5.831e+05
5.8346e+05
5.8378e+05
5.841e+05
5.8445e+05
5.8483e+05
5.8516e+05
5.855e+05
5.8586e+05
5.8622e+05
5.866e+05
5.8696e+05
5.8735e+05
5.8776e+05
5.8816e+05
5.8852e+05
5.8888e+05
5.8924e+05
5.8962e+05
5.9001e+05
5.904e+05
5.9081e+05
5.9119e+05
5.9159e+05
5.9201e+05
5.9242e+05
5.9281e+05
5.932e+05
5.9355e+05
5.9397e+05
5.9437e+05
5.9476e+05
5.9514e+05
5.9549e+05
5.9586e+05
5.9627e+05
5.9664e+05
5.97e+05
5.974e+05
5.9776e+05
5.9809e+05
5.9845e+05
5.9883e+05
5.9916e+05
5.9945e+05
5.9976e+05
6.0015e+05
6.0055e+05
6.009e+05
6.0126e+05
6.0165e+05
6.0201e+05
6.0236e+05
6.0274e+05
6.031e+05
6.0342e+05
6.0374e+05
6.0409e+05
6.0442e+05
6.0478e+05
6.0516e+05
6.0553e+05
6.0591e+05
6.0624e+05
6.0661e+05
6.0702e+05
6.0739e+05
6.0776e+05
6.0812e+05
6.0847e+05
6.0876e+05
6.0908e+05
6.0942e+05
6.0975e+05
6.1004e+05
6.1034e+05
6.1062e+05
6.1093e+05
6.1122e+05
6.1151e+05
6.1178e+05
6.1204e+05
6.1236e+05
6.1264e+05
6.1294e+05
6.133e+05
6.137e+05
6.1404e+05
6.1433e+05
6.1463e+05
6.1496e+05
6.153e+05
6.1567e+05
6.16e+05
6.1634e+05
6.1671e+05
6.1708e+05
6.1741e+05
6.178e+05
6.1818e+05
6.1853e+05
6.1887e+05
6.1922e+05
6.196e+05
6.2001e+05
6.2042e+05
6.2081e+05
6.2118e+05
6.2157e+05
6.2195e+05
6.2234e+05
6.2269e+05
6.2303e+05
6.2338e+05
6.2374e+05
6.2409e+05
6.2446e+05
6.2484e+05
6.2516e+05
6.2549e+05
6.2584e+05
6.2626e+05
6.2664e+05
6.2697e+05
6.2731e+05
6.276e+05
6.2786e+05
6.2811e+05
6.2839e+05
6.2888e+05
6.2928e+05
6.2967e+05
6.3008e+05
6.3048e+05
6.3083e+05
6.3117e+05
6.3156e+05
6.3193e+05
6.3228e+05
6.3256e+05
6.3293e+05
6.3335e+05
6.3374e+05
6.341e+05
6.3444e+05
6.3481e+05
6.3519e+05
6.3555e+05
6.3586e+05
6.362e+05
6.3659e+05
6.3696e+05
6.3733e+05
6.377e+05
6.3807e+05
6.3843e+05
6.3874e+05
6.3907e+05
6.3947e+05
6.3986e+05
6.4018e+05
6.4051e+05
6.4085e+05
6.4122e+05
6.4163e+05
6.4196e+05
6.4227e+05
6.4261e+05
6.4293e+05
6.4322e+05
6.4358e+05
6.4398e+05
6.4435e+05
6.4468e+05
6.4505e+05
6.4542e+05
6.4581e+05
6.4619e+05
6.4658e+05
6.4692e+05
6.4722e+05
6.475e+05
6.4781e+05
6.4814e+05
6.4859e+05
6.4901e+05
6.4936e+05
6.4968e+05
6.5e+05
