# Supplementary material for: Novel Method to Efficiently Create an mHealth App: Implementation of a Real-Time Electrocardiogram R Peak Detector
Source: JMIR Mhealth Uhealth. 2018 May 22;6(5):e118. doi: 10.2196/mhealth.8429 (PMC5989064; doi:10.2196/mhealth.8429)
Supplement: Multimedia Appendix 2 [file mhealth_v6i5e118_app2.zip › Submission_code/Cleaned database/mitdb/113_ann_qrs_cleaned.txt]

171
584
967
1327
1705
2095
2512
2873
3252
3647
4017
4352
4700
5086
5454
5775
6154
6586
6979
7330
7731
8118
8452
8645
9048
9453
9830
10198
10578
10990
11385
11743
12120
12496
12874
13240
13610
13982
14366
14700
15052
15462
15836
16165
16523
16902
17291
17648
18015
18395
18774
19114
19513
19923
20314
20667
21027
21389
21773
22141
22499
22903
23259
23626
24035
24442
24793
25134
25517
25898
26256
26639
27029
27396
27721
28122
28528
28915
29298
29682
30051
30416
30780
31137
31507
31861
32226
32617
33003
33344
33709
34092
34482
34861
35232
35628
36009
36341
36708
37114
37505
37857
38214
38572
38964
39328
39688
40086
40461
40798
41192
41589
41945
42288
42674
43022
43393
43758
44114
44472
44800
45152
45552
45971
46334
46703
47082
47472
47842
48214
48610
48991
49320
49696
50107
50493
50844
51195
51545
51939
52302
52679
53083
53472
53852
54259
54663
55020
55398
55769
56186
56566
56938
57315
57688
58006
58381
58792
59171
59516
59874
60237
60600
60931
61304
61679
62042
62361
62773
63182
63553
63901
64258
64639
65043
65418
65791
66177
66550
66884
67219
67591
67999
68313
68595
68882
69219
69536
69867
70320
70771
71167
71623
72047
72475
72868
73254
73674
74106
74495
74846
75217
75635
76041
76397
76786
77166
77524
77873
78228
78598
78973
79343
79681
80071
80483
80865
81179
81494
81850
82268
82658
83036
83433
83806
84157
84536
84912
85289
85631
85985
86376
86798
87158
87504
87857
88181
88561
88981
89397
89758
90139
90524
90924
91276
91634
92033
92413
92759
93149
93567
93954
94318
94688
95085
95482
95840
96220
96603
96985
97362
97724
98088
98460
98799
99148
99581
99986
100360
100740
101130
101510
101850
102200
102560
102930
103250
103600
104010
104420
104800
105170
105550
105950
106310
106670
107060
107440
107760
108130
108540
108930
109280
109640
110020
110430
110800
111120
111470
111830
112150
112550
112970
113360
113720
114090
114470
114850
115220
115600
115970
116300
116680
117060
117440
117790
118140
118510
118920
119300
119670
120060
120450
120790
121150
121540
121950
122320
122720
123130
123550
123920
124310
124700
125080
125470
125870
126260
126640
127000
127360
127790
128170
128510
128860
129220
129600
129960
130330
130710
131080
131400
131770
132160
132520
132880
133240
133620
134030
134400
134740
135120
135520
135840
136190
136590
137000
137370
137750
138140
138540
138900
139280
139660
140010
140370
140740
141130
141520
141880
142050
142410
142780
143140
143450
143810
144210
144590
145010
145420
145810
146170
146530
146720
147130
147500
147880
148280
148640
148990
149380
149790
150160
150510
150880
151300
151690
152030
152400
152770
153130
153500
153880
154260
154640
154990
155330
155740
156140
156490
156860
157240
157610
158010
158420
158810
159130
159490
159910
160320
160680
161060
161430
161810
162190
162590
162970
163340
163680
164040
164440
164840
165190
165540
165930
166340
166700
167060
167440
167820
168140
168540
168940
169320
169670
170030
170380
170760
171120
171480
171850
172230
172570
172960
173340
173710
174040
174390
174740
175140
175510
175880
176260
176630
176940
177310
177720
178100
178440
178800
179180
179580
179940
180310
180670
181020
181370
181740
182110
182480
182840
183020
183390
183800
184190
184550
184920
185290
185640
185980
186330
186720
187060
187400
187770
188210
188570
188930
189320
189690
190050
190420
190800
191180
191510
191850
192240
192630
192970
193330
193690
194040
194420
194800
195180
195560
195920
196280
196700
197100
197420
197800
198180
198550
198940
199340
199720
200050
200380
200710
201130
201500
201900
202290
202650
203010
203400
203780
204160
204520
204870
205270
205670
206020
206350
206710
207060
207400
207770
208140
208530
208860
209160
209580
209980
210330
210700
211090
211460
211830
212240
212610
213000
213360
213710
214100
214490
214860
215200
215550
215950
216360
216710
217090
217480
217820
218180
218550
218920
219270
219590
219940
220330
220700
221040
221400
221760
222080
222450
222850
223220
223620
223970
224340
224750
225150
225490
225850
226230
226590
226970
227350
227720
228070
228390
228700
229090
229490
229850
230220
230580
230940
231300
231690
232060
232410
232770
233130
233540
233920
234270
234640
235010
235400
235750
236110
236490
236870
237210
237610
238030
238390
238720
239070
239420
239820
240200
240580
240940
241290
241600
241960
242310
242680
243040
243380
243710
244080
244440
244780
245160
245550
245880
246260
246670
247050
247400
247750
248110
248500
248860
249200
249560
249940
250300
250700
251100
251470
251810
252170
252530
252940
253320
253680
254030
254370
254680
254980
255260
255550
255850
256120
256380
256660
257150
257590
257930
258230
258520
258790
259230
259640
260010
260380
260770
261170
261580
261980
262370
262700
263000
263320
263690
264060
264440
264820
265180
265500
265840
266170
266520
266900
267290
267640
267960
268260
268540
268810
269080
269350
269590
269880
270250
270600
270940
271360
271750
272180
272610
273010
273410
273820
274200
274580
274940
275310
275690
276050
276460
276870
277270
277650
277970
278280
278700
279100
279450
279860
280260
280650
281040
281420
281780
282140
282480
282800
283130
283530
283930
284300
284660
285070
285490
285880
286240
286590
286940
287340
287710
288070
288450
288830
289160
289490
289860
290240
290610
290940
291280
291700
292100
292430
292780
293140
293490
293850
294210
294570
294940
295290
295630
295990
296360
296710
297040
297380
297750
298110
298430
298770
299200
299600
299950
300390
300830
301220
301540
301880
302270
302690
303060
303430
303820
304190
304620
305030
305420
305770
306090
306440
306880
307260
307640
308040
308440
308830
309260
309680
310060
310400
310740
311140
311540
311920
312260
312600
312960
313380
313730
314070
314450
314830
315190
315590
316000
316360
316690
317050
317430
317790
318120
318470
318840
319160
319520
319920
320300
320630
320980
321320
321660
322000
322360
322700
323070
323380
323690
324030
324380
324700
325070
325440
325800
326160
326550
326930
327330
327680
327990
328390
328820
329190
329550
329940
330320
330670
331040
331430
331770
332080
332410
332780
333110
333430
333860
334260
334630
335040
335430
335760
336060
336400
336760
337120
337490
337870
338230
338550
338900
339310
339690
340010
340330
340660
340990
341330
341690
342040
342420
342760
343090
343500
343900
344240
344560
344890
345230
345570
345920
346280
346680
347020
347340
347730
348090
348390
348710
349080
349450
349790
350200
350580
350940
351240
351550
351930
352360
352740
353120
353490
353810
354140
354470
354790
355100
355390
355660
355920
356220
356560
356970
357360
357750
358160
358560
358980
359380
359780
360130
360530
360930
361300
361640
361960
362300
362680
363090
363470
363820
364210
364560
364910
365210
365500
365800
366140
366420
366680
366980
367480
367900
368330
368750
369160
369590
369980
370370
370770
371160
371580
371960
372370
372760
373140
373520
373940
374340
374710
375050
375380
375780
376190
376520
376900
377300
377680
378030
378380
378730
379110
379460
379810
380250
380640
381000
381350
381730
382110
382510
382890
383280
383670
384030
384400
384790
385180
385550
385910
386270
386660
387020
387350
387750
388130
388480
388860
389240
389630
389980
390330
390700
391120
391490
391800
392150
392520
392890
393290
393680
394050
394360
394690
395050
395460
395810
396180
396580
396940
397290
397670
398050
398390
398700
399050
399440
399840
400200
400580
400940
401270
401650
402060
402430
402790
403170
403530
403920
404290
404660
405040
405400
405710
406080
406490
406900
407280
407670
408060
408480
408880
409280
409630
409980
410390
410760
411120
411470
411810
412110
412470
412870
413230
413560
413900
414240
414580
414890
415200
415500
415810
416090
416390
416730
417110
417430
417740
418080
418430
418740
419060
419380
419710
420000
420300
420620
421000
421390
421790
422180
422530
422910
423330
423710
424070
424470
424830
425190
425600
425980
426330
426700
427080
427400
427770
428200
428610
429000
429380
429810
430230
430620
431020
431430
431820
432270
432660
433030
433420
433820
434210
434600
434970
435320
435700
436090
436470
436840
437200
437570
437930
438330
438700
439060
439400
439740
440050
440410
440840
441240
441610
441980
442300
442620
442960
443300
443600
443900
444220
444570
444920
445260
445590
445920
446240
446540
446860
447210
447520
447800
448070
448360
448760
449180
449560
449930
450300
450620
450910
451240
451670
452050
452360
452660
452990
453360
453770
454140
454470
454850
455210
455520
455840
456180
456540
456900
457080
457420
457780
458150
458470
458790
459140
459470
459770
460090
460440
460790
461130
461470
461830
462230
462580
462950
463340
463720
464080
464520
464920
465290
465670
466050
466440
466860
467250
467600
467990
468380
468760
469160
469560
469910
470220
470620
471060
471420
471730
472070
472430
472800
473170
473550
473930
474270
474590
474940
475320
475670
476040
476410
476760
477060
477430
477810
478140
478470
478820
479200
479590
479960
480330
480700
481050
481220
481620
482030
482410
482740
483130
483500
483860
484240
484570
484910
485220
485520
485880
486250
486560
486880
487210
487530
487820
488140
488480
488780
489060
489380
489760
490150
490500
490890
491280
491610
491940
492300
492680
493020
493380
493740
494080
494440
494820
495180
495510
495850
496180
496490
496880
497230
497560
497930
498290
498620
499010
499400
499760
500110
500470
500800
501190
501570
501940
502280
502630
502990
503340
503690
504050
504410
504780
505150
505530
505890
506270
506620
506950
507320
507720
508090
508450
508820
509160
509510
509900
510260
510640
510990
511360
511760
512120
512470
512840
513180
513490
513840
514270
514600
514930
515270
515630
515920
516240
516580
516910
517210
517550
517900
518250
518600
518960
519280
519590
519940
520260
520630
520980
521330
521650
521940
522210
522540
522860
523220
523600
523950
524260
524600
525000
525350
525670
526000
526320
526600
526920
527260
527610
527900
528180
528440
528690
528930
529210
529660
530050
530390
530760
531150
531540
531880
532230
532590
532950
533350
533770
534160
534540
534910
535280
535640
536010
536390
536790
537150
537510
537890
538220
538560
538930
539290
539640
540060
540440
540790
541150
541460
541740
542110
542490
542800
543100
543440
543790
544100
544460
544830
545130
545430
545750
546140
546550
546950
547340
547690
548060
548430
548840
549200
549530
549890
550250
550620
551020
551370
551670
552000
552360
552670
553010
553420
553820
554200
554580
554970
555340
555710
556040
556360
556660
556960
557280
557610
557950
558260
558590
558950
559290
559610
559960
560270
560570
560970
561360
561740
562100
562460
562780
563130
563480
563810
564140
564440
564760
565060
565390
565750
566140
566490
566830
567160
567490
567770
568080
568400
568720
569040
569310
569590
569950
570370
570710
571010
571300
571640
571940
572250
572610
573000
573360
573660
573950
574270
574650
574970
575280
575640
576000
576350
576710
577060
577400
577730
578010
578290
578580
578940
579320
579640
579970
580320
580680
581040
581390
581740
582110
582420
582730
583100
583460
583780
584100
584450
584830
585160
585500
585860
586220
586600
586960
587350
587760
588160
588520
588880
589240
589620
590010
590400
590810
591190
591590
592010
592420
592810
593200
593550
593970
594370
594760
595140
595490
595860
596270
596640
597000
597400
597760
598090
598450
598830
599160
599450
599760
600150
600550
600900
601260
601650
602010
602360
602740
603100
603420
603740
604090
604420
604780
605160
605530
605910
606240
606610
607020
607390
607760
608120
608470
608760
609080
609420
609750
610040
610340
610620
610930
611220
611510
611780
612040
612360
612640
612940
613300
613700
614040
614330
614630
614960
615300
615670
616000
616340
616710
617080
617410
617800
618180
618530
618870
619220
619600
620010
620420
620810
621180
621570
621950
622340
622690
623030
623380
623740
624090
624460
624840
625160
625490
625840
626260
626640
626970
627310
627600
627860
628110
628390
628880
629280
629670
630080
630480
630830
631170
631560
631930
632280
632560
632930
633350
633740
634100
634440
634810
635190
635550
635860
636200
636590
636960
637330
637700
638070
638430
638740
639070
639470
639860
640180
640510
640850
641220
641630
641960
642270
642610
642930
643220
643580
643980
644350
644680
645050
645420
645810
646190
646580
646920
647220
647500
647810
648140
648590
649010
649360
649680
650000
