# Supplementary material for: Novel Method to Efficiently Create an mHealth App: Implementation of a Real-Time Electrocardiogram R Peak Detector
Source: JMIR Mhealth Uhealth. 2018 May 22;6(5):e118. doi: 10.2196/mhealth.8429 (PMC5989064; doi:10.2196/mhealth.8429)
Supplement: Multimedia Appendix 2 [file mhealth_v6i5e118_app2.zip › Submission_code/Cleaned database/mitdb/114_ann_qrs.txt]

22
311
727
1144
1554
1966
2359
2743
3167
3569
3962
4353
4729
5141
5548
5939
6328
6711
7092
7507
7906
8297
8678
9062
9475
9898
10297
10698
11110
11516
11947
12363
12756
13157
13550
13957
14379
14768
15157
15540
15958
16363
16768
17151
17533
17930
18325
18725
19116
19479
19844
20245
20633
21025
21400
21771
22141
22546
22938
23332
23705
24077
24471
24871
25258
25648
26020
26378
26782
27170
27551
27934
28297
28667
29066
29456
29836
30212
30570
30766
31350
31732
32124
32495
32855
33249
33650
34022
34405
34783
35149
35552
35952
36335
36722
37091
37491
37894
38288
38677
39067
39444
39852
40255
40650
41028
41415
41824
42229
42630
43020
43415
43814
44222
44631
45031
45412
45607
46202
46616
47011
47405
47787
48189
48590
48986
49380
49761
50134
50545
50940
51328
51724
52098
52498
52901
53306
53698
54089
54460
54873
55279
55662
56056
56434
56812
57224
57612
57991
58378
58737
59144
59546
59928
60312
60696
61078
61489
61890
62278
62668
63047
63451
63866
64258
64643
65044
65429
65844
66253
66634
67028
67403
67810
68224
68608
68995
69379
69599
70157
70556
70936
71312
71667
72073
72458
72854
73230
73610
73987
74396
74796
75200
75590
75964
76390
76796
77198
77598
77978
78368
78780
79177
79577
79951
80323
80511
81114
81495
81879
82244
82609
83002
83390
83757
84132
84495
84867
85267
85655
86033
86417
86783
87132
87599
87991
88389
88769
88952
89348
89910
90300
90699
90921
91465
91876
92273
92661
92962
93431
93843
94261
94649
94870
95419
95826
96236
96630
97014
97407
97781
98191
98592
98984
99364
99740
1.0014e+05
1.0053e+05
1.0095e+05
1.0134e+05
1.0172e+05
1.0211e+05
1.0252e+05
1.0293e+05
1.0333e+05
1.0367e+05
1.0406e+05
1.0452e+05
1.0493e+05
1.0532e+05
1.0552e+05
1.0608e+05
1.0648e+05
1.0689e+05
1.0728e+05
1.075e+05
1.0805e+05
1.0842e+05
1.0883e+05
1.0922e+05
1.0941e+05
1.0996e+05
1.1034e+05
1.1069e+05
1.1109e+05
1.1147e+05
1.1184e+05
1.122e+05
1.1256e+05
1.1292e+05
1.1331e+05
1.1368e+05
1.1406e+05
1.1444e+05
1.148e+05
1.1518e+05
1.1558e+05
1.1596e+05
1.1634e+05
1.167e+05
1.1707e+05
1.1746e+05
1.1786e+05
1.1824e+05
1.1861e+05
1.19e+05
1.1938e+05
1.1979e+05
1.2019e+05
1.2057e+05
1.2095e+05
1.2132e+05
1.2171e+05
1.2209e+05
1.2225e+05
1.2282e+05
1.2319e+05
1.2354e+05
1.2392e+05
1.2431e+05
1.2467e+05
1.2504e+05
1.254e+05
1.2576e+05
1.2614e+05
1.2653e+05
1.269e+05
1.2727e+05
1.2764e+05
1.2802e+05
1.284e+05
1.288e+05
1.2917e+05
1.2953e+05
1.299e+05
1.3029e+05
1.3068e+05
1.3101e+05
1.3146e+05
1.3183e+05
1.3219e+05
1.3259e+05
1.3296e+05
1.3336e+05
1.3373e+05
1.3396e+05
1.3448e+05
1.3488e+05
1.3526e+05
1.3565e+05
1.3603e+05
1.3638e+05
1.3678e+05
1.3718e+05
1.3755e+05
1.3795e+05
1.3833e+05
1.387e+05
1.3911e+05
1.3951e+05
1.3989e+05
1.4028e+05
1.406e+05
1.4105e+05
1.4146e+05
1.4185e+05
1.4223e+05
1.4261e+05
1.4298e+05
1.4338e+05
1.4378e+05
1.4417e+05
1.4456e+05
1.4495e+05
1.4532e+05
1.4556e+05
1.4614e+05
1.4653e+05
1.4693e+05
1.4729e+05
1.4752e+05
1.481e+05
1.485e+05
1.4888e+05
1.4926e+05
1.4953e+05
1.5004e+05
1.5046e+05
1.5083e+05
1.5121e+05
1.5158e+05
1.5196e+05
1.5236e+05
1.5274e+05
1.5311e+05
1.535e+05
1.5387e+05
1.5426e+05
1.5466e+05
1.55e+05
1.5541e+05
1.5579e+05
1.5616e+05
1.5656e+05
1.5695e+05
1.5724e+05
1.5733e+05
1.577e+05
1.5808e+05
1.5848e+05
1.5889e+05
1.5927e+05
1.5967e+05
1.6005e+05
1.6026e+05
1.6085e+05
1.6126e+05
1.6167e+05
1.6206e+05
1.6246e+05
1.6288e+05
1.633e+05
1.6371e+05
1.6411e+05
1.6435e+05
1.6492e+05
1.6535e+05
1.6575e+05
1.6615e+05
1.6654e+05
1.6694e+05
1.6736e+05
1.6776e+05
1.6816e+05
1.6856e+05
1.6892e+05
1.6936e+05
1.6977e+05
1.7016e+05
1.7055e+05
1.7093e+05
1.7122e+05
1.7174e+05
1.7212e+05
1.7252e+05
1.7289e+05
1.7327e+05
1.7367e+05
1.7408e+05
1.7447e+05
1.7485e+05
1.7524e+05
1.7564e+05
1.7605e+05
1.7646e+05
1.7685e+05
1.7707e+05
1.7763e+05
1.7806e+05
1.7848e+05
1.7887e+05
1.7909e+05
1.7964e+05
1.8006e+05
1.8046e+05
1.8084e+05
1.8123e+05
1.816e+05
1.8199e+05
1.8239e+05
1.8279e+05
1.8317e+05
1.8346e+05
1.839e+05
1.8431e+05
1.847e+05
1.8509e+05
1.8532e+05
1.8584e+05
1.8603e+05
1.866e+05
1.8699e+05
1.8737e+05
1.8774e+05
1.881e+05
1.8846e+05
1.8886e+05
1.8925e+05
1.8964e+05
1.9002e+05
1.9038e+05
1.9079e+05
1.9119e+05
1.9158e+05
1.9197e+05
1.9235e+05
1.9272e+05
1.9313e+05
1.9337e+05
1.9392e+05
1.943e+05
1.9467e+05
1.9506e+05
1.9546e+05
1.9583e+05
1.9624e+05
1.9663e+05
1.97e+05
1.9742e+05
1.9783e+05
1.9822e+05
1.9862e+05
1.9899e+05
1.9939e+05
1.998e+05
2.0018e+05
2.0058e+05
2.0097e+05
2.0134e+05
2.0175e+05
2.0215e+05
2.0254e+05
2.0292e+05
2.0312e+05
2.0367e+05
2.0409e+05
2.0448e+05
2.0487e+05
2.0504e+05
2.052e+05
2.056e+05
2.06e+05
2.0639e+05
2.0676e+05
2.0695e+05
2.0712e+05
2.0748e+05
2.0784e+05
2.0821e+05
2.0858e+05
2.0895e+05
2.0931e+05
2.0966e+05
2.1e+05
2.1037e+05
2.1072e+05
2.1109e+05
2.1144e+05
2.1178e+05
2.1213e+05
2.125e+05
2.1287e+05
2.1322e+05
2.1357e+05
2.1391e+05
2.1426e+05
2.1462e+05
2.1498e+05
2.1533e+05
2.1568e+05
2.1602e+05
2.1635e+05
2.167e+05
2.1706e+05
2.174e+05
2.1774e+05
2.1807e+05
2.184e+05
2.1874e+05
2.1908e+05
2.1942e+05
2.1975e+05
2.2009e+05
2.2042e+05
2.2073e+05
2.2109e+05
2.2144e+05
2.2177e+05
2.2211e+05
2.2244e+05
2.2276e+05
2.2311e+05
2.2346e+05
2.238e+05
2.2413e+05
2.2446e+05
2.2479e+05
2.2511e+05
2.2547e+05
2.2581e+05
2.2613e+05
2.2646e+05
2.2676e+05
2.2709e+05
2.2742e+05
2.2777e+05
2.281e+05
2.2842e+05
2.2874e+05
2.2907e+05
2.2939e+05
2.2972e+05
2.3008e+05
2.304e+05
2.3073e+05
2.3106e+05
2.3139e+05
2.3172e+05
2.3207e+05
2.3242e+05
2.3276e+05
2.3308e+05
2.3342e+05
2.3375e+05
2.341e+05
2.3446e+05
2.348e+05
2.3514e+05
2.3547e+05
2.358e+05
2.3618e+05
2.3654e+05
2.3691e+05
2.3726e+05
2.3762e+05
2.3795e+05
2.3834e+05
2.387e+05
2.3907e+05
2.3923e+05
2.3943e+05
2.3977e+05
2.4011e+05
2.4048e+05
2.4066e+05
2.4084e+05
2.4119e+05
2.4155e+05
2.4188e+05
2.4221e+05
2.4259e+05
2.4295e+05
2.4331e+05
2.4366e+05
2.4401e+05
2.4435e+05
2.4472e+05
2.4511e+05
2.4547e+05
2.4585e+05
2.462e+05
2.4655e+05
2.4694e+05
2.4733e+05
2.4768e+05
2.4807e+05
2.4843e+05
2.4878e+05
2.4916e+05
2.4954e+05
2.499e+05
2.5027e+05
2.5062e+05
2.5097e+05
2.5134e+05
2.5172e+05
2.519e+05
2.5198e+05
2.5216e+05
2.5234e+05
2.5251e+05
2.5279e+05
2.5294e+05
2.5329e+05
2.5365e+05
2.5375e+05
2.5412e+05
2.5449e+05
2.5485e+05
2.5519e+05
2.5556e+05
2.5594e+05
2.5631e+05
2.5667e+05
2.5704e+05
2.5738e+05
2.5777e+05
2.5815e+05
2.5852e+05
2.5888e+05
2.5924e+05
2.5959e+05
2.5997e+05
2.6035e+05
2.6072e+05
2.6108e+05
2.6145e+05
2.6181e+05
2.622e+05
2.6259e+05
2.6297e+05
2.6333e+05
2.636e+05
2.6409e+05
2.6448e+05
2.6487e+05
2.6524e+05
2.6559e+05
2.6597e+05
2.6636e+05
2.6674e+05
2.6711e+05
2.6748e+05
2.6784e+05
2.6821e+05
2.6852e+05
2.69e+05
2.6938e+05
2.6976e+05
2.7013e+05
2.7052e+05
2.7092e+05
2.7115e+05
2.7168e+05
2.7206e+05
2.7241e+05
2.728e+05
2.7319e+05
2.7357e+05
2.7393e+05
2.7429e+05
2.7462e+05
2.75e+05
2.7537e+05
2.7573e+05
2.7608e+05
2.7642e+05
2.7675e+05
2.7711e+05
2.7748e+05
2.7782e+05
2.7815e+05
2.7849e+05
2.7882e+05
2.7916e+05
2.7952e+05
2.7987e+05
2.8022e+05
2.8056e+05
2.809e+05
2.8122e+05
2.8159e+05
2.8195e+05
2.8229e+05
2.8264e+05
2.8298e+05
2.8332e+05
2.8368e+05
2.8406e+05
2.8442e+05
2.8477e+05
2.8513e+05
2.8547e+05
2.8583e+05
2.8621e+05
2.8656e+05
2.8692e+05
2.8726e+05
2.876e+05
2.8796e+05
2.8834e+05
2.8869e+05
2.8903e+05
2.8937e+05
2.8971e+05
2.9006e+05
2.9043e+05
2.9078e+05
2.9113e+05
2.9147e+05
2.9182e+05
2.9217e+05
2.9253e+05
2.9291e+05
2.9326e+05
2.936e+05
2.9395e+05
2.9431e+05
2.9468e+05
2.9504e+05
2.954e+05
2.9575e+05
2.9609e+05
2.9638e+05
2.9683e+05
2.9721e+05
2.9758e+05
2.9794e+05
2.983e+05
2.9865e+05
2.9904e+05
2.9941e+05
2.9978e+05
3.0013e+05
3.0048e+05
3.0086e+05
3.0124e+05
3.0154e+05
3.0199e+05
3.0235e+05
3.027e+05
3.0308e+05
3.0347e+05
3.0383e+05
3.0421e+05
3.0456e+05
3.0491e+05
3.0515e+05
3.0567e+05
3.0603e+05
3.064e+05
3.0675e+05
3.0709e+05
3.0747e+05
3.0785e+05
3.082e+05
3.0857e+05
3.0892e+05
3.0925e+05
3.0961e+05
3.0998e+05
3.1033e+05
3.1069e+05
3.1104e+05
3.1137e+05
3.1174e+05
3.1212e+05
3.1247e+05
3.1282e+05
3.1318e+05
3.1351e+05
3.1388e+05
3.1426e+05
3.1463e+05
3.1499e+05
3.1534e+05
3.1567e+05
3.1605e+05
3.1642e+05
3.1678e+05
3.1714e+05
3.175e+05
3.1784e+05
3.1819e+05
3.1856e+05
3.1892e+05
3.1926e+05
3.1961e+05
3.1994e+05
3.2029e+05
3.2066e+05
3.2102e+05
3.2136e+05
3.217e+05
3.2204e+05
3.2238e+05
3.2274e+05
3.231e+05
3.2344e+05
3.2378e+05
3.2411e+05
3.2446e+05
3.2482e+05
3.2518e+05
3.2551e+05
3.2586e+05
3.262e+05
3.2653e+05
3.269e+05
3.2725e+05
3.2759e+05
3.2794e+05
3.2827e+05
3.286e+05
3.2898e+05
3.2935e+05
3.297e+05
3.3006e+05
3.304e+05
3.3074e+05
3.3112e+05
3.3149e+05
3.3185e+05
3.3219e+05
3.3253e+05
3.3286e+05
3.3321e+05
3.3358e+05
3.3393e+05
3.3428e+05
3.3462e+05
3.3497e+05
3.353e+05
3.3568e+05
3.3603e+05
3.3638e+05
3.3672e+05
3.3706e+05
3.3739e+05
3.3777e+05
3.3813e+05
3.3848e+05
3.3882e+05
3.3917e+05
3.395e+05
3.3987e+05
3.4024e+05
3.4057e+05
3.4091e+05
3.4124e+05
3.4156e+05
3.4191e+05
3.4227e+05
3.4262e+05
3.4295e+05
3.4328e+05
3.4363e+05
3.4397e+05
3.4434e+05
3.447e+05
3.4504e+05
3.4538e+05
3.4572e+05
3.4606e+05
3.4642e+05
3.4679e+05
3.4713e+05
3.4747e+05
3.4782e+05
3.4814e+05
3.485e+05
3.4888e+05
3.4923e+05
3.4958e+05
3.4992e+05
3.5026e+05
3.5063e+05
3.5099e+05
3.5134e+05
3.5168e+05
3.5202e+05
3.5235e+05
3.527e+05
3.5306e+05
3.5342e+05
3.5376e+05
3.5409e+05
3.5427e+05
3.5476e+05
3.5504e+05
3.5544e+05
3.5578e+05
3.5597e+05
3.5643e+05
3.5674e+05
3.571e+05
3.5744e+05
3.5777e+05
3.5811e+05
3.5842e+05
3.5874e+05
3.5907e+05
3.5943e+05
3.5977e+05
3.601e+05
3.6044e+05
3.6076e+05
3.6108e+05
3.6143e+05
3.6178e+05
3.6212e+05
3.6246e+05
3.6279e+05
3.6312e+05
3.6346e+05
3.6384e+05
3.6419e+05
3.6453e+05
3.6488e+05
3.6521e+05
3.6555e+05
3.6591e+05
3.6627e+05
3.666e+05
3.6695e+05
3.6728e+05
3.6761e+05
3.6797e+05
3.6834e+05
3.6868e+05
3.6902e+05
3.6936e+05
3.6969e+05
3.7005e+05
3.704e+05
3.7075e+05
3.7108e+05
3.7142e+05
3.7174e+05
3.7206e+05
3.7241e+05
3.7276e+05
3.7308e+05
3.7341e+05
3.7374e+05
3.7405e+05
3.744e+05
3.7474e+05
3.7507e+05
3.754e+05
3.7572e+05
3.7605e+05
3.7639e+05
3.7674e+05
3.7709e+05
3.7743e+05
3.7777e+05
3.7811e+05
3.7843e+05
3.7878e+05
3.7913e+05
3.7948e+05
3.7982e+05
3.8014e+05
3.8047e+05
3.8081e+05
3.8116e+05
3.8151e+05
3.8185e+05
3.8217e+05
3.8251e+05
3.8285e+05
3.832e+05
3.8355e+05
3.8389e+05
3.8422e+05
3.8455e+05
3.8489e+05
3.8524e+05
3.8559e+05
3.8592e+05
3.8627e+05
3.866e+05
3.8691e+05
3.8728e+05
3.8763e+05
3.8798e+05
3.8832e+05
3.8866e+05
3.8898e+05
3.8933e+05
3.897e+05
3.9005e+05
3.9038e+05
3.9072e+05
3.9106e+05
3.9138e+05
3.9175e+05
3.921e+05
3.9242e+05
3.9275e+05
3.9309e+05
3.9341e+05
3.9376e+05
3.9413e+05
3.9446e+05
3.948e+05
3.9514e+05
3.9548e+05
3.9582e+05
3.962e+05
3.9656e+05
3.9689e+05
3.9723e+05
3.9756e+05
3.9789e+05
3.9824e+05
3.9859e+05
3.9892e+05
3.9925e+05
3.9958e+05
3.9989e+05
4.0024e+05
4.0059e+05
4.0094e+05
4.0126e+05
4.0158e+05
4.0191e+05
4.0223e+05
4.0257e+05
4.0292e+05
4.0324e+05
4.0357e+05
4.039e+05
4.0423e+05
4.0457e+05
4.0493e+05
4.0528e+05
4.0561e+05
4.0594e+05
4.0627e+05
4.066e+05
4.0695e+05
4.073e+05
4.0762e+05
4.0795e+05
4.0827e+05
4.0859e+05
4.0894e+05
4.0928e+05
4.0962e+05
4.0996e+05
4.1028e+05
4.106e+05
4.1095e+05
4.1129e+05
4.1163e+05
4.1196e+05
4.1228e+05
4.126e+05
4.1291e+05
4.1326e+05
4.1361e+05
4.1395e+05
4.143e+05
4.1462e+05
4.1494e+05
4.153e+05
4.1567e+05
4.16e+05
4.1635e+05
4.1668e+05
4.17e+05
4.1733e+05
4.1769e+05
4.1803e+05
4.1836e+05
4.187e+05
4.1902e+05
4.1934e+05
4.1969e+05
4.2005e+05
4.2038e+05
4.2071e+05
4.2104e+05
4.2136e+05
4.217e+05
4.2204e+05
4.2239e+05
4.2271e+05
4.2305e+05
4.2337e+05
4.2368e+05
4.2403e+05
4.2438e+05
4.2472e+05
4.2505e+05
4.2538e+05
4.2571e+05
4.2605e+05
4.2641e+05
4.2677e+05
4.271e+05
4.2744e+05
4.2778e+05
4.281e+05
4.2845e+05
4.288e+05
4.2914e+05
4.2947e+05
4.2981e+05
4.3012e+05
4.3047e+05
4.3082e+05
4.3116e+05
4.3149e+05
4.3182e+05
4.3215e+05
4.3248e+05
4.3283e+05
4.3317e+05
4.3351e+05
4.3384e+05
4.3417e+05
4.3449e+05
4.3461e+05
4.3483e+05
4.3518e+05
4.3552e+05
4.3585e+05
4.3597e+05
4.3617e+05
4.3649e+05
4.3681e+05
4.3715e+05
4.3749e+05
4.3782e+05
4.3814e+05
4.3845e+05
4.3877e+05
4.3911e+05
4.3946e+05
4.3979e+05
4.4013e+05
4.4045e+05
4.4079e+05
4.4113e+05
4.4148e+05
4.4183e+05
4.4217e+05
4.4251e+05
4.4284e+05
4.4318e+05
4.4354e+05
4.4391e+05
4.4425e+05
4.4459e+05
4.4492e+05
4.4523e+05
4.4558e+05
4.4592e+05
4.4626e+05
4.4659e+05
4.4691e+05
4.4723e+05
4.4754e+05
4.4789e+05
4.4822e+05
4.4854e+05
4.4886e+05
4.4918e+05
4.4947e+05
4.4979e+05
4.5012e+05
4.5044e+05
4.5075e+05
4.5105e+05
4.5135e+05
4.5163e+05
4.5193e+05
4.5227e+05
4.5259e+05
4.5289e+05
4.532e+05
4.535e+05
4.538e+05
4.5411e+05
4.5445e+05
4.5479e+05
4.5509e+05
4.554e+05
4.5571e+05
4.5601e+05
4.5634e+05
4.5668e+05
4.5701e+05
4.5732e+05
4.5762e+05
4.5794e+05
4.5825e+05
4.5858e+05
4.5892e+05
4.5925e+05
4.5955e+05
4.5986e+05
4.6018e+05
4.6049e+05
4.6082e+05
4.6116e+05
4.6148e+05
4.618e+05
4.621e+05
4.6241e+05
4.6273e+05
4.6306e+05
4.634e+05
4.6372e+05
4.6403e+05
4.6434e+05
4.6465e+05
4.6498e+05
4.653e+05
4.6563e+05
4.6594e+05
4.6624e+05
4.6654e+05
4.6684e+05
4.6716e+05
4.6748e+05
4.6781e+05
4.6812e+05
4.6842e+05
4.6872e+05
4.6902e+05
4.6935e+05
4.6966e+05
4.6999e+05
4.703e+05
4.706e+05
4.709e+05
4.712e+05
4.7152e+05
4.7186e+05
4.7218e+05
4.7249e+05
4.728e+05
4.7311e+05
4.7342e+05
4.7376e+05
4.7409e+05
4.7442e+05
4.7476e+05
4.7506e+05
4.7538e+05
4.7571e+05
4.7605e+05
4.7639e+05
4.7672e+05
4.7704e+05
4.7736e+05
4.7766e+05
4.78e+05
4.7834e+05
4.7866e+05
4.7898e+05
4.793e+05
4.7961e+05
4.7991e+05
4.8026e+05
4.8059e+05
4.809e+05
4.8122e+05
4.8154e+05
4.8184e+05
4.8215e+05
4.8248e+05
4.8281e+05
4.8313e+05
4.8344e+05
4.8375e+05
4.8405e+05
4.8438e+05
4.8471e+05
4.8503e+05
4.8534e+05
4.8565e+05
4.8596e+05
4.8625e+05
4.8658e+05
4.8691e+05
4.8724e+05
4.8754e+05
4.8785e+05
4.8816e+05
4.8845e+05
4.8878e+05
4.8911e+05
4.8944e+05
4.8975e+05
4.9006e+05
4.9037e+05
4.9067e+05
4.91e+05
4.9132e+05
4.9165e+05
4.9195e+05
4.9226e+05
4.9257e+05
4.9287e+05
4.932e+05
4.9353e+05
4.9384e+05
4.9416e+05
4.9446e+05
4.9477e+05
4.9507e+05
4.954e+05
4.9571e+05
4.9604e+05
4.9635e+05
4.9664e+05
4.9696e+05
4.9727e+05
4.976e+05
4.9793e+05
4.9825e+05
4.9856e+05
4.9886e+05
4.9916e+05
4.9948e+05
4.998e+05
5.0012e+05
5.0042e+05
5.0073e+05
5.0103e+05
5.0133e+05
5.0165e+05
5.0196e+05
5.0228e+05
5.0258e+05
5.0289e+05
5.0319e+05
5.0348e+05
5.0381e+05
5.0413e+05
5.0446e+05
5.0476e+05
5.0507e+05
5.0538e+05
5.0568e+05
5.06e+05
5.0634e+05
5.0666e+05
5.0697e+05
5.0729e+05
5.0758e+05
5.0788e+05
5.0822e+05
5.0854e+05
5.0886e+05
5.0916e+05
5.0948e+05
5.0978e+05
5.1008e+05
5.1043e+05
5.1077e+05
5.1109e+05
5.1142e+05
5.1174e+05
5.1205e+05
5.1236e+05
5.1272e+05
5.1306e+05
5.1338e+05
5.1371e+05
5.1404e+05
5.1434e+05
5.1468e+05
5.1504e+05
5.1535e+05
5.1566e+05
5.1597e+05
5.1628e+05
5.1657e+05
5.1689e+05
5.1723e+05
5.1754e+05
5.1784e+05
5.1814e+05
5.1844e+05
5.1873e+05
5.1905e+05
5.1938e+05
5.197e+05
5.2e+05
5.203e+05
5.2062e+05
5.2092e+05
5.2124e+05
5.2158e+05
5.219e+05
5.222e+05
5.2251e+05
5.2282e+05
5.2312e+05
5.2345e+05
5.2378e+05
5.2409e+05
5.244e+05
5.2471e+05
5.2501e+05
5.2532e+05
5.2565e+05
5.2598e+05
5.2629e+05
5.266e+05
5.2691e+05
5.2721e+05
5.2755e+05
5.2788e+05
5.2822e+05
5.2854e+05
5.2885e+05
5.2916e+05
5.2946e+05
5.2979e+05
5.301e+05
5.3043e+05
5.3074e+05
5.3104e+05
5.3134e+05
5.3164e+05
5.3197e+05
5.3229e+05
5.3261e+05
5.3293e+05
5.3323e+05
5.3354e+05
5.3383e+05
5.3416e+05
5.3449e+05
5.3481e+05
5.3513e+05
5.3544e+05
5.3575e+05
5.3606e+05
5.364e+05
5.3672e+05
5.3705e+05
5.3738e+05
5.3769e+05
5.38e+05
5.3832e+05
5.3866e+05
5.3899e+05
5.3931e+05
5.3964e+05
5.3996e+05
5.4026e+05
5.406e+05
5.4095e+05
5.4128e+05
5.4161e+05
5.4193e+05
5.4224e+05
5.4255e+05
5.4289e+05
5.4323e+05
5.4354e+05
5.4387e+05
5.4419e+05
5.4449e+05
5.4482e+05
5.4516e+05
5.455e+05
5.458e+05
5.4612e+05
5.4644e+05
5.4672e+05
5.4705e+05
5.4738e+05
5.477e+05
5.48e+05
5.4829e+05
5.486e+05
5.4888e+05
5.492e+05
5.4952e+05
5.4985e+05
5.5014e+05
5.5045e+05
5.5076e+05
5.5105e+05
5.5137e+05
5.517e+05
5.5203e+05
5.5234e+05
5.5265e+05
5.5297e+05
5.5327e+05
5.536e+05
5.5393e+05
5.5426e+05
5.5457e+05
5.5487e+05
5.5519e+05
5.5548e+05
5.558e+05
5.5612e+05
5.5644e+05
5.5675e+05
5.5705e+05
5.5736e+05
5.5765e+05
5.5797e+05
5.5829e+05
5.586e+05
5.5891e+05
5.592e+05
5.5951e+05
5.598e+05
5.6011e+05
5.6043e+05
5.6073e+05
5.6104e+05
5.6132e+05
5.6162e+05
5.6192e+05
5.6222e+05
5.6253e+05
5.6283e+05
5.6312e+05
5.6342e+05
5.637e+05
5.6399e+05
5.6429e+05
5.6459e+05
5.6489e+05
5.6519e+05
5.6548e+05
5.6577e+05
5.6606e+05
5.6636e+05
5.6667e+05
5.6699e+05
5.6728e+05
5.6759e+05
5.6788e+05
5.6817e+05
5.6847e+05
5.6879e+05
5.691e+05
5.6941e+05
5.6974e+05
5.7004e+05
5.7034e+05
5.7065e+05
5.7098e+05
5.7129e+05
5.7159e+05
5.7189e+05
5.7219e+05
5.7248e+05
5.7277e+05
5.731e+05
5.7342e+05
5.7372e+05
5.7403e+05
5.7433e+05
5.7463e+05
5.7493e+05
5.7527e+05
5.7553e+05
5.7589e+05
5.7622e+05
5.7653e+05
5.7683e+05
5.7712e+05
5.7745e+05
5.7773e+05
5.7806e+05
5.7838e+05
5.7867e+05
5.7896e+05
5.7924e+05
5.7955e+05
5.7987e+05
5.8016e+05
5.8037e+05
5.807e+05
5.81e+05
5.8126e+05
5.8156e+05
5.8187e+05
5.8217e+05
5.8245e+05
5.8274e+05
5.8302e+05
5.8331e+05
5.8359e+05
5.839e+05
5.8421e+05
5.8451e+05
5.848e+05
5.8509e+05
5.8538e+05
5.8566e+05
5.8597e+05
5.8628e+05
5.866e+05
5.8689e+05
5.8718e+05
5.8747e+05
5.8776e+05
5.8807e+05
5.8838e+05
5.887e+05
5.89e+05
5.893e+05
5.896e+05
5.8991e+05
5.9024e+05
5.9057e+05
5.9091e+05
5.9123e+05
5.9153e+05
5.9185e+05
5.9217e+05
5.925e+05
5.9282e+05
5.9315e+05
5.9346e+05
5.9377e+05
5.9407e+05
5.9438e+05
5.947e+05
5.9501e+05
5.9533e+05
5.9564e+05
5.9594e+05
5.9624e+05
5.9655e+05
5.9688e+05
5.9721e+05
5.9753e+05
5.9785e+05
5.9814e+05
5.9844e+05
5.9875e+05
5.9906e+05
5.9937e+05
5.9968e+05
5.9997e+05
6.0026e+05
6.0055e+05
6.0083e+05
6.0115e+05
6.0145e+05
6.0176e+05
6.0206e+05
6.0236e+05
6.0265e+05
6.0294e+05
6.0328e+05
6.0361e+05
6.0392e+05
6.0424e+05
6.0456e+05
6.0486e+05
6.0516e+05
6.0552e+05
6.0584e+05
6.0615e+05
6.0647e+05
6.0678e+05
6.0708e+05
6.0739e+05
6.0773e+05
6.0806e+05
6.0837e+05
6.087e+05
6.0901e+05
6.093e+05
6.0963e+05
6.0996e+05
6.1028e+05
6.1058e+05
6.109e+05
6.112e+05
6.1149e+05
6.1181e+05
6.1213e+05
6.1246e+05
6.1276e+05
6.1306e+05
6.1337e+05
6.1366e+05
6.1398e+05
6.143e+05
6.1463e+05
6.1492e+05
6.1523e+05
6.1553e+05
6.1582e+05
6.1613e+05
6.1645e+05
6.1678e+05
6.1708e+05
6.1739e+05
6.177e+05
6.1798e+05
6.183e+05
6.1862e+05
6.1893e+05
6.1923e+05
6.1952e+05
6.1982e+05
6.201e+05
6.204e+05
6.2071e+05
6.2102e+05
6.2132e+05
6.2161e+05
6.219e+05
6.2219e+05
6.2248e+05
6.2281e+05
6.2312e+05
6.2342e+05
6.2372e+05
6.2402e+05
6.2432e+05
6.246e+05
6.2491e+05
6.2522e+05
6.2552e+05
6.2582e+05
6.2612e+05
6.2641e+05
6.267e+05
6.2701e+05
6.2731e+05
6.2762e+05
6.2792e+05
6.2821e+05
6.2851e+05
6.2879e+05
6.2909e+05
6.294e+05
6.2971e+05
6.3e+05
6.3029e+05
6.3057e+05
6.3086e+05
6.3115e+05
6.3146e+05
6.3176e+05
6.3204e+05
6.3234e+05
6.3263e+05
6.329e+05
6.3321e+05
6.3351e+05
6.3382e+05
6.3413e+05
6.3442e+05
6.3472e+05
6.3501e+05
6.3529e+05
6.356e+05
6.3592e+05
6.3622e+05
6.3652e+05
6.3682e+05
6.3711e+05
6.374e+05
6.3747e+05
6.3765e+05
6.3804e+05
6.3838e+05
6.3869e+05
6.3901e+05
6.3931e+05
6.3961e+05
6.3994e+05
6.4026e+05
6.4057e+05
6.4086e+05
6.4115e+05
6.4144e+05
6.4171e+05
6.42e+05
6.4231e+05
6.4261e+05
6.4288e+05
6.4316e+05
6.4344e+05
6.4371e+05
6.4397e+05
6.4427e+05
6.4457e+05
6.4485e+05
6.4512e+05
6.454e+05
6.4567e+05
6.4594e+05
6.4621e+05
6.465e+05
6.468e+05
6.4708e+05
6.4735e+05
6.4762e+05
6.4789e+05
6.4815e+05
6.4842e+05
6.4871e+05
6.4899e+05
6.4926e+05
6.4952e+05
6.4978e+05
