# Supplementary material for: Novel Method to Efficiently Create an mHealth App: Implementation of a Real-Time Electrocardiogram R Peak Detector
Source: JMIR Mhealth Uhealth. 2018 May 22;6(5):e118. doi: 10.2196/mhealth.8429 (PMC5989064; doi:10.2196/mhealth.8429)
Supplement: Multimedia Appendix 2 [file mhealth_v6i5e118_app2.zip › Submission_code/Cleaned database/mitdb/114_ann_qrs_cleaned.txt]

311
727
1144
1554
1966
2359
2743
3167
3569
3962
4353
4729
5141
5548
5939
6328
6711
7092
7507
7906
8297
8678
9062
9475
9898
10297
10698
11110
11516
11947
12363
12756
13157
13550
13957
14379
14768
15157
15540
15958
16363
16768
17151
17533
17930
18325
18725
19116
19479
19844
20245
20633
21025
21400
21771
22141
22546
22938
23332
23705
24077
24471
24871
25258
25648
26020
26378
26782
27170
27551
27934
28297
28667
29066
29456
29836
30212
30570
30766
31350
31732
32124
32495
32855
33249
33650
34022
34405
34783
35149
35552
35952
36335
36722
37091
37491
37894
38288
38677
39067
39444
39852
40255
40650
41028
41415
41824
42229
42630
43020
43415
43814
44222
44631
45031
45412
45607
46202
46616
47011
47405
47787
48189
48590
48986
49380
49761
50134
50545
50940
51328
51724
52098
52498
52901
53306
53698
54089
54460
54873
55279
55662
56056
56434
56812
57224
57612
57991
58378
58737
59144
59546
59928
60312
60696
61078
61489
61890
62278
62668
63047
63451
63866
64258
64643
65044
65429
65844
66253
66634
67028
67403
67810
68224
68608
68995
69379
69599
70157
70556
70936
71312
71667
72073
72458
72854
73230
73610
73987
74396
74796
75200
75590
75964
76390
76796
77198
77598
77978
78368
78780
79177
79577
79951
80323
80511
81114
81495
81879
82244
82609
83002
83390
83757
84132
84495
84867
85267
85655
86033
86417
86783
87132
87599
87991
88389
88769
88952
89348
89910
90300
90699
90921
91465
91876
92273
92661
92962
93431
93843
94261
94649
94870
95419
95826
96236
96630
97014
97407
97781
98191
98592
98984
99364
99740
100140
100530
100950
101340
101720
102110
102520
102930
103330
103670
104060
104520
104930
105320
105520
106080
106480
106890
107280
107500
108050
108420
108830
109220
109410
109960
110340
110690
111090
111470
111840
112200
112560
112920
113310
113680
114060
114440
114800
115180
115580
115960
116340
116700
117070
117460
117860
118240
118610
119000
119380
119790
120190
120570
120950
121320
121710
122090
122250
122820
123190
123540
123920
124310
124670
125040
125400
125760
126140
126530
126900
127270
127640
128020
128400
128800
129170
129530
129900
130290
130680
131010
131460
131830
132190
132590
132960
133360
133730
133960
134480
134880
135260
135650
136030
136380
136780
137180
137550
137950
138330
138700
139110
139510
139890
140280
140600
141050
141460
141850
142230
142610
142980
143380
143780
144170
144560
144950
145320
145560
146140
146530
146930
147290
147520
148100
148500
148880
149260
149530
150040
150460
150830
151210
151580
151960
152360
152740
153110
153500
153870
154260
154660
155000
155410
155790
156160
156560
156950
157330
157700
158080
158480
158890
159270
159670
160050
160260
160850
161260
161670
162060
162460
162880
163300
163710
164110
164350
164920
165350
165750
166150
166540
166940
167360
167760
168160
168560
168920
169360
169770
170160
170550
170930
171220
171740
172120
172520
172890
173270
173670
174080
174470
174850
175240
175640
176050
176460
176850
177070
177630
178060
178480
178870
179090
179640
180060
180460
180840
181230
181600
181990
182390
182790
183170
183460
183900
184310
184700
185090
185320
185840
186030
186600
186990
187370
187740
188100
188460
188860
189250
189640
190020
190380
190790
191190
191580
191970
192350
192720
193130
193370
193920
194300
194670
195060
195460
195830
196240
196630
197000
197420
197830
198220
198620
198990
199390
199800
200180
200580
200970
201340
201750
202150
202540
202920
203120
203670
204090
204480
204870
205040
205600
206000
206390
206760
207120
207480
207840
208210
208580
208950
209310
209660
210000
210370
210720
211090
211440
211780
212130
212500
212870
213220
213570
213910
214260
214620
214980
215330
215680
216020
216350
216700
217060
217400
217740
218070
218400
218740
219080
219420
219750
220090
220420
220730
221090
221440
221770
222110
222440
222760
223110
223460
223800
224130
224460
224790
225110
225470
225810
226130
226460
226760
227090
227420
227770
228100
228420
228740
229070
229390
229720
230080
230400
230730
231060
231390
231720
232070
232420
232760
233080
233420
233750
234100
234460
234800
235140
235470
235800
236180
236540
236910
237260
237620
237950
238340
238700
239070
239430
239770
240110
240480
240840
241190
241550
241880
242210
242590
242950
243310
243660
244010
244350
244720
245110
245470
245850
246200
246550
246940
247330
247680
248070
248430
248780
249160
249540
249900
250270
250620
250970
251340
251720
251980
252160
252340
252510
252790
252940
253290
253750
254120
254490
254850
255190
255560
255940
256310
256670
257040
257380
257770
258150
258520
258880
259240
259590
259970
260350
260720
261080
261450
261810
262200
262590
262970
263330
263600
264090
264480
264870
265240
265590
265970
266360
266740
267110
267480
267840
268210
268520
269000
269380
269760
270130
270520
270920
271150
271680
272060
272410
272800
273190
273570
273930
274290
274620
275000
275370
275730
276080
276420
276750
277110
277480
277820
278150
278490
278820
279160
279520
279870
280220
280560
280900
281220
281590
281950
282290
282640
282980
283320
283680
284060
284420
284770
285130
285470
285830
286210
286560
286920
287260
287600
287960
288340
288690
289030
289370
289710
290060
290430
290780
291130
291470
291820
292170
292530
292910
293260
293600
293950
294310
294680
295040
295400
295750
296090
296380
296830
297210
297580
297940
298300
298650
299040
299410
299780
300130
300480
300860
301240
301540
301990
302350
302700
303080
303470
303830
304210
304560
304910
305150
305670
306030
306400
306750
307090
307470
307850
308200
308570
308920
309250
309610
309980
310330
310690
311040
311370
311740
312120
312470
312820
313180
313510
313880
314260
314630
314990
315340
315670
316050
316420
316780
317140
317500
317840
318190
318560
318920
319260
319610
319940
320290
320660
321020
321360
321700
322040
322380
322740
323100
323440
323780
324110
324460
324820
325180
325510
325860
326200
326530
326900
327250
327590
327940
328270
328600
328980
329350
329700
330060
330400
330740
331120
331490
331850
332190
332530
332860
333210
333580
333930
334280
334620
334970
335300
335680
336030
336380
336720
337060
337390
337770
338130
338480
338820
339170
339500
339870
340240
340570
340910
341240
341560
341910
342270
342620
342950
343280
343630
343970
344340
344700
345040
345380
345720
346060
346420
346790
347130
347470
347820
348140
348500
348880
349230
349580
349920
350260
350630
350990
351340
351680
352020
352350
352700
353060
353420
353760
354090
354270
354760
355040
355440
355780
355970
356430
356740
357100
357440
357770
358110
358420
358740
359070
359430
359770
360100
360440
360760
361080
361430
361780
362120
362460
362790
363120
363460
363840
364190
364530
364880
365210
365550
365910
366270
366600
366950
367280
367610
367970
368340
368680
369020
369360
369690
370050
370400
370750
371080
371420
371740
372060
372410
372760
373080
373410
373740
374050
374400
374740
375070
375400
375720
376050
376390
376740
377090
377430
377770
378110
378430
378780
379130
379480
379820
380140
380470
380810
381160
381510
381850
382170
382510
382850
383200
383550
383890
384220
384550
384890
385240
385590
385920
386270
386600
386910
387280
387630
387980
388320
388660
388980
389330
389700
390050
390380
390720
391060
391380
391750
392100
392420
392750
393090
393410
393760
394130
394460
394800
395140
395480
395820
396200
396560
396890
397230
397560
397890
398240
398590
398920
399250
399580
399890
400240
400590
400940
401260
401580
401910
402230
402570
402920
403240
403570
403900
404230
404570
404930
405280
405610
405940
406270
406600
406950
407300
407620
407950
408270
408590
408940
409280
409620
409960
410280
410600
410950
411290
411630
411960
412280
412600
412910
413260
413610
413950
414300
414620
414940
415300
415670
416000
416350
416680
417000
417330
417690
418030
418360
418700
419020
419340
419690
420050
420380
420710
421040
421360
421700
422040
422390
422710
423050
423370
423680
424030
424380
424720
425050
425380
425710
426050
426410
426770
427100
427440
427780
428100
428450
428800
429140
429470
429810
430120
430470
430820
431160
431490
431820
432150
432480
432830
433170
433510
433840
434170
434490
434830
435520
435850
436170
436490
436810
437150
437490
437820
438140
438450
438770
439110
439460
439790
440130
440450
440790
441130
441480
441830
442170
442510
442840
443180
443540
443910
444250
444590
444920
445230
445580
445920
446260
446590
446910
447230
447540
447890
448220
448540
448860
449180
449470
449790
450120
450440
450750
451050
451350
451630
451930
452270
452590
452890
453200
453500
453800
454110
454450
454790
455090
455400
455710
456010
456340
456680
457010
457320
457620
457940
458250
458580
458920
459250
459550
459860
460180
460490
460820
461160
461480
461800
462100
462410
462730
463060
463400
463720
464030
464340
464650
464980
465300
465630
465940
466240
466540
466840
467160
467480
467810
468120
468420
468720
469020
469350
469660
469990
470300
470600
470900
471200
471520
471860
472180
472490
472800
473110
473420
473760
474090
474420
474760
475060
475380
475710
476050
476390
476720
477040
477360
477660
478000
478340
478660
478980
479300
479610
479910
480260
480590
480900
481220
481540
481840
482150
482480
482810
483130
483440
483750
484050
484380
484710
485030
485340
485650
485960
486250
486580
486910
487240
487540
487850
488160
488450
488780
489110
489440
489750
490060
490370
490670
491000
491320
491650
491950
492260
492570
492870
493200
493530
493840
494160
494460
494770
495070
495400
495710
496040
496350
496640
496960
497270
497600
497930
498250
498560
498860
499160
499480
499800
500120
500420
500730
501030
501330
501650
501960
502280
502580
502890
503190
503480
503810
504130
504460
504760
505070
505380
505680
506000
506340
506660
506970
507290
507580
507880
508220
508540
508860
509160
509480
509780
510080
510430
510770
511090
511420
511740
512050
512360
512720
513060
513380
513710
514040
514340
514680
515040
515350
515660
515970
516280
516570
516890
517230
517540
517840
518140
518440
518730
519050
519380
519700
520000
520300
520620
520920
521240
521580
521900
522200
522510
522820
523120
523450
523780
524090
524400
524710
525010
525320
525650
525980
526290
526600
526910
527210
527550
527880
528220
528540
528850
529160
529460
529790
530100
530430
530740
531040
531340
531640
531970
532290
532610
532930
533230
533540
533830
534160
534490
534810
535130
535440
535750
536060
536400
536720
537050
537380
537690
538000
538320
538660
538990
539310
539640
539960
540260
540600
540950
541280
541610
541930
542240
542550
542890
543230
543540
543870
544190
544490
544820
545160
545500
545800
546120
546440
546720
547050
547380
547700
548000
548290
548600
548880
549200
549520
549850
550140
550450
550760
551050
551370
551700
552030
552340
552650
552970
553270
553600
553930
554260
554570
554870
555190
555480
555800
556120
556440
556750
557050
557360
557650
557970
558290
558600
558910
559200
559510
559800
560110
560430
560730
561040
561320
561620
561920
562220
562530
562830
563120
563420
563700
563990
564290
564590
564890
565190
565480
565770
566060
566360
566670
566990
567280
567590
567880
568170
568470
568790
569100
569410
569740
570040
570340
570650
570980
571290
571590
571890
572190
572480
572770
573100
573420
573720
574030
574330
574630
574930
575270
575530
575890
576220
576530
576830
577120
577450
577730
578060
578380
578670
578960
579240
579550
579870
580160
580370
580700
581000
581260
581560
581870
582170
582450
582740
583020
583310
583590
583900
584210
584510
584800
585090
585380
585660
585970
586280
586600
586890
587180
587470
587760
588070
588380
588700
589000
589300
589600
589910
590240
590570
590910
591230
591530
591850
592170
592500
592820
593150
593460
593770
594070
594380
594700
595010
595330
595640
595940
596240
596550
596880
597210
597530
597850
598140
598440
598750
599060
599370
599680
599970
600260
600550
600830
601150
601450
601760
602060
602360
602650
602940
603280
603610
603920
604240
604560
604860
605160
605520
605840
606150
606470
606780
607080
607390
607730
608060
608370
608700
609010
609300
609630
609960
610280
610580
610900
611200
611490
611810
612130
612460
612760
613060
613370
613660
613980
614300
614630
614920
615230
615530
615820
616130
616450
616780
617080
617390
617700
617980
618300
618620
618930
619230
619520
619820
620100
620400
620710
621020
621320
621610
621900
622190
622480
622810
623120
623420
623720
624020
624320
624600
624910
625220
625520
625820
626120
626410
626700
627010
627310
627620
627920
628210
628510
628790
629090
629400
629710
630000
630290
630570
630860
631150
631460
631760
632040
632340
632630
632900
633210
633510
633820
634130
634420
634720
635010
635290
635600
635920
636220
636520
636820
637110
637400
637650
638040
638380
638690
639010
639310
639610
639940
640260
640570
640860
641150
641440
641710
642000
642310
642610
642880
643160
643440
643710
643970
644270
644570
644850
645120
645400
645670
645940
646210
646500
646800
647080
647350
647620
647890
648150
648420
648710
648990
649260
649520
