# Supplementary material for: Novel Method to Efficiently Create an mHealth App: Implementation of a Real-Time Electrocardiogram R Peak Detector
Source: JMIR Mhealth Uhealth. 2018 May 22;6(5):e118. doi: 10.2196/mhealth.8429 (PMC5989064; doi:10.2196/mhealth.8429)
Supplement: Multimedia Appendix 2 [file mhealth_v6i5e118_app2.zip › Submission_code/Cleaned database/mitdb/115m.hea]

115m 2 360 650000
115m.mat 16+24 200/mV 11 1024 908 1470 0 MLII
115m.mat 16+24 200/mV 11 1024 957 31935 0 V1
# 39 F 994 167 x2
# None
#Creator: wfdb2mat
#Source: record mitdb/115
