# Supplementary material for: Novel Method to Efficiently Create an mHealth App: Implementation of a Real-Time Electrocardiogram R Peak Detector
Source: JMIR Mhealth Uhealth. 2018 May 22;6(5):e118. doi: 10.2196/mhealth.8429 (PMC5989064; doi:10.2196/mhealth.8429)
Supplement: Multimedia Appendix 2 [file mhealth_v6i5e118_app2.zip › Submission_code/Cleaned database/mitdb/115_ann_qrs.txt]

45
162
519
851
1212
1630
1978
2328
2700
3066
3407
3738
4115
4489
4824
5180
5520
5846
6162
6498
6858
7181
7497
7837
8186
8519
8831
9165
9499
9842
10159
10493
10829
11159
11474
11791
12114
12430
12736
13088
13424
13735
14089
14471
14810
15191
15601
15965
16319
16696
17072
17427
17788
18164
18519
18865
19217
19569
19883
20204
20540
20876
21176
21489
21833
22170
22520
22879
23220
23542
23873
24237
24566
24918
25286
25660
26013
26375
26734
27070
27384
27710
28037
28356
28666
28987
29354
29674
30004
30354
30695
31031
31382
31767
32110
32452
32798
33146
33472
33812
34162
34511
34829
35198
35543
35867
36234
36609
36925
37252
37634
38011
38335
38703
39098
39436
39774
40137
40503
40823
41157
41515
41844
42147
42465
42809
43134
43453
43801
44156
44478
44822
45190
45525
45861
46245
46608
46925
47236
47566
47878
48193
48523
48861
49191
49539
49893
50224
50546
50916
51273
51601
51946
52315
52643
52954
53285
53613
53914
54224
54558
54886
55197
55527
55926
56280
56614
56984
57331
57639
57982
58381
58726
59067
59430
59783
60092
60430
60778
61125
61440
61774
62144
62477
62780
63134
63515
63847
64189
64567
64926
65239
65549
65864
66179
66477
66794
67140
67466
67801
68232
68603
68975
69356
69738
70096
70471
70841
71195
71569
71939
72308
72659
73017
73381
73726
74079
74436
74799
75133
75470
75834
76195
76527
76867
77235
77589
77912
78234
78564
78876
79192
79506
79830
80145
80487
80844
81197
81518
81854
82173
82478
82794
83111
83408
83707
84023
84323
84613
84914
85226
85533
85876
86235
86581
86958
87320
87655
88007
88333
88638
88937
89258
89615
89960
90306
90700
91101
91467
91836
92217
92572
92896
93260
93634
93974
94291
94653
95012
95332
95665
96012
96335
96640
96981
97350
97679
98039
98413
98729
99039
99374
99702
1.0001e+05
1.0033e+05
1.0066e+05
1.0099e+05
1.0134e+05
1.0173e+05
1.0209e+05
1.0242e+05
1.0278e+05
1.0316e+05
1.035e+05
1.0384e+05
1.042e+05
1.0453e+05
1.0485e+05
1.0519e+05
1.0557e+05
1.0596e+05
1.0631e+05
1.0665e+05
1.0699e+05
1.073e+05
1.0762e+05
1.0793e+05
1.0826e+05
1.0859e+05
1.0892e+05
1.0928e+05
1.0966e+05
1.0999e+05
1.1036e+05
1.1074e+05
1.1111e+05
1.1144e+05
1.118e+05
1.1219e+05
1.1254e+05
1.1286e+05
1.132e+05
1.1356e+05
1.1388e+05
1.142e+05
1.1454e+05
1.1488e+05
1.152e+05
1.1553e+05
1.1587e+05
1.162e+05
1.1653e+05
1.1689e+05
1.1726e+05
1.1759e+05
1.1793e+05
1.1831e+05
1.1864e+05
1.1897e+05
1.1931e+05
1.1966e+05
1.1998e+05
1.2031e+05
1.2066e+05
1.2102e+05
1.2134e+05
1.2168e+05
1.2204e+05
1.2236e+05
1.2267e+05
1.23e+05
1.2336e+05
1.2367e+05
1.24e+05
1.2438e+05
1.2476e+05
1.2508e+05
1.2542e+05
1.2577e+05
1.261e+05
1.264e+05
1.2673e+05
1.2713e+05
1.2747e+05
1.2779e+05
1.2814e+05
1.285e+05
1.2882e+05
1.2913e+05
1.2948e+05
1.2982e+05
1.3013e+05
1.3045e+05
1.3079e+05
1.3111e+05
1.3142e+05
1.3174e+05
1.3208e+05
1.3241e+05
1.3271e+05
1.3304e+05
1.3342e+05
1.3378e+05
1.3411e+05
1.3449e+05
1.3486e+05
1.3519e+05
1.3553e+05
1.359e+05
1.3623e+05
1.3653e+05
1.3686e+05
1.3721e+05
1.3753e+05
1.3784e+05
1.382e+05
1.3858e+05
1.3891e+05
1.3926e+05
1.3966e+05
1.4e+05
1.4032e+05
1.4067e+05
1.4106e+05
1.4139e+05
1.417e+05
1.4205e+05
1.4242e+05
1.4277e+05
1.4311e+05
1.4348e+05
1.4388e+05
1.4423e+05
1.4456e+05
1.4492e+05
1.4526e+05
1.4558e+05
1.4589e+05
1.4622e+05
1.4657e+05
1.4688e+05
1.4721e+05
1.4756e+05
1.4794e+05
1.4828e+05
1.4865e+05
1.4904e+05
1.4937e+05
1.4968e+05
1.5e+05
1.5033e+05
1.5064e+05
1.5096e+05
1.5129e+05
1.5163e+05
1.5194e+05
1.5225e+05
1.5258e+05
1.5292e+05
1.5323e+05
1.5356e+05
1.5394e+05
1.543e+05
1.5463e+05
1.5496e+05
1.553e+05
1.5561e+05
1.5591e+05
1.5624e+05
1.5659e+05
1.5691e+05
1.5722e+05
1.5754e+05
1.5785e+05
1.5815e+05
1.5845e+05
1.588e+05
1.5915e+05
1.5947e+05
1.5987e+05
1.6026e+05
1.6059e+05
1.6093e+05
1.6129e+05
1.6162e+05
1.6194e+05
1.6225e+05
1.6259e+05
1.6292e+05
1.6322e+05
1.6352e+05
1.6386e+05
1.6417e+05
1.6448e+05
1.6481e+05
1.6518e+05
1.6554e+05
1.6585e+05
1.6618e+05
1.6651e+05
1.6682e+05
1.6713e+05
1.6742e+05
1.6771e+05
1.6801e+05
1.6832e+05
1.6862e+05
1.6893e+05
1.6924e+05
1.6968e+05
1.701e+05
1.7046e+05
1.7083e+05
1.712e+05
1.7158e+05
1.7194e+05
1.7232e+05
1.7269e+05
1.7306e+05
1.7341e+05
1.7378e+05
1.7413e+05
1.7445e+05
1.7479e+05
1.7518e+05
1.7553e+05
1.7586e+05
1.7622e+05
1.7659e+05
1.7692e+05
1.7724e+05
1.7759e+05
1.7794e+05
1.7829e+05
1.7861e+05
1.7896e+05
1.7933e+05
1.7971e+05
1.8003e+05
1.8036e+05
1.8069e+05
1.8103e+05
1.8133e+05
1.8165e+05
1.82e+05
1.8235e+05
1.8267e+05
1.8301e+05
1.8338e+05
1.8373e+05
1.8404e+05
1.8438e+05
1.8476e+05
1.851e+05
1.8541e+05
1.8575e+05
1.8608e+05
1.8639e+05
1.867e+05
1.8703e+05
1.8735e+05
1.8766e+05
1.8799e+05
1.8834e+05
1.8869e+05
1.8901e+05
1.8936e+05
1.8976e+05
1.9012e+05
1.9047e+05
1.9082e+05
1.9117e+05
1.9148e+05
1.9182e+05
1.9217e+05
1.9251e+05
1.9284e+05
1.9316e+05
1.9352e+05
1.9387e+05
1.9422e+05
1.9457e+05
1.9492e+05
1.9524e+05
1.9558e+05
1.9591e+05
1.9624e+05
1.9656e+05
1.9687e+05
1.9721e+05
1.9754e+05
1.9785e+05
1.9818e+05
1.9853e+05
1.9889e+05
1.9922e+05
1.9956e+05
1.9992e+05
2.0026e+05
2.0058e+05
2.0091e+05
2.0122e+05
2.0154e+05
2.0188e+05
2.0223e+05
2.0257e+05
2.0291e+05
2.0329e+05
2.0363e+05
2.0394e+05
2.0428e+05
2.0463e+05
2.0496e+05
2.0529e+05
2.0564e+05
2.0599e+05
2.063e+05
2.0663e+05
2.0696e+05
2.0728e+05
2.0759e+05
2.0792e+05
2.0829e+05
2.0862e+05
2.0893e+05
2.093e+05
2.0968e+05
2.1e+05
2.1032e+05
2.1068e+05
2.1102e+05
2.1133e+05
2.1166e+05
2.1199e+05
2.1231e+05
2.1261e+05
2.1292e+05
2.1326e+05
2.1358e+05
2.1388e+05
2.142e+05
2.1455e+05
2.1487e+05
2.1517e+05
2.1548e+05
2.1581e+05
2.1612e+05
2.1642e+05
2.1672e+05
2.1709e+05
2.1741e+05
2.1772e+05
2.1804e+05
2.1837e+05
2.1869e+05
2.1899e+05
2.1931e+05
2.1967e+05
2.2001e+05
2.2031e+05
2.2063e+05
2.2098e+05
2.2129e+05
2.2159e+05
2.2193e+05
2.223e+05
2.2261e+05
2.2291e+05
2.2323e+05
2.2362e+05
2.2395e+05
2.243e+05
2.2468e+05
2.2503e+05
2.2534e+05
2.2568e+05
2.2604e+05
2.2637e+05
2.2668e+05
2.27e+05
2.2736e+05
2.2768e+05
2.2798e+05
2.283e+05
2.2862e+05
2.2892e+05
2.2923e+05
2.2957e+05
2.2988e+05
2.302e+05
2.305e+05
2.3079e+05
2.3108e+05
2.3141e+05
2.3174e+05
2.3204e+05
2.3234e+05
2.3268e+05
2.33e+05
2.333e+05
2.3362e+05
2.3397e+05
2.343e+05
2.346e+05
2.3494e+05
2.353e+05
2.3563e+05
2.3594e+05
2.3629e+05
2.3666e+05
2.3699e+05
2.373e+05
2.3766e+05
2.38e+05
2.3831e+05
2.3863e+05
2.3898e+05
2.3932e+05
2.3963e+05
2.3995e+05
2.4031e+05
2.4063e+05
2.4093e+05
2.4126e+05
2.4161e+05
2.4194e+05
2.4224e+05
2.4255e+05
2.4291e+05
2.4324e+05
2.4354e+05
2.4388e+05
2.442e+05
2.4451e+05
2.4481e+05
2.4513e+05
2.4547e+05
2.4578e+05
2.4608e+05
2.464e+05
2.4671e+05
2.4702e+05
2.473e+05
2.4762e+05
2.4794e+05
2.4825e+05
2.4854e+05
2.4887e+05
2.4921e+05
2.4953e+05
2.4984e+05
2.5018e+05
2.5054e+05
2.5086e+05
2.512e+05
2.5154e+05
2.5188e+05
2.522e+05
2.5251e+05
2.5287e+05
2.5323e+05
2.5354e+05
2.5391e+05
2.5429e+05
2.5463e+05
2.5495e+05
2.5527e+05
2.5563e+05
2.5594e+05
2.5627e+05
2.5668e+05
2.5707e+05
2.574e+05
2.5774e+05
2.5811e+05
2.5843e+05
2.5874e+05
2.5905e+05
2.5937e+05
2.5968e+05
2.6e+05
2.6034e+05
2.6066e+05
2.6099e+05
2.6134e+05
2.6173e+05
2.6208e+05
2.6242e+05
2.6274e+05
2.6306e+05
2.6337e+05
2.6368e+05
2.6399e+05
2.6431e+05
2.646e+05
2.6492e+05
2.6524e+05
2.6556e+05
2.6587e+05
2.6619e+05
2.6649e+05
2.6679e+05
2.6708e+05
2.674e+05
2.6775e+05
2.6807e+05
2.6842e+05
2.6884e+05
2.692e+05
2.6956e+05
2.6992e+05
2.7028e+05
2.706e+05
2.7093e+05
2.7129e+05
2.7162e+05
2.7193e+05
2.7228e+05
2.7266e+05
2.7302e+05
2.7334e+05
2.7368e+05
2.7405e+05
2.7439e+05
2.7471e+05
2.7505e+05
2.7542e+05
2.7575e+05
2.7607e+05
2.7642e+05
2.7676e+05
2.7707e+05
2.7741e+05
2.7777e+05
2.7811e+05
2.7843e+05
2.7876e+05
2.7911e+05
2.7941e+05
2.797e+05
2.8001e+05
2.8032e+05
2.8062e+05
2.8091e+05
2.8122e+05
2.8156e+05
2.8186e+05
2.8215e+05
2.8247e+05
2.8281e+05
2.8312e+05
2.8342e+05
2.8375e+05
2.8413e+05
2.8444e+05
2.8477e+05
2.8511e+05
2.8543e+05
2.8573e+05
2.8604e+05
2.8636e+05
2.8668e+05
2.8698e+05
2.8728e+05
2.8762e+05
2.8795e+05
2.8826e+05
2.8858e+05
2.8891e+05
2.8923e+05
2.8954e+05
2.899e+05
2.9029e+05
2.9065e+05
2.91e+05
2.9135e+05
2.9171e+05
2.9202e+05
2.9235e+05
2.927e+05
2.9306e+05
2.9339e+05
2.9374e+05
2.9412e+05
2.9448e+05
2.9479e+05
2.9514e+05
2.955e+05
2.9584e+05
2.9614e+05
2.9646e+05
2.9681e+05
2.9713e+05
2.9744e+05
2.9776e+05
2.9811e+05
2.9846e+05
2.9878e+05
2.9912e+05
2.9947e+05
2.9978e+05
3.0009e+05
3.0041e+05
3.0074e+05
3.0106e+05
3.0138e+05
3.0171e+05
3.0205e+05
3.0237e+05
3.0269e+05
3.0309e+05
3.0347e+05
3.0381e+05
3.0414e+05
3.0448e+05
3.0481e+05
3.0511e+05
3.0545e+05
3.0581e+05
3.0616e+05
3.0647e+05
3.0679e+05
3.0714e+05
3.0749e+05
3.078e+05
3.0812e+05
3.0846e+05
3.088e+05
3.0911e+05
3.0942e+05
3.0976e+05
3.1009e+05
3.1039e+05
3.1071e+05
3.1104e+05
3.1137e+05
3.1167e+05
3.1197e+05
3.1228e+05
3.126e+05
3.1289e+05
3.1319e+05
3.1351e+05
3.1387e+05
3.1418e+05
3.1454e+05
3.1499e+05
3.1536e+05
3.1574e+05
3.1612e+05
3.165e+05
3.1685e+05
3.1721e+05
3.1758e+05
3.1792e+05
3.1825e+05
3.186e+05
3.1895e+05
3.1926e+05
3.1958e+05
3.1994e+05
3.203e+05
3.2061e+05
3.2097e+05
3.2134e+05
3.2169e+05
3.22e+05
3.2234e+05
3.2274e+05
3.2307e+05
3.234e+05
3.2376e+05
3.2412e+05
3.2444e+05
3.2474e+05
3.2508e+05
3.2541e+05
3.2572e+05
3.2602e+05
3.2632e+05
3.2663e+05
3.2693e+05
3.2722e+05
3.2754e+05
3.2793e+05
3.2826e+05
3.2864e+05
3.2904e+05
3.2941e+05
3.2973e+05
3.3008e+05
3.3046e+05
3.3078e+05
3.3109e+05
3.3142e+05
3.3176e+05
3.3206e+05
3.3239e+05
3.3274e+05
3.3308e+05
3.3339e+05
3.3371e+05
3.3404e+05
3.3436e+05
3.3467e+05
3.35e+05
3.3539e+05
3.3573e+05
3.3605e+05
3.3638e+05
3.3671e+05
3.3703e+05
3.3734e+05
3.3769e+05
3.3805e+05
3.3837e+05
3.3868e+05
3.3902e+05
3.3938e+05
3.3971e+05
3.4002e+05
3.4038e+05
3.4077e+05
3.411e+05
3.4141e+05
3.4173e+05
3.4204e+05
3.4235e+05
3.4267e+05
3.4303e+05
3.4338e+05
3.4369e+05
3.4404e+05
3.4446e+05
3.4482e+05
3.4516e+05
3.4553e+05
3.4591e+05
3.4623e+05
3.4656e+05
3.4688e+05
3.4723e+05
3.4754e+05
3.4787e+05
3.4822e+05
3.4857e+05
3.4889e+05
3.4921e+05
3.496e+05
3.4998e+05
3.503e+05
3.5063e+05
3.5097e+05
3.5128e+05
3.5157e+05
3.5189e+05
3.5222e+05
3.5254e+05
3.5283e+05
3.5315e+05
3.5348e+05
3.5381e+05
3.5411e+05
3.5444e+05
3.548e+05
3.5515e+05
3.5546e+05
3.5579e+05
3.5614e+05
3.5645e+05
3.5674e+05
3.5705e+05
3.5736e+05
3.5766e+05
3.5795e+05
3.5825e+05
3.5855e+05
3.5886e+05
3.5915e+05
3.5944e+05
3.5976e+05
3.6009e+05
3.6039e+05
3.6071e+05
3.6104e+05
3.6138e+05
3.6169e+05
3.6203e+05
3.6244e+05
3.6279e+05
3.6313e+05
3.6348e+05
3.6381e+05
3.6411e+05
3.6444e+05
3.6479e+05
3.6511e+05
3.6542e+05
3.6574e+05
3.6608e+05
3.664e+05
3.6671e+05
3.6703e+05
3.6737e+05
3.6768e+05
3.6799e+05
3.683e+05
3.6863e+05
3.6897e+05
3.6929e+05
3.696e+05
3.6993e+05
3.7025e+05
3.7056e+05
3.7087e+05
3.712e+05
3.7152e+05
3.7184e+05
3.7219e+05
3.7253e+05
3.7287e+05
3.7319e+05
3.7351e+05
3.7384e+05
3.7418e+05
3.7449e+05
3.7482e+05
3.7516e+05
3.7555e+05
3.759e+05
3.7625e+05
3.7663e+05
3.7697e+05
3.7727e+05
3.7759e+05
3.7794e+05
3.7827e+05
3.7859e+05
3.7889e+05
3.7921e+05
3.7952e+05
3.7981e+05
3.8012e+05
3.8044e+05
3.8075e+05
3.8105e+05
3.8136e+05
3.817e+05
3.8203e+05
3.8233e+05
3.8263e+05
3.8296e+05
3.8327e+05
3.8357e+05
3.8388e+05
3.8418e+05
3.8448e+05
3.8478e+05
3.8506e+05
3.8538e+05
3.8567e+05
3.86e+05
3.8632e+05
3.8668e+05
3.8703e+05
3.874e+05
3.8784e+05
3.882e+05
3.8852e+05
3.8884e+05
3.8914e+05
3.8945e+05
3.8976e+05
3.9007e+05
3.9039e+05
3.907e+05
3.9105e+05
3.915e+05
3.9188e+05
3.9229e+05
3.9269e+05
3.9306e+05
3.9343e+05
3.938e+05
3.9413e+05
3.9444e+05
3.9476e+05
3.9507e+05
3.9537e+05
3.957e+05
3.9603e+05
3.9636e+05
3.9673e+05
3.9712e+05
3.9746e+05
3.978e+05
3.982e+05
3.9854e+05
3.9887e+05
3.992e+05
3.9953e+05
3.9985e+05
4.0018e+05
4.0051e+05
4.0084e+05
4.0114e+05
4.015e+05
4.0184e+05
4.0217e+05
4.025e+05
4.0285e+05
4.0323e+05
4.0356e+05
4.039e+05
4.0424e+05
4.0456e+05
4.0487e+05
4.0523e+05
4.0561e+05
4.0599e+05
4.0632e+05
4.0667e+05
4.0702e+05
4.0735e+05
4.0767e+05
4.0799e+05
4.0832e+05
4.0863e+05
4.0895e+05
4.093e+05
4.0965e+05
4.0996e+05
4.1029e+05
4.1062e+05
4.1094e+05
4.1124e+05
4.1155e+05
4.1186e+05
4.1218e+05
4.125e+05
4.1281e+05
4.1315e+05
4.1348e+05
4.1379e+05
4.1412e+05
4.1445e+05
4.1476e+05
4.1506e+05
4.154e+05
4.1574e+05
4.1605e+05
4.1635e+05
4.1665e+05
4.1698e+05
4.1728e+05
4.1757e+05
4.1788e+05
4.1818e+05
4.1846e+05
4.1875e+05
4.1904e+05
4.1934e+05
4.1963e+05
4.1991e+05
4.2022e+05
4.2053e+05
4.2083e+05
4.2114e+05
4.2148e+05
4.2181e+05
4.2212e+05
4.2244e+05
4.2276e+05
4.2308e+05
4.2339e+05
4.237e+05
4.2404e+05
4.2436e+05
4.2469e+05
4.2503e+05
4.2539e+05
4.257e+05
4.2601e+05
4.2634e+05
4.2664e+05
4.2696e+05
4.2733e+05
4.2767e+05
4.2801e+05
4.2841e+05
4.2878e+05
4.2911e+05
4.2946e+05
4.2984e+05
4.3017e+05
4.3048e+05
4.3079e+05
4.3111e+05
4.3141e+05
4.317e+05
4.3202e+05
4.3236e+05
4.3267e+05
4.3298e+05
4.3331e+05
4.3365e+05
4.3395e+05
4.3426e+05
4.3457e+05
4.3488e+05
4.3517e+05
4.3548e+05
4.3585e+05
4.3619e+05
4.3651e+05
4.3686e+05
4.3722e+05
4.3755e+05
4.3785e+05
4.3818e+05
4.3852e+05
4.3882e+05
4.3912e+05
4.3944e+05
4.398e+05
4.4012e+05
4.4043e+05
4.408e+05
4.4122e+05
4.4157e+05
4.4189e+05
4.4222e+05
4.4254e+05
4.4285e+05
4.4315e+05
4.4348e+05
4.4382e+05
4.4417e+05
4.4449e+05
4.4484e+05
4.4524e+05
4.4558e+05
4.4591e+05
4.4625e+05
4.4659e+05
4.4688e+05
4.4718e+05
4.4747e+05
4.4776e+05
4.4804e+05
4.4832e+05
4.4862e+05
4.4894e+05
4.4924e+05
4.4957e+05
4.4997e+05
4.5035e+05
4.5069e+05
4.5108e+05
4.5148e+05
4.5183e+05
4.5219e+05
4.5255e+05
4.5288e+05
4.5318e+05
4.5348e+05
4.5381e+05
4.5411e+05
4.5441e+05
4.5471e+05
4.5504e+05
4.5534e+05
4.5564e+05
4.5593e+05
4.5626e+05
4.5656e+05
4.5686e+05
4.5716e+05
4.5747e+05
4.5779e+05
4.5809e+05
4.5841e+05
4.5874e+05
4.5906e+05
4.5936e+05
4.5965e+05
4.5994e+05
4.6023e+05
4.6053e+05
4.6082e+05
4.6111e+05
4.6142e+05
4.6172e+05
4.6203e+05
4.6234e+05
4.6264e+05
4.6295e+05
4.6326e+05
4.6357e+05
4.6388e+05
4.6402e+05
4.6417e+05
4.6446e+05
4.6474e+05
4.6502e+05
4.653e+05
4.6558e+05
4.6585e+05
4.6612e+05
4.6639e+05
4.6666e+05
4.6693e+05
4.6719e+05
4.6735e+05
4.6745e+05
4.6771e+05
4.6798e+05
4.6826e+05
4.6852e+05
4.6879e+05
4.6906e+05
4.6933e+05
4.696e+05
4.6986e+05
4.7014e+05
4.7042e+05
4.707e+05
4.7098e+05
4.7127e+05
4.7162e+05
4.7202e+05
4.7241e+05
4.7279e+05
4.7317e+05
4.7351e+05
4.7385e+05
4.7421e+05
4.7455e+05
4.7488e+05
4.7518e+05
4.7549e+05
4.7582e+05
4.7615e+05
4.7645e+05
4.7678e+05
4.7713e+05
4.7745e+05
4.7775e+05
4.7805e+05
4.7838e+05
4.7869e+05
4.7897e+05
4.7926e+05
4.7956e+05
4.7986e+05
4.8014e+05
4.8044e+05
4.8075e+05
4.8105e+05
4.8135e+05
4.8166e+05
4.8199e+05
4.823e+05
4.8267e+05
4.8307e+05
4.8341e+05
4.8376e+05
4.8413e+05
4.845e+05
4.8483e+05
4.8515e+05
4.8546e+05
4.858e+05
4.8612e+05
4.8642e+05
4.8674e+05
4.8707e+05
4.874e+05
4.8771e+05
4.8806e+05
4.8843e+05
4.8877e+05
4.8908e+05
4.8939e+05
4.897e+05
4.9e+05
4.9031e+05
4.9065e+05
4.9097e+05
4.9128e+05
4.9161e+05
4.9197e+05
4.9232e+05
4.9263e+05
4.9295e+05
4.9329e+05
4.936e+05
4.9391e+05
4.9423e+05
4.9455e+05
4.9487e+05
4.9521e+05
4.9563e+05
4.9601e+05
4.9638e+05
4.9674e+05
4.9708e+05
4.9741e+05
4.9772e+05
4.9802e+05
4.9832e+05
4.9862e+05
4.9893e+05
4.9923e+05
4.9952e+05
4.9985e+05
5.0019e+05
5.0049e+05
5.008e+05
5.0112e+05
5.0145e+05
5.0176e+05
5.0205e+05
5.0235e+05
5.0266e+05
5.0295e+05
5.0323e+05
5.0353e+05
5.0383e+05
5.0413e+05
5.0442e+05
5.0472e+05
5.0505e+05
5.0536e+05
5.0566e+05
5.0597e+05
5.0628e+05
5.0658e+05
5.0689e+05
5.072e+05
5.0751e+05
5.0781e+05
5.0814e+05
5.0845e+05
5.0876e+05
5.0911e+05
5.0955e+05
5.0992e+05
5.1032e+05
5.107e+05
5.1108e+05
5.1146e+05
5.1184e+05
5.1221e+05
5.1255e+05
5.1293e+05
5.1331e+05
5.1365e+05
5.1402e+05
5.1439e+05
5.1473e+05
5.1504e+05
5.1536e+05
5.1566e+05
5.1594e+05
5.1624e+05
5.1656e+05
5.1686e+05
5.1715e+05
5.1744e+05
5.1773e+05
5.1802e+05
5.182e+05
5.183e+05
5.1857e+05
5.1885e+05
5.1913e+05
5.1942e+05
5.1971e+05
5.2e+05
5.203e+05
5.2063e+05
5.2092e+05
5.2124e+05
5.216e+05
5.2199e+05
5.2231e+05
5.2266e+05
5.2301e+05
5.2336e+05
5.2366e+05
5.2397e+05
5.2431e+05
5.247e+05
5.2506e+05
5.2538e+05
5.2572e+05
5.2612e+05
5.2651e+05
5.2685e+05
5.2719e+05
5.2753e+05
5.2787e+05
5.2819e+05
5.285e+05
5.2881e+05
5.2916e+05
5.295e+05
5.2982e+05
5.3016e+05
5.306e+05
5.3097e+05
5.3134e+05
5.3169e+05
5.3204e+05
5.3237e+05
5.3268e+05
5.3298e+05
5.3331e+05
5.3361e+05
5.3393e+05
5.3426e+05
5.3464e+05
5.3499e+05
5.354e+05
5.358e+05
5.3617e+05
5.3657e+05
5.3695e+05
5.3731e+05
5.3768e+05
5.3803e+05
5.3838e+05
5.387e+05
5.3901e+05
5.3931e+05
5.3961e+05
5.3994e+05
5.403e+05
5.4062e+05
5.4098e+05
5.4131e+05
5.4161e+05
5.4191e+05
5.4223e+05
5.4259e+05
5.429e+05
5.432e+05
5.4356e+05
5.4392e+05
5.4426e+05
5.4468e+05
5.4508e+05
5.4542e+05
5.4576e+05
5.4611e+05
5.4642e+05
5.4672e+05
5.4703e+05
5.4733e+05
5.4763e+05
5.4796e+05
5.4828e+05
5.4861e+05
5.4891e+05
5.4923e+05
5.4956e+05
5.4988e+05
5.5018e+05
5.5052e+05
5.5083e+05
5.5112e+05
5.5142e+05
5.517e+05
5.5199e+05
5.5228e+05
5.5257e+05
5.529e+05
5.5324e+05
5.5356e+05
5.5388e+05
5.5431e+05
5.5471e+05
5.5507e+05
5.5545e+05
5.5584e+05
5.5619e+05
5.5657e+05
5.5694e+05
5.573e+05
5.577e+05
5.5811e+05
5.5847e+05
5.5887e+05
5.5926e+05
5.5962e+05
5.6002e+05
5.604e+05
5.6076e+05
5.6113e+05
5.6151e+05
5.6185e+05
5.6218e+05
5.6251e+05
5.6282e+05
5.6313e+05
5.6343e+05
5.6374e+05
5.6407e+05
5.6436e+05
5.6466e+05
5.6497e+05
5.6528e+05
5.6557e+05
5.6586e+05
5.6615e+05
5.6644e+05
5.6673e+05
5.6702e+05
5.6731e+05
5.6763e+05
5.6793e+05
5.6823e+05
5.6855e+05
5.6889e+05
5.6924e+05
5.6955e+05
5.6988e+05
5.7024e+05
5.7067e+05
5.7102e+05
5.7133e+05
5.7166e+05
5.7198e+05
5.723e+05
5.7261e+05
5.729e+05
5.7323e+05
5.7356e+05
5.7389e+05
5.742e+05
5.7451e+05
5.7483e+05
5.7518e+05
5.7549e+05
5.758e+05
5.7613e+05
5.7645e+05
5.7677e+05
5.7707e+05
5.7736e+05
5.7765e+05
5.7795e+05
5.7824e+05
5.7853e+05
5.7883e+05
5.7914e+05
5.7946e+05
5.7976e+05
5.8007e+05
5.8053e+05
5.8096e+05
5.8136e+05
5.8173e+05
5.8212e+05
5.825e+05
5.8287e+05
5.8325e+05
5.8361e+05
5.8368e+05
5.8378e+05
5.8396e+05
5.8433e+05
5.8471e+05
5.8507e+05
5.8545e+05
5.858e+05
5.8582e+05
5.8616e+05
5.865e+05
5.8684e+05
5.8716e+05
5.8748e+05
5.8792e+05
5.8806e+05
5.8828e+05
5.8871e+05
5.8909e+05
5.8948e+05
5.8986e+05
5.9026e+05
5.9066e+05
5.9102e+05
5.9134e+05
5.9135e+05
5.9163e+05
5.919e+05
5.9218e+05
5.9245e+05
5.9271e+05
5.9296e+05
5.9322e+05
5.9348e+05
5.9373e+05
5.94e+05
5.9425e+05
5.9452e+05
5.9481e+05
5.951e+05
5.9537e+05
5.9565e+05
5.9594e+05
5.9625e+05
5.9656e+05
5.9684e+05
5.9713e+05
5.9745e+05
5.9778e+05
5.9809e+05
5.984e+05
5.9872e+05
5.9919e+05
5.9956e+05
5.9996e+05
6.0041e+05
6.0082e+05
6.012e+05
6.0161e+05
6.0198e+05
6.0234e+05
6.0275e+05
6.0313e+05
6.0349e+05
6.0388e+05
6.0431e+05
6.0469e+05
6.0513e+05
6.0552e+05
6.0591e+05
6.0631e+05
6.0668e+05
6.0706e+05
6.0745e+05
6.0781e+05
6.0816e+05
6.0854e+05
6.089e+05
6.0925e+05
6.0964e+05
6.1008e+05
6.1049e+05
6.1087e+05
6.1126e+05
6.1167e+05
6.1202e+05
6.1235e+05
6.127e+05
6.1311e+05
6.1351e+05
6.1392e+05
6.143e+05
6.1469e+05
6.1505e+05
6.1543e+05
6.1579e+05
6.1613e+05
6.1642e+05
6.1674e+05
6.1708e+05
6.1738e+05
6.1767e+05
6.1799e+05
6.183e+05
6.1859e+05
6.1889e+05
6.1919e+05
6.1949e+05
6.1978e+05
6.2006e+05
6.2035e+05
6.2066e+05
6.2096e+05
6.2124e+05
6.2153e+05
6.2182e+05
6.2212e+05
6.2242e+05
6.227e+05
6.23e+05
6.2331e+05
6.2361e+05
6.2392e+05
6.242e+05
6.245e+05
6.2479e+05
6.2509e+05
6.2539e+05
6.2569e+05
6.2599e+05
6.263e+05
6.2661e+05
6.2691e+05
6.2721e+05
6.2751e+05
6.2781e+05
6.2813e+05
6.2842e+05
6.2871e+05
6.2901e+05
6.2932e+05
6.2962e+05
6.2992e+05
6.3022e+05
6.3053e+05
6.3086e+05
6.3116e+05
6.3146e+05
6.3177e+05
6.3211e+05
6.3245e+05
6.3278e+05
6.3323e+05
6.3364e+05
6.3401e+05
6.3442e+05
6.348e+05
6.3519e+05
6.3558e+05
6.3595e+05
6.3631e+05
6.3668e+05
6.3703e+05
6.3742e+05
6.378e+05
6.3816e+05
6.3855e+05
6.3891e+05
6.3926e+05
6.3963e+05
6.4001e+05
6.4036e+05
6.4077e+05
6.4113e+05
6.4151e+05
6.4189e+05
6.4224e+05
6.426e+05
6.4296e+05
6.433e+05
6.4361e+05
6.4392e+05
6.4422e+05
6.4451e+05
6.4479e+05
6.451e+05
6.4539e+05
6.4568e+05
6.4597e+05
6.4625e+05
6.4653e+05
6.4683e+05
6.4711e+05
6.474e+05
6.4767e+05
6.4794e+05
6.482e+05
6.4847e+05
6.4875e+05
6.4906e+05
6.4936e+05
6.4965e+05
6.4996e+05
