# Supplementary material for: Novel Method to Efficiently Create an mHealth App: Implementation of a Real-Time Electrocardiogram R Peak Detector
Source: JMIR Mhealth Uhealth. 2018 May 22;6(5):e118. doi: 10.2196/mhealth.8429 (PMC5989064; doi:10.2196/mhealth.8429)
Supplement: Multimedia Appendix 2 [file mhealth_v6i5e118_app2.zip › Submission_code/Cleaned database/mitdb/115_ann_qrs_cleaned.txt]

162
519
851
1212
1630
1978
2328
2700
3066
3407
3738
4115
4489
4824
5180
5520
5846
6162
6498
6858
7181
7497
7837
8186
8519
8831
9165
9499
9842
10159
10493
10829
11159
11474
11791
12114
12430
12736
13088
13424
13735
14089
14471
14810
15191
15601
15965
16319
16696
17072
17427
17788
18164
18519
18865
19217
19569
19883
20204
20540
20876
21176
21489
21833
22170
22520
22879
23220
23542
23873
24237
24566
24918
25286
25660
26013
26375
26734
27070
27384
27710
28037
28356
28666
28987
29354
29674
30004
30354
30695
31031
31382
31767
32110
32452
32798
33146
33472
33812
34162
34511
34829
35198
35543
35867
36234
36609
36925
37252
37634
38011
38335
38703
39098
39436
39774
40137
40503
40823
41157
41515
41844
42147
42465
42809
43134
43453
43801
44156
44478
44822
45190
45525
45861
46245
46608
46925
47236
47566
47878
48193
48523
48861
49191
49539
49893
50224
50546
50916
51273
51601
51946
52315
52643
52954
53285
53613
53914
54224
54558
54886
55197
55527
55926
56280
56614
56984
57331
57639
57982
58381
58726
59067
59430
59783
60092
60430
60778
61125
61440
61774
62144
62477
62780
63134
63515
63847
64189
64567
64926
65239
65549
65864
66179
66477
66794
67140
67466
67801
68232
68603
68975
69356
69738
70096
70471
70841
71195
71569
71939
72308
72659
73017
73381
73726
74079
74436
74799
75133
75470
75834
76195
76527
76867
77235
77589
77912
78234
78564
78876
79192
79506
79830
80145
80487
80844
81197
81518
81854
82173
82478
82794
83111
83408
83707
84023
84323
84613
84914
85226
85533
85876
86235
86581
86958
87320
87655
88007
88333
88638
88937
89258
89615
89960
90306
90700
91101
91467
91836
92217
92572
92896
93260
93634
93974
94291
94653
95012
95332
95665
96012
96335
96640
96981
97350
97679
98039
98413
98729
99039
99374
99702
100010
100330
100660
100990
101340
101730
102090
102420
102780
103160
103500
103840
104200
104530
104850
105190
105570
105960
106310
106650
106990
107300
107620
107930
108260
108590
108920
109280
109660
109990
110360
110740
111110
111440
111800
112190
112540
112860
113200
113560
113880
114200
114540
114880
115200
115530
115870
116200
116530
116890
117260
117590
117930
118310
118640
118970
119310
119660
119980
120310
120660
121020
121340
121680
122040
122360
122670
123000
123360
123670
124000
124380
124760
125080
125420
125770
126100
126400
126730
127130
127470
127790
128140
128500
128820
129130
129480
129820
130130
130450
130790
131110
131420
131740
132080
132410
132710
133040
133420
133780
134110
134490
134860
135190
135530
135900
136230
136530
136860
137210
137530
137840
138200
138580
138910
139260
139660
140000
140320
140670
141060
141390
141700
142050
142420
142770
143110
143480
143880
144230
144560
144920
145260
145580
145890
146220
146570
146880
147210
147560
147940
148280
148650
149040
149370
149680
150000
150330
150640
150960
151290
151630
151940
152250
152580
152920
153230
153560
153940
154300
154630
154960
155300
155610
155910
156240
156590
156910
157220
157540
157850
158150
158450
158800
159150
159470
159870
160260
160590
160930
161290
161620
161940
162250
162590
162920
163220
163520
163860
164170
164480
164810
165180
165540
165850
166180
166510
166820
167130
167420
167710
168010
168320
168620
168930
169240
169680
170100
170460
170830
171200
171580
171940
172320
172690
173060
173410
173780
174130
174450
174790
175180
175530
175860
176220
176590
176920
177240
177590
177940
178290
178610
178960
179330
179710
180030
180360
180690
181030
181330
181650
182000
182350
182670
183010
183380
183730
184040
184380
184760
185100
185410
185750
186080
186390
186700
187030
187350
187660
187990
188340
188690
189010
189360
189760
190120
190470
190820
191170
191480
191820
192170
192510
192840
193160
193520
193870
194220
194570
194920
195240
195580
195910
196240
196560
196870
197210
197540
197850
198180
198530
198890
199220
199560
199920
200260
200580
200910
201220
201540
201880
202230
202570
202910
203290
203630
203940
204280
204630
204960
205290
205640
205990
206300
206630
206960
207280
207590
207920
208290
208620
208930
209300
209680
210000
210320
210680
211020
211330
211660
211990
212310
212610
212920
213260
213580
213880
214200
214550
214870
215170
215480
215810
216120
216420
216720
217090
217410
217720
218040
218370
218690
218990
219310
219670
220010
220310
220630
220980
221290
221590
221930
222300
222610
222910
223230
223620
223950
224300
224680
225030
225340
225680
226040
226370
226680
227000
227360
227680
227980
228300
228620
228920
229230
229570
229880
230200
230500
230790
231080
231410
231740
232040
232340
232680
233000
233300
233620
233970
234300
234600
234940
235300
235630
235940
236290
236660
236990
237300
237660
238000
238310
238630
238980
239320
239630
239950
240310
240630
240930
241260
241610
241940
242240
242550
242910
243240
243540
243880
244200
244510
244810
245130
245470
245780
246080
246400
246710
247020
247300
247620
247940
248250
248540
248870
249210
249530
249840
250180
250540
250860
251200
251540
251880
252200
252510
252870
253230
253540
253910
254290
254630
254950
255270
255630
255940
256270
256680
257070
257400
257740
258110
258430
258740
259050
259370
259680
260000
260340
260660
260990
261340
261730
262080
262420
262740
263060
263370
263680
263990
264310
264600
264920
265240
265560
265870
266190
266490
266790
267080
267400
267750
268070
268420
268840
269200
269560
269920
270280
270600
270930
271290
271620
271930
272280
272660
273020
273340
273680
274050
274390
274710
275050
275420
275750
276070
276420
276760
277070
277410
277770
278110
278430
278760
279110
279410
279700
280010
280320
280620
280910
281220
281560
281860
282150
282470
282810
283120
283420
283750
284130
284440
284770
285110
285430
285730
286040
286360
286680
286980
287280
287620
287950
288260
288580
288910
289230
289540
289900
290290
290650
291000
291350
291710
292020
292350
292700
293060
293390
293740
294120
294480
294790
295140
295500
295840
296140
296460
296810
297130
297440
297760
298110
298460
298780
299120
299470
299780
300090
300410
300740
301060
301380
301710
302050
302370
302690
303090
303470
303810
304140
304480
304810
305110
305450
305810
306160
306470
306790
307140
307490
307800
308120
308460
308800
309110
309420
309760
310090
310390
310710
311040
311370
311670
311970
312280
312600
312890
313190
313510
313870
314180
314540
314990
315360
315740
316120
316500
316850
317210
317580
317920
318250
318600
318950
319260
319580
319940
320300
320610
320970
321340
321690
322000
322340
322740
323070
323400
323760
324120
324440
324740
325080
325410
325720
326020
326320
326630
326930
327220
327540
327930
328260
328640
329040
329410
329730
330080
330460
330780
331090
331420
331760
332060
332390
332740
333080
333390
333710
334040
334360
334670
335000
335390
335730
336050
336380
336710
337030
337340
337690
338050
338370
338680
339020
339380
339710
340020
340380
340770
341100
341410
341730
342040
342350
342670
343030
343380
343690
344040
344460
344820
345160
345530
345910
346230
346560
346880
347230
347540
347870
348220
348570
348890
349210
349600
349980
350300
350630
350970
351280
351570
351890
352220
352540
352830
353150
353480
353810
354110
354440
354800
355150
355460
355790
356140
356450
356740
357050
357360
357660
357950
358250
358550
358860
359150
359440
359760
360090
360390
360710
361040
361380
361690
362030
362440
362790
363130
363480
363810
364110
364440
364790
365110
365420
365740
366080
366400
366710
367030
367370
367680
367990
368300
368630
368970
369290
369600
369930
370250
370560
370870
371200
371520
371840
372190
372530
372870
373190
373510
373840
374180
374490
374820
375160
375550
375900
376250
376630
376970
377270
377590
377940
378270
378590
378890
379210
379520
379810
380120
380440
380750
381050
381360
381700
382030
382330
382630
382960
383270
383570
383880
384180
384480
384780
385060
385380
385670
386000
386320
386680
387030
387400
387840
388200
388520
388840
389140
389450
389760
390070
390390
390700
391050
391500
391880
392290
392690
393060
393430
393800
394130
394440
394760
395070
395370
395700
396030
396360
396730
397120
397460
397800
398200
398540
398870
399200
399530
399850
400180
400510
400840
401140
401500
401840
402170
402500
402850
403230
403560
403900
404240
404560
404870
405230
405610
405990
406320
406670
407020
407350
407670
407990
408320
408630
408950
409300
409650
409960
410290
410620
410940
411240
411550
411860
412180
412500
412810
413150
413480
413790
414120
414450
414760
415060
415400
415740
416050
416350
416650
416980
417280
417570
417880
418180
418460
418750
419040
419340
419630
419910
420220
420530
420830
421140
421480
421810
422120
422440
422760
423080
423390
423700
424040
424360
424690
425030
425390
425700
426010
426340
426640
426960
427330
427670
428010
428410
428780
429110
429460
429840
430170
430480
430790
431110
431410
431700
432020
432360
432670
432980
433310
433650
433950
434260
434570
434880
435170
435480
435850
436190
436510
436860
437220
437550
437850
438180
438520
438820
439120
439440
439800
440120
440430
440800
441220
441570
441890
442220
442540
442850
443150
443480
443820
444170
444490
444840
445240
445580
445910
446250
446590
446880
447180
447470
447760
448040
448320
448620
448940
449240
449570
449970
450350
450690
451080
451480
451830
452190
452550
452880
453180
453480
453810
454110
454410
454710
455040
455340
455640
455930
456260
456560
456860
457160
457470
457790
458090
458410
458740
459060
459360
459650
459940
460230
460530
460820
461110
461420
461720
462030
462340
462640
462950
463260
463570
463880
464170
464460
464740
465020
465300
465580
465850
466120
466390
466660
466930
467190
467450
467710
467980
468260
468520
468790
469060
469330
469600
469860
470140
470420
470700
470980
471270
471620
472020
472410
472790
473170
473510
473850
474210
474550
474880
475180
475490
475820
476150
476450
476780
477130
477450
477750
478050
478380
478690
478970
479260
479560
479860
480140
480440
480750
481050
481350
481660
481990
482300
482670
483070
483410
483760
484130
484500
484830
485150
485460
485800
486120
486420
486740
487070
487400
487710
488060
488430
488770
489080
489390
489700
490000
490310
490650
490970
491280
491610
491970
492320
492630
492950
493290
493600
493910
494230
494550
494870
495210
495630
496010
496380
496740
497080
497410
497720
498020
498320
498620
498930
499230
499520
499850
500190
500490
500800
501120
501450
501760
502050
502350
502660
502950
503230
503530
503830
504130
504420
504720
505050
505360
505660
505970
506280
506580
506890
507200
507510
507810
508140
508450
508760
509110
509550
509920
510320
510700
511080
511460
511840
512210
512550
512930
513310
513650
514020
514390
514730
515040
515360
515660
515940
516240
516560
516860
517150
517440
517730
518020
518300
518570
518850
519130
519420
519710
520000
520300
520630
520920
521240
521600
521990
522310
522660
523010
523360
523660
523970
524310
524700
525060
525380
525720
526120
526510
526850
527190
527530
527870
528190
528500
528810
529160
529500
529820
530160
530600
530970
531340
531690
532040
532370
532680
532980
533310
533610
533930
534260
534640
534990
535400
535800
536170
536570
536950
537310
537680
538030
538380
538700
539010
539310
539610
539940
540300
540620
540980
541310
541610
541910
542230
542590
542900
543200
543560
543920
544260
544680
545080
545420
545760
546110
546420
546720
547030
547330
547630
547960
548280
548610
548910
549230
549560
549880
550180
550520
550830
551120
551420
551700
551990
552280
552570
552900
553240
553560
553880
554310
554710
555070
555450
555840
556190
556570
556940
557300
557700
558110
558470
558870
559260
559620
560020
560400
560760
561130
561510
561850
562180
562510
562820
563130
563430
563740
564070
564360
564660
564970
565280
565570
565860
566150
566440
566730
567020
567310
567630
567930
568230
568550
568890
569240
569550
569880
570240
570670
571020
571330
571660
571980
572300
572610
572900
573230
573560
573890
574200
574510
574830
575180
575490
575800
576130
576450
576770
577070
577360
577650
577950
578240
578530
578830
579140
579460
579760
580070
580530
580960
581360
581730
582120
582500
582870
583250
583610
583960
584330
584710
585070
585450
585800
585820
586160
586500
586840
587160
587480
587920
588280
588710
589090
589480
589860
590260
590660
591020
591340
591350
591630
591900
592180
592450
592710
592960
593220
593480
593730
594000
594250
594520
594810
595100
595370
595650
595940
596250
596560
596840
597130
597450
597780
598090
598400
598720
599190
599560
599960
600410
600820
601200
601610
601980
602340
602750
603130
603490
603880
604310
604690
605130
605520
605910
606310
606680
607060
607450
607810
608160
608540
608900
609250
609640
610080
610490
610870
611260
611670
612020
612350
612700
613110
613510
613920
614300
614690
615050
615430
615790
616130
616420
616740
617080
617380
617670
617990
618300
618590
618890
619190
619490
619780
620060
620350
620660
620960
621240
621530
621820
622120
622420
622700
623000
623310
623610
623920
624200
624500
624790
625090
625390
625690
625990
626300
626610
626910
627210
627510
627810
628130
628420
628710
629010
629320
629620
629920
630220
630530
630860
631160
631460
631770
632110
632450
632780
633230
633640
634010
634420
634800
635190
635580
635950
636310
636680
637030
637420
637800
638160
638550
638910
639260
639630
640010
640360
640770
641130
641510
641890
642240
642600
642960
643300
643610
643920
644220
644510
644790
645100
645390
645680
645970
646250
646530
646830
647110
647400
647670
647940
648200
648470
648750
649060
649360
649650
