# Supplementary material for: Novel Method to Efficiently Create an mHealth App: Implementation of a Real-Time Electrocardiogram R Peak Detector
Source: JMIR Mhealth Uhealth. 2018 May 22;6(5):e118. doi: 10.2196/mhealth.8429 (PMC5989064; doi:10.2196/mhealth.8429)
Supplement: Multimedia Appendix 2 [file mhealth_v6i5e118_app2.zip › Submission_code/Cleaned database/mitdb/116_ann_qrs.txt]

175
283
562
838
1105
1370
1640
1910
2181
2448
2719
2988
3256
3530
3797
4068
4345
4615
4887
5165
5435
5707
5978
6255
6533
6803
7086
7361
7634
7911
8184
8458
8739
9011
9284
9562
9832
10102
10373
10644
10919
11189
11461
11735
12013
12284
12552
12826
13113
13388
13667
13951
14222
14498
14773
15046
15320
15591
15864
16138
16416
16687
16954
17230
17513
17790
18070
18352
18633
18914
19189
19470
19754
20027
20306
20589
20866
21146
21422
21700
21985
22264
22550
22826
23098
23380
23655
23931
24208
24482
24763
25044
25312
25592
25868
26151
26424
26698
26982
27255
27528
27803
28076
28356
28626
28896
29175
29447
29715
29988
30259
30539
30814
31085
31366
31644
31913
32187
32459
32739
33009
33282
33567
33844
34120
34398
34677
34959
35133
35517
35794
35968
36344
36618
36889
37169
37441
37720
37995
38266
38541
38814
39090
39369
39645
39926
40203
40482
40759
41033
41313
41594
41869
42146
42423
42694
42968
43242
43519
43803
44079
44360
44638
44911
45188
45462
45740
46020
46295
46580
46859
47135
47414
47691
47971
48252
48528
48803
49081
49353
49625
49899
50172
50445
50715
50998
51269
51536
51817
52084
52365
52644
52915
53198
53475
53645
54015
54289
54560
54832
55103
55379
55649
55917
56184
56464
56741
56931
57282
57560
57832
58095
58362
58630
58898
59163
59433
59708
59973
60240
60515
60781
61058
61332
61598
61876
62144
62409
62680
62949
63215
63486
63757
64032
64303
64568
64843
65112
65389
65661
65931
66211
66481
66749
67019
67289
67561
67834
68104
68382
68652
68917
69194
69462
69738
70011
70280
70559
70830
71099
71370
71638
71908
72182
72450
72719
72990
73259
73529
73792
74065
74340
74603
74775
75146
75418
75683
75951
76215
76488
76755
77018
77294
77561
77825
78091
78361
78631
78898
79164
79439
79705
79967
80239
80504
80769
81040
81305
81575
81845
82111
82378
82647
82914
83184
83449
83721
83990
84257
84524
84785
85053
85327
85593
85860
86134
86404
86670
86941
87210
87486
87754
88027
88302
88575
88846
89111
89385
89662
89933
90206
90483
90758
91032
91306
91580
91858
92130
92406
92680
92947
93221
93484
93751
94026
94291
94567
94754
95106
95382
95554
95921
96110
96470
96738
97010
97273
97543
97803
98071
98345
98611
98879
99152
99424
99700
99974
1.0025e+05
1.0054e+05
1.0082e+05
1.0109e+05
1.0138e+05
1.0166e+05
1.0193e+05
1.022e+05
1.0248e+05
1.0277e+05
1.0304e+05
1.0332e+05
1.036e+05
1.0387e+05
1.0415e+05
1.0433e+05
1.0469e+05
1.0497e+05
1.0524e+05
1.0541e+05
1.0577e+05
1.0604e+05
1.063e+05
1.0656e+05
1.0682e+05
1.0709e+05
1.0736e+05
1.0762e+05
1.0791e+05
1.0818e+05
1.0846e+05
1.0874e+05
1.0902e+05
1.0931e+05
1.0959e+05
1.0987e+05
1.1015e+05
1.1043e+05
1.107e+05
1.1098e+05
1.1125e+05
1.1153e+05
1.1181e+05
1.1208e+05
1.1236e+05
1.1264e+05
1.1291e+05
1.1319e+05
1.1346e+05
1.1374e+05
1.14e+05
1.1427e+05
1.1455e+05
1.1482e+05
1.1508e+05
1.1536e+05
1.1563e+05
1.1591e+05
1.1618e+05
1.1646e+05
1.1674e+05
1.1701e+05
1.1728e+05
1.1755e+05
1.1782e+05
1.1809e+05
1.1836e+05
1.1862e+05
1.189e+05
1.1916e+05
1.1942e+05
1.1969e+05
1.1996e+05
1.2023e+05
1.205e+05
1.2076e+05
1.2103e+05
1.213e+05
1.2157e+05
1.2184e+05
1.2211e+05
1.2238e+05
1.2265e+05
1.2291e+05
1.2319e+05
1.2345e+05
1.2372e+05
1.2398e+05
1.2425e+05
1.2452e+05
1.2479e+05
1.2505e+05
1.2533e+05
1.256e+05
1.2578e+05
1.2613e+05
1.264e+05
1.2667e+05
1.2694e+05
1.272e+05
1.2747e+05
1.2774e+05
1.28e+05
1.2828e+05
1.2855e+05
1.2882e+05
1.2909e+05
1.2936e+05
1.2964e+05
1.2991e+05
1.3018e+05
1.3045e+05
1.3072e+05
1.31e+05
1.3127e+05
1.3154e+05
1.3182e+05
1.3202e+05
1.3236e+05
1.3263e+05
1.329e+05
1.3317e+05
1.3344e+05
1.3371e+05
1.3399e+05
1.3426e+05
1.3453e+05
1.347e+05
1.3506e+05
1.3534e+05
1.3561e+05
1.3588e+05
1.3615e+05
1.3642e+05
1.3669e+05
1.3696e+05
1.3723e+05
1.3749e+05
1.3777e+05
1.3804e+05
1.383e+05
1.3858e+05
1.3885e+05
1.3911e+05
1.3938e+05
1.3964e+05
1.3991e+05
1.4018e+05
1.4044e+05
1.4072e+05
1.409e+05
1.4125e+05
1.4152e+05
1.4179e+05
1.4206e+05
1.4233e+05
1.426e+05
1.4288e+05
1.4315e+05
1.4342e+05
1.4369e+05
1.4396e+05
1.4424e+05
1.4451e+05
1.4478e+05
1.4505e+05
1.4532e+05
1.4558e+05
1.4585e+05
1.4611e+05
1.4638e+05
1.4664e+05
1.4691e+05
1.4718e+05
1.4745e+05
1.4771e+05
1.4798e+05
1.4824e+05
1.4852e+05
1.4879e+05
1.4898e+05
1.4933e+05
1.496e+05
1.4988e+05
1.5006e+05
1.5041e+05
1.5068e+05
1.5095e+05
1.5122e+05
1.5149e+05
1.5177e+05
1.5203e+05
1.523e+05
1.5257e+05
1.5275e+05
1.5311e+05
1.5338e+05
1.5364e+05
1.5382e+05
1.5417e+05
1.5443e+05
1.5469e+05
1.5496e+05
1.5523e+05
1.5549e+05
1.5576e+05
1.5604e+05
1.5631e+05
1.565e+05
1.5686e+05
1.5712e+05
1.574e+05
1.5766e+05
1.5792e+05
1.5819e+05
1.5846e+05
1.5872e+05
1.5898e+05
1.5924e+05
1.5951e+05
1.5977e+05
1.6003e+05
1.603e+05
1.6057e+05
1.6083e+05
1.6109e+05
1.6135e+05
1.6162e+05
1.6188e+05
1.6214e+05
1.6241e+05
1.6267e+05
1.6293e+05
1.632e+05
1.6346e+05
1.6374e+05
1.64e+05
1.6427e+05
1.6454e+05
1.6481e+05
1.65e+05
1.6534e+05
1.656e+05
1.6586e+05
1.6613e+05
1.6638e+05
1.6664e+05
1.6691e+05
1.6717e+05
1.6743e+05
1.6769e+05
1.6795e+05
1.6813e+05
1.6848e+05
1.6874e+05
1.6902e+05
1.6928e+05
1.6954e+05
1.6974e+05
1.7006e+05
1.7032e+05
1.7059e+05
1.7084e+05
1.711e+05
1.7137e+05
1.7163e+05
1.7188e+05
1.7215e+05
1.7241e+05
1.7268e+05
1.7294e+05
1.732e+05
1.7339e+05
1.7374e+05
1.74e+05
1.7427e+05
1.7453e+05
1.748e+05
1.7506e+05
1.7532e+05
1.7559e+05
1.7585e+05
1.7611e+05
1.7638e+05
1.7656e+05
1.7691e+05
1.7718e+05
1.7744e+05
1.7771e+05
1.7798e+05
1.7824e+05
1.7851e+05
1.787e+05
1.7904e+05
1.7931e+05
1.7957e+05
1.7983e+05
1.801e+05
1.8036e+05
1.8062e+05
1.8089e+05
1.8115e+05
1.8134e+05
1.8169e+05
1.8195e+05
1.8222e+05
1.825e+05
1.8276e+05
1.8303e+05
1.833e+05
1.8349e+05
1.8385e+05
1.8412e+05
1.8441e+05
1.8459e+05
1.8495e+05
1.8522e+05
1.8549e+05
1.8577e+05
1.8604e+05
1.8631e+05
1.8659e+05
1.8686e+05
1.8712e+05
1.8739e+05
1.8766e+05
1.8793e+05
1.8819e+05
1.8846e+05
1.8873e+05
1.89e+05
1.8926e+05
1.8953e+05
1.8979e+05
1.9006e+05
1.9033e+05
1.9051e+05
1.9087e+05
1.9114e+05
1.914e+05
1.9166e+05
1.9192e+05
1.922e+05
1.9246e+05
1.9272e+05
1.9299e+05
1.9326e+05
1.9351e+05
1.9378e+05
1.9405e+05
1.9431e+05
1.9459e+05
1.9485e+05
1.9512e+05
1.9539e+05
1.9566e+05
1.9585e+05
1.9618e+05
1.9646e+05
1.9672e+05
1.9698e+05
1.9725e+05
1.9751e+05
1.9778e+05
1.9804e+05
1.9831e+05
1.9857e+05
1.9884e+05
1.9911e+05
1.9938e+05
1.9956e+05
1.9992e+05
2.0018e+05
2.0044e+05
2.0071e+05
2.0097e+05
2.0124e+05
2.015e+05
2.0177e+05
2.0203e+05
2.023e+05
2.0257e+05
2.0284e+05
2.0311e+05
2.0338e+05
2.0366e+05
2.0384e+05
2.0421e+05
2.0448e+05
2.0476e+05
2.0503e+05
2.053e+05
2.0549e+05
2.0585e+05
2.0614e+05
2.0635e+05
2.0669e+05
2.0697e+05
2.0724e+05
2.0751e+05
2.0779e+05
2.0807e+05
2.0835e+05
2.0853e+05
2.089e+05
2.0918e+05
2.0946e+05
2.0964e+05
2.1e+05
2.1028e+05
2.1056e+05
2.1074e+05
2.111e+05
2.1136e+05
2.1163e+05
2.1191e+05
2.1218e+05
2.1244e+05
2.1272e+05
2.1298e+05
2.1324e+05
2.1342e+05
2.1376e+05
2.1403e+05
2.1429e+05
2.1455e+05
2.1482e+05
2.1509e+05
2.1534e+05
2.1553e+05
2.1587e+05
2.1614e+05
2.1641e+05
2.1667e+05
2.1694e+05
2.1721e+05
2.1748e+05
2.1766e+05
2.1803e+05
2.1831e+05
2.1853e+05
2.1866e+05
2.1905e+05
2.1934e+05
2.1962e+05
2.1981e+05
2.2018e+05
2.2047e+05
2.2075e+05
2.2093e+05
2.2132e+05
2.216e+05
2.2187e+05
2.2204e+05
2.2241e+05
2.2269e+05
2.2296e+05
2.2324e+05
2.2352e+05
2.238e+05
2.2408e+05
2.2437e+05
2.2465e+05
2.2495e+05
2.2523e+05
2.2552e+05
2.2581e+05
2.2609e+05
2.2637e+05
2.2665e+05
2.2691e+05
2.2719e+05
2.2746e+05
2.2772e+05
2.28e+05
2.2827e+05
2.2853e+05
2.288e+05
2.2908e+05
2.2927e+05
2.2962e+05
2.2989e+05
2.3017e+05
2.3044e+05
2.307e+05
2.3097e+05
2.3124e+05
2.3152e+05
2.3179e+05
2.3206e+05
2.3235e+05
2.3253e+05
2.329e+05
2.3318e+05
2.3347e+05
2.3365e+05
2.3403e+05
2.3431e+05
2.3459e+05
2.3487e+05
2.3515e+05
2.3543e+05
2.3571e+05
2.36e+05
2.3628e+05
2.3656e+05
2.3686e+05
2.3714e+05
2.3742e+05
2.377e+05
2.3798e+05
2.3826e+05
2.3854e+05
2.3882e+05
2.3909e+05
2.3927e+05
2.3964e+05
2.3991e+05
2.4019e+05
2.4046e+05
2.4073e+05
2.4101e+05
2.4129e+05
2.4156e+05
2.4184e+05
2.4211e+05
2.4239e+05
2.4267e+05
2.4285e+05
2.4322e+05
2.435e+05
2.4377e+05
2.4404e+05
2.4431e+05
2.4449e+05
2.4485e+05
2.4512e+05
2.4539e+05
2.4566e+05
2.4592e+05
2.4619e+05
2.4646e+05
2.4674e+05
2.4701e+05
2.4729e+05
2.4756e+05
2.4784e+05
2.4811e+05
2.4839e+05
2.4866e+05
2.4884e+05
2.4921e+05
2.4948e+05
2.4977e+05
2.5004e+05
2.503e+05
2.5058e+05
2.5085e+05
2.5114e+05
2.5141e+05
2.5159e+05
2.5196e+05
2.5224e+05
2.525e+05
2.5277e+05
2.5304e+05
2.5331e+05
2.5359e+05
2.5386e+05
2.5414e+05
2.5442e+05
2.5469e+05
2.5498e+05
2.5526e+05
2.5555e+05
2.5583e+05
2.5611e+05
2.564e+05
2.5668e+05
2.5696e+05
2.5724e+05
2.5752e+05
2.5781e+05
2.5809e+05
2.5837e+05
2.5865e+05
2.5893e+05
2.5921e+05
2.5949e+05
2.5966e+05
2.6005e+05
2.6032e+05
2.606e+05
2.6088e+05
2.6116e+05
2.6134e+05
2.6171e+05
2.6198e+05
2.6226e+05
2.6254e+05
2.6281e+05
2.6299e+05
2.6336e+05
2.6365e+05
2.6392e+05
2.6411e+05
2.6448e+05
2.6476e+05
2.6504e+05
2.6532e+05
2.6559e+05
2.6588e+05
2.6616e+05
2.6645e+05
2.6674e+05
2.6703e+05
2.6732e+05
2.6761e+05
2.679e+05
2.6819e+05
2.6848e+05
2.6877e+05
2.6905e+05
2.6934e+05
2.6962e+05
2.699e+05
2.7018e+05
2.7046e+05
2.7075e+05
2.7103e+05
2.7131e+05
2.716e+05
2.7188e+05
2.7217e+05
2.7245e+05
2.7274e+05
2.7303e+05
2.7324e+05
2.7359e+05
2.7389e+05
2.7417e+05
2.7444e+05
2.7472e+05
2.75e+05
2.7528e+05
2.7556e+05
2.7585e+05
2.7614e+05
2.7641e+05
2.767e+05
2.7698e+05
2.7728e+05
2.7756e+05
2.7783e+05
2.7812e+05
2.7841e+05
2.7868e+05
2.7896e+05
2.7924e+05
2.7953e+05
2.798e+05
2.8008e+05
2.8036e+05
2.8064e+05
2.8092e+05
2.8119e+05
2.8147e+05
2.8175e+05
2.8202e+05
2.8219e+05
2.8257e+05
2.8284e+05
2.8312e+05
2.8339e+05
2.8366e+05
2.8393e+05
2.842e+05
2.8447e+05
2.8475e+05
2.8502e+05
2.853e+05
2.8557e+05
2.8585e+05
2.8613e+05
2.8641e+05
2.8669e+05
2.8697e+05
2.8715e+05
2.8752e+05
2.878e+05
2.8807e+05
2.8835e+05
2.8863e+05
2.8891e+05
2.8919e+05
2.8947e+05
2.8975e+05
2.9003e+05
2.9032e+05
2.906e+05
2.9088e+05
2.9117e+05
2.9145e+05
2.9172e+05
2.9201e+05
2.9229e+05
2.9257e+05
2.9285e+05
2.9313e+05
2.9342e+05
2.937e+05
2.9398e+05
2.9427e+05
2.9455e+05
2.9484e+05
2.9512e+05
2.954e+05
2.9569e+05
2.9597e+05
2.9624e+05
2.9652e+05
2.968e+05
2.9708e+05
2.9736e+05
2.9764e+05
2.9792e+05
2.982e+05
2.9848e+05
2.9876e+05
2.9894e+05
2.9928e+05
2.9957e+05
2.9976e+05
3.0013e+05
3.0041e+05
3.0069e+05
3.0096e+05
3.0124e+05
3.0153e+05
3.018e+05
3.0209e+05
3.0228e+05
3.0265e+05
3.0293e+05
3.0321e+05
3.035e+05
3.0378e+05
3.0406e+05
3.0434e+05
3.0462e+05
3.049e+05
3.0518e+05
3.0546e+05
3.0574e+05
3.0602e+05
3.0631e+05
3.066e+05
3.0688e+05
3.0716e+05
3.0745e+05
3.0773e+05
3.0802e+05
3.083e+05
3.0859e+05
3.0887e+05
3.0914e+05
3.0942e+05
3.097e+05
3.0998e+05
3.1025e+05
3.1053e+05
3.1081e+05
3.1108e+05
3.1136e+05
3.1163e+05
3.1191e+05
3.1218e+05
3.1246e+05
3.1273e+05
3.13e+05
3.1328e+05
3.1355e+05
3.1381e+05
3.1408e+05
3.1436e+05
3.1463e+05
3.149e+05
3.1518e+05
3.1545e+05
3.1572e+05
3.16e+05
3.1627e+05
3.1656e+05
3.1683e+05
3.1711e+05
3.1739e+05
3.1767e+05
3.1795e+05
3.1822e+05
3.185e+05
3.1878e+05
3.1906e+05
3.1934e+05
3.1962e+05
3.199e+05
3.2018e+05
3.2046e+05
3.2074e+05
3.2103e+05
3.2131e+05
3.2159e+05
3.2187e+05
3.2215e+05
3.2243e+05
3.227e+05
3.2298e+05
3.2326e+05
3.2353e+05
3.238e+05
3.2408e+05
3.2435e+05
3.2463e+05
3.249e+05
3.2518e+05
3.2546e+05
3.2573e+05
3.2601e+05
3.2629e+05
3.2656e+05
3.2683e+05
3.271e+05
3.2738e+05
3.2766e+05
3.2793e+05
3.2822e+05
3.2849e+05
3.2877e+05
3.2905e+05
3.2933e+05
3.2961e+05
3.2989e+05
3.3016e+05
3.3045e+05
3.3073e+05
3.31e+05
3.3128e+05
3.3156e+05
3.3185e+05
3.3212e+05
3.324e+05
3.3269e+05
3.3297e+05
3.3325e+05
3.3352e+05
3.338e+05
3.3408e+05
3.3435e+05
3.3463e+05
3.3491e+05
3.3518e+05
3.3545e+05
3.3573e+05
3.36e+05
3.3628e+05
3.3656e+05
3.3684e+05
3.3712e+05
3.374e+05
3.3769e+05
3.3797e+05
3.3826e+05
3.3854e+05
3.3881e+05
3.391e+05
3.3938e+05
3.3965e+05
3.3992e+05
3.402e+05
3.4048e+05
3.4076e+05
3.4104e+05
3.4131e+05
3.4159e+05
3.4176e+05
3.4213e+05
3.4241e+05
3.4268e+05
3.4295e+05
3.4322e+05
3.435e+05
3.4376e+05
3.4394e+05
3.4429e+05
3.4456e+05
3.4483e+05
3.451e+05
3.4536e+05
3.4563e+05
3.459e+05
3.4617e+05
3.4644e+05
3.4671e+05
3.4699e+05
3.4726e+05
3.4754e+05
3.4782e+05
3.4809e+05
3.4835e+05
3.4863e+05
3.489e+05
3.4918e+05
3.4946e+05
3.4973e+05
3.5001e+05
3.5029e+05
3.5056e+05
3.5084e+05
3.5111e+05
3.5139e+05
3.5166e+05
3.5192e+05
3.522e+05
3.5247e+05
3.5265e+05
3.53e+05
3.5327e+05
3.5354e+05
3.5381e+05
3.5407e+05
3.5435e+05
3.5462e+05
3.5489e+05
3.5516e+05
3.5542e+05
3.557e+05
3.5597e+05
3.5623e+05
3.5651e+05
3.5678e+05
3.5704e+05
3.5731e+05
3.5749e+05
3.5785e+05
3.5812e+05
3.5839e+05
3.5867e+05
3.5894e+05
3.5921e+05
3.5948e+05
3.5974e+05
3.6002e+05
3.6012e+05
3.6025e+05
3.6055e+05
3.6083e+05
3.611e+05
3.6127e+05
3.6136e+05
3.6163e+05
3.619e+05
3.6217e+05
3.6244e+05
3.6271e+05
3.6299e+05
3.6327e+05
3.6353e+05
3.638e+05
3.6408e+05
3.6435e+05
3.6462e+05
3.6489e+05
3.6516e+05
3.6543e+05
3.6569e+05
3.6596e+05
3.6623e+05
3.665e+05
3.6677e+05
3.6704e+05
3.6732e+05
3.6759e+05
3.6786e+05
3.6813e+05
3.684e+05
3.6868e+05
3.6894e+05
3.6921e+05
3.6949e+05
3.6976e+05
3.7002e+05
3.7029e+05
3.7056e+05
3.7084e+05
3.7111e+05
3.7137e+05
3.7165e+05
3.7193e+05
3.7219e+05
3.7247e+05
3.7274e+05
3.7301e+05
3.7328e+05
3.7355e+05
3.7383e+05
3.741e+05
3.7427e+05
3.7464e+05
3.7491e+05
3.7518e+05
3.7544e+05
3.7571e+05
3.7599e+05
3.7626e+05
3.7652e+05
3.768e+05
3.7707e+05
3.7734e+05
3.7753e+05
3.7789e+05
3.7816e+05
3.7843e+05
3.7869e+05
3.7896e+05
3.7923e+05
3.795e+05
3.7977e+05
3.8004e+05
3.8031e+05
3.8058e+05
3.8085e+05
3.8112e+05
3.813e+05
3.8166e+05
3.8194e+05
3.822e+05
3.8247e+05
3.8274e+05
3.83e+05
3.8328e+05
3.8353e+05
3.838e+05
3.8408e+05
3.8434e+05
3.8462e+05
3.849e+05
3.8508e+05
3.8544e+05
3.8572e+05
3.8598e+05
3.8626e+05
3.8653e+05
3.868e+05
3.8707e+05
3.8734e+05
3.876e+05
3.8786e+05
3.8814e+05
3.8841e+05
3.8868e+05
3.8885e+05
3.8922e+05
3.895e+05
3.8976e+05
3.9003e+05
3.903e+05
3.9057e+05
3.9084e+05
3.911e+05
3.9138e+05
3.9164e+05
3.9191e+05
3.9218e+05
3.9245e+05
3.9263e+05
3.93e+05
3.9326e+05
3.9354e+05
3.9381e+05
3.9408e+05
3.9435e+05
3.9462e+05
3.949e+05
3.9516e+05
3.9544e+05
3.9571e+05
3.9599e+05
3.9626e+05
3.9653e+05
3.968e+05
3.9708e+05
3.9734e+05
3.9761e+05
3.9789e+05
3.9816e+05
3.9843e+05
3.9861e+05
3.9897e+05
3.9924e+05
3.9951e+05
3.9978e+05
4.0005e+05
4.0031e+05
4.0058e+05
4.0084e+05
4.0111e+05
4.0138e+05
4.0164e+05
4.0191e+05
4.0218e+05
4.0245e+05
4.0271e+05
4.0298e+05
4.0324e+05
4.0352e+05
4.0379e+05
4.0406e+05
4.0434e+05
4.0461e+05
4.0488e+05
4.0506e+05
4.0543e+05
4.0571e+05
4.0598e+05
4.0625e+05
4.0653e+05
4.0681e+05
4.0708e+05
4.0726e+05
4.0762e+05
4.079e+05
4.0817e+05
4.0843e+05
4.0871e+05
4.0898e+05
4.0924e+05
4.095e+05
4.0978e+05
4.0996e+05
4.1031e+05
4.1058e+05
4.1086e+05
4.1113e+05
4.114e+05
4.1167e+05
4.1194e+05
4.1212e+05
4.1248e+05
4.1275e+05
4.1303e+05
4.133e+05
4.1356e+05
4.1383e+05
4.1409e+05
4.1436e+05
4.1463e+05
4.149e+05
4.1518e+05
4.1545e+05
4.1572e+05
4.1599e+05
4.1626e+05
4.1654e+05
4.1682e+05
4.1708e+05
4.1736e+05
4.1764e+05
4.179e+05
4.1817e+05
4.1844e+05
4.1872e+05
4.1899e+05
4.1926e+05
4.1953e+05
4.1971e+05
4.2007e+05
4.2034e+05
4.2061e+05
4.2088e+05
4.2115e+05
4.2142e+05
4.2169e+05
4.2196e+05
4.2222e+05
4.2248e+05
4.2275e+05
4.2302e+05
4.2329e+05
4.2355e+05
4.2383e+05
4.241e+05
4.2436e+05
4.2464e+05
4.249e+05
4.2508e+05
4.2544e+05
4.2571e+05
4.2598e+05
4.2624e+05
4.265e+05
4.2677e+05
4.2704e+05
4.2731e+05
4.2758e+05
4.2785e+05
4.2813e+05
4.284e+05
4.2867e+05
4.2895e+05
4.2922e+05
4.2951e+05
4.2978e+05
4.2996e+05
4.3033e+05
4.3061e+05
4.3087e+05
4.3115e+05
4.3142e+05
4.3169e+05
4.3196e+05
4.3223e+05
4.325e+05
4.3278e+05
4.3304e+05
4.3332e+05
4.3359e+05
4.3376e+05
4.3413e+05
4.344e+05
4.3468e+05
4.3495e+05
4.3521e+05
4.3548e+05
4.3574e+05
4.3601e+05
4.3628e+05
4.3655e+05
4.3682e+05
4.37e+05
4.3736e+05
4.3763e+05
4.3789e+05
4.3817e+05
4.3844e+05
4.387e+05
4.3898e+05
4.3924e+05
4.395e+05
4.3978e+05
4.4004e+05
4.4031e+05
4.4058e+05
4.4085e+05
4.4112e+05
4.4139e+05
4.4166e+05
4.4192e+05
4.4218e+05
4.4245e+05
4.4273e+05
4.4299e+05
4.4325e+05
4.4352e+05
4.4379e+05
4.4405e+05
4.4432e+05
4.4458e+05
4.4485e+05
4.4511e+05
4.4538e+05
4.4565e+05
4.4592e+05
4.4618e+05
4.4645e+05
4.4671e+05
4.4698e+05
4.4724e+05
4.4751e+05
4.4778e+05
4.4804e+05
4.483e+05
4.4857e+05
4.4883e+05
4.491e+05
4.4936e+05
4.4963e+05
4.499e+05
4.5017e+05
4.5043e+05
4.5069e+05
4.5096e+05
4.5122e+05
4.5148e+05
4.5174e+05
4.5201e+05
4.5227e+05
4.5253e+05
4.528e+05
4.5305e+05
4.5332e+05
4.5358e+05
4.5385e+05
4.5402e+05
4.5438e+05
4.5465e+05
4.5491e+05
4.5517e+05
4.5544e+05
4.557e+05
4.5596e+05
4.5622e+05
4.5648e+05
4.5675e+05
4.5701e+05
4.5727e+05
4.5753e+05
4.5771e+05
4.5806e+05
4.5832e+05
4.5859e+05
4.5886e+05
4.5912e+05
4.5938e+05
4.5964e+05
4.5991e+05
4.6017e+05
4.6043e+05
4.6071e+05
4.6088e+05
4.6123e+05
4.615e+05
4.6176e+05
4.6203e+05
4.6229e+05
4.6256e+05
4.6283e+05
4.6301e+05
4.6335e+05
4.6362e+05
4.6388e+05
4.6415e+05
4.6441e+05
4.6467e+05
4.6494e+05
4.652e+05
4.6546e+05
4.6563e+05
4.6598e+05
4.6625e+05
4.6651e+05
4.6678e+05
4.6704e+05
4.6731e+05
4.6758e+05
4.6784e+05
4.681e+05
4.6836e+05
4.6863e+05
4.6889e+05
4.6915e+05
4.6942e+05
4.6968e+05
4.6994e+05
4.7021e+05
4.7047e+05
4.7074e+05
4.7101e+05
4.7127e+05
4.7154e+05
4.7181e+05
4.7207e+05
4.7234e+05
4.7251e+05
4.7286e+05
4.7313e+05
4.7339e+05
4.7366e+05
4.7392e+05
4.7419e+05
4.7446e+05
4.7472e+05
4.7499e+05
4.7526e+05
4.7553e+05
4.7579e+05
4.7607e+05
4.7634e+05
4.766e+05
4.7687e+05
4.7714e+05
4.7741e+05
4.7767e+05
4.7794e+05
4.7821e+05
4.7839e+05
4.7874e+05
4.7901e+05
4.7928e+05
4.7955e+05
4.7981e+05
4.8008e+05
4.8036e+05
4.8062e+05
4.8088e+05
4.8116e+05
4.8142e+05
4.817e+05
4.8196e+05
4.8214e+05
4.825e+05
4.8277e+05
4.8303e+05
4.833e+05
4.8357e+05
4.8384e+05
4.8411e+05
4.8437e+05
4.8465e+05
4.8492e+05
4.8518e+05
4.8545e+05
4.8572e+05
4.859e+05
4.8626e+05
4.8653e+05
4.868e+05
4.8707e+05
4.8733e+05
4.8753e+05
4.8759e+05
4.8786e+05
4.8813e+05
4.8839e+05
4.8859e+05
4.8892e+05
4.8919e+05
4.8945e+05
4.8972e+05
4.8999e+05
4.9026e+05
4.9052e+05
4.9079e+05
4.9106e+05
4.9132e+05
4.9146e+05
4.9158e+05
4.9185e+05
4.9211e+05
4.9238e+05
4.9264e+05
4.9291e+05
4.9319e+05
4.9345e+05
4.9372e+05
4.9399e+05
4.9425e+05
4.9443e+05
4.9479e+05
4.9506e+05
4.9533e+05
4.9559e+05
4.9585e+05
4.9612e+05
4.9638e+05
4.9665e+05
4.9692e+05
4.9718e+05
4.9745e+05
4.9763e+05
4.9799e+05
4.9825e+05
4.9852e+05
4.9878e+05
4.9905e+05
4.9931e+05
4.9957e+05
4.9984e+05
5.001e+05
5.0037e+05
5.0055e+05
5.0063e+05
5.0089e+05
5.0116e+05
5.0142e+05
5.0169e+05
5.0197e+05
5.0223e+05
5.025e+05
5.0277e+05
5.0304e+05
5.033e+05
5.0357e+05
5.0376e+05
5.0384e+05
5.0411e+05
5.0438e+05
5.0465e+05
5.0492e+05
5.0519e+05
5.0538e+05
5.0546e+05
5.0572e+05
5.06e+05
5.0611e+05
5.0628e+05
5.0654e+05
5.068e+05
5.0707e+05
5.0734e+05
5.076e+05
5.0787e+05
5.0813e+05
5.084e+05
5.0866e+05
5.0892e+05
5.0918e+05
5.0944e+05
5.097e+05
5.0998e+05
5.1024e+05
5.1051e+05
5.1079e+05
5.1106e+05
5.1134e+05
5.1151e+05
5.1188e+05
5.1216e+05
5.1242e+05
5.1268e+05
5.1296e+05
5.1322e+05
5.1349e+05
5.1375e+05
5.1402e+05
5.1429e+05
5.1456e+05
5.1483e+05
5.151e+05
5.1537e+05
5.1563e+05
5.159e+05
5.1617e+05
5.1644e+05
5.1671e+05
5.1688e+05
5.1724e+05
5.1751e+05
5.1778e+05
5.1805e+05
5.1832e+05
5.1859e+05
5.1886e+05
5.1913e+05
5.194e+05
5.1967e+05
5.1994e+05
5.202e+05
5.2046e+05
5.2073e+05
5.2098e+05
5.2124e+05
5.215e+05
5.2176e+05
5.2202e+05
5.222e+05
5.2254e+05
5.2281e+05
5.2307e+05
5.2333e+05
5.236e+05
5.2386e+05
5.241e+05
5.2436e+05
5.2462e+05
5.2488e+05
5.2513e+05
5.2539e+05
5.2565e+05
5.259e+05
5.2616e+05
5.2642e+05
5.2668e+05
5.2694e+05
5.2721e+05
5.2747e+05
5.2774e+05
5.2793e+05
5.2826e+05
5.2852e+05
5.2878e+05
5.2904e+05
5.293e+05
5.2956e+05
5.2981e+05
5.3008e+05
5.3034e+05
5.3059e+05
5.3086e+05
5.3112e+05
5.3138e+05
5.3164e+05
5.3191e+05
5.3217e+05
5.3244e+05
5.327e+05
5.3297e+05
5.3322e+05
5.3348e+05
5.3375e+05
5.3401e+05
5.3427e+05
5.3454e+05
5.348e+05
5.3506e+05
5.3531e+05
5.3558e+05
5.3584e+05
5.361e+05
5.3636e+05
5.3663e+05
5.3689e+05
5.3714e+05
5.3741e+05
5.3767e+05
5.3793e+05
5.3819e+05
5.3845e+05
5.3871e+05
5.3896e+05
5.3922e+05
5.3948e+05
5.3974e+05
5.4e+05
5.4027e+05
5.4054e+05
5.4081e+05
5.4109e+05
5.4136e+05
5.4163e+05
5.419e+05
5.4209e+05
5.4244e+05
5.4269e+05
5.4295e+05
5.4322e+05
5.4348e+05
5.4374e+05
5.44e+05
5.4426e+05
5.4453e+05
5.448e+05
5.4506e+05
5.4532e+05
5.4559e+05
5.4585e+05
5.4612e+05
5.4638e+05
5.4665e+05
5.4691e+05
5.4717e+05
5.4744e+05
5.4771e+05
5.4797e+05
5.4823e+05
5.4849e+05
5.4876e+05
5.4902e+05
5.4929e+05
5.4956e+05
5.4982e+05
5.5008e+05
5.5035e+05
5.5054e+05
5.5088e+05
5.5115e+05
5.5141e+05
5.5168e+05
5.5195e+05
5.5221e+05
5.5248e+05
5.5265e+05
5.5303e+05
5.533e+05
5.5357e+05
5.5385e+05
5.5412e+05
5.5438e+05
5.5466e+05
5.5493e+05
5.552e+05
5.5546e+05
5.5572e+05
5.5599e+05
5.5625e+05
5.5651e+05
5.5677e+05
5.5703e+05
5.573e+05
5.5756e+05
5.5782e+05
5.5808e+05
5.5834e+05
5.5853e+05
5.5867e+05
5.5904e+05
5.593e+05
5.5957e+05
5.5983e+05
5.6008e+05
5.6035e+05
5.6061e+05
5.6086e+05
5.6113e+05
5.6139e+05
5.6166e+05
5.6193e+05
5.6219e+05
5.6246e+05
5.6273e+05
5.63e+05
5.6326e+05
5.6352e+05
5.6378e+05
5.6397e+05
5.6431e+05
5.6457e+05
5.6484e+05
5.651e+05
5.6536e+05
5.6563e+05
5.6589e+05
5.6615e+05
5.6641e+05
5.6661e+05
5.6694e+05
5.672e+05
5.6745e+05
5.6771e+05
5.6797e+05
5.6824e+05
5.685e+05
5.6876e+05
5.6902e+05
5.693e+05
5.6956e+05
5.6983e+05
5.701e+05
5.7036e+05
5.7064e+05
5.709e+05
5.7117e+05
5.7144e+05
5.717e+05
5.7197e+05
5.7223e+05
5.725e+05
5.7276e+05
5.7302e+05
5.7328e+05
5.7355e+05
5.7381e+05
5.7407e+05
5.7433e+05
5.7451e+05
5.7486e+05
5.7512e+05
5.7538e+05
5.7565e+05
5.7591e+05
5.7617e+05
5.7643e+05
5.7669e+05
5.7695e+05
5.7721e+05
5.7746e+05
5.7773e+05
5.7799e+05
5.7825e+05
5.7852e+05
5.7878e+05
5.7904e+05
5.7931e+05
5.7957e+05
5.7985e+05
5.8012e+05
5.8038e+05
5.8064e+05
5.809e+05
5.8118e+05
5.8143e+05
5.8168e+05
5.8195e+05
5.8221e+05
5.8247e+05
5.8273e+05
5.8299e+05
5.8326e+05
5.8352e+05
5.837e+05
5.8405e+05
5.8431e+05
5.8456e+05
5.8482e+05
5.8507e+05
5.8533e+05
5.856e+05
5.8585e+05
5.861e+05
5.8637e+05
5.8662e+05
5.8688e+05
5.8714e+05
5.874e+05
5.8766e+05
5.8792e+05
5.8818e+05
5.8844e+05
5.887e+05
5.8896e+05
5.8921e+05
5.8947e+05
5.8973e+05
5.8999e+05
5.9024e+05
5.905e+05
5.9076e+05
5.9101e+05
5.9126e+05
5.9151e+05
5.9176e+05
5.9201e+05
5.9227e+05
5.9252e+05
5.9277e+05
5.9303e+05
5.9328e+05
5.9353e+05
5.9378e+05
5.9404e+05
5.943e+05
5.9454e+05
5.948e+05
5.9506e+05
5.9531e+05
5.9557e+05
5.9582e+05
5.9608e+05
5.9634e+05
5.966e+05
5.9686e+05
5.9712e+05
5.9738e+05
5.9764e+05
5.979e+05
5.9816e+05
5.9842e+05
5.9868e+05
5.9894e+05
5.9919e+05
5.9946e+05
5.9971e+05
5.9996e+05
6.0022e+05
6.0047e+05
6.0073e+05
6.0099e+05
6.0125e+05
6.0151e+05
6.0176e+05
6.0202e+05
6.0227e+05
6.0252e+05
6.0278e+05
6.0304e+05
6.0329e+05
6.0354e+05
6.038e+05
6.0406e+05
6.0431e+05
6.0456e+05
6.0482e+05
6.0509e+05
6.0535e+05
6.0561e+05
6.0587e+05
6.0614e+05
6.0639e+05
6.0665e+05
6.0691e+05
6.0717e+05
6.0742e+05
6.0768e+05
6.0794e+05
6.082e+05
6.0844e+05
6.087e+05
6.0896e+05
6.0922e+05
6.0948e+05
6.0974e+05
6.1e+05
6.1026e+05
6.1052e+05
6.1078e+05
6.1104e+05
6.113e+05
6.1157e+05
6.1182e+05
6.1208e+05
6.1235e+05
6.1261e+05
6.1287e+05
6.1312e+05
6.1338e+05
6.1365e+05
6.139e+05
6.1416e+05
6.1443e+05
6.1469e+05
6.1494e+05
6.152e+05
6.1545e+05
6.1571e+05
6.1597e+05
6.1622e+05
6.1649e+05
6.1674e+05
6.17e+05
6.1726e+05
6.1752e+05
6.1777e+05
6.1803e+05
6.1828e+05
6.1854e+05
6.188e+05
6.1906e+05
6.193e+05
6.1956e+05
6.1982e+05
6.2008e+05
6.2034e+05
6.2059e+05
6.2085e+05
6.2111e+05
6.2136e+05
6.2162e+05
6.2187e+05
6.2213e+05
6.2239e+05
6.2265e+05
6.229e+05
6.2317e+05
6.2344e+05
6.2369e+05
6.2396e+05
6.2422e+05
6.2449e+05
6.2475e+05
6.2492e+05
6.2527e+05
6.2553e+05
6.2579e+05
6.2605e+05
6.263e+05
6.2656e+05
6.2683e+05
6.2709e+05
6.2735e+05
6.2761e+05
6.2787e+05
6.2813e+05
6.2839e+05
6.2866e+05
6.2892e+05
6.2917e+05
6.2943e+05
6.2969e+05
6.2995e+05
6.3021e+05
6.3047e+05
6.3072e+05
6.3099e+05
6.3125e+05
6.315e+05
6.3177e+05
6.3203e+05
6.3229e+05
6.3255e+05
6.328e+05
6.3306e+05
6.3331e+05
6.3357e+05
6.3383e+05
6.3409e+05
6.3435e+05
6.3461e+05
6.3487e+05
6.3513e+05
6.354e+05
6.3565e+05
6.3592e+05
6.3619e+05
6.3646e+05
6.3672e+05
6.3698e+05
6.3724e+05
6.375e+05
6.3776e+05
6.3802e+05
6.3828e+05
6.3854e+05
6.3879e+05
6.3905e+05
6.393e+05
6.3957e+05
6.3983e+05
6.4009e+05
6.4036e+05
6.4062e+05
6.4088e+05
6.4114e+05
6.414e+05
6.4166e+05
6.4192e+05
6.4218e+05
6.4245e+05
6.4271e+05
6.4296e+05
6.4323e+05
6.4349e+05
6.4375e+05
6.4401e+05
6.4427e+05
6.4454e+05
6.448e+05
6.4506e+05
6.4531e+05
6.4557e+05
6.4583e+05
6.4609e+05
6.4634e+05
6.466e+05
6.4686e+05
6.4711e+05
6.4737e+05
6.4762e+05
6.4788e+05
6.4814e+05
6.484e+05
6.4866e+05
6.4893e+05
6.4919e+05
6.4944e+05
6.497e+05
6.4996e+05
