# Supplementary material for: Novel Method to Efficiently Create an mHealth App: Implementation of a Real-Time Electrocardiogram R Peak Detector
Source: JMIR Mhealth Uhealth. 2018 May 22;6(5):e118. doi: 10.2196/mhealth.8429 (PMC5989064; doi:10.2196/mhealth.8429)
Supplement: Multimedia Appendix 2 [file mhealth_v6i5e118_app2.zip › Submission_code/Cleaned database/mitdb/116_ann_qrs_cleaned.txt]

283
562
838
1105
1370
1640
1910
2181
2448
2719
2988
3256
3530
3797
4068
4345
4615
4887
5165
5435
5707
5978
6255
6533
6803
7086
7361
7634
7911
8184
8458
8739
9011
9284
9562
9832
10102
10373
10644
10919
11189
11461
11735
12013
12284
12552
12826
13113
13388
13667
13951
14222
14498
14773
15046
15320
15591
15864
16138
16416
16687
16954
17230
17513
17790
18070
18352
18633
18914
19189
19470
19754
20027
20306
20589
20866
21146
21422
21700
21985
22264
22550
22826
23098
23380
23655
23931
24208
24482
24763
25044
25312
25592
25868
26151
26424
26698
26982
27255
27528
27803
28076
28356
28626
28896
29175
29447
29715
29988
30259
30539
30814
31085
31366
31644
31913
32187
32459
32739
33009
33282
33567
33844
34120
34398
34677
34959
35133
35517
35794
35968
36344
36618
36889
37169
37441
37720
37995
38266
38541
38814
39090
39369
39645
39926
40203
40482
40759
41033
41313
41594
41869
42146
42423
42694
42968
43242
43519
43803
44079
44360
44638
44911
45188
45462
45740
46020
46295
46580
46859
47135
47414
47691
47971
48252
48528
48803
49081
49353
49625
49899
50172
50445
50715
50998
51269
51536
51817
52084
52365
52644
52915
53198
53475
53645
54015
54289
54560
54832
55103
55379
55649
55917
56184
56464
56741
56931
57282
57560
57832
58095
58362
58630
58898
59163
59433
59708
59973
60240
60515
60781
61058
61332
61598
61876
62144
62409
62680
62949
63215
63486
63757
64032
64303
64568
64843
65112
65389
65661
65931
66211
66481
66749
67019
67289
67561
67834
68104
68382
68652
68917
69194
69462
69738
70011
70280
70559
70830
71099
71370
71638
71908
72182
72450
72719
72990
73259
73529
73792
74065
74340
74603
74775
75146
75418
75683
75951
76215
76488
76755
77018
77294
77561
77825
78091
78361
78631
78898
79164
79439
79705
79967
80239
80504
80769
81040
81305
81575
81845
82111
82378
82647
82914
83184
83449
83721
83990
84257
84524
84785
85053
85327
85593
85860
86134
86404
86670
86941
87210
87486
87754
88027
88302
88575
88846
89111
89385
89662
89933
90206
90483
90758
91032
91306
91580
91858
92130
92406
92680
92947
93221
93484
93751
94026
94291
94567
94754
95106
95382
95554
95921
96110
96470
96738
97010
97273
97543
97803
98071
98345
98611
98879
99152
99424
99700
99974
100250
100540
100820
101090
101380
101660
101930
102200
102480
102770
103040
103320
103600
103870
104150
104330
104690
104970
105240
105410
105770
106040
106300
106560
106820
107090
107360
107620
107910
108180
108460
108740
109020
109310
109590
109870
110150
110430
110700
110980
111250
111530
111810
112080
112360
112640
112910
113190
113460
113740
114000
114270
114550
114820
115080
115360
115630
115910
116180
116460
116740
117010
117280
117550
117820
118090
118360
118620
118900
119160
119420
119690
119960
120230
120500
120760
121030
121300
121570
121840
122110
122380
122650
122910
123190
123450
123720
123980
124250
124520
124790
125050
125330
125600
125780
126130
126400
126670
126940
127200
127470
127740
128000
128280
128550
128820
129090
129360
129640
129910
130180
130450
130720
131000
131270
131540
131820
132020
132360
132630
132900
133170
133440
133710
133990
134260
134530
134700
135060
135340
135610
135880
136150
136420
136690
136960
137230
137490
137770
138040
138300
138580
138850
139110
139380
139640
139910
140180
140440
140720
140900
141250
141520
141790
142060
142330
142600
142880
143150
143420
143690
143960
144240
144510
144780
145050
145320
145580
145850
146110
146380
146640
146910
147180
147450
147710
147980
148240
148520
148790
148980
149330
149600
149880
150060
150410
150680
150950
151220
151490
151770
152030
152300
152570
152750
153110
153380
153640
153820
154170
154430
154690
154960
155230
155490
155760
156040
156310
156500
156860
157120
157400
157660
157920
158190
158460
158720
158980
159240
159510
159770
160030
160300
160570
160830
161090
161350
161620
161880
162140
162410
162670
162930
163200
163460
163740
164000
164270
164540
164810
165000
165340
165600
165860
166130
166380
166640
166910
167170
167430
167690
167950
168130
168480
168740
169020
169280
169540
169740
170060
170320
170590
170840
171100
171370
171630
171880
172150
172410
172680
172940
173200
173390
173740
174000
174270
174530
174800
175060
175320
175590
175850
176110
176380
176560
176910
177180
177440
177710
177980
178240
178510
178700
179040
179310
179570
179830
180100
180360
180620
180890
181150
181340
181690
181950
182220
182500
182760
183030
183300
183490
183850
184120
184410
184590
184950
185220
185490
185770
186040
186310
186590
186860
187120
187390
187660
187930
188190
188460
188730
189000
189260
189530
189790
190060
190330
190510
190870
191140
191400
191660
191920
192200
192460
192720
192990
193260
193510
193780
194050
194310
194590
194850
195120
195390
195660
195850
196180
196460
196720
196980
197250
197510
197780
198040
198310
198570
198840
199110
199380
199560
199920
200180
200440
200710
200970
201240
201500
201770
202030
202300
202570
202840
203110
203380
203660
203840
204210
204480
204760
205030
205300
205490
205850
206140
206350
206690
206970
207240
207510
207790
208070
208350
208530
208900
209180
209460
209640
210000
210280
210560
210740
211100
211360
211630
211910
212180
212440
212720
212980
213240
213420
213760
214030
214290
214550
214820
215090
215340
215530
215870
216140
216410
216670
216940
217210
217480
217660
218030
218310
218530
218660
219050
219340
219620
219810
220180
220470
220750
220930
221320
221600
221870
222040
222410
222690
222960
223240
223520
223800
224080
224370
224650
224950
225230
225520
225810
226090
226370
226650
226910
227190
227460
227720
228000
228270
228530
228800
229080
229270
229620
229890
230170
230440
230700
230970
231240
231520
231790
232060
232350
232530
232900
233180
233470
233650
234030
234310
234590
234870
235150
235430
235710
236000
236280
236560
236860
237140
237420
237700
237980
238260
238540
238820
239090
239270
239640
239910
240190
240460
240730
241010
241290
241560
241840
242110
242390
242670
242850
243220
243500
243770
244040
244310
244490
244850
245120
245390
245660
245920
246190
246460
246740
247010
247290
247560
247840
248110
248390
248660
248840
249210
249480
249770
250040
250300
250580
250850
251140
251410
251590
251960
252240
252500
252770
253040
253310
253590
253860
254140
254420
254690
254980
255260
255550
255830
256110
256400
256680
256960
257240
257520
257810
258090
258370
258650
258930
259210
259490
259660
260050
260320
260600
260880
261160
261340
261710
261980
262260
262540
262810
262990
263360
263650
263920
264110
264480
264760
265040
265320
265590
265880
266160
266450
266740
267030
267320
267610
267900
268190
268480
268770
269050
269340
269620
269900
270180
270460
270750
271030
271310
271600
271880
272170
272450
272740
273030
273240
273590
273890
274170
274440
274720
275000
275280
275560
275850
276140
276410
276700
276980
277280
277560
277830
278120
278410
278680
278960
279240
279530
279800
280080
280360
280640
280920
281190
281470
281750
282020
282190
282570
282840
283120
283390
283660
283930
284200
284470
284750
285020
285300
285570
285850
286130
286410
286690
286970
287150
287520
287800
288070
288350
288630
288910
289190
289470
289750
290030
290320
290600
290880
291170
291450
291720
292010
292290
292570
292850
293130
293420
293700
293980
294270
294550
294840
295120
295400
295690
295970
296240
296520
296800
297080
297360
297640
297920
298200
298480
298760
298940
299280
299570
299760
300130
300410
300690
300960
301240
301530
301800
302090
302280
302650
302930
303210
303500
303780
304060
304340
304620
304900
305180
305460
305740
306020
306310
306600
306880
307160
307450
307730
308020
308300
308590
308870
309140
309420
309700
309980
310250
310530
310810
311080
311360
311630
311910
312180
312460
312730
313000
313280
313550
313810
314080
314360
314630
314900
315180
315450
315720
316000
316270
316560
316830
317110
317390
317670
317950
318220
318500
318780
319060
319340
319620
319900
320180
320460
320740
321030
321310
321590
321870
322150
322430
322700
322980
323260
323530
323800
324080
324350
324630
324900
325180
325460
325730
326010
326290
326560
326830
327100
327380
327660
327930
328220
328490
328770
329050
329330
329610
329890
330160
330450
330730
331000
331280
331560
331850
332120
332400
332690
332970
333250
333520
333800
334080
334350
334630
334910
335180
335450
335730
336000
336280
336560
336840
337120
337400
337690
337970
338260
338540
338810
339100
339380
339650
339920
340200
340480
340760
341040
341310
341590
341760
342130
342410
342680
342950
343220
343500
343760
343940
344290
344560
344830
345100
345360
345630
345900
346170
346440
346710
346990
347260
347540
347820
348090
348350
348630
348900
349180
349460
349730
350010
350290
350560
350840
351110
351390
351660
351920
352200
352470
352650
353000
353270
353540
353810
354070
354350
354620
354890
355160
355420
355700
355970
356230
356510
356780
357040
357310
357490
357850
358120
358390
358670
358940
359210
359480
359740
360020
360250
361100
361360
361630
361900
362170
362440
362710
362990
363270
363530
363800
364080
364350
364620
364890
365160
365430
365690
365960
366230
366500
366770
367040
367320
367590
367860
368130
368400
368680
368940
369210
369490
369760
370020
370290
370560
370840
371110
371370
371650
371930
372190
372470
372740
373010
373280
373550
373830
374100
374270
374640
374910
375180
375440
375710
375990
376260
376520
376800
377070
377340
377530
377890
378160
378430
378690
378960
379230
379500
379770
380040
380310
380580
380850
381120
381300
381660
381940
382200
382470
382740
383000
383280
383530
383800
384080
384340
384620
384900
385080
385440
385720
385980
386260
386530
386800
387070
387340
387600
387860
388140
388410
388680
388850
389220
389500
389760
390030
390300
390570
390840
391100
391380
391640
391910
392180
392450
392630
393000
393260
393540
393810
394080
394350
394620
394900
395160
395440
395710
395990
396260
396530
396800
397080
397340
397610
397890
398160
398430
398610
398970
399240
399510
399780
400050
400310
400580
400840
401110
401380
401640
401910
402180
402450
402710
402980
403240
403520
403790
404060
404340
404610
404880
405060
405430
405710
405980
406250
406530
406810
407080
407260
407620
407900
408170
408430
408710
408980
409240
409500
409780
409960
410310
410580
410860
411130
411400
411670
411940
412120
412480
412750
413030
413300
413560
413830
414090
414360
414630
414900
415180
415450
415720
415990
416260
416540
416820
417080
417360
417640
417900
418170
418440
418720
418990
419260
419530
419710
420070
420340
420610
420880
421150
421420
421690
421960
422220
422480
422750
423020
423290
423550
423830
424100
424360
424640
424900
425080
425440
425710
425980
426240
426500
426770
427040
427310
427580
427850
428130
428400
428670
428950
429220
429510
429780
429960
430330
430610
430870
431150
431420
431690
431960
432230
432500
432780
433040
433320
433590
433760
434130
434400
434680
434950
435210
435480
435740
436010
436280
436550
436820
437000
437360
437630
437890
438170
438440
438700
438980
439240
439500
439780
440040
440310
440580
440850
441120
441390
441660
441920
442180
442450
442730
442990
443250
443520
443790
444050
444320
444580
444850
445110
445380
445650
445920
446180
446450
446710
446980
447240
447510
447780
448040
448300
448570
448830
449100
449360
449630
449900
450170
450430
450690
450960
451220
451480
451740
452010
452270
452530
452800
453050
453320
453580
453850
454020
454380
454650
454910
455170
455440
455700
455960
456220
456480
456750
457010
457270
457530
457710
458060
458320
458590
458860
459120
459380
459640
459910
460170
460430
460710
460880
461230
461500
461760
462030
462290
462560
462830
463010
463350
463620
463880
464150
464410
464670
464940
465200
465460
465630
465980
466250
466510
466780
467040
467310
467580
467840
468100
468360
468630
468890
469150
469420
469680
469940
470210
470470
470740
471010
471270
471540
471810
472070
472340
472510
472860
473130
473390
473660
473920
474190
474460
474720
474990
475260
475530
475790
476070
476340
476600
476870
477140
477410
477670
477940
478210
478390
478740
479010
479280
479550
479810
480080
480360
480620
480880
481160
481420
481700
481960
482140
482500
482770
483030
483300
483570
483840
484110
484370
484650
484920
485180
485450
485720
485900
486260
486530
486800
487070
487330
487590
490260
490790
491060
491320
491580
491850
492110
492380
492640
492910
493190
493450
493720
493990
494250
494430
494790
495060
495330
495590
495850
496120
496380
496650
496920
497180
497450
497630
497990
498250
498520
498780
499050
499310
499570
499840
500100
500370
500630
502770
503300
503570
503840
504110
504380
504650
504920
505190
505460
506280
506540
506800
507070
507340
507600
507870
508130
508400
508660
508920
509180
509440
509700
509980
510240
510510
510790
511060
511340
511510
511880
512160
512420
512680
512960
513220
513490
513750
514020
514290
514560
514830
515100
515370
515630
515900
516170
516440
516710
516880
517240
517510
517780
518050
518320
518590
518860
519130
519400
519670
519940
520200
520460
520730
520980
521240
521500
521760
522020
522200
522540
522810
523070
523330
523600
523860
524100
524360
524620
524880
525130
525390
525650
525900
526160
526420
526680
526940
527210
527470
527740
527930
528260
528520
528780
529040
529300
529560
529810
530080
530340
530590
530860
531120
531380
531640
531910
532170
532440
532700
532970
533220
533480
533750
534010
534270
534540
534800
535060
535310
535580
535840
536100
536360
536630
536890
537140
537410
537670
537930
538190
538450
538710
538960
539220
539480
539740
540000
540270
540540
540810
541090
541360
541630
541900
542090
542440
542690
542950
543220
543480
543740
544000
544260
544530
544800
545060
545320
545590
545850
546120
546380
546650
546910
547170
547440
547710
547970
548230
548490
548760
549020
549290
549560
549820
550080
550350
550540
550880
551150
551410
551680
551950
552210
552480
552650
553030
553300
553570
553850
554120
554380
554660
554930
555200
555460
555720
555990
556250
556510
556770
557030
557300
557560
557820
558080
558340
558530
558670
559040
559300
559570
559830
560080
560350
560610
560860
561130
561390
561660
561930
562190
562460
562730
563000
563260
563520
563780
563970
564310
564570
564840
565100
565360
565630
565890
566150
566410
566610
566940
567200
567450
567710
567970
568240
568500
568760
569020
569300
569560
569830
570100
570360
570640
570900
571170
571440
571700
571970
572230
572500
572760
573020
573280
573550
573810
574070
574330
574510
574860
575120
575380
575650
575910
576170
576430
576690
576950
577210
577460
577730
577990
578250
578520
578780
579040
579310
579570
579850
580120
580380
580640
580900
581180
581430
581680
581950
582210
582470
582730
582990
583260
583520
583700
584050
584310
584560
584820
585070
585330
585600
585850
586100
586370
586620
586880
587140
587400
587660
587920
588180
588440
588700
588960
589210
589470
589730
589990
590240
590500
590760
591010
591260
591510
591760
592010
592270
592520
592770
593030
593280
593530
593780
594040
594300
594540
594800
595060
595310
595570
595820
596080
596340
596600
596860
597120
597380
597640
597900
598160
598420
598680
598940
599190
599460
599710
599960
600220
600470
600730
600990
601250
601510
601760
602020
602270
602520
602780
603040
603290
603540
603800
604060
604310
604560
604820
605090
605350
605610
605870
606140
606390
606650
606910
607170
607420
607680
607940
608200
608440
608700
608960
609220
609480
609740
610000
610260
610520
610780
611040
611300
611570
611820
612080
612350
612610
612870
613120
613380
613650
613900
614160
614430
614690
614940
615200
615450
615710
615970
616220
616490
616740
617000
617260
617520
617770
618030
618280
618540
618800
619060
619300
619560
619820
620080
620340
620590
620850
621110
621360
621620
621870
622130
622390
622650
622900
623170
623440
623690
623960
624220
624490
624750
624920
625270
625530
625790
626050
626300
626560
626830
627090
627350
627610
627870
628130
628390
628660
628920
629170
629430
629690
629950
630210
630470
630720
630990
631250
631500
631770
632030
632290
632550
632800
633060
633310
633570
633830
634090
634350
634610
634870
635130
635400
635650
635920
636190
636460
636720
636980
637240
637500
637760
638020
638280
638540
638790
639050
639300
639570
639830
640090
640360
640620
640880
641140
641400
641660
641920
642180
642450
642710
642960
643230
643490
643750
644010
644270
644540
644800
645060
645310
645570
645830
646090
646340
646600
646860
647110
647370
647620
647880
648140
648400
648660
648930
649190
649440
649700
