# Supplementary material for: Novel Method to Efficiently Create an mHealth App: Implementation of a Real-Time Electrocardiogram R Peak Detector
Source: JMIR Mhealth Uhealth. 2018 May 22;6(5):e118. doi: 10.2196/mhealth.8429 (PMC5989064; doi:10.2196/mhealth.8429)
Supplement: Multimedia Appendix 2 [file mhealth_v6i5e118_app2.zip › Submission_code/Cleaned database/mitdb/117m.hea]

117m 2 360 650000
117m.mat 16+24 200/mV 11 1024 839 31170 0 MLII
117m.mat 16+24 200/mV 11 1024 930 28083 0 V2
# 69 M 950 654 x2
# None
#Creator: wfdb2mat
#Source: record mitdb/117
