# Supplementary material for: Novel Method to Efficiently Create an mHealth App: Implementation of a Real-Time Electrocardiogram R Peak Detector
Source: JMIR Mhealth Uhealth. 2018 May 22;6(5):e118. doi: 10.2196/mhealth.8429 (PMC5989064; doi:10.2196/mhealth.8429)
Supplement: Multimedia Appendix 2 [file mhealth_v6i5e118_app2.zip › Submission_code/Cleaned database/mitdb/117_ann_qrs.txt]

73
190
599
1007
1409
1835
2250
2678
3106
3530
3959
4383
4801
5240
5674
6099
6551
6984
7432
7872
8321
8769
9210
9651
10080
10520
10930
11347
11761
12180
12623
13066
13502
13955
14389
14842
15284
15715
16153
16581
17023
17453
17892
18348
18775
19227
19675
20108
20544
20984
21421
21856
22300
22736
23172
23619
24048
24489
24904
25336
25757
26173
26614
27037
27477
27897
28338
28779
29203
29648
30051
30487
30911
31346
31788
32231
32685
33118
33571
34006
34457
34890
35329
35761
36186
36630
37069
37503
37945
38375
38803
39221
39661
40085
40517
40958
41391
41830
42253
42694
43117
43544
43969
44383
44812
45231
45664
46094
46524
46969
47399
47825
48262
48689
49135
49572
50007
50440
50863
51303
51722
52151
52578
52985
53416
53841
54269
54697
55126
55560
55988
56404
56827
57245
57661
58103
58537
59001
59446
59898
60342
60786
61240
61679
62134
62567
63012
63437
63869
64301
64716
65138
65566
65976
66401
66820
67250
67669
68094
68528
68937
69366
69794
70217
70658
71074
71509
71927
72360
72793
73215
73654
74082
74516
74953
75377
75803
76219
76636
77069
77475
77898
78320
78726
79146
79554
79970
80382
80795
81226
81642
82073
82495
82928
83351
83776
84206
84627
85043
85468
85880
86305
86725
87156
87592
88021
88473
88900
89335
89768
90192
90638
91064
91507
91933
92381
92824
93265
93698
94141
94574
95002
95438
95851
96283
96707
97131
97559
97975
98401
98820
99237
99671
1.001e+05
1.0054e+05
1.0098e+05
1.0142e+05
1.0186e+05
1.0228e+05
1.0271e+05
1.0314e+05
1.0356e+05
1.0398e+05
1.044e+05
1.0483e+05
1.0527e+05
1.057e+05
1.0613e+05
1.0656e+05
1.0699e+05
1.0742e+05
1.0784e+05
1.0827e+05
1.087e+05
1.0912e+05
1.0955e+05
1.0997e+05
1.104e+05
1.1082e+05
1.1125e+05
1.1167e+05
1.1209e+05
1.1251e+05
1.1293e+05
1.1335e+05
1.1378e+05
1.142e+05
1.1464e+05
1.1505e+05
1.1548e+05
1.159e+05
1.1631e+05
1.1673e+05
1.1716e+05
1.1757e+05
1.18e+05
1.1841e+05
1.1884e+05
1.1926e+05
1.1968e+05
1.2011e+05
1.2052e+05
1.2095e+05
1.2136e+05
1.2177e+05
1.2219e+05
1.226e+05
1.2303e+05
1.2344e+05
1.2387e+05
1.243e+05
1.2471e+05
1.2513e+05
1.2556e+05
1.2597e+05
1.264e+05
1.2682e+05
1.2724e+05
1.2766e+05
1.2808e+05
1.285e+05
1.2891e+05
1.2933e+05
1.2974e+05
1.3015e+05
1.3057e+05
1.3099e+05
1.3142e+05
1.3185e+05
1.3227e+05
1.327e+05
1.3311e+05
1.3353e+05
1.3394e+05
1.3436e+05
1.3478e+05
1.352e+05
1.3564e+05
1.3607e+05
1.365e+05
1.3694e+05
1.3736e+05
1.3779e+05
1.3823e+05
1.3866e+05
1.391e+05
1.3953e+05
1.3997e+05
1.4042e+05
1.4083e+05
1.4128e+05
1.4171e+05
1.4214e+05
1.4256e+05
1.4298e+05
1.434e+05
1.4382e+05
1.4425e+05
1.4467e+05
1.4511e+05
1.4555e+05
1.46e+05
1.4644e+05
1.4687e+05
1.473e+05
1.4774e+05
1.4816e+05
1.4859e+05
1.49e+05
1.4944e+05
1.4988e+05
1.503e+05
1.5076e+05
1.5118e+05
1.5162e+05
1.5206e+05
1.5249e+05
1.5293e+05
1.5336e+05
1.5379e+05
1.5424e+05
1.5466e+05
1.5509e+05
1.5551e+05
1.5593e+05
1.5636e+05
1.5678e+05
1.5721e+05
1.5763e+05
1.5806e+05
1.5849e+05
1.5891e+05
1.5934e+05
1.5977e+05
1.602e+05
1.6062e+05
1.6105e+05
1.6148e+05
1.6189e+05
1.6232e+05
1.6274e+05
1.6316e+05
1.6358e+05
1.64e+05
1.6442e+05
1.6484e+05
1.6525e+05
1.6568e+05
1.661e+05
1.6653e+05
1.6696e+05
1.6739e+05
1.6782e+05
1.6824e+05
1.6868e+05
1.6909e+05
1.6951e+05
1.6993e+05
1.7034e+05
1.7077e+05
1.7119e+05
1.7162e+05
1.7204e+05
1.7247e+05
1.729e+05
1.733e+05
1.7373e+05
1.7415e+05
1.7459e+05
1.7501e+05
1.7545e+05
1.7589e+05
1.763e+05
1.7672e+05
1.7713e+05
1.7755e+05
1.7796e+05
1.7838e+05
1.788e+05
1.7922e+05
1.7966e+05
1.8008e+05
1.8051e+05
1.8094e+05
1.8138e+05
1.8181e+05
1.8225e+05
1.827e+05
1.8314e+05
1.8359e+05
1.8403e+05
1.8447e+05
1.849e+05
1.8533e+05
1.8576e+05
1.862e+05
1.8662e+05
1.8706e+05
1.8748e+05
1.879e+05
1.8832e+05
1.8875e+05
1.8915e+05
1.8957e+05
1.8998e+05
1.9039e+05
1.908e+05
1.9121e+05
1.9164e+05
1.9205e+05
1.9248e+05
1.929e+05
1.9331e+05
1.9374e+05
1.9416e+05
1.9459e+05
1.9501e+05
1.9544e+05
1.9587e+05
1.9627e+05
1.967e+05
1.9712e+05
1.9756e+05
1.9798e+05
1.9842e+05
1.9885e+05
1.9928e+05
1.9971e+05
2.0014e+05
2.0057e+05
2.0101e+05
2.0144e+05
2.0187e+05
2.0229e+05
2.0272e+05
2.0315e+05
2.0357e+05
2.04e+05
2.0442e+05
2.0483e+05
2.0525e+05
2.0567e+05
2.0608e+05
2.0649e+05
2.0691e+05
2.0733e+05
2.0775e+05
2.0817e+05
2.0861e+05
2.0903e+05
2.0946e+05
2.099e+05
2.1033e+05
2.1077e+05
2.1119e+05
2.1162e+05
2.1206e+05
2.1249e+05
2.1294e+05
2.1336e+05
2.138e+05
2.1423e+05
2.1468e+05
2.1512e+05
2.1555e+05
2.1598e+05
2.164e+05
2.1683e+05
2.1726e+05
2.1768e+05
2.1811e+05
2.1854e+05
2.1897e+05
2.194e+05
2.1982e+05
2.2026e+05
2.2068e+05
2.2111e+05
2.2153e+05
2.2195e+05
2.2238e+05
2.228e+05
2.2324e+05
2.2365e+05
2.2409e+05
2.2451e+05
2.2493e+05
2.2536e+05
2.2579e+05
2.2623e+05
2.2665e+05
2.2708e+05
2.2753e+05
2.2794e+05
2.2837e+05
2.288e+05
2.2922e+05
2.2966e+05
2.3008e+05
2.3052e+05
2.3096e+05
2.3137e+05
2.3179e+05
2.3218e+05
2.3259e+05
2.3298e+05
2.3337e+05
2.3377e+05
2.3417e+05
2.3458e+05
2.3498e+05
2.3541e+05
2.3583e+05
2.3625e+05
2.3668e+05
2.371e+05
2.3754e+05
2.3795e+05
2.3839e+05
2.3881e+05
2.3924e+05
2.3966e+05
2.4009e+05
2.4051e+05
2.4092e+05
2.4135e+05
2.4176e+05
2.4218e+05
2.426e+05
2.4304e+05
2.4347e+05
2.439e+05
2.4434e+05
2.4476e+05
2.4519e+05
2.4563e+05
2.4605e+05
2.4648e+05
2.4691e+05
2.4734e+05
2.4776e+05
2.4819e+05
2.4862e+05
2.4905e+05
2.4948e+05
2.499e+05
2.5033e+05
2.5076e+05
2.5118e+05
2.5161e+05
2.5204e+05
2.5248e+05
2.529e+05
2.5334e+05
2.5376e+05
2.5418e+05
2.546e+05
2.5502e+05
2.5545e+05
2.5586e+05
2.5628e+05
2.5669e+05
2.5709e+05
2.575e+05
2.5788e+05
2.5812e+05
2.5826e+05
2.5846e+05
2.5863e+05
2.5899e+05
2.5934e+05
2.5968e+05
2.6002e+05
2.6036e+05
2.6069e+05
2.6102e+05
2.6133e+05
2.6154e+05
2.6177e+05
2.619e+05
2.6224e+05
2.6258e+05
2.6292e+05
2.6327e+05
2.6361e+05
2.6397e+05
2.6433e+05
2.647e+05
2.6508e+05
2.6546e+05
2.6586e+05
2.6627e+05
2.6669e+05
2.6712e+05
2.6755e+05
2.6798e+05
2.6841e+05
2.6885e+05
2.6926e+05
2.6969e+05
2.7012e+05
2.7054e+05
2.7095e+05
2.7135e+05
2.7175e+05
2.7212e+05
2.7249e+05
2.7287e+05
2.7324e+05
2.7362e+05
2.74e+05
2.7439e+05
2.7481e+05
2.7522e+05
2.7566e+05
2.7608e+05
2.7653e+05
2.7696e+05
2.7741e+05
2.7784e+05
2.7829e+05
2.7872e+05
2.7917e+05
2.796e+05
2.8005e+05
2.8048e+05
2.8092e+05
2.8136e+05
2.818e+05
2.8224e+05
2.8268e+05
2.8312e+05
2.8356e+05
2.84e+05
2.8443e+05
2.8486e+05
2.853e+05
2.8572e+05
2.8616e+05
2.8656e+05
2.8698e+05
2.8739e+05
2.878e+05
2.8821e+05
2.8862e+05
2.8904e+05
2.8945e+05
2.8988e+05
2.903e+05
2.9074e+05
2.9116e+05
2.9158e+05
2.9201e+05
2.9244e+05
2.9288e+05
2.933e+05
2.9374e+05
2.9416e+05
2.946e+05
2.9503e+05
2.9547e+05
2.959e+05
2.9634e+05
2.9677e+05
2.972e+05
2.9763e+05
2.9805e+05
2.9847e+05
2.989e+05
2.9932e+05
2.9974e+05
3.0016e+05
3.0059e+05
3.0102e+05
3.0144e+05
3.0187e+05
3.0228e+05
3.027e+05
3.0312e+05
3.0353e+05
3.0395e+05
3.0436e+05
3.0478e+05
3.0519e+05
3.0562e+05
3.0604e+05
3.0645e+05
3.0688e+05
3.0729e+05
3.0771e+05
3.0812e+05
3.0853e+05
3.0894e+05
3.0938e+05
3.0981e+05
3.1024e+05
3.1068e+05
3.1109e+05
3.1153e+05
3.1195e+05
3.1238e+05
3.1282e+05
3.1324e+05
3.1368e+05
3.141e+05
3.1454e+05
3.1496e+05
3.1539e+05
3.1582e+05
3.1623e+05
3.1667e+05
3.171e+05
3.1753e+05
3.1796e+05
3.1838e+05
3.1881e+05
3.1922e+05
3.1963e+05
3.2004e+05
3.2046e+05
3.2087e+05
3.2129e+05
3.2172e+05
3.2213e+05
3.2256e+05
3.2299e+05
3.2342e+05
3.2385e+05
3.2426e+05
3.2468e+05
3.2511e+05
3.2553e+05
3.2596e+05
3.2637e+05
3.268e+05
3.2722e+05
3.2764e+05
3.2807e+05
3.2849e+05
3.2892e+05
3.2934e+05
3.2978e+05
3.302e+05
3.3062e+05
3.3104e+05
3.3146e+05
3.3189e+05
3.323e+05
3.3273e+05
3.3314e+05
3.3356e+05
3.3398e+05
3.344e+05
3.3482e+05
3.3524e+05
3.3567e+05
3.3609e+05
3.365e+05
3.3693e+05
3.3734e+05
3.3776e+05
3.3818e+05
3.386e+05
3.3902e+05
3.3945e+05
3.3988e+05
3.4031e+05
3.4075e+05
3.4118e+05
3.4161e+05
3.4205e+05
3.4248e+05
3.4292e+05
3.4335e+05
3.4378e+05
3.4421e+05
3.4463e+05
3.4506e+05
3.4548e+05
3.459e+05
3.4631e+05
3.4673e+05
3.4716e+05
3.4758e+05
3.4801e+05
3.4843e+05
3.4886e+05
3.4928e+05
3.497e+05
3.5012e+05
3.5053e+05
3.5096e+05
3.5138e+05
3.518e+05
3.5223e+05
3.5265e+05
3.5308e+05
3.5349e+05
3.5392e+05
3.5434e+05
3.5476e+05
3.5518e+05
3.5561e+05
3.5603e+05
3.5645e+05
3.5688e+05
3.573e+05
3.5772e+05
3.5815e+05
3.5856e+05
3.5899e+05
3.5942e+05
3.5985e+05
3.6028e+05
3.607e+05
3.6114e+05
3.6155e+05
3.6197e+05
3.6239e+05
3.6281e+05
3.6324e+05
3.6365e+05
3.6408e+05
3.6448e+05
3.6485e+05
3.6522e+05
3.656e+05
3.6596e+05
3.6633e+05
3.6671e+05
3.6708e+05
3.6747e+05
3.6788e+05
3.6831e+05
3.6876e+05
3.6921e+05
3.6967e+05
3.701e+05
3.7054e+05
3.7098e+05
3.7144e+05
3.7188e+05
3.7233e+05
3.7277e+05
3.7321e+05
3.7365e+05
3.7409e+05
3.7454e+05
3.7496e+05
3.754e+05
3.7582e+05
3.7624e+05
3.7666e+05
3.7707e+05
3.7749e+05
3.7789e+05
3.7832e+05
3.7875e+05
3.7917e+05
3.7962e+05
3.8004e+05
3.8048e+05
3.8091e+05
3.8135e+05
3.818e+05
3.8223e+05
3.8268e+05
3.8313e+05
3.8357e+05
3.8403e+05
3.8445e+05
3.8489e+05
3.8532e+05
3.8577e+05
3.8621e+05
3.8666e+05
3.8711e+05
3.8755e+05
3.8799e+05
3.8843e+05
3.8886e+05
3.893e+05
3.8972e+05
3.9016e+05
3.9058e+05
3.9102e+05
3.9144e+05
3.9187e+05
3.9229e+05
3.9272e+05
3.9315e+05
3.9356e+05
3.9398e+05
3.944e+05
3.9483e+05
3.9526e+05
3.9569e+05
3.9612e+05
3.9654e+05
3.9696e+05
3.9738e+05
3.9779e+05
3.9822e+05
3.9864e+05
3.9906e+05
3.9946e+05
3.9989e+05
4.0032e+05
4.0075e+05
4.012e+05
4.0163e+05
4.0207e+05
4.0249e+05
4.0294e+05
4.0337e+05
4.0381e+05
4.0426e+05
4.0469e+05
4.0513e+05
4.0556e+05
4.0599e+05
4.0641e+05
4.0684e+05
4.0727e+05
4.0768e+05
4.0811e+05
4.0853e+05
4.0895e+05
4.0937e+05
4.098e+05
4.1023e+05
4.1064e+05
4.1108e+05
4.1152e+05
4.1195e+05
4.1238e+05
4.128e+05
4.1323e+05
4.1365e+05
4.1406e+05
4.1449e+05
4.1489e+05
4.1533e+05
4.1575e+05
4.1618e+05
4.1661e+05
4.1704e+05
4.1749e+05
4.1791e+05
4.1835e+05
4.1878e+05
4.192e+05
4.1963e+05
4.2006e+05
4.2049e+05
4.209e+05
4.2134e+05
4.2176e+05
4.222e+05
4.2264e+05
4.2307e+05
4.2349e+05
4.2392e+05
4.2434e+05
4.2476e+05
4.2518e+05
4.2561e+05
4.2603e+05
4.2645e+05
4.2688e+05
4.273e+05
4.2772e+05
4.2813e+05
4.2855e+05
4.2898e+05
4.2939e+05
4.2982e+05
4.3023e+05
4.3066e+05
4.3107e+05
4.315e+05
4.3193e+05
4.3235e+05
4.3279e+05
4.3322e+05
4.3365e+05
4.3408e+05
4.3452e+05
4.3495e+05
4.3538e+05
4.3582e+05
4.3624e+05
4.3667e+05
4.3709e+05
4.3752e+05
4.3795e+05
4.3837e+05
4.3879e+05
4.392e+05
4.3962e+05
4.4005e+05
4.4047e+05
4.409e+05
4.4131e+05
4.4173e+05
4.4215e+05
4.4256e+05
4.43e+05
4.4341e+05
4.4384e+05
4.4427e+05
4.447e+05
4.4512e+05
4.4555e+05
4.4598e+05
4.4641e+05
4.4687e+05
4.4729e+05
4.4773e+05
4.4816e+05
4.4859e+05
4.4903e+05
4.4945e+05
4.4989e+05
4.503e+05
4.5073e+05
4.5116e+05
4.516e+05
4.5204e+05
4.5247e+05
4.529e+05
4.5333e+05
4.5376e+05
4.542e+05
4.5462e+05
4.5505e+05
4.5548e+05
4.5592e+05
4.5635e+05
4.5678e+05
4.5722e+05
4.5764e+05
4.5808e+05
4.5849e+05
4.5892e+05
4.5934e+05
4.5976e+05
4.6019e+05
4.6061e+05
4.6104e+05
4.6146e+05
4.6187e+05
4.6229e+05
4.627e+05
4.6312e+05
4.6354e+05
4.6397e+05
4.6441e+05
4.6483e+05
4.6526e+05
4.6569e+05
4.6611e+05
4.6653e+05
4.6696e+05
4.6739e+05
4.678e+05
4.6823e+05
4.6866e+05
4.6908e+05
4.6952e+05
4.6993e+05
4.7036e+05
4.7076e+05
4.7119e+05
4.7161e+05
4.7203e+05
4.7245e+05
4.7286e+05
4.7328e+05
4.7369e+05
4.741e+05
4.7453e+05
4.7494e+05
4.7537e+05
4.7578e+05
4.7621e+05
4.7663e+05
4.7707e+05
4.775e+05
4.7792e+05
4.7834e+05
4.7876e+05
4.7918e+05
4.796e+05
4.8002e+05
4.8044e+05
4.8086e+05
4.8128e+05
4.817e+05
4.8211e+05
4.8254e+05
4.8297e+05
4.834e+05
4.8383e+05
4.8426e+05
4.8468e+05
4.851e+05
4.8553e+05
4.8595e+05
4.8639e+05
4.8683e+05
4.8725e+05
4.8769e+05
4.8811e+05
4.8854e+05
4.8895e+05
4.8938e+05
4.898e+05
4.9022e+05
4.9066e+05
4.9107e+05
4.915e+05
4.9191e+05
4.9234e+05
4.9276e+05
4.9317e+05
4.9359e+05
4.94e+05
4.9443e+05
4.9485e+05
4.9528e+05
4.9572e+05
4.9614e+05
4.9656e+05
4.9699e+05
4.9741e+05
4.9784e+05
4.9826e+05
4.9869e+05
4.9911e+05
4.9954e+05
4.9997e+05
5.0039e+05
5.0082e+05
5.0124e+05
5.0165e+05
5.0208e+05
5.0249e+05
5.0292e+05
5.0332e+05
5.0376e+05
5.0418e+05
5.046e+05
5.0503e+05
5.0545e+05
5.0588e+05
5.0629e+05
5.0673e+05
5.0715e+05
5.0757e+05
5.0801e+05
5.0842e+05
5.0885e+05
5.0928e+05
5.097e+05
5.1012e+05
5.1054e+05
5.1096e+05
5.1139e+05
5.118e+05
5.1224e+05
5.1265e+05
5.1306e+05
5.1347e+05
5.1388e+05
5.1431e+05
5.1471e+05
5.1514e+05
5.1555e+05
5.1597e+05
5.1639e+05
5.1682e+05
5.1725e+05
5.1767e+05
5.1809e+05
5.1851e+05
5.1892e+05
5.1934e+05
5.1976e+05
5.2018e+05
5.2059e+05
5.2102e+05
5.2144e+05
5.2186e+05
5.2229e+05
5.2271e+05
5.2314e+05
5.2356e+05
5.2398e+05
5.244e+05
5.2481e+05
5.2524e+05
5.2566e+05
5.2607e+05
5.265e+05
5.2691e+05
5.2732e+05
5.2773e+05
5.2815e+05
5.2857e+05
5.2899e+05
5.2942e+05
5.2983e+05
5.3025e+05
5.3065e+05
5.3107e+05
5.3149e+05
5.3189e+05
5.3232e+05
5.3273e+05
5.3315e+05
5.3356e+05
5.3398e+05
5.344e+05
5.3482e+05
5.3524e+05
5.3566e+05
5.3609e+05
5.3652e+05
5.3693e+05
5.3736e+05
5.3778e+05
5.3821e+05
5.3863e+05
5.3905e+05
5.3947e+05
5.3989e+05
5.403e+05
5.4073e+05
5.4115e+05
5.4157e+05
5.4198e+05
5.4241e+05
5.4283e+05
5.4325e+05
5.4367e+05
5.4409e+05
5.4451e+05
5.4492e+05
5.4535e+05
5.4577e+05
5.4618e+05
5.4661e+05
5.4702e+05
5.4743e+05
5.4786e+05
5.4828e+05
5.4872e+05
5.4914e+05
5.4957e+05
5.4999e+05
5.5042e+05
5.5084e+05
5.5128e+05
5.517e+05
5.5212e+05
5.5255e+05
5.5296e+05
5.5338e+05
5.538e+05
5.5422e+05
5.5463e+05
5.5504e+05
5.5546e+05
5.5588e+05
5.563e+05
5.5672e+05
5.5714e+05
5.5756e+05
5.5798e+05
5.5839e+05
5.588e+05
5.5921e+05
5.5964e+05
5.6005e+05
5.6047e+05
5.6089e+05
5.6131e+05
5.6173e+05
5.6214e+05
5.6257e+05
5.6298e+05
5.634e+05
5.6382e+05
5.6424e+05
5.6466e+05
5.6508e+05
5.6551e+05
5.6593e+05
5.6636e+05
5.6678e+05
5.672e+05
5.6761e+05
5.6803e+05
5.6846e+05
5.6888e+05
5.6932e+05
5.6974e+05
5.7016e+05
5.7057e+05
5.71e+05
5.7143e+05
5.7184e+05
5.7227e+05
5.7269e+05
5.7311e+05
5.7353e+05
5.7395e+05
5.7437e+05
5.7478e+05
5.752e+05
5.756e+05
5.7602e+05
5.7644e+05
5.7686e+05
5.7727e+05
5.7768e+05
5.7808e+05
5.7848e+05
5.7888e+05
5.7927e+05
5.7967e+05
5.8007e+05
5.8048e+05
5.809e+05
5.8133e+05
5.8176e+05
5.8219e+05
5.8263e+05
5.8306e+05
5.8349e+05
5.8392e+05
5.8434e+05
5.8476e+05
5.8518e+05
5.8561e+05
5.8603e+05
5.8647e+05
5.8689e+05
5.8732e+05
5.8773e+05
5.8816e+05
5.8858e+05
5.89e+05
5.8944e+05
5.8985e+05
5.9028e+05
5.907e+05
5.9113e+05
5.9156e+05
5.9197e+05
5.924e+05
5.9281e+05
5.9324e+05
5.9366e+05
5.9408e+05
5.9451e+05
5.9492e+05
5.9535e+05
5.9576e+05
5.9618e+05
5.966e+05
5.9702e+05
5.9745e+05
5.9787e+05
5.9829e+05
5.9872e+05
5.9913e+05
5.9957e+05
5.9998e+05
6.0041e+05
6.0083e+05
6.0125e+05
6.0167e+05
6.0208e+05
6.0251e+05
6.0292e+05
6.0335e+05
6.0376e+05
6.0418e+05
6.046e+05
6.05e+05
6.0543e+05
6.0583e+05
6.0625e+05
6.0667e+05
6.0707e+05
6.075e+05
6.0791e+05
6.0834e+05
6.0876e+05
6.0918e+05
6.096e+05
6.1002e+05
6.1043e+05
6.1087e+05
6.1128e+05
6.1171e+05
6.1213e+05
6.1255e+05
6.1297e+05
6.1338e+05
6.1381e+05
6.1422e+05
6.1464e+05
6.1507e+05
6.1547e+05
6.159e+05
6.1632e+05
6.1674e+05
6.1717e+05
6.1759e+05
6.1801e+05
6.1843e+05
6.1884e+05
6.1926e+05
6.1968e+05
6.2012e+05
6.2055e+05
6.2098e+05
6.2141e+05
6.2183e+05
6.2226e+05
6.2268e+05
6.2309e+05
6.2353e+05
6.2394e+05
6.2437e+05
6.2478e+05
6.2521e+05
6.2562e+05
6.2604e+05
6.2646e+05
6.2686e+05
6.2729e+05
6.277e+05
6.2813e+05
6.2856e+05
6.2898e+05
6.2941e+05
6.2983e+05
6.3025e+05
6.3068e+05
6.311e+05
6.3153e+05
6.3196e+05
6.3239e+05
6.3281e+05
6.3324e+05
6.3366e+05
6.3408e+05
6.3451e+05
6.3492e+05
6.3534e+05
6.3576e+05
6.3618e+05
6.3662e+05
6.3702e+05
6.3746e+05
6.3787e+05
6.3829e+05
6.3871e+05
6.3912e+05
6.3955e+05
6.3996e+05
6.4038e+05
6.4079e+05
6.412e+05
6.4161e+05
6.4202e+05
6.4244e+05
6.4285e+05
6.4327e+05
6.4369e+05
6.441e+05
6.4451e+05
6.4493e+05
6.4534e+05
6.4576e+05
6.4617e+05
6.4659e+05
6.47e+05
6.4741e+05
6.4782e+05
6.4823e+05
6.4865e+05
6.4907e+05
6.495e+05
6.4993e+05
