# Supplementary material for: Novel Method to Efficiently Create an mHealth App: Implementation of a Real-Time Electrocardiogram R Peak Detector
Source: JMIR Mhealth Uhealth. 2018 May 22;6(5):e118. doi: 10.2196/mhealth.8429 (PMC5989064; doi:10.2196/mhealth.8429)
Supplement: Multimedia Appendix 2 [file mhealth_v6i5e118_app2.zip › Submission_code/Cleaned database/mitdb/117_ann_qrs_cleaned.txt]

190
599
1007
1409
1835
2250
2678
3106
3530
3959
4383
4801
5240
5674
6099
6551
6984
7432
7872
8321
8769
9210
9651
10080
10520
10930
11347
11761
12180
12623
13066
13502
13955
14389
14842
15284
15715
16153
16581
17023
17453
17892
18348
18775
19227
19675
20108
20544
20984
21421
21856
22300
22736
23172
23619
24048
24489
24904
25336
25757
26173
26614
27037
27477
27897
28338
28779
29203
29648
30051
30487
30911
31346
31788
32231
32685
33118
33571
34006
34457
34890
35329
35761
36186
36630
37069
37503
37945
38375
38803
39221
39661
40085
40517
40958
41391
41830
42253
42694
43117
43544
43969
44383
44812
45231
45664
46094
46524
46969
47399
47825
48262
48689
49135
49572
50007
50440
50863
51303
51722
52151
52578
52985
53416
53841
54269
54697
55126
55560
55988
56404
56827
57245
57661
58103
58537
59001
59446
59898
60342
60786
61240
61679
62134
62567
63012
63437
63869
64301
64716
65138
65566
65976
66401
66820
67250
67669
68094
68528
68937
69366
69794
70217
70658
71074
71509
71927
72360
72793
73215
73654
74082
74516
74953
75377
75803
76219
76636
77069
77475
77898
78320
78726
79146
79554
79970
80382
80795
81226
81642
82073
82495
82928
83351
83776
84206
84627
85043
85468
85880
86305
86725
87156
87592
88021
88473
88900
89335
89768
90192
90638
91064
91507
91933
92381
92824
93265
93698
94141
94574
95002
95438
95851
96283
96707
97131
97559
97975
98401
98820
99237
99671
100100
100540
100980
101420
101860
102280
102710
103140
103560
103980
104400
104830
105270
105700
106130
106560
106990
107420
107840
108270
108700
109120
109550
109970
110400
110820
111250
111670
112090
112510
112930
113350
113780
114200
114640
115050
115480
115900
116310
116730
117160
117570
118000
118410
118840
119260
119680
120110
120520
120950
121360
121770
122190
122600
123030
123440
123870
124300
124710
125130
125560
125970
126400
126820
127240
127660
128080
128500
128910
129330
129740
130150
130570
130990
131420
131850
132270
132700
133110
133530
133940
134360
134780
135200
135640
136070
136500
136940
137360
137790
138230
138660
139100
139530
139970
140420
140830
141280
141710
142140
142560
142980
143400
143820
144250
144670
145110
145550
146000
146440
146870
147300
147740
148160
148590
149000
149440
149880
150300
150760
151180
151620
152060
152490
152930
153360
153790
154240
154660
155090
155510
155930
156360
156780
157210
157630
158060
158490
158910
159340
159770
160200
160620
161050
161480
161890
162320
162740
163160
163580
164000
164420
164840
165250
165680
166100
166530
166960
167390
167820
168240
168680
169090
169510
169930
170340
170770
171190
171620
172040
172470
172900
173300
173730
174150
174590
175010
175450
175890
176300
176720
177130
177550
177960
178380
178800
179220
179660
180080
180510
180940
181380
181810
182250
182700
183140
183590
184030
184470
184900
185330
185760
186200
186620
187060
187480
187900
188320
188750
189150
189570
189980
190390
190800
191210
191640
192050
192480
192900
193310
193740
194160
194590
195010
195440
195870
196270
196700
197120
197560
197980
198420
198850
199280
199710
200140
200570
201010
201440
201870
202290
202720
203150
203570
204000
204420
204830
205250
205670
206080
206490
206910
207330
207750
208170
208610
209030
209460
209900
210330
210770
211190
211620
212060
212490
212940
213360
213800
214230
214680
215120
215550
215980
216400
216830
217260
217680
218110
218540
218970
219400
219820
220260
220680
221110
221530
221950
222380
222800
223240
223650
224090
224510
224930
225360
225790
226230
226650
227080
227530
227940
228370
228800
229220
229660
230080
230520
230960
231370
231790
232180
232590
232980
233370
233770
234170
234580
234980
235410
235830
236250
236680
237100
237540
237950
238390
238810
239240
239660
240090
240510
240920
241350
241760
242180
242600
243040
243470
243900
244340
244760
245190
245630
246050
246480
246910
247340
247760
248190
248620
249050
249480
249900
250330
250760
251180
251610
252040
252480
252900
253340
253760
254180
254600
255020
255450
255860
256280
256690
257090
257500
257880
258260
258630
258990
259340
259680
260020
260360
260690
261020
261330
261540
261900
262240
262580
262920
263270
263610
263970
264330
264700
265080
265460
265860
266270
266690
267120
267550
267980
268410
268850
269260
269690
270120
270540
270950
271350
271750
272120
272490
272870
273240
273620
274000
274390
274810
275220
275660
276080
276530
276960
277410
277840
278290
278720
279170
279600
280050
280480
280920
281360
281800
282240
282680
283120
283560
284000
284430
284860
285300
285720
286160
286560
286980
287390
287800
288210
288620
289040
289450
289880
290300
290740
291160
291580
292010
292440
292880
293300
293740
294160
294600
295030
295470
295900
296340
296770
297200
297630
298050
298470
298900
299320
299740
300160
300590
301020
301440
301870
302280
302700
303120
303530
303950
304360
304780
305190
305620
306040
306450
306880
307290
307710
308120
308530
308940
309380
309810
310240
310680
311090
311530
311950
312380
312820
313240
313680
314100
314540
314960
315390
315820
316230
316670
317100
317530
317960
318380
318810
319220
319630
320040
320460
320870
321290
321720
322130
322560
322990
323420
323850
324260
324680
325110
325530
325960
326370
326800
327220
327640
328070
328490
328920
329340
329780
330200
330620
331040
331460
331890
332300
332730
333140
333560
333980
334400
334820
335240
335670
336090
336500
336930
337340
337760
338180
338600
339020
339450
339880
340310
340750
341180
341610
342050
342480
342920
343350
343780
344210
344630
345060
345480
345900
346310
346730
347160
347580
348010
348430
348860
349280
349700
350120
350530
350960
351380
351800
352230
352650
353080
353490
353920
354340
354760
355180
355610
356030
356450
356880
357300
357720
358150
358560
358990
359420
359850
360280
360700
361140
361550
361970
362390
362810
363240
363650
364080
364480
364850
365220
365600
365960
366330
366710
367080
367470
367880
368310
368760
369210
369670
370100
370540
370980
371440
371880
372330
372770
373210
373650
374090
374540
374960
375400
375820
376240
376660
377070
377490
377890
378320
378750
379170
379620
380040
380480
380910
381350
381800
382230
382680
383130
383570
384030
384450
384890
385320
385770
386210
386660
387110
387550
387990
388430
388860
389300
389720
390160
390580
391020
391440
391870
392290
392720
393150
393560
393980
394400
394830
395260
395690
396120
396540
396960
397380
397790
398220
398640
399060
399460
399890
400320
400750
401200
401630
402070
402490
402940
403370
403810
404260
404690
405130
405560
405990
406410
406840
407270
407680
408110
408530
408950
409370
409800
410230
410640
411080
411520
411950
412380
412800
413230
413650
414060
414490
414890
415330
415750
416180
416610
417040
417490
417910
418350
418780
419200
419630
420060
420490
420900
421340
421760
422200
422640
423070
423490
423920
424340
424760
425180
425610
426030
426450
426880
427300
427720
428130
428550
428980
429390
429820
430230
430660
431070
431500
431930
432350
432790
433220
433650
434080
434520
434950
435380
435820
436240
436670
437090
437520
437950
438370
438790
439200
439620
440050
440470
440900
441310
441730
442150
442560
443000
443410
443840
444270
444700
445120
445550
445980
446410
446870
447290
447730
448160
448590
449030
449450
449890
450300
450730
451160
451600
452040
452470
452900
453330
453760
454200
454620
455050
455480
455920
456350
456780
457220
457640
458080
458490
458920
459340
459760
460190
460610
461040
461460
461870
462290
462700
463120
463540
463970
464410
464830
465260
465690
466110
466530
466960
467390
467800
468230
468660
469080
469520
469930
470360
470760
471190
471610
472030
472450
472860
473280
473690
474100
474530
474940
475370
475780
476210
476630
477070
477500
477920
478340
478760
479180
479600
480020
480440
480860
481280
481700
482110
482540
482970
483400
483830
484260
484680
485100
485530
485950
486390
486830
487250
487690
488110
488540
488950
489380
489800
490220
490660
491070
491500
491910
492340
492760
493170
493590
494000
494430
494850
495280
495720
496140
496560
496990
497410
497840
498260
498690
499110
499540
499970
500390
500820
501240
501650
502080
502490
502920
503320
503760
504180
504600
505030
505450
505880
506290
506730
507150
507570
508010
508420
508850
509280
509700
510120
510540
510960
511390
511800
512240
512650
513060
513470
513880
514310
514710
515140
515550
515970
516390
516820
517250
517670
518090
518510
518920
519340
519760
520180
520590
521020
521440
521860
522290
522710
523140
523560
523980
524400
524810
525240
525660
526070
526500
526910
527320
527730
528150
528570
528990
529420
529830
530250
530650
531070
531490
531890
532320
532730
533150
533560
533980
534400
534820
535240
535660
536090
536520
536930
537360
537780
538210
538630
539050
539470
539890
540300
540730
541150
541570
541980
542410
542830
543250
543670
544090
544510
544920
545350
545770
546180
546610
547020
547430
547860
548280
548720
549140
549570
549990
550420
550840
551280
551700
552120
552550
552960
553380
553800
554220
554630
555040
555460
555880
556300
556720
557140
557560
557980
558390
558800
559210
559640
560050
560470
560890
561310
561730
562140
562570
562980
563400
563820
564240
564660
565080
565510
565930
566360
566780
567200
567610
568030
568460
568880
569320
569740
570160
570570
571000
571430
571840
572270
572690
573110
573530
573950
574370
574780
575200
575600
576020
576440
576860
577270
577680
578080
578480
578880
579270
579670
580070
580480
580900
581330
581760
582190
582630
583060
583490
583920
584340
584760
585180
585610
586030
586470
586890
587320
587730
588160
588580
589000
589440
589850
590280
590700
591130
591560
591970
592400
592810
593240
593660
594080
594510
594920
595350
595760
596180
596600
597020
597450
597870
598290
598720
599130
599570
599980
600410
600830
601250
601670
602080
602510
602920
603350
603760
604180
604600
605000
605430
605830
606250
606670
607070
607500
607910
608340
608760
609180
609600
610020
610430
610870
611280
611710
612130
612550
612970
613380
613810
614220
614640
615070
615470
615900
616320
616740
617170
617590
618010
618430
618840
619260
619680
620120
620550
620980
621410
621830
622260
622680
623090
623530
623940
624370
624780
625210
625620
626040
626460
626860
627290
627700
628130
628560
628980
629410
629830
630250
630680
631100
631530
631960
632390
632810
633240
633660
634080
634510
634920
635340
635760
636180
636620
637020
637460
637870
638290
638710
639120
639550
639960
640380
640790
641200
641610
642020
642440
642850
643270
643690
644100
644510
644930
645340
645760
646170
646590
647000
647410
647820
648230
648650
649070
649500
