# Supplementary material for: Novel Method to Efficiently Create an mHealth App: Implementation of a Real-Time Electrocardiogram R Peak Detector
Source: JMIR Mhealth Uhealth. 2018 May 22;6(5):e118. doi: 10.2196/mhealth.8429 (PMC5989064; doi:10.2196/mhealth.8429)
Supplement: Multimedia Appendix 2 [file mhealth_v6i5e118_app2.zip › Submission_code/Cleaned database/mitdb/118m.hea]

118m 2 360 650000
118m.mat 16+24 200/mV 11 1024 857 8669 0 MLII
118m.mat 16+24 200/mV 11 1024 921 -25621 0 V1
# 69 M 1456 653 x2
# Digoxin, Norpace
# The PVCs are multiform.
#Creator: wfdb2mat
#Source: record mitdb/118
