# Supplementary material for: Novel Method to Efficiently Create an mHealth App: Implementation of a Real-Time Electrocardiogram R Peak Detector
Source: JMIR Mhealth Uhealth. 2018 May 22;6(5):e118. doi: 10.2196/mhealth.8429 (PMC5989064; doi:10.2196/mhealth.8429)
Supplement: Multimedia Appendix 2 [file mhealth_v6i5e118_app2.zip › Submission_code/Cleaned database/mitdb/118_ann_qrs.txt]

14
69
370
675
981
1285
1588
1880
2176
2476
2767
3055
3365
3675
3979
4283
4581
4884
5172
5465
5763
6058
6352
6645
6930
7216
7507
7794
8083
8379
8665
8967
9267
9566
9876
10179
10481
10790
11047
11384
11688
11992
12295
12596
12899
13200
13498
13791
14072
14360
14639
14917
15210
15498
15790
16091
16394
16702
17007
17314
17623
17934
18244
18549
18855
19158
19460
19762
20056
20361
20656
20958
21268
21567
21869
22177
22475
22778
23077
23374
23668
23969
24273
24567
24864
25170
25474
25776
26079
26376
26675
26977
27279
27576
27874
28178
28470
28768
29061
29351
29649
29948
30241
30538
30831
31122
31413
31705
31987
32273
32561
32851
33142
33430
33657
33984
34291
34579
34865
35152
35386
35701
35994
36278
36564
36844
37132
37420
37707
37932
38261
38489
38851
39147
39429
39714
39995
40285
40521
40828
41127
41414
41708
41999
42287
42583
42877
43176
43474
43767
44062
44351
44643
44936
45232
45523
45811
46112
46406
46695
46992
47285
47569
47862
48148
48430
48715
49011
49296
49590
49882
50178
50476
50777
51081
51381
51684
51990
52294
52591
52896
53202
53504
53811
54118
54421
54729
55037
55337
55640
55951
56253
56555
56864
57159
57460
57759
58052
58351
58638
58934
59229
59523
59818
60112
60397
60687
60915
61235
61529
61825
62110
62400
62693
62977
63270
63561
63852
64145
64441
64521
64955
65277
65576
65871
66161
66447
66747
67038
67328
67626
67922
68214
68518
68822
68924
69376
69698
70009
70320
70615
70914
71209
71506
71753
72104
72343
72718
73039
73350
73665
73971
74269
74577
74878
75170
75460
75760
76058
76357
76658
76958
77257
77560
77864
78163
78462
78770
79076
79378
79681
79981
80283
80594
80859
81191
81493
81798
82092
82386
82681
82975
83269
83561
83856
84144
84428
84717
85005
85295
85587
85876
86164
86456
86754
87036
87322
87621
87906
88204
88496
88792
89099
89399
89703
90001
90301
90613
90925
91225
91531
91839
92148
92464
92781
93094
93419
93739
93919
94057
94356
94668
94973
95151
95285
95581
95873
96164
96451
96745
97039
97327
97619
97915
98210
98514
98811
99026
99355
99662
99953
1.0024e+05
1.0054e+05
1.0076e+05
1.0108e+05
1.0138e+05
1.0167e+05
1.0196e+05
1.0225e+05
1.0249e+05
1.0282e+05
1.0314e+05
1.0322e+05
1.0367e+05
1.04e+05
1.043e+05
1.0459e+05
1.049e+05
1.0519e+05
1.0547e+05
1.0578e+05
1.0608e+05
1.0638e+05
1.0667e+05
1.0696e+05
1.0727e+05
1.0757e+05
1.0786e+05
1.0816e+05
1.0845e+05
1.0874e+05
1.0902e+05
1.093e+05
1.0958e+05
1.0982e+05
1.1012e+05
1.1041e+05
1.107e+05
1.1098e+05
1.1127e+05
1.115e+05
1.1182e+05
1.1212e+05
1.1243e+05
1.1272e+05
1.1301e+05
1.1331e+05
1.136e+05
1.139e+05
1.142e+05
1.1449e+05
1.1479e+05
1.1508e+05
1.1538e+05
1.1568e+05
1.1598e+05
1.1628e+05
1.1658e+05
1.1688e+05
1.1718e+05
1.1748e+05
1.1778e+05
1.1807e+05
1.1836e+05
1.1866e+05
1.1895e+05
1.1926e+05
1.1955e+05
1.1985e+05
1.2015e+05
1.2046e+05
1.2076e+05
1.2105e+05
1.2136e+05
1.2166e+05
1.2196e+05
1.2226e+05
1.2256e+05
1.2286e+05
1.2314e+05
1.2343e+05
1.2373e+05
1.2402e+05
1.2431e+05
1.246e+05
1.249e+05
1.252e+05
1.2548e+05
1.257e+05
1.2604e+05
1.2635e+05
1.2665e+05
1.2694e+05
1.2716e+05
1.2747e+05
1.2771e+05
1.2805e+05
1.2828e+05
1.2862e+05
1.2885e+05
1.292e+05
1.295e+05
1.298e+05
1.3e+05
1.3032e+05
1.3062e+05
1.3082e+05
1.3091e+05
1.3119e+05
1.3148e+05
1.3175e+05
1.3203e+05
1.3231e+05
1.3258e+05
1.3285e+05
1.3305e+05
1.3312e+05
1.334e+05
1.3367e+05
1.3394e+05
1.3422e+05
1.3449e+05
1.3477e+05
1.3505e+05
1.3531e+05
1.3558e+05
1.3584e+05
1.3611e+05
1.3637e+05
1.3664e+05
1.369e+05
1.3717e+05
1.3743e+05
1.377e+05
1.3796e+05
1.3824e+05
1.385e+05
1.3876e+05
1.3903e+05
1.3929e+05
1.3956e+05
1.3982e+05
1.4009e+05
1.4035e+05
1.4062e+05
1.4089e+05
1.4115e+05
1.4142e+05
1.4165e+05
1.4194e+05
1.422e+05
1.4246e+05
1.4272e+05
1.4298e+05
1.4323e+05
1.4349e+05
1.4374e+05
1.44e+05
1.4425e+05
1.445e+05
1.4475e+05
1.45e+05
1.4526e+05
1.455e+05
1.4576e+05
1.4601e+05
1.4626e+05
1.465e+05
1.4676e+05
1.4701e+05
1.4726e+05
1.475e+05
1.4775e+05
1.48e+05
1.4824e+05
1.4848e+05
1.4873e+05
1.4897e+05
1.4922e+05
1.4946e+05
1.4971e+05
1.4995e+05
1.502e+05
1.5044e+05
1.5068e+05
1.5093e+05
1.5117e+05
1.5142e+05
1.5166e+05
1.519e+05
1.5214e+05
1.5238e+05
1.5262e+05
1.5286e+05
1.531e+05
1.5334e+05
1.5358e+05
1.5383e+05
1.5407e+05
1.5431e+05
1.5455e+05
1.548e+05
1.5504e+05
1.5529e+05
1.5554e+05
1.5579e+05
1.5603e+05
1.5628e+05
1.5652e+05
1.5676e+05
1.57e+05
1.5725e+05
1.5749e+05
1.5774e+05
1.5798e+05
1.5817e+05
1.5846e+05
1.5872e+05
1.5897e+05
1.5922e+05
1.5947e+05
1.5973e+05
1.5998e+05
1.6023e+05
1.6048e+05
1.6074e+05
1.6099e+05
1.6124e+05
1.6149e+05
1.6168e+05
1.6195e+05
1.622e+05
1.6245e+05
1.627e+05
1.6295e+05
1.632e+05
1.6346e+05
1.6371e+05
1.6397e+05
1.6422e+05
1.6448e+05
1.6474e+05
1.65e+05
1.6526e+05
1.6552e+05
1.6578e+05
1.6596e+05
1.6622e+05
1.6653e+05
1.6681e+05
1.6707e+05
1.6734e+05
1.676e+05
1.6787e+05
1.6814e+05
1.684e+05
1.6867e+05
1.6892e+05
1.6919e+05
1.6945e+05
1.6971e+05
1.6997e+05
1.7022e+05
1.7048e+05
1.7074e+05
1.71e+05
1.7126e+05
1.7151e+05
1.7178e+05
1.7204e+05
1.723e+05
1.7256e+05
1.7282e+05
1.7308e+05
1.7333e+05
1.736e+05
1.7385e+05
1.7411e+05
1.7436e+05
1.7462e+05
1.7486e+05
1.7512e+05
1.7538e+05
1.7564e+05
1.759e+05
1.7616e+05
1.7641e+05
1.7666e+05
1.7694e+05
1.772e+05
1.7746e+05
1.7772e+05
1.7789e+05
1.782e+05
1.785e+05
1.7877e+05
1.7903e+05
1.7929e+05
1.7956e+05
1.7978e+05
1.8007e+05
1.8027e+05
1.806e+05
1.8086e+05
1.8112e+05
1.8139e+05
1.8165e+05
1.819e+05
1.8216e+05
1.8241e+05
1.8268e+05
1.8295e+05
1.832e+05
1.8346e+05
1.8372e+05
1.8398e+05
1.8419e+05
1.8448e+05
1.8474e+05
1.85e+05
1.8526e+05
1.8554e+05
1.8578e+05
1.8603e+05
1.8628e+05
1.8647e+05
1.8676e+05
1.8701e+05
1.8727e+05
1.8753e+05
1.8777e+05
1.8802e+05
1.8828e+05
1.8853e+05
1.8878e+05
1.8903e+05
1.8927e+05
1.8952e+05
1.8977e+05
1.9002e+05
1.9027e+05
1.9052e+05
1.9076e+05
1.9094e+05
1.9122e+05
1.9148e+05
1.9173e+05
1.9198e+05
1.9223e+05
1.9248e+05
1.9272e+05
1.9297e+05
1.9322e+05
1.9345e+05
1.9372e+05
1.9397e+05
1.9424e+05
1.945e+05
1.9476e+05
1.9502e+05
1.9529e+05
1.9555e+05
1.9581e+05
1.9608e+05
1.9634e+05
1.9661e+05
1.9688e+05
1.9715e+05
1.9742e+05
1.9769e+05
1.9796e+05
1.9823e+05
1.985e+05
1.9877e+05
1.9905e+05
1.9932e+05
1.996e+05
1.9979e+05
2.001e+05
2.0038e+05
2.0058e+05
2.0089e+05
2.0117e+05
2.0144e+05
2.0172e+05
2.02e+05
2.0227e+05
2.0255e+05
2.0284e+05
2.0312e+05
2.034e+05
2.0369e+05
2.0397e+05
2.0425e+05
2.0442e+05
2.0481e+05
2.0509e+05
2.0538e+05
2.0565e+05
2.0593e+05
2.0621e+05
2.0649e+05
2.0677e+05
2.0705e+05
2.0734e+05
2.0761e+05
2.0789e+05
2.0817e+05
2.0844e+05
2.0872e+05
2.09e+05
2.0928e+05
2.0955e+05
2.0983e+05
2.101e+05
2.1038e+05
2.1066e+05
2.1094e+05
2.1122e+05
2.1149e+05
2.1176e+05
2.1202e+05
2.123e+05
2.1257e+05
2.1283e+05
2.131e+05
2.1338e+05
2.1364e+05
2.1392e+05
2.142e+05
2.1447e+05
2.1474e+05
2.1502e+05
2.153e+05
2.1559e+05
2.1586e+05
2.1614e+05
2.1642e+05
2.167e+05
2.1698e+05
2.1718e+05
2.1749e+05
2.1776e+05
2.1804e+05
2.1832e+05
2.1859e+05
2.1886e+05
2.1914e+05
2.1941e+05
2.1968e+05
2.1996e+05
2.2024e+05
2.2051e+05
2.2078e+05
2.2107e+05
2.2133e+05
2.2161e+05
2.2188e+05
2.2216e+05
2.2243e+05
2.227e+05
2.2297e+05
2.2325e+05
2.2352e+05
2.2379e+05
2.2407e+05
2.2434e+05
2.2462e+05
2.249e+05
2.2517e+05
2.2544e+05
2.2572e+05
2.26e+05
2.2627e+05
2.2646e+05
2.2677e+05
2.2705e+05
2.2732e+05
2.2759e+05
2.2787e+05
2.2813e+05
2.284e+05
2.2867e+05
2.2895e+05
2.2922e+05
2.295e+05
2.2977e+05
2.3005e+05
2.3033e+05
2.306e+05
2.3088e+05
2.3116e+05
2.3143e+05
2.317e+05
2.3198e+05
2.3226e+05
2.3252e+05
2.328e+05
2.3308e+05
2.3336e+05
2.3363e+05
2.3391e+05
2.3419e+05
2.3446e+05
2.3475e+05
2.3495e+05
2.3526e+05
2.3554e+05
2.3582e+05
2.361e+05
2.3638e+05
2.3665e+05
2.3693e+05
2.3722e+05
2.375e+05
2.3779e+05
2.3808e+05
2.3836e+05
2.3865e+05
2.3894e+05
2.3923e+05
2.3942e+05
2.3974e+05
2.4003e+05
2.4031e+05
2.4053e+05
2.4088e+05
2.4117e+05
2.4147e+05
2.4178e+05
2.4208e+05
2.4238e+05
2.4269e+05
2.43e+05
2.4331e+05
2.4362e+05
2.4394e+05
2.4424e+05
2.4455e+05
2.4486e+05
2.4517e+05
2.4547e+05
2.4579e+05
2.4609e+05
2.4639e+05
2.4669e+05
2.4699e+05
2.4729e+05
2.4759e+05
2.4789e+05
2.4819e+05
2.4848e+05
2.4878e+05
2.491e+05
2.4941e+05
2.4972e+05
2.5004e+05
2.5036e+05
2.5068e+05
2.51e+05
2.5132e+05
2.5163e+05
2.5195e+05
2.5225e+05
2.5256e+05
2.5287e+05
2.5317e+05
2.5337e+05
2.5372e+05
2.5402e+05
2.5433e+05
2.5464e+05
2.5496e+05
2.5528e+05
2.556e+05
2.5592e+05
2.5623e+05
2.5655e+05
2.5687e+05
2.5718e+05
2.5749e+05
2.5781e+05
2.5812e+05
2.5843e+05
2.5875e+05
2.5906e+05
2.5937e+05
2.5968e+05
2.5999e+05
2.6029e+05
2.606e+05
2.609e+05
2.6112e+05
2.6148e+05
2.6178e+05
2.6208e+05
2.6239e+05
2.626e+05
2.6292e+05
2.6322e+05
2.6342e+05
2.6373e+05
2.6396e+05
2.6429e+05
2.6458e+05
2.6486e+05
2.6514e+05
2.6543e+05
2.657e+05
2.6598e+05
2.6625e+05
2.6654e+05
2.6681e+05
2.6708e+05
2.6737e+05
2.6764e+05
2.6782e+05
2.6818e+05
2.6846e+05
2.6872e+05
2.6899e+05
2.6922e+05
2.6926e+05
2.6951e+05
2.6971e+05
2.6978e+05
2.7005e+05
2.7032e+05
2.7059e+05
2.7086e+05
2.7112e+05
2.714e+05
2.7167e+05
2.7193e+05
2.7219e+05
2.7241e+05
2.7271e+05
2.7298e+05
2.7325e+05
2.7352e+05
2.7378e+05
2.7397e+05
2.7427e+05
2.7454e+05
2.7481e+05
2.7507e+05
2.7534e+05
2.7555e+05
2.7585e+05
2.7613e+05
2.764e+05
2.7667e+05
2.7693e+05
2.7719e+05
2.7746e+05
2.7768e+05
2.7798e+05
2.7824e+05
2.785e+05
2.7876e+05
2.7902e+05
2.7925e+05
2.7954e+05
2.798e+05
2.8007e+05
2.8035e+05
2.8062e+05
2.8089e+05
2.8117e+05
2.8144e+05
2.8172e+05
2.82e+05
2.8229e+05
2.8257e+05
2.8285e+05
2.8314e+05
2.8343e+05
2.8372e+05
2.8401e+05
2.843e+05
2.8458e+05
2.8487e+05
2.8516e+05
2.8545e+05
2.8573e+05
2.8602e+05
2.8631e+05
2.8653e+05
2.8684e+05
2.8714e+05
2.8743e+05
2.8773e+05
2.8802e+05
2.8831e+05
2.886e+05
2.889e+05
2.8919e+05
2.8949e+05
2.8979e+05
2.9009e+05
2.9038e+05
2.9068e+05
2.9098e+05
2.9127e+05
2.9156e+05
2.9185e+05
2.9207e+05
2.9237e+05
2.9265e+05
2.9292e+05
2.9321e+05
2.9348e+05
2.9376e+05
2.9405e+05
2.9433e+05
2.9461e+05
2.949e+05
2.9519e+05
2.9548e+05
2.9577e+05
2.9606e+05
2.9634e+05
2.9664e+05
2.9693e+05
2.9722e+05
2.9752e+05
2.9781e+05
2.9811e+05
2.984e+05
2.987e+05
2.9899e+05
2.9929e+05
2.9958e+05
2.9969e+05
3.0015e+05
3.0047e+05
3.0078e+05
3.0109e+05
3.0138e+05
3.0167e+05
3.0196e+05
3.0224e+05
3.0253e+05
3.0282e+05
3.0311e+05
3.034e+05
3.0368e+05
3.0396e+05
3.0424e+05
3.0452e+05
3.048e+05
3.0508e+05
3.0536e+05
3.0558e+05
3.0602e+05
3.0632e+05
3.066e+05
3.0689e+05
3.071e+05
3.074e+05
3.0768e+05
3.0795e+05
3.0823e+05
3.085e+05
3.0878e+05
3.0905e+05
3.0932e+05
3.0954e+05
3.0982e+05
3.101e+05
3.1038e+05
3.1066e+05
3.1075e+05
3.1115e+05
3.1146e+05
3.1174e+05
3.1202e+05
3.1229e+05
3.1256e+05
3.1284e+05
3.1312e+05
3.1339e+05
3.1367e+05
3.1395e+05
3.1416e+05
3.1446e+05
3.1476e+05
3.1504e+05
3.1533e+05
3.1562e+05
3.159e+05
3.1619e+05
3.1647e+05
3.1676e+05
3.1703e+05
3.1732e+05
3.176e+05
3.1789e+05
3.1818e+05
3.1846e+05
3.1875e+05
3.1904e+05
3.1933e+05
3.1955e+05
3.1992e+05
3.2024e+05
3.2055e+05
3.2086e+05
3.2116e+05
3.2146e+05
3.2176e+05
3.2204e+05
3.2233e+05
3.2262e+05
3.2291e+05
3.232e+05
3.235e+05
3.2379e+05
3.2408e+05
3.2437e+05
3.2467e+05
3.2496e+05
3.2525e+05
3.2553e+05
3.2582e+05
3.2611e+05
3.264e+05
3.267e+05
3.2699e+05
3.2728e+05
3.2757e+05
3.2786e+05
3.2816e+05
3.2844e+05
3.2873e+05
3.2901e+05
3.293e+05
3.2959e+05
3.2988e+05
3.3011e+05
3.3054e+05
3.3089e+05
3.312e+05
3.3148e+05
3.3177e+05
3.3206e+05
3.3234e+05
3.3264e+05
3.3292e+05
3.332e+05
3.3349e+05
3.3378e+05
3.3407e+05
3.3435e+05
3.3464e+05
3.3492e+05
3.3521e+05
3.355e+05
3.3578e+05
3.3607e+05
3.3636e+05
3.3664e+05
3.3693e+05
3.3721e+05
3.3749e+05
3.3778e+05
3.3806e+05
3.3835e+05
3.3863e+05
3.3892e+05
3.3919e+05
3.3941e+05
3.3971e+05
3.4e+05
3.4026e+05
3.4055e+05
3.4082e+05
3.411e+05
3.4138e+05
3.4166e+05
3.4193e+05
3.4221e+05
3.425e+05
3.4272e+05
3.4315e+05
3.4346e+05
3.4374e+05
3.4402e+05
3.4429e+05
3.4457e+05
3.4484e+05
3.4507e+05
3.4537e+05
3.4566e+05
3.4586e+05
3.462e+05
3.4649e+05
3.4677e+05
3.4705e+05
3.4732e+05
3.476e+05
3.4788e+05
3.4816e+05
3.4846e+05
3.4873e+05
3.4901e+05
3.4929e+05
3.4957e+05
3.4986e+05
3.5015e+05
3.5044e+05
3.5071e+05
3.5094e+05
3.5124e+05
3.5153e+05
3.5182e+05
3.521e+05
3.5238e+05
3.5265e+05
3.5293e+05
3.5321e+05
3.535e+05
3.5377e+05
3.5405e+05
3.5429e+05
3.546e+05
3.549e+05
3.5518e+05
3.5546e+05
3.5574e+05
3.5603e+05
3.563e+05
3.5658e+05
3.5686e+05
3.5714e+05
3.5742e+05
3.577e+05
3.5798e+05
3.5826e+05
3.5854e+05
3.5882e+05
3.591e+05
3.5928e+05
3.5966e+05
3.5995e+05
3.6024e+05
3.6052e+05
3.608e+05
3.6108e+05
3.6136e+05
3.6165e+05
3.6187e+05
3.6218e+05
3.625e+05
3.628e+05
3.631e+05
3.634e+05
3.637e+05
3.6399e+05
3.643e+05
3.6459e+05
3.6489e+05
3.6519e+05
3.6548e+05
3.6578e+05
3.6608e+05
3.6618e+05
3.6664e+05
3.6694e+05
3.6724e+05
3.6754e+05
3.6783e+05
3.6813e+05
3.6842e+05
3.687e+05
3.6899e+05
3.6928e+05
3.6957e+05
3.6986e+05
3.7015e+05
3.7044e+05
3.7073e+05
3.7102e+05
3.7131e+05
3.716e+05
3.7188e+05
3.7217e+05
3.7245e+05
3.7273e+05
3.7301e+05
3.7329e+05
3.7357e+05
3.7385e+05
3.7414e+05
3.7443e+05
3.7471e+05
3.75e+05
3.7529e+05
3.7558e+05
3.7588e+05
3.7616e+05
3.7645e+05
3.7674e+05
3.7696e+05
3.7728e+05
3.7758e+05
3.7787e+05
3.7817e+05
3.7846e+05
3.7875e+05
3.7904e+05
3.7914e+05
3.7958e+05
3.7989e+05
3.8019e+05
3.8048e+05
3.8077e+05
3.8107e+05
3.8136e+05
3.8164e+05
3.8193e+05
3.8221e+05
3.825e+05
3.8279e+05
3.8308e+05
3.8337e+05
3.8367e+05
3.8396e+05
3.8426e+05
3.8456e+05
3.8486e+05
3.8515e+05
3.8544e+05
3.8574e+05
3.8603e+05
3.8633e+05
3.8661e+05
3.8692e+05
3.8721e+05
3.875e+05
3.878e+05
3.8809e+05
3.8838e+05
3.8867e+05
3.8897e+05
3.8925e+05
3.8954e+05
3.8982e+05
3.9011e+05
3.9039e+05
3.9068e+05
3.9096e+05
3.9124e+05
3.9152e+05
3.918e+05
3.9209e+05
3.9237e+05
3.9267e+05
3.9296e+05
3.9325e+05
3.9354e+05
3.9384e+05
3.9414e+05
3.9443e+05
3.9474e+05
3.9503e+05
3.9533e+05
3.9563e+05
3.9593e+05
3.9623e+05
3.9652e+05
3.968e+05
3.971e+05
3.974e+05
3.9769e+05
3.9798e+05
3.9827e+05
3.9857e+05
3.9886e+05
3.9916e+05
3.9937e+05
3.9967e+05
3.9998e+05
4.0026e+05
4.0057e+05
4.0087e+05
4.0116e+05
4.0146e+05
4.0178e+05
4.0207e+05
4.0237e+05
4.0267e+05
4.0296e+05
4.0326e+05
4.0356e+05
4.0385e+05
4.0414e+05
4.0445e+05
4.0475e+05
4.0504e+05
4.0534e+05
4.0564e+05
4.0594e+05
4.0624e+05
4.0653e+05
4.0675e+05
4.0707e+05
4.0737e+05
4.0768e+05
4.0798e+05
4.0827e+05
4.0858e+05
4.0887e+05
4.0917e+05
4.0948e+05
4.0957e+05
4.1002e+05
4.1034e+05
4.1065e+05
4.1096e+05
4.1125e+05
4.1156e+05
4.1186e+05
4.1216e+05
4.1247e+05
4.1277e+05
4.1307e+05
4.1337e+05
4.1368e+05
4.1398e+05
4.1428e+05
4.1459e+05
4.1489e+05
4.1519e+05
4.155e+05
4.158e+05
4.161e+05
4.1641e+05
4.1671e+05
4.17e+05
4.173e+05
4.176e+05
4.1789e+05
4.1819e+05
4.185e+05
4.1879e+05
4.1908e+05
4.1938e+05
4.1968e+05
4.1996e+05
4.2025e+05
4.2054e+05
4.2083e+05
4.2112e+05
4.2141e+05
4.217e+05
4.2198e+05
4.2227e+05
4.2251e+05
4.2282e+05
4.231e+05
4.2339e+05
4.2367e+05
4.2395e+05
4.2418e+05
4.2448e+05
4.2477e+05
4.2504e+05
4.2532e+05
4.2559e+05
4.2586e+05
4.2614e+05
4.2642e+05
4.267e+05
4.2698e+05
4.2727e+05
4.2756e+05
4.2784e+05
4.2814e+05
4.2842e+05
4.2871e+05
4.29e+05
4.2928e+05
4.2957e+05
4.2986e+05
4.3014e+05
4.3042e+05
4.3065e+05
4.3098e+05
4.3128e+05
4.3157e+05
4.3186e+05
4.3215e+05
4.3244e+05
4.3274e+05
4.3303e+05
4.3333e+05
4.3363e+05
4.3392e+05
4.3422e+05
4.3452e+05
4.3482e+05
4.3512e+05
4.3541e+05
4.3571e+05
4.3601e+05
4.3631e+05
4.366e+05
4.369e+05
4.372e+05
4.375e+05
4.3781e+05
4.3811e+05
4.3841e+05
4.3872e+05
4.3902e+05
4.3932e+05
4.3962e+05
4.3992e+05
4.4023e+05
4.4054e+05
4.4082e+05
4.4113e+05
4.4143e+05
4.4172e+05
4.4203e+05
4.4232e+05
4.4261e+05
4.4291e+05
4.4321e+05
4.435e+05
4.4379e+05
4.4408e+05
4.4436e+05
4.4466e+05
4.4495e+05
4.4523e+05
4.4552e+05
4.4579e+05
4.4609e+05
4.4638e+05
4.4667e+05
4.4695e+05
4.4724e+05
4.4752e+05
4.4773e+05
4.4804e+05
4.4833e+05
4.4861e+05
4.4891e+05
4.492e+05
4.495e+05
4.4979e+05
4.5008e+05
4.5037e+05
4.5067e+05
4.5098e+05
4.5127e+05
4.5157e+05
4.5188e+05
4.5218e+05
4.5248e+05
4.5278e+05
4.5309e+05
4.534e+05
4.537e+05
4.5402e+05
4.5432e+05
4.5463e+05
4.5494e+05
4.5525e+05
4.5556e+05
4.5587e+05
4.5618e+05
4.5649e+05
4.568e+05
4.5711e+05
4.5742e+05
4.5774e+05
4.5805e+05
4.5836e+05
4.5866e+05
4.5897e+05
4.5927e+05
4.5957e+05
4.5988e+05
4.6018e+05
4.6048e+05
4.6079e+05
4.6109e+05
4.6139e+05
4.6169e+05
4.62e+05
4.623e+05
4.6261e+05
4.6291e+05
4.6321e+05
4.6351e+05
4.6381e+05
4.641e+05
4.6439e+05
4.6469e+05
4.6498e+05
4.6527e+05
4.6558e+05
4.6587e+05
4.6617e+05
4.6647e+05
4.6677e+05
4.6707e+05
4.6736e+05
4.6767e+05
4.6796e+05
4.6825e+05
4.6856e+05
4.6885e+05
4.6914e+05
4.6944e+05
4.6974e+05
4.7003e+05
4.7032e+05
4.7063e+05
4.7092e+05
4.7122e+05
4.7153e+05
4.7183e+05
4.7213e+05
4.7244e+05
4.7273e+05
4.7304e+05
4.7333e+05
4.7363e+05
4.7393e+05
4.7424e+05
4.7454e+05
4.7485e+05
4.7515e+05
4.7546e+05
4.7578e+05
4.7608e+05
4.7639e+05
4.767e+05
4.7701e+05
4.7732e+05
4.7763e+05
4.7794e+05
4.7825e+05
4.7856e+05
4.7887e+05
4.7918e+05
4.795e+05
4.7981e+05
4.7988e+05
4.8037e+05
4.8069e+05
4.8099e+05
4.8129e+05
4.8158e+05
4.8188e+05
4.8215e+05
4.8244e+05
4.8268e+05
4.83e+05
4.833e+05
4.836e+05
4.839e+05
4.842e+05
4.8451e+05
4.848e+05
4.851e+05
4.854e+05
4.857e+05
4.8599e+05
4.863e+05
4.8659e+05
4.8689e+05
4.8719e+05
4.8749e+05
4.8779e+05
4.8808e+05
4.8839e+05
4.8863e+05
4.8898e+05
4.8911e+05
4.8919e+05
4.8958e+05
4.8988e+05
4.902e+05
4.9051e+05
4.9081e+05
4.9112e+05
4.9143e+05
4.9166e+05
4.9202e+05
4.9236e+05
4.9268e+05
4.93e+05
4.9332e+05
4.9364e+05
4.9395e+05
4.9426e+05
4.9457e+05
4.9489e+05
4.952e+05
4.9551e+05
4.9583e+05
4.9614e+05
4.9646e+05
4.9678e+05
4.97e+05
4.9738e+05
4.9771e+05
4.979e+05
4.9835e+05
4.9866e+05
4.9898e+05
4.9921e+05
4.9958e+05
4.9991e+05
5.0023e+05
5.0055e+05
5.0088e+05
5.012e+05
5.0152e+05
5.0184e+05
5.0216e+05
5.0248e+05
5.0278e+05
5.031e+05
5.0333e+05
5.037e+05
5.0404e+05
5.0436e+05
5.0468e+05
5.05e+05
5.0532e+05
5.0563e+05
5.0595e+05
5.0625e+05
5.0656e+05
5.0687e+05
5.071e+05
5.0746e+05
5.0776e+05
5.0808e+05
5.0839e+05
5.0861e+05
5.0895e+05
5.0926e+05
5.0956e+05
5.0987e+05
5.1009e+05
5.1044e+05
5.1074e+05
5.1105e+05
5.1136e+05
5.1166e+05
5.1196e+05
5.1226e+05
5.1249e+05
5.1284e+05
5.1315e+05
5.1346e+05
5.1369e+05
5.1404e+05
5.1435e+05
5.1466e+05
5.1489e+05
5.1524e+05
5.1556e+05
5.1587e+05
5.1618e+05
5.1649e+05
5.168e+05
5.1711e+05
5.1741e+05
5.1772e+05
5.1803e+05
5.1833e+05
5.1865e+05
5.1896e+05
5.1927e+05
5.1959e+05
5.199e+05
5.2021e+05
5.2052e+05
5.2083e+05
5.2114e+05
5.2146e+05
5.2178e+05
5.2209e+05
5.224e+05
5.2273e+05
5.2304e+05
5.2334e+05
5.2366e+05
5.2397e+05
5.2428e+05
5.2458e+05
5.2489e+05
5.252e+05
5.2551e+05
5.2582e+05
5.2612e+05
5.2643e+05
5.2674e+05
5.2704e+05
5.2736e+05
5.2767e+05
5.2797e+05
5.2828e+05
5.2859e+05
5.2889e+05
5.2919e+05
5.2949e+05
5.2979e+05
5.301e+05
5.3039e+05
5.307e+05
5.3101e+05
5.313e+05
5.3162e+05
5.318e+05
5.3221e+05
5.3251e+05
5.3281e+05
5.3311e+05
5.3341e+05
5.3371e+05
5.3401e+05
5.3431e+05
5.3462e+05
5.3493e+05
5.3523e+05
5.3553e+05
5.3584e+05
5.3615e+05
5.3646e+05
5.3677e+05
5.3707e+05
5.3738e+05
5.3769e+05
5.3799e+05
5.3829e+05
5.386e+05
5.3891e+05
5.3922e+05
5.3954e+05
5.3985e+05
5.4016e+05
5.4048e+05
5.4079e+05
5.4111e+05
5.4141e+05
5.4172e+05
5.4204e+05
5.4234e+05
5.4266e+05
5.4298e+05
5.4328e+05
5.436e+05
5.4391e+05
5.4421e+05
5.4453e+05
5.4484e+05
5.4514e+05
5.4545e+05
5.4576e+05
5.4606e+05
5.4637e+05
5.4668e+05
5.4698e+05
5.4729e+05
5.4759e+05
5.479e+05
5.482e+05
5.485e+05
5.4881e+05
5.4911e+05
5.4942e+05
5.4972e+05
5.4994e+05
5.5026e+05
5.5057e+05
5.5087e+05
5.5118e+05
5.5149e+05
5.5179e+05
5.5209e+05
5.524e+05
5.527e+05
5.53e+05
5.5331e+05
5.536e+05
5.5391e+05
5.5421e+05
5.545e+05
5.548e+05
5.551e+05
5.5539e+05
5.557e+05
5.5599e+05
5.5629e+05
5.5659e+05
5.5679e+05
5.5708e+05
5.5746e+05
5.5777e+05
5.5809e+05
5.584e+05
5.587e+05
5.5901e+05
5.5931e+05
5.5961e+05
5.5991e+05
5.6022e+05
5.6052e+05
5.6082e+05
5.6113e+05
5.6143e+05
5.6174e+05
5.6204e+05
5.6233e+05
5.6263e+05
5.6293e+05
5.6323e+05
5.6352e+05
5.638e+05
5.6402e+05
5.6434e+05
5.6463e+05
5.6492e+05
5.6522e+05
5.6552e+05
5.6582e+05
5.6614e+05
5.6644e+05
5.6674e+05
5.6706e+05
5.6737e+05
5.6767e+05
5.6798e+05
5.6828e+05
5.6858e+05
5.6889e+05
5.6919e+05
5.6949e+05
5.698e+05
5.7012e+05
5.7043e+05
5.7074e+05
5.7106e+05
5.7126e+05
5.7167e+05
5.7192e+05
5.7229e+05
5.7259e+05
5.729e+05
5.7321e+05
5.7351e+05
5.7382e+05
5.7412e+05
5.7444e+05
5.7475e+05
5.7506e+05
5.7537e+05
5.7568e+05
5.76e+05
5.763e+05
5.7661e+05
5.7692e+05
5.7723e+05
5.7754e+05
5.7785e+05
5.7816e+05
5.7847e+05
5.7878e+05
5.7909e+05
5.7923e+05
5.794e+05
5.797e+05
5.8001e+05
5.8031e+05
5.8061e+05
5.8091e+05
5.812e+05
5.815e+05
5.818e+05
5.8208e+05
5.8231e+05
5.8262e+05
5.8292e+05
5.8321e+05
5.835e+05
5.8378e+05
5.8402e+05
5.8432e+05
5.8461e+05
5.8489e+05
5.8508e+05
5.8516e+05
5.8542e+05
5.8569e+05
5.8595e+05
5.8621e+05
5.8647e+05
5.8674e+05
5.8699e+05
5.8724e+05
5.875e+05
5.8776e+05
5.8801e+05
5.8826e+05
5.885e+05
5.8858e+05
5.8875e+05
5.89e+05
5.8924e+05
5.8949e+05
5.8973e+05
5.8998e+05
5.9021e+05
5.9045e+05
5.9058e+05
5.907e+05
5.9094e+05
5.9118e+05
5.9142e+05
5.9166e+05
5.9191e+05
5.9216e+05
5.924e+05
5.9265e+05
5.929e+05
5.9314e+05
5.9338e+05
5.9363e+05
5.9387e+05
5.9411e+05
5.9435e+05
5.9459e+05
5.9483e+05
5.9508e+05
5.9532e+05
5.9557e+05
5.9581e+05
5.9605e+05
5.963e+05
5.9654e+05
5.9679e+05
5.9703e+05
5.9727e+05
5.9752e+05
5.9776e+05
5.98e+05
5.9824e+05
5.9849e+05
5.9874e+05
5.9898e+05
5.9922e+05
5.9941e+05
5.9969e+05
5.9994e+05
6.0018e+05
6.0044e+05
6.0068e+05
6.0093e+05
6.0117e+05
6.0143e+05
6.0167e+05
6.0192e+05
6.0217e+05
6.0242e+05
6.0267e+05
6.0292e+05
6.0316e+05
6.0341e+05
6.0366e+05
6.0391e+05
6.0416e+05
6.0442e+05
6.0467e+05
6.0492e+05
6.0517e+05
6.0543e+05
6.0568e+05
6.0594e+05
6.0618e+05
6.0644e+05
6.0669e+05
6.0693e+05
6.0719e+05
6.0744e+05
6.0769e+05
6.0794e+05
6.082e+05
6.0846e+05
6.0871e+05
6.0896e+05
6.0922e+05
6.0947e+05
6.0973e+05
6.0998e+05
6.1024e+05
6.1049e+05
6.1074e+05
6.11e+05
6.1125e+05
6.1151e+05
6.1176e+05
6.1201e+05
6.1221e+05
6.1263e+05
6.1289e+05
6.1316e+05
6.1342e+05
6.1367e+05
6.1392e+05
6.1418e+05
6.1443e+05
6.1468e+05
6.1493e+05
6.1512e+05
6.154e+05
6.1565e+05
6.1591e+05
6.1616e+05
6.1636e+05
6.1664e+05
6.169e+05
6.1716e+05
6.1741e+05
6.1767e+05
6.1792e+05
6.1818e+05
6.1843e+05
6.1869e+05
6.1894e+05
6.192e+05
6.1945e+05
6.197e+05
6.1995e+05
6.2021e+05
6.2046e+05
6.2071e+05
6.2095e+05
6.2121e+05
6.2146e+05
6.2159e+05
6.2171e+05
6.2197e+05
6.2207e+05
6.2222e+05
6.2246e+05
6.2271e+05
6.2296e+05
6.2321e+05
6.2345e+05
6.237e+05
6.2395e+05
6.2413e+05
6.2442e+05
6.2467e+05
6.2493e+05
6.2518e+05
6.2544e+05
6.2569e+05
6.2595e+05
6.2621e+05
6.2647e+05
6.2672e+05
6.2697e+05
6.2723e+05
6.2741e+05
6.2759e+05
6.2785e+05
6.2811e+05
6.2836e+05
6.2861e+05
6.2887e+05
6.2912e+05
6.2938e+05
6.2962e+05
6.2988e+05
6.3012e+05
6.3037e+05
6.3063e+05
6.3088e+05
6.3113e+05
6.3139e+05
6.3164e+05
6.3189e+05
6.3215e+05
6.324e+05
6.3265e+05
6.3291e+05
6.3316e+05
6.3342e+05
6.3367e+05
6.3393e+05
6.3419e+05
6.3444e+05
6.347e+05
6.3496e+05
6.3522e+05
6.3547e+05
6.3573e+05
6.3599e+05
6.3625e+05
6.3651e+05
6.3678e+05
6.3703e+05
6.3729e+05
6.3748e+05
6.379e+05
6.3817e+05
6.3843e+05
6.3869e+05
6.3894e+05
6.392e+05
6.394e+05
6.3968e+05
6.3993e+05
6.4019e+05
6.4044e+05
6.4063e+05
6.4092e+05
6.4117e+05
6.4142e+05
6.4168e+05
6.4193e+05
6.4218e+05
6.4243e+05
6.4269e+05
6.4294e+05
6.4319e+05
6.4345e+05
6.4372e+05
6.4397e+05
6.4423e+05
6.4448e+05
6.4474e+05
6.4499e+05
6.4525e+05
6.4551e+05
6.4577e+05
6.4603e+05
6.4625e+05
6.4654e+05
6.468e+05
6.4706e+05
6.4732e+05
6.4752e+05
6.478e+05
6.4807e+05
6.4833e+05
6.486e+05
6.4879e+05
6.4923e+05
6.4943e+05
6.4974e+05
