# Supplementary material for: Novel Method to Efficiently Create an mHealth App: Implementation of a Real-Time Electrocardiogram R Peak Detector
Source: JMIR Mhealth Uhealth. 2018 May 22;6(5):e118. doi: 10.2196/mhealth.8429 (PMC5989064; doi:10.2196/mhealth.8429)
Supplement: Multimedia Appendix 2 [file mhealth_v6i5e118_app2.zip › Submission_code/Cleaned database/mitdb/118_ann_qrs_cleaned.txt]

69
370
675
981
1285
1588
1880
2176
2476
2767
3055
3365
3675
3979
4283
4581
4884
5172
5465
5763
6058
6352
6645
6930
7216
7507
7794
8083
8379
8665
8967
9267
9566
9876
10179
10481
10790
11047
11384
11688
11992
12295
12596
12899
13200
13498
13791
14072
14360
14639
14917
15210
15498
15790
16091
16394
16702
17007
17314
17623
17934
18244
18549
18855
19158
19460
19762
20056
20361
20656
20958
21268
21567
21869
22177
22475
22778
23077
23374
23668
23969
24273
24567
24864
25170
25474
25776
26079
26376
26675
26977
27279
27576
27874
28178
28470
28768
29061
29351
29649
29948
30241
30538
30831
31122
31413
31705
31987
32273
32561
32851
33142
33430
33657
33984
34291
34579
34865
35152
35386
35701
35994
36278
36564
36844
37132
37420
37707
37932
38261
38489
38851
39147
39429
39714
39995
40285
40521
40828
41127
41414
41708
41999
42287
42583
42877
43176
43474
43767
44062
44351
44643
44936
45232
45523
45811
46112
46406
46695
46992
47285
47569
47862
48148
48430
48715
49011
49296
49590
49882
50178
50476
50777
51081
51381
51684
51990
52294
52591
52896
53202
53504
53811
54118
54421
54729
55037
55337
55640
55951
56253
56555
56864
57159
57460
57759
58052
58351
58638
58934
59229
59523
59818
60112
60397
60687
60915
61235
61529
61825
62110
62400
62693
62977
63270
63561
63852
64145
64441
64955
65277
65576
65871
66161
66447
66747
67038
67328
67626
67922
68214
68518
68822
69376
69698
70009
70320
70615
70914
71209
71506
71753
72104
72343
72718
73039
73350
73665
73971
74269
74577
74878
75170
75460
75760
76058
76357
76658
76958
77257
77560
77864
78163
78462
78770
79076
79378
79681
79981
80283
80594
80859
81191
81493
81798
82092
82386
82681
82975
83269
83561
83856
84144
84428
84717
85005
85295
85587
85876
86164
86456
86754
87036
87322
87621
87906
88204
88496
88792
89099
89399
89703
90001
90301
90613
90925
91225
91531
91839
92148
92464
92781
93094
93419
93739
94057
94356
94668
94973
95285
95581
95873
96164
96451
96745
97039
97327
97619
97915
98210
98514
98811
99026
99355
99662
99953
100240
100540
100760
101080
101380
101670
101960
102250
102490
102820
103140
103670
104000
104300
104590
104900
105190
105470
105780
106080
106380
106670
106960
107270
107570
107860
108160
108450
108740
109020
109300
109580
109820
110120
110410
110700
110980
111270
111500
111820
112120
112430
112720
113010
113310
113600
113900
114200
114490
114790
115080
115380
115680
115980
116280
116580
116880
117180
117480
117780
118070
118360
118660
118950
119260
119550
119850
120150
120460
120760
121050
121360
121660
121960
122260
122560
122860
123140
123430
123730
124020
124310
124600
124900
125200
125480
125700
126040
126350
126650
126940
127160
127470
127710
128050
128280
128620
128850
129200
129500
129800
130000
130320
130620
130910
131190
131480
131750
132030
132310
132580
132850
133120
133400
133670
133940
134220
134490
134770
135050
135310
135580
135840
136110
136370
136640
136900
137170
137430
137700
137960
138240
138500
138760
139030
139290
139560
139820
140090
140350
140620
140890
141150
141420
141650
141940
142200
142460
142720
142980
143230
143490
143740
144000
144250
144500
144750
145000
145260
145500
145760
146010
146260
146500
146760
147010
147260
147500
147750
148000
148240
148480
148730
148970
149220
149460
149710
149950
150200
150440
150680
150930
151170
151420
151660
151900
152140
152380
152620
152860
153100
153340
153580
153830
154070
154310
154550
154800
155040
155290
155540
155790
156030
156280
156520
156760
157000
157250
157490
157740
157980
158170
158460
158720
158970
159220
159470
159730
159980
160230
160480
160740
160990
161240
161490
161680
161950
162200
162450
162700
162950
163200
163460
163710
163970
164220
164480
164740
165000
165260
165520
165780
165960
166220
166530
166810
167070
167340
167600
167870
168140
168400
168670
168920
169190
169450
169710
169970
170220
170480
170740
171000
171260
171510
171780
172040
172300
172560
172820
173080
173330
173600
173850
174110
174360
174620
174860
175120
175380
175640
175900
176160
176410
176660
176940
177200
177460
177720
177890
178200
178500
178770
179030
179290
179560
179780
180070
180270
180600
180860
181120
181390
181650
181900
182160
182410
182680
182950
183200
183460
183720
183980
184190
184480
184740
185000
185260
185540
185780
186030
186280
186470
186760
187010
187270
187530
187770
188020
188280
188530
188780
189030
189270
189520
189770
190020
190270
190520
190760
190940
191220
191480
191730
191980
192230
192480
192720
192970
193220
193450
193720
193970
194240
194500
194760
195020
195290
195550
195810
196080
196340
196610
196880
197150
197420
197690
197960
198230
198500
198770
199050
199320
199600
199790
200100
200380
200580
200890
201170
201440
201720
202000
202270
202550
202840
203120
203400
203690
203970
204250
204420
204810
205090
205380
205650
205930
206210
206490
206770
207050
207340
207610
207890
208170
208440
208720
209000
209280
209550
209830
210100
210380
210660
210940
211220
211490
211760
212020
212300
212570
212830
213100
213380
213640
213920
214200
214470
214740
215020
215300
215590
215860
216140
216420
216700
216980
217180
217490
217760
218040
218320
218590
218860
219140
219410
219680
219960
220240
220510
220780
221070
221330
221610
221880
222160
222430
222700
222970
223250
223520
223790
224070
224340
224620
224900
225170
225440
225720
226000
226270
226460
226770
227050
227320
227590
227870
228130
228400
228670
228950
229220
229500
229770
230050
230330
230600
230880
231160
231430
231700
231980
232260
232520
232800
233080
233360
233630
233910
234190
234460
234750
234950
235260
235540
235820
236100
236380
236650
236930
237220
237500
237790
238080
238360
238650
238940
239230
239420
239740
240030
240310
240530
240880
241170
241470
241780
242080
242380
242690
243000
243310
243620
243940
244240
244550
244860
245170
245470
245790
246090
246390
246690
246990
247290
247590
247890
248190
248480
248780
249100
249410
249720
250040
250360
250680
251000
251320
251630
251950
252250
252560
252870
253170
253370
253720
254020
254330
254640
254960
255280
255600
255920
256230
256550
256870
257180
257490
257810
258120
258430
258750
259060
259370
259680
259990
260290
260600
260900
261120
261480
261780
262080
262390
262600
262920
263220
263420
263730
263960
264290
264580
264860
265140
265430
265700
265980
266250
266540
266810
267080
267370
267640
267820
268180
268460
268720
268990
269220
269260
269510
269780
270050
270320
270590
270860
271120
271400
271670
271930
272190
272410
272710
272980
273250
273520
273780
273970
274270
274540
274810
275070
275340
275550
275850
276130
276400
276670
276930
277190
277460
277680
277980
278240
278500
278760
279020
279250
279540
279800
280070
280350
280620
280890
281170
281440
281720
282000
282290
282570
282850
283140
283430
283720
284010
284300
284580
284870
285160
285450
285730
286020
286310
286530
286840
287140
287430
287730
288020
288310
288600
288900
289190
289490
289790
290090
290380
290680
290980
291270
291560
291850
292070
292370
292650
292920
293210
293480
293760
294050
294330
294610
294900
295190
295480
295770
296060
296340
296640
296930
297220
297520
297810
298110
298400
298700
298990
299290
299580
300150
300470
300780
301090
301380
301670
301960
302240
302530
302820
303110
303400
303680
303960
304240
304520
304800
305080
305360
305580
306020
306320
306600
306890
307100
307400
307680
307950
308230
308500
308780
309050
309320
309540
309820
310100
310380
310660
311150
311460
311740
312020
312290
312560
312840
313120
313390
313670
313950
314160
314460
314760
315040
315330
315620
315900
316190
316470
316760
317030
317320
317600
317890
318180
318460
318750
319040
319330
319550
319920
320240
320550
320860
321160
321460
321760
322040
322330
322620
322910
323200
323500
323790
324080
324370
324670
324960
325250
325530
325820
326110
326400
326700
326990
327280
327570
327860
328160
328440
328730
329010
329300
329590
329880
330110
330540
330890
331200
331480
331770
332060
332340
332640
332920
333200
333490
333780
334070
334350
334640
334920
335210
335500
335780
336070
336360
336640
336930
337210
337490
337780
338060
338350
338630
338920
339190
339410
339710
340000
340260
340550
340820
341100
341380
341660
341930
342210
342500
342720
343150
343460
343740
344020
344290
344570
344840
345070
345370
345660
345860
346200
346490
346770
347050
347320
347600
347880
348160
348460
348730
349010
349290
349570
349860
350150
350440
350710
350940
351240
351530
351820
352100
352380
352650
352930
353210
353500
353770
354050
354290
354600
354900
355180
355460
355740
356030
356300
356580
356860
357140
357420
357700
357980
358260
358540
358820
359100
359280
359660
359950
360240
360520
360800
361080
361360
361650
361870
362180
362500
362800
363100
363400
363700
363990
364300
364590
364890
365190
365480
365780
366080
366640
366940
367240
367540
367830
368130
368420
368700
368990
369280
369570
369860
370150
370440
370730
371020
371310
371600
371880
372170
372450
372730
373010
373290
373570
373850
374140
374430
374710
375000
375290
375580
375880
376160
376450
376740
376960
377280
377580
377870
378170
378460
378750
379040
379580
379890
380190
380480
380770
381070
381360
381640
381930
382210
382500
382790
383080
383370
383670
383960
384260
384560
384860
385150
385440
385740
386030
386330
386610
386920
387210
387500
387800
388090
388380
388670
388970
389250
389540
389820
390110
390390
390680
390960
391240
391520
391800
392090
392370
392670
392960
393250
393540
393840
394140
394430
394740
395030
395330
395630
395930
396230
396520
396800
397100
397400
397690
397980
398270
398570
398860
399160
399370
399670
399980
400260
400570
400870
401160
401460
401780
402070
402370
402670
402960
403260
403560
403850
404140
404450
404750
405040
405340
405640
405940
406240
406530
406750
407070
407370
407680
407980
408270
408580
408870
409170
409480
410020
410340
410650
410960
411250
411560
411860
412160
412470
412770
413070
413370
413680
413980
414280
414590
414890
415190
415500
415800
416100
416410
416710
417000
417300
417600
417890
418190
418500
418790
419080
419380
419680
419960
420250
420540
420830
421120
421410
421700
421980
422270
422510
422820
423100
423390
423670
423950
424180
424480
424770
425040
425320
425590
425860
426140
426420
426700
426980
427270
427560
427840
428140
428420
428710
429000
429280
429570
429860
430140
430420
430650
430980
431280
431570
431860
432150
432440
432740
433030
433330
433630
433920
434220
434520
434820
435120
435410
435710
436010
436310
436600
436900
437200
437500
437810
438110
438410
438720
439020
439320
439620
439920
440230
440540
440820
441130
441430
441720
442030
442320
442610
442910
443210
443500
443790
444080
444360
444660
444950
445230
445520
445790
446090
446380
446670
446950
447240
447520
447730
448040
448330
448610
448910
449200
449500
449790
450080
450370
450670
450980
451270
451570
451880
452180
452480
452780
453090
453400
453700
454020
454320
454630
454940
455250
455560
455870
456180
456490
456800
457110
457420
457740
458050
458360
458660
458970
459270
459570
459880
460180
460480
460790
461090
461390
461690
462000
462300
462610
462910
463210
463510
463810
464100
464390
464690
464980
465270
465580
465870
466170
466470
466770
467070
467360
467670
467960
468250
468560
468850
469140
469440
469740
470030
470320
470630
470920
471220
471530
471830
472130
472440
472730
473040
473330
473630
473930
474240
474540
474850
475150
475460
475780
476080
476390
476700
477010
477320
477630
477940
478250
478560
478870
479180
479500
479810
480370
480690
480990
481290
481580
481880
482150
482440
482680
483000
483300
483600
483900
484200
484510
484800
485100
485400
485700
485990
486300
486590
486890
487190
487490
487790
488080
488390
488630
488980
489190
489580
489880
490200
490510
490810
491120
491430
491660
492020
492360
492680
493000
493320
493640
493950
494260
494570
494890
495200
495510
495830
496140
496460
496780
497000
497380
497710
497900
498350
498660
498980
499210
499580
499910
500230
500550
500880
501200
501520
501840
502160
502480
502780
503100
503330
503700
504040
504360
504680
505000
505320
505630
505950
506250
506560
506870
507100
507460
507760
508080
508390
508610
508950
509260
509560
509870
510090
510440
510740
511050
511360
511660
511960
512260
512490
512840
513150
513460
513690
514040
514350
514660
514890
515240
515560
515870
516180
516490
516800
517110
517410
517720
518030
518330
518650
518960
519270
519590
519900
520210
520520
520830
521140
521460
521780
522090
522400
522730
523040
523340
523660
523970
524280
524580
524890
525200
525510
525820
526120
526430
526740
527040
527360
527670
527970
528280
528590
528890
529190
529490
529790
530100
530390
530700
531010
531300
531620
531800
532210
532510
532810
533110
533410
533710
534010
534310
534620
534930
535230
535530
535840
536150
536460
536770
537070
537380
537690
537990
538290
538600
538910
539220
539540
539850
540160
540480
540790
541110
541410
541720
542040
542340
542660
542980
543280
543600
543910
544210
544530
544840
545140
545450
545760
546060
546370
546680
546980
547290
547590
547900
548200
548500
548810
549110
549420
549720
549940
550260
550570
550870
551180
551490
551790
552090
552400
552700
553000
553310
553600
553910
554210
554500
554800
555100
555390
555700
555990
556290
556590
556790
557080
557460
557770
558090
558400
558700
559010
559310
559610
559910
560220
560520
560820
561130
561430
561740
562040
562330
562630
562930
563230
563520
563800
564020
564340
564630
564920
565220
565520
565820
566140
566440
566740
567060
567370
567670
567980
568280
568580
568890
569190
569490
569800
570120
570430
570740
571060
571260
571670
571920
572290
572590
572900
573210
573510
573820
574120
574440
574750
575060
575370
575680
576000
576300
576610
576920
577230
577540
577850
578160
578470
578780
579090
579400
579700
580010
580310
580610
580910
581200
581500
581800
582080
582310
582620
582920
583210
583500
583780
584020
584320
584610
584890
585160
585420
585690
585950
586210
586470
586740
586990
587240
587500
587760
588010
588260
588500
588750
589000
589240
589490
589730
589980
590210
590450
590700
590940
591180
591420
591660
591910
592160
592400
592650
592900
593140
593380
593630
593870
594110
594350
594590
594830
595080
595320
595570
595810
596050
596300
596540
596790
597030
597270
597520
597760
598000
598240
598490
598740
598980
599220
599410
599690
599940
600180
600440
600680
600930
601170
601430
601670
601920
602170
602420
602670
602920
603160
603410
603660
603910
604160
604420
604670
604920
605170
605430
605680
605940
606180
606440
606690
606930
607190
607440
607690
607940
608200
608460
608710
608960
609220
609470
609730
609980
610240
610490
610740
611000
611250
611510
611760
612010
612210
612630
612890
613160
613420
613670
613920
614180
614430
614680
614930
615120
615400
615650
615910
616160
616360
616640
616900
617160
617410
617670
617920
618180
618430
618690
618940
619200
619450
619700
619950
620210
620460
620710
620950
621210
621460
621710
621970
622220
622460
622710
622960
623210
623450
623700
623950
624130
624420
624670
624930
625180
625440
625690
625950
626210
626470
626720
626970
627230
627410
627590
627850
628110
628360
628610
628870
629120
629380
629620
629880
630120
630370
630630
630880
631130
631390
631640
631890
632150
632400
632650
632910
633160
633420
633670
633930
634190
634440
634700
634960
635220
635470
635730
635990
636250
636510
636780
637030
637290
637480
637900
638170
638430
638690
638940
639200
639400
639680
639930
640190
640440
640630
640920
641170
641420
641680
641930
642180
642430
642690
642940
643190
643450
643720
643970
644230
644480
644740
644990
645250
645510
645770
646030
646250
646540
646800
647060
647320
647520
647800
648070
648330
648600
648790
649230
649430
