# Supplementary material for: Novel Method to Efficiently Create an mHealth App: Implementation of a Real-Time Electrocardiogram R Peak Detector
Source: JMIR Mhealth Uhealth. 2018 May 22;6(5):e118. doi: 10.2196/mhealth.8429 (PMC5989064; doi:10.2196/mhealth.8429)
Supplement: Multimedia Appendix 2 [file mhealth_v6i5e118_app2.zip › Submission_code/Cleaned database/mitdb/119_ann_qrs.txt]

33
310
504
978
1316
1652
1972
2295
2489
2957
3297
3614
3924
4258
4449
4907
5240
5553
5883
6211
6522
6865
7201
7513
7611
7710
8179
8378
8861
9053
9532
9737
10195
10422
10868
11066
11306
11546
11864
12187
12503
12805
12902
13000
13463
13658
14121
14326
14789
14982
15217
15452
15769
16081
16406
16721
16909
17392
17723
17914
18389
18727
18922
19404
19617
20105
20438
20533
20629
21103
21297
21764
21971
22191
22412
22745
23063
23382
23723
24055
24407
24748
25071
25264
25757
26073
26403
26730
27048
27367
27696
27884
28372
28719
29056
29377
29705
29813
29911
30387
30576
31067
31263
31495
31728
32064
32376
32698
33026
33345
33668
34002
34330
34658
34996
35339
35667
36016
36355
36685
37029
37357
37682
38028
38354
38676
39016
39341
39659
39985
40301
40628
40953
41279
41609
41937
42127
42596
42928
43250
43563
43882
44207
44518
44835
45030
45493
45833
46161
46482
46815
47133
47229
47326
47796
47992
48464
48700
48930
49149
49491
49808
50004
50469
50796
50986
51461
51789
52116
52435
52748
52942
53408
53753
54080
54396
54727
55048
55367
55699
56020
56338
56673
56987
57174
57653
57972
58157
58625
58944
59137
59592
59791
60258
60571
60754
61209
61518
61846
62174
62493
62591
62689
63195
63520
63717
64214
64569
64762
65250
65587
65777
66253
66587
66783
67023
67263
67459
67936
68266
68361
68456
68916
69120
69584
69788
70251
70479
70932
71123
71599
71800
72034
72268
72606
72929
73251
73595
73924
74111
74596
74800
75282
75614
75933
76032
76132
76613
76808
77288
77485
77721
77957
78293
78607
78942
79276
79591
79925
80264
80602
80941
81287
81635
81824
82299
82642
82961
83154
83631
83826
84306
84635
84940
85138
85604
85701
85799
86273
86588
86784
87254
87573
87770
88239
88574
88768
89004
89241
89503
89949
90266
90459
90937
91285
91607
91919
92261
92451
92920
93264
93593
93920
94241
94431
94909
95246
95567
95882
96206
96401
96879
97215
97552
97873
98064
98534
98725
99202
99532
99847
1.0004e+05
1.0051e+05
1.0083e+05
1.0115e+05
1.0125e+05
1.0134e+05
1.0181e+05
1.0201e+05
1.0247e+05
1.0268e+05
1.0292e+05
1.0315e+05
1.0347e+05
1.0366e+05
1.0411e+05
1.0443e+05
1.0462e+05
1.0507e+05
1.0538e+05
1.055e+05
1.056e+05
1.0603e+05
1.0622e+05
1.067e+05
1.069e+05
1.0736e+05
1.0758e+05
1.0781e+05
1.0803e+05
1.0836e+05
1.0846e+05
1.0856e+05
1.0902e+05
1.0934e+05
1.0953e+05
1.1e+05
1.1032e+05
1.1051e+05
1.1098e+05
1.113e+05
1.1149e+05
1.1196e+05
1.1228e+05
1.1247e+05
1.1272e+05
1.1294e+05
1.1313e+05
1.136e+05
1.1391e+05
1.1421e+05
1.1453e+05
1.1483e+05
1.1515e+05
1.1548e+05
1.1579e+05
1.1598e+05
1.1646e+05
1.1666e+05
1.1712e+05
1.1744e+05
1.1775e+05
1.1785e+05
1.1795e+05
1.1841e+05
1.1873e+05
1.1893e+05
1.1939e+05
1.1971e+05
1.199e+05
1.2036e+05
1.2068e+05
1.2087e+05
1.2131e+05
1.2164e+05
1.2183e+05
1.2227e+05
1.2258e+05
1.2277e+05
1.23e+05
1.2323e+05
1.2356e+05
1.2388e+05
1.2419e+05
1.2438e+05
1.2484e+05
1.2503e+05
1.2548e+05
1.258e+05
1.2611e+05
1.2642e+05
1.2674e+05
1.2705e+05
1.2736e+05
1.2768e+05
1.2799e+05
1.2831e+05
1.2864e+05
1.2896e+05
1.2928e+05
1.2961e+05
1.2992e+05
1.3011e+05
1.3057e+05
1.3076e+05
1.3123e+05
1.3156e+05
1.3187e+05
1.3207e+05
1.3253e+05
1.3263e+05
1.3272e+05
1.3319e+05
1.335e+05
1.3369e+05
1.3415e+05
1.3446e+05
1.3465e+05
1.3511e+05
1.3542e+05
1.3561e+05
1.3607e+05
1.3639e+05
1.3658e+05
1.3705e+05
1.3736e+05
1.3756e+05
1.3803e+05
1.3834e+05
1.3852e+05
1.3875e+05
1.3898e+05
1.393e+05
1.3961e+05
1.3993e+05
1.4026e+05
1.4059e+05
1.4092e+05
1.4124e+05
1.4156e+05
1.419e+05
1.421e+05
1.4256e+05
1.4291e+05
1.4323e+05
1.4354e+05
1.4386e+05
1.4418e+05
1.445e+05
1.4482e+05
1.4514e+05
1.4546e+05
1.4579e+05
1.4611e+05
1.4642e+05
1.4675e+05
1.4708e+05
1.474e+05
1.4772e+05
1.4804e+05
1.4837e+05
1.4869e+05
1.49e+05
1.4932e+05
1.4965e+05
1.4997e+05
1.5028e+05
1.506e+05
1.5093e+05
1.5124e+05
1.5155e+05
1.5174e+05
1.522e+05
1.5253e+05
1.5286e+05
1.5317e+05
1.5349e+05
1.5369e+05
1.5416e+05
1.5449e+05
1.548e+05
1.5512e+05
1.5546e+05
1.5577e+05
1.561e+05
1.5644e+05
1.5676e+05
1.5685e+05
1.5694e+05
1.5742e+05
1.5775e+05
1.5795e+05
1.5843e+05
1.5875e+05
1.5895e+05
1.5943e+05
1.5974e+05
1.5994e+05
1.6039e+05
1.6072e+05
1.609e+05
1.6113e+05
1.6136e+05
1.6156e+05
1.6202e+05
1.6234e+05
1.6264e+05
1.6283e+05
1.6331e+05
1.6362e+05
1.6395e+05
1.6429e+05
1.6461e+05
1.6493e+05
1.6527e+05
1.6558e+05
1.6578e+05
1.6626e+05
1.6645e+05
1.6693e+05
1.6727e+05
1.6758e+05
1.6768e+05
1.6778e+05
1.6824e+05
1.6844e+05
1.6892e+05
1.6911e+05
1.6935e+05
1.6958e+05
1.6992e+05
1.7022e+05
1.7054e+05
1.7086e+05
1.7105e+05
1.7153e+05
1.7186e+05
1.722e+05
1.7252e+05
1.7284e+05
1.7304e+05
1.735e+05
1.7385e+05
1.7418e+05
1.745e+05
1.7484e+05
1.7515e+05
1.7547e+05
1.7581e+05
1.7612e+05
1.7644e+05
1.7678e+05
1.7711e+05
1.7743e+05
1.7776e+05
1.7809e+05
1.784e+05
1.7873e+05
1.7905e+05
1.7938e+05
1.797e+05
1.8002e+05
1.8034e+05
1.8066e+05
1.8098e+05
1.8129e+05
1.8161e+05
1.8194e+05
1.8225e+05
1.8258e+05
1.829e+05
1.8322e+05
1.8355e+05
1.8387e+05
1.8419e+05
1.8453e+05
1.8485e+05
1.8517e+05
1.855e+05
1.8582e+05
1.8615e+05
1.8647e+05
1.8678e+05
1.871e+05
1.8744e+05
1.8776e+05
1.8808e+05
1.8842e+05
1.8875e+05
1.8906e+05
1.8939e+05
1.8972e+05
1.9004e+05
1.9036e+05
1.9068e+05
1.91e+05
1.9133e+05
1.9165e+05
1.9197e+05
1.9229e+05
1.9262e+05
1.9294e+05
1.9327e+05
1.9359e+05
1.9391e+05
1.9422e+05
1.9453e+05
1.9484e+05
1.9516e+05
1.9548e+05
1.9578e+05
1.9611e+05
1.9631e+05
1.9678e+05
1.9712e+05
1.9744e+05
1.9776e+05
1.9809e+05
1.9828e+05
1.9875e+05
1.991e+05
1.9944e+05
1.9976e+05
2.0008e+05
2.0027e+05
2.0076e+05
2.011e+05
2.0143e+05
2.0176e+05
2.0208e+05
2.0227e+05
2.0274e+05
2.0309e+05
2.0342e+05
2.0372e+05
2.0405e+05
2.0437e+05
2.0446e+05
2.0456e+05
2.0504e+05
2.0536e+05
2.0555e+05
2.0605e+05
2.0637e+05
2.0656e+05
2.0705e+05
2.0738e+05
2.0757e+05
2.0804e+05
2.0838e+05
2.0857e+05
2.0904e+05
2.0938e+05
2.0957e+05
2.1004e+05
2.1024e+05
2.1072e+05
2.1104e+05
2.1124e+05
2.117e+05
2.1203e+05
2.1222e+05
2.1269e+05
2.13e+05
2.1319e+05
2.1365e+05
2.1385e+05
2.1431e+05
2.1462e+05
2.1482e+05
2.1527e+05
2.1558e+05
2.1577e+05
2.1625e+05
2.1659e+05
2.1678e+05
2.1702e+05
2.1726e+05
2.1759e+05
2.1792e+05
2.1824e+05
2.1857e+05
2.1889e+05
2.1922e+05
2.1954e+05
2.1974e+05
2.2021e+05
2.2054e+05
2.2073e+05
2.212e+05
2.2139e+05
2.2186e+05
2.2218e+05
2.2249e+05
2.2281e+05
2.2313e+05
2.2344e+05
2.2377e+05
2.2396e+05
2.2443e+05
2.2478e+05
2.251e+05
2.2541e+05
2.2574e+05
2.2593e+05
2.264e+05
2.2676e+05
2.2708e+05
2.2741e+05
2.2774e+05
2.2793e+05
2.2842e+05
2.2876e+05
2.2908e+05
2.294e+05
2.2972e+05
2.3005e+05
2.3037e+05
2.307e+05
2.3103e+05
2.3134e+05
2.3167e+05
2.3199e+05
2.3231e+05
2.3265e+05
2.3297e+05
2.3328e+05
2.3362e+05
2.3394e+05
2.3412e+05
2.346e+05
2.3492e+05
2.3511e+05
2.3558e+05
2.3591e+05
2.3623e+05
2.3656e+05
2.3686e+05
2.3718e+05
2.3751e+05
2.3784e+05
2.3815e+05
2.3848e+05
2.3881e+05
2.3914e+05
2.3947e+05
2.3979e+05
2.4012e+05
2.4046e+05
2.4078e+05
2.4087e+05
2.4097e+05
2.4146e+05
2.4179e+05
2.4198e+05
2.4245e+05
2.4278e+05
2.4297e+05
2.4321e+05
2.4345e+05
2.4376e+05
2.441e+05
2.4442e+05
2.4472e+05
2.4492e+05
2.4539e+05
2.4572e+05
2.4591e+05
2.4639e+05
2.4671e+05
2.4703e+05
2.4735e+05
2.4767e+05
2.4785e+05
2.4832e+05
2.4865e+05
2.4884e+05
2.4931e+05
2.4965e+05
2.4998e+05
2.5028e+05
2.506e+05
2.5092e+05
2.5124e+05
2.5156e+05
2.5188e+05
2.522e+05
2.5253e+05
2.5284e+05
2.5316e+05
2.5348e+05
2.5381e+05
2.5414e+05
2.5444e+05
2.5478e+05
2.5497e+05
2.5543e+05
2.5577e+05
2.5609e+05
2.5642e+05
2.5675e+05
2.5694e+05
2.5741e+05
2.5776e+05
2.5807e+05
2.5838e+05
2.587e+05
2.5889e+05
2.5936e+05
2.5969e+05
2.6001e+05
2.6033e+05
2.6066e+05
2.6084e+05
2.6132e+05
2.6167e+05
2.62e+05
2.6233e+05
2.6266e+05
2.6299e+05
2.6318e+05
2.6366e+05
2.6398e+05
2.6417e+05
2.6466e+05
2.6498e+05
2.6517e+05
2.6566e+05
2.6585e+05
2.6634e+05
2.6667e+05
2.67e+05
2.6734e+05
2.6766e+05
2.6784e+05
2.6832e+05
2.6852e+05
2.6899e+05
2.6932e+05
2.6964e+05
2.6983e+05
2.703e+05
2.705e+05
2.7098e+05
2.7132e+05
2.7163e+05
2.7195e+05
2.7228e+05
2.726e+05
2.727e+05
2.7279e+05
2.7327e+05
2.736e+05
2.7379e+05
2.7426e+05
2.7458e+05
2.7478e+05
2.7525e+05
2.7558e+05
2.7567e+05
2.7577e+05
2.7624e+05
2.7644e+05
2.7692e+05
2.7711e+05
2.7734e+05
2.7758e+05
2.7791e+05
2.7822e+05
2.7831e+05
2.7841e+05
2.7888e+05
2.7921e+05
2.794e+05
2.7988e+05
2.802e+05
2.804e+05
2.8088e+05
2.812e+05
2.814e+05
2.8186e+05
2.8219e+05
2.8228e+05
2.8238e+05
2.8284e+05
2.8304e+05
2.835e+05
2.837e+05
2.8416e+05
2.844e+05
2.8463e+05
2.8485e+05
2.8519e+05
2.8552e+05
2.8584e+05
2.8617e+05
2.8635e+05
2.8684e+05
2.8718e+05
2.875e+05
2.8782e+05
2.8816e+05
2.8849e+05
2.888e+05
2.8913e+05
2.8946e+05
2.8978e+05
2.9011e+05
2.9043e+05
2.9074e+05
2.9108e+05
2.9139e+05
2.917e+05
2.9204e+05
2.9235e+05
2.9266e+05
2.9299e+05
2.933e+05
2.9363e+05
2.9396e+05
2.9414e+05
2.9461e+05
2.9495e+05
2.9527e+05
2.956e+05
2.9592e+05
2.9624e+05
2.9643e+05
2.9692e+05
2.9711e+05
2.976e+05
2.9794e+05
2.9825e+05
2.9844e+05
2.9892e+05
2.9912e+05
2.996e+05
2.9993e+05
3.0026e+05
3.0045e+05
3.0092e+05
3.0126e+05
3.0145e+05
3.0194e+05
3.0213e+05
3.0261e+05
3.0294e+05
3.0326e+05
3.0357e+05
3.0389e+05
3.042e+05
3.0453e+05
3.0486e+05
3.0518e+05
3.0553e+05
3.0586e+05
3.0618e+05
3.0652e+05
3.0684e+05
3.0718e+05
3.075e+05
3.0782e+05
3.0801e+05
3.085e+05
3.0882e+05
3.0915e+05
3.0948e+05
3.0981e+05
3.1012e+05
3.1044e+05
3.1077e+05
3.1108e+05
3.1139e+05
3.1171e+05
3.1202e+05
3.1235e+05
3.1266e+05
3.1285e+05
3.1333e+05
3.1366e+05
3.1385e+05
3.1432e+05
3.1464e+05
3.1497e+05
3.153e+05
3.1561e+05
3.1594e+05
3.1627e+05
3.1658e+05
3.169e+05
3.1723e+05
3.1756e+05
3.1788e+05
3.1821e+05
3.184e+05
3.1888e+05
3.1922e+05
3.1956e+05
3.1988e+05
3.2021e+05
3.204e+05
3.2087e+05
3.2122e+05
3.2155e+05
3.2186e+05
3.222e+05
3.2252e+05
3.2284e+05
3.2318e+05
3.235e+05
3.2368e+05
3.2418e+05
3.2437e+05
3.2485e+05
3.2518e+05
3.255e+05
3.2569e+05
3.2616e+05
3.2649e+05
3.2682e+05
3.2702e+05
3.2748e+05
3.2781e+05
3.2814e+05
3.2846e+05
3.2866e+05
3.2913e+05
3.2946e+05
3.2979e+05
3.3011e+05
3.3044e+05
3.3076e+05
3.311e+05
3.3142e+05
3.3174e+05
3.3194e+05
3.3241e+05
3.3273e+05
3.3305e+05
3.3336e+05
3.3368e+05
3.3399e+05
3.3431e+05
3.345e+05
3.3498e+05
3.3532e+05
3.3565e+05
3.3597e+05
3.3631e+05
3.3664e+05
3.3696e+05
3.373e+05
3.3762e+05
3.3794e+05
3.3828e+05
3.3861e+05
3.3894e+05
3.3929e+05
3.3961e+05
3.3995e+05
3.4028e+05
3.4059e+05
3.4069e+05
3.4079e+05
3.4126e+05
3.416e+05
3.418e+05
3.4226e+05
3.426e+05
3.4278e+05
3.4325e+05
3.4358e+05
3.4377e+05
3.4424e+05
3.4457e+05
3.4476e+05
3.4524e+05
3.4556e+05
3.4575e+05
3.4621e+05
3.4653e+05
3.4672e+05
3.4719e+05
3.475e+05
3.4759e+05
3.4769e+05
3.4815e+05
3.4836e+05
3.4882e+05
3.4901e+05
3.4924e+05
3.4947e+05
3.4981e+05
3.5012e+05
3.5042e+05
3.5074e+05
3.5094e+05
3.514e+05
3.5173e+05
3.5205e+05
3.5237e+05
3.5256e+05
3.5303e+05
3.5324e+05
3.5371e+05
3.5404e+05
3.5436e+05
3.5454e+05
3.5502e+05
3.5521e+05
3.5567e+05
3.56e+05
3.5632e+05
3.5664e+05
3.5696e+05
3.5728e+05
3.5761e+05
3.5793e+05
3.5812e+05
3.5861e+05
3.5882e+05
3.5929e+05
3.5963e+05
3.5994e+05
3.6027e+05
3.6059e+05
3.6091e+05
3.6123e+05
3.6156e+05
3.6188e+05
3.6219e+05
3.6252e+05
3.6284e+05
3.6316e+05
3.6348e+05
3.638e+05
3.6412e+05
3.6445e+05
3.6477e+05
3.6508e+05
3.6541e+05
3.6574e+05
3.6605e+05
3.6638e+05
3.6658e+05
3.6705e+05
3.6738e+05
3.677e+05
3.6801e+05
3.682e+05
3.6866e+05
3.6886e+05
3.6933e+05
3.6967e+05
3.6999e+05
3.7031e+05
3.7064e+05
3.7097e+05
3.713e+05
3.7162e+05
3.7195e+05
3.7227e+05
3.7259e+05
3.7292e+05
3.7323e+05
3.7357e+05
3.739e+05
3.7421e+05
3.7456e+05
3.749e+05
3.7522e+05
3.7556e+05
3.7589e+05
3.7608e+05
3.7656e+05
3.7675e+05
3.7724e+05
3.7759e+05
3.779e+05
3.7821e+05
3.7853e+05
3.7885e+05
3.7916e+05
3.7948e+05
3.798e+05
3.8012e+05
3.8044e+05
3.8076e+05
3.8108e+05
3.8141e+05
3.8174e+05
3.8206e+05
3.824e+05
3.8273e+05
3.8282e+05
3.8292e+05
3.8341e+05
3.8361e+05
3.8411e+05
3.8431e+05
3.8456e+05
3.8481e+05
3.8517e+05
3.855e+05
3.8584e+05
3.8618e+05
3.8652e+05
3.8686e+05
3.872e+05
3.8754e+05
3.8774e+05
3.8824e+05
3.8859e+05
3.8868e+05
3.8878e+05
3.8928e+05
3.8948e+05
3.8996e+05
3.9016e+05
3.904e+05
3.9065e+05
3.9099e+05
3.9132e+05
3.9151e+05
3.92e+05
3.9234e+05
3.9268e+05
3.9302e+05
3.9336e+05
3.9369e+05
3.9378e+05
3.9388e+05
3.9437e+05
3.9456e+05
3.9506e+05
3.9525e+05
3.9549e+05
3.9574e+05
3.961e+05
3.9642e+05
3.9674e+05
3.9707e+05
3.9741e+05
3.9774e+05
3.9805e+05
3.9815e+05
3.9825e+05
3.9873e+05
3.9892e+05
3.9939e+05
3.9959e+05
3.9983e+05
4.0007e+05
4.0041e+05
4.006e+05
4.0107e+05
4.0139e+05
4.0168e+05
4.0197e+05
4.0208e+05
4.0216e+05
4.0251e+05
4.0271e+05
4.0304e+05
4.0323e+05
4.0338e+05
4.0354e+05
4.038e+05
4.0405e+05
4.0424e+05
4.0468e+05
4.0498e+05
4.0528e+05
4.056e+05
4.059e+05
4.0608e+05
4.0656e+05
4.0687e+05
4.0718e+05
4.075e+05
4.076e+05
4.0769e+05
4.0817e+05
4.0836e+05
4.0883e+05
4.0904e+05
4.095e+05
4.0969e+05
4.1016e+05
4.1035e+05
4.1058e+05
4.1081e+05
4.1112e+05
4.1141e+05
4.1172e+05
4.1202e+05
4.1212e+05
4.1222e+05
4.1267e+05
4.1286e+05
4.1331e+05
4.1352e+05
4.1373e+05
4.1395e+05
4.1426e+05
4.1456e+05
4.1485e+05
4.1496e+05
4.1504e+05
4.1546e+05
4.1565e+05
4.1607e+05
4.1628e+05
4.1667e+05
4.1686e+05
4.1728e+05
4.1749e+05
4.1768e+05
4.1786e+05
4.1813e+05
4.184e+05
4.1869e+05
4.1898e+05
4.1916e+05
4.1961e+05
4.1994e+05
4.2025e+05
4.2056e+05
4.2088e+05
4.2097e+05
4.2107e+05
4.2152e+05
4.2184e+05
4.2203e+05
4.2248e+05
4.228e+05
4.2298e+05
4.2342e+05
4.2373e+05
4.2392e+05
4.2435e+05
4.2465e+05
4.2475e+05
4.2484e+05
4.2527e+05
4.2547e+05
4.259e+05
4.261e+05
4.2653e+05
4.2672e+05
4.2714e+05
4.2733e+05
4.2754e+05
4.2775e+05
4.2805e+05
4.2834e+05
4.2863e+05
4.2882e+05
4.2925e+05
4.2944e+05
4.2986e+05
4.3017e+05
4.3046e+05
4.3076e+05
4.3095e+05
4.3138e+05
4.3168e+05
4.3198e+05
4.3227e+05
4.3246e+05
4.3288e+05
4.3307e+05
4.3348e+05
4.3376e+05
4.3395e+05
4.3434e+05
4.3446e+05
4.3462e+05
4.3489e+05
4.3508e+05
4.3546e+05
4.3574e+05
4.3601e+05
4.3621e+05
4.3655e+05
4.3682e+05
4.3702e+05
4.3738e+05
4.376e+05
4.3785e+05
4.3813e+05
4.384e+05
4.3849e+05
4.3859e+05
4.3899e+05
4.3929e+05
4.3947e+05
4.3993e+05
4.4026e+05
4.4044e+05
4.4073e+05
4.4095e+05
4.4131e+05
4.4149e+05
4.4175e+05
4.4201e+05
4.4236e+05
4.427e+05
4.4303e+05
4.4337e+05
4.4347e+05
4.4356e+05
4.4406e+05
4.4426e+05
4.4474e+05
4.4494e+05
4.4542e+05
4.4562e+05
4.4585e+05
4.4609e+05
4.4641e+05
4.4674e+05
4.4705e+05
4.4737e+05
4.4756e+05
4.4803e+05
4.4837e+05
4.4855e+05
4.4903e+05
4.4922e+05
4.4969e+05
4.5001e+05
4.5019e+05
4.5067e+05
4.5099e+05
4.513e+05
4.514e+05
4.515e+05
4.5197e+05
4.5215e+05
4.5262e+05
4.5282e+05
4.5306e+05
4.533e+05
4.5363e+05
4.5396e+05
4.5416e+05
4.5464e+05
4.5498e+05
4.5531e+05
4.555e+05
4.5599e+05
4.5618e+05
4.5666e+05
4.57e+05
4.5719e+05
4.5767e+05
4.5776e+05
4.5786e+05
4.5834e+05
4.5868e+05
4.5887e+05
4.5936e+05
4.597e+05
4.5989e+05
4.6035e+05
4.6069e+05
4.6088e+05
4.6135e+05
4.6168e+05
4.6178e+05
4.6187e+05
4.6234e+05
4.6254e+05
4.6298e+05
4.6317e+05
4.634e+05
4.6363e+05
4.6394e+05
4.6425e+05
4.6457e+05
4.6492e+05
4.6501e+05
4.651e+05
4.6563e+05
4.6582e+05
4.6635e+05
4.6657e+05
4.6707e+05
4.6726e+05
4.6778e+05
4.6796e+05
4.6844e+05
4.6864e+05
4.6911e+05
4.6931e+05
4.6955e+05
4.6978e+05
4.7011e+05
4.7044e+05
4.7063e+05
4.7111e+05
4.713e+05
4.7181e+05
4.7214e+05
4.7247e+05
4.728e+05
4.7314e+05
4.7332e+05
4.7382e+05
4.7416e+05
4.7436e+05
4.7485e+05
4.7519e+05
4.7553e+05
4.7563e+05
4.7572e+05
4.762e+05
4.7639e+05
4.7688e+05
4.7708e+05
4.7732e+05
4.7756e+05
4.779e+05
4.7824e+05
4.7834e+05
4.7843e+05
4.7891e+05
4.7911e+05
4.796e+05
4.798e+05
4.8027e+05
4.8047e+05
4.8096e+05
4.8115e+05
4.8163e+05
4.8182e+05
4.8229e+05
4.8249e+05
4.8295e+05
4.8314e+05
4.8337e+05
4.8359e+05
4.8389e+05
4.8419e+05
4.8446e+05
4.8475e+05
4.8506e+05
4.8535e+05
4.8564e+05
4.8597e+05
4.8629e+05
4.866e+05
4.8694e+05
4.8728e+05
4.8761e+05
4.8796e+05
4.8831e+05
4.8866e+05
4.8901e+05
4.891e+05
4.892e+05
4.8971e+05
4.8991e+05
4.904e+05
4.9059e+05
4.9106e+05
4.9127e+05
4.915e+05
4.9172e+05
4.9204e+05
4.9223e+05
4.9266e+05
4.9298e+05
4.9317e+05
4.936e+05
4.938e+05
4.9424e+05
4.9454e+05
4.9485e+05
4.9516e+05
4.9548e+05
4.9582e+05
4.9591e+05
4.9601e+05
4.9648e+05
4.9668e+05
4.9716e+05
4.9735e+05
4.9782e+05
4.9802e+05
4.985e+05
4.9869e+05
4.9893e+05
4.9916e+05
4.9949e+05
4.9968e+05
5.0012e+05
5.0032e+05
5.0075e+05
5.0105e+05
5.0135e+05
5.0154e+05
5.0197e+05
5.0216e+05
5.0258e+05
5.029e+05
5.0308e+05
5.0354e+05
5.0386e+05
5.0396e+05
5.0405e+05
5.0452e+05
5.0472e+05
5.0519e+05
5.0538e+05
5.059e+05
5.0609e+05
5.0634e+05
5.066e+05
5.0695e+05
5.0715e+05
5.0764e+05
5.0799e+05
5.0818e+05
5.0868e+05
5.0888e+05
5.0937e+05
5.0971e+05
5.099e+05
5.1039e+05
5.1073e+05
5.1106e+05
5.1125e+05
5.1174e+05
5.1193e+05
5.1242e+05
5.1276e+05
5.1309e+05
5.1329e+05
5.1377e+05
5.1397e+05
5.1446e+05
5.1479e+05
5.1499e+05
5.1548e+05
5.1582e+05
5.1615e+05
5.1648e+05
5.1667e+05
5.1717e+05
5.1751e+05
5.1786e+05
5.1819e+05
5.1852e+05
5.1872e+05
5.192e+05
5.1941e+05
5.1989e+05
5.2023e+05
5.2042e+05
5.2089e+05
5.2122e+05
5.2153e+05
5.2173e+05
5.2219e+05
5.2238e+05
5.2282e+05
5.2314e+05
5.2333e+05
5.2376e+05
5.2396e+05
5.2441e+05
5.2473e+05
5.2505e+05
5.2514e+05
5.2524e+05
5.2574e+05
5.2593e+05
5.2641e+05
5.2662e+05
5.2685e+05
5.2708e+05
5.2742e+05
5.2751e+05
5.2761e+05
5.2806e+05
5.2838e+05
5.2857e+05
5.2902e+05
5.2934e+05
5.2953e+05
5.3e+05
5.3032e+05
5.3051e+05
5.3098e+05
5.313e+05
5.314e+05
5.3149e+05
5.3194e+05
5.3213e+05
5.3259e+05
5.3279e+05
5.3301e+05
5.3324e+05
5.3355e+05
5.3386e+05
5.3419e+05
5.3452e+05
5.3461e+05
5.3471e+05
5.352e+05
5.354e+05
5.359e+05
5.3609e+05
5.3657e+05
5.3678e+05
5.3725e+05
5.3746e+05
5.3791e+05
5.3811e+05
5.3857e+05
5.3877e+05
5.39e+05
5.3922e+05
5.3954e+05
5.3985e+05
5.4016e+05
5.4048e+05
5.408e+05
5.4113e+05
5.4147e+05
5.4182e+05
5.4215e+05
5.425e+05
5.4285e+05
5.432e+05
5.4356e+05
5.439e+05
5.4425e+05
5.446e+05
5.4493e+05
5.4528e+05
5.4562e+05
5.4597e+05
5.4607e+05
5.4616e+05
5.4667e+05
5.4687e+05
5.4736e+05
5.4756e+05
5.4804e+05
5.4825e+05
5.4872e+05
5.4893e+05
5.4916e+05
5.4938e+05
5.4971e+05
5.499e+05
5.5036e+05
5.5068e+05
5.51e+05
5.5109e+05
5.5119e+05
5.5163e+05
5.5183e+05
5.5212e+05
5.5226e+05
5.5245e+05
5.5264e+05
5.5283e+05
5.531e+05
5.5329e+05
5.5364e+05
5.5391e+05
5.5417e+05
5.5442e+05
5.5468e+05
5.5495e+05
5.5514e+05
5.5548e+05
5.5576e+05
5.5595e+05
5.5632e+05
5.5652e+05
5.567e+05
5.5689e+05
5.5717e+05
5.5744e+05
5.5764e+05
5.5802e+05
5.5823e+05
5.5861e+05
5.589e+05
5.592e+05
5.594e+05
5.5983e+05
5.6014e+05
5.6047e+05
5.6066e+05
5.6114e+05
5.615e+05
5.6184e+05
5.6217e+05
5.6236e+05
5.6289e+05
5.6323e+05
5.6356e+05
5.6375e+05
5.6425e+05
5.6459e+05
5.6493e+05
5.6525e+05
5.6559e+05
5.6592e+05
5.6623e+05
5.6654e+05
5.6673e+05
5.6713e+05
5.6733e+05
5.6778e+05
5.6808e+05
5.6839e+05
5.686e+05
5.6903e+05
5.6923e+05
5.6969e+05
5.7e+05
5.7032e+05
5.7051e+05
5.7096e+05
5.7115e+05
5.7157e+05
5.7186e+05
5.7214e+05
5.7233e+05
5.7275e+05
5.7303e+05
5.7332e+05
5.736e+05
5.7379e+05
5.7418e+05
5.7439e+05
5.7478e+05
5.7508e+05
5.7537e+05
5.7557e+05
5.7597e+05
5.7626e+05
5.7656e+05
5.7687e+05
5.7718e+05
5.7736e+05
5.7786e+05
5.7795e+05
5.7805e+05
5.7855e+05
5.7887e+05
5.7906e+05
5.7954e+05
5.7988e+05
5.8006e+05
5.8057e+05
5.8094e+05
5.8113e+05
5.8139e+05
5.8165e+05
5.8185e+05
5.8236e+05
5.8272e+05
5.8291e+05
5.8343e+05
5.8362e+05
5.8415e+05
5.8449e+05
5.8482e+05
5.8516e+05
5.855e+05
5.8582e+05
5.8602e+05
5.8652e+05
5.8672e+05
5.8719e+05
5.8754e+05
5.8786e+05
5.8817e+05
5.8837e+05
5.8882e+05
5.8901e+05
5.8947e+05
5.8979e+05
5.9009e+05
5.9039e+05
5.9071e+05
5.9091e+05
5.9138e+05
5.9172e+05
5.9205e+05
5.9237e+05
5.9269e+05
5.9302e+05
5.9334e+05
5.9368e+05
5.9402e+05
5.9435e+05
5.947e+05
5.9506e+05
5.954e+05
5.9573e+05
5.9594e+05
5.9643e+05
5.9676e+05
5.9695e+05
5.9744e+05
5.9776e+05
5.9808e+05
5.9841e+05
5.9874e+05
5.9909e+05
5.9929e+05
5.9979e+05
6.0014e+05
6.005e+05
6.0084e+05
6.012e+05
6.0138e+05
6.0191e+05
6.0211e+05
6.0264e+05
6.0298e+05
6.0316e+05
6.0368e+05
6.0402e+05
6.0436e+05
6.0468e+05
6.0501e+05
6.0522e+05
6.057e+05
6.0602e+05
6.0621e+05
6.0669e+05
6.0702e+05
6.0735e+05
6.0766e+05
6.0798e+05
6.0829e+05
6.0862e+05
6.0894e+05
6.0926e+05
6.096e+05
6.0993e+05
6.1025e+05
6.1045e+05
6.1093e+05
6.1111e+05
6.1159e+05
6.1193e+05
6.1226e+05
6.1258e+05
6.1267e+05
6.1276e+05
6.1323e+05
6.1343e+05
6.1389e+05
6.141e+05
6.1434e+05
6.1456e+05
6.149e+05
6.1522e+05
6.1533e+05
6.1543e+05
6.1592e+05
6.1627e+05
6.1647e+05
6.1698e+05
6.1732e+05
6.1752e+05
6.1777e+05
6.1802e+05
6.1837e+05
6.1871e+05
6.1905e+05
6.1939e+05
6.1972e+05
6.2009e+05
6.2043e+05
6.2078e+05
6.2114e+05
6.2149e+05
6.2183e+05
6.2217e+05
6.2252e+05
6.2287e+05
6.232e+05
6.2355e+05
6.2389e+05
6.2422e+05
6.2455e+05
6.2489e+05
6.2523e+05
6.2557e+05
6.2591e+05
6.2625e+05
6.2658e+05
6.2692e+05
6.2726e+05
6.2759e+05
6.2793e+05
6.2827e+05
6.286e+05
6.2894e+05
6.2928e+05
6.2961e+05
6.2994e+05
6.3028e+05
6.3062e+05
6.3095e+05
6.3128e+05
6.3161e+05
6.3194e+05
6.3227e+05
6.3261e+05
6.3293e+05
6.3312e+05
6.3361e+05
6.338e+05
6.3429e+05
6.3464e+05
6.3496e+05
6.3527e+05
6.3559e+05
6.359e+05
6.3621e+05
6.3652e+05
6.3684e+05
6.3716e+05
6.3747e+05
6.378e+05
6.3812e+05
6.3843e+05
6.3863e+05
6.391e+05
6.3943e+05
6.3976e+05
6.401e+05
6.4043e+05
6.4076e+05
6.4095e+05
6.4145e+05
6.4179e+05
6.4213e+05
6.4248e+05
6.4282e+05
6.4316e+05
6.435e+05
6.4386e+05
6.442e+05
6.4453e+05
6.4488e+05
6.4523e+05
6.4556e+05
6.4575e+05
6.4623e+05
6.4656e+05
6.4688e+05
6.472e+05
6.4752e+05
6.4784e+05
6.4815e+05
6.4848e+05
6.4879e+05
6.4913e+05
6.4947e+05
6.4979e+05
