# Supplementary material for: Novel Method to Efficiently Create an mHealth App: Implementation of a Real-Time Electrocardiogram R Peak Detector
Source: JMIR Mhealth Uhealth. 2018 May 22;6(5):e118. doi: 10.2196/mhealth.8429 (PMC5989064; doi:10.2196/mhealth.8429)
Supplement: Multimedia Appendix 2 [file mhealth_v6i5e118_app2.zip › Submission_code/Cleaned database/mitdb/119_ann_qrs_cleaned.txt]

310
504
978
1316
1652
1972
2295
2489
2957
3297
3614
3924
4258
4449
4907
5240
5553
5883
6211
6522
6865
7201
7513
7710
8179
8378
8861
9053
9532
9737
10195
10422
10868
11066
11546
11864
12187
12503
12805
13000
13463
13658
14121
14326
14789
14982
15452
15769
16081
16406
16721
16909
17392
17723
17914
18389
18727
18922
19404
19617
20105
20438
20629
21103
21297
21764
21971
22412
22745
23063
23382
23723
24055
24407
24748
25071
25264
25757
26073
26403
26730
27048
27367
27696
27884
28372
28719
29056
29377
29705
29911
30387
30576
31067
31263
31728
32064
32376
32698
33026
33345
33668
34002
34330
34658
34996
35339
35667
36016
36355
36685
37029
37357
37682
38028
38354
38676
39016
39341
39659
39985
40301
40628
40953
41279
41609
41937
42127
42596
42928
43250
43563
43882
44207
44518
44835
45030
45493
45833
46161
46482
46815
47133
47326
47796
47992
48464
48700
49149
49491
49808
50004
50469
50796
50986
51461
51789
52116
52435
52748
52942
53408
53753
54080
54396
54727
55048
55367
55699
56020
56338
56673
56987
57174
57653
57972
58157
58625
58944
59137
59592
59791
60258
60571
60754
61209
61518
61846
62174
62493
62689
63195
63520
63717
64214
64569
64762
65250
65587
65777
66253
66587
66783
67263
67459
67936
68266
68456
68916
69120
69584
69788
70251
70479
70932
71123
71599
71800
72268
72606
72929
73251
73595
73924
74111
74596
74800
75282
75614
75933
76132
76613
76808
77288
77485
77957
78293
78607
78942
79276
79591
79925
80264
80602
80941
81287
81635
81824
82299
82642
82961
83154
83631
83826
84306
84635
84940
85138
85604
85799
86273
86588
86784
87254
87573
87770
88239
88574
88768
89241
89503
89949
90266
90459
90937
91285
91607
91919
92261
92451
92920
93264
93593
93920
94241
94431
94909
95246
95567
95882
96206
96401
96879
97215
97552
97873
98064
98534
98725
99202
99532
99847
100040
100510
100830
101150
101340
101810
102010
102470
102680
103150
103470
103660
104110
104430
104620
105070
105380
105600
106030
106220
106700
106900
107360
107580
108030
108360
108560
109020
109340
109530
110000
110320
110510
110980
111300
111490
111960
112280
112470
112940
113130
113600
113910
114210
114530
114830
115150
115480
115790
115980
116460
116660
117120
117440
117750
117950
118410
118730
118930
119390
119710
119900
120360
120680
120870
121310
121640
121830
122270
122580
122770
123230
123560
123880
124190
124380
124840
125030
125480
125800
126110
126420
126740
127050
127360
127680
127990
128310
128640
128960
129280
129610
129920
130110
130570
130760
131230
131560
131870
132070
132530
132720
133190
133500
133690
134150
134460
134650
135110
135420
135610
136070
136390
136580
137050
137360
137560
138030
138340
138520
138980
139300
139610
139930
140260
140590
140920
141240
141560
141900
142100
142560
142910
143230
143540
143860
144180
144500
144820
145140
145460
145790
146110
146420
146750
147080
147400
147720
148040
148370
148690
149000
149320
149650
149970
150280
150600
150930
151240
151550
151740
152200
152530
152860
153170
153490
153690
154160
154490
154800
155120
155460
155770
156100
156440
156760
156940
157420
157750
157950
158430
158750
158950
159430
159740
159940
160390
160720
160900
161360
161560
162020
162340
162640
162830
163310
163620
163950
164290
164610
164930
165270
165580
165780
166260
166450
166930
167270
167580
167780
168240
168440
168920
169110
169580
169920
170220
170540
170860
171050
171530
171860
172200
172520
172840
173040
173500
173850
174180
174500
174840
175150
175470
175810
176120
176440
176780
177110
177430
177760
178090
178400
178730
179050
179380
179700
180020
180340
180660
180980
181290
181610
181940
182250
182580
182900
183220
183550
183870
184190
184530
184850
185170
185500
185820
186150
186470
186780
187100
187440
187760
188080
188420
188750
189060
189390
189720
190040
190360
190680
191000
191330
191650
191970
192290
192620
192940
193270
193590
193910
194220
194530
194840
195160
195480
195780
196110
196310
196780
197120
197440
197760
198090
198280
198750
199100
199440
199760
200080
200270
200760
201100
201430
201760
202080
202270
202740
203090
203420
203720
204050
204370
204560
205040
205360
205550
206050
206370
206560
207050
207380
207570
208040
208380
208570
209040
209380
209570
210040
210240
210720
211040
211240
211700
212030
212220
212690
213000
213190
213650
213850
214310
214620
214820
215270
215580
215770
216250
216590
216780
217260
217590
217920
218240
218570
218890
219220
219540
219740
220210
220540
220730
221200
221390
221860
222180
222490
222810
223130
223440
223770
223960
224430
224780
225100
225410
225740
225930
226400
226760
227080
227410
227740
227930
228420
228760
229080
229400
229720
230050
230370
230700
231030
231340
231670
231990
232310
232650
232970
233280
233620
233940
234120
234600
234920
235110
235580
235910
236230
236560
236860
237180
237510
237840
238150
238480
238810
239140
239470
239790
240120
240460
240780
240970
241460
241790
241980
242450
242780
242970
243450
243760
244100
244420
244720
244920
245390
245720
245910
246390
246710
247030
247350
247670
247850
248320
248650
248840
249310
249650
249980
250280
250600
250920
251240
251560
251880
252200
252530
252840
253160
253480
253810
254140
254440
254780
254970
255430
255770
256090
256420
256750
256940
257410
257760
258070
258380
258700
258890
259360
259690
260010
260330
260660
260840
261320
261670
262000
262330
262660
262990
263180
263660
263980
264170
264660
264980
265170
265660
265850
266340
266670
267000
267340
267660
267840
268320
268520
268990
269320
269640
269830
270300
270500
270980
271320
271630
271950
272280
272600
272790
273270
273600
273790
274260
274580
274780
275250
275580
275770
276240
276440
276920
277110
277580
277910
278220
278410
278880
279210
279400
279880
280200
280400
280880
281200
281400
281860
282190
282380
282840
283040
283500
283700
284160
284400
284850
285190
285520
285840
286170
286350
286840
287180
287500
287820
288160
288490
288800
289130
289460
289780
290110
290430
290740
291080
291390
291700
292040
292350
292660
292990
293300
293630
293960
294140
294610
294950
295270
295600
295920
296240
296430
296920
297110
297600
297940
298250
298440
298920
299120
299600
299930
300260
300450
300920
301260
301450
301940
302130
302610
302940
303260
303570
303890
304200
304530
304860
305180
305530
305860
306180
306520
306840
307180
307500
307820
308010
308500
308820
309150
309480
309810
310120
310440
310770
311080
311390
311710
312020
312350
312660
312850
313330
313660
313850
314320
314640
314970
315300
315610
315940
316270
316580
316900
317230
317560
317880
318210
318400
318880
319220
319560
319880
320210
320400
320870
321220
321550
321860
322200
322520
322840
323180
323500
323680
324180
324370
324850
325180
325500
325690
326160
326490
326820
327020
327480
327810
328140
328460
328660
329130
329460
329790
330110
330440
330760
331100
331420
331740
331940
332410
332730
333050
333360
333680
333990
334310
334500
334980
335320
335650
335970
336310
336640
336960
337300
337620
337940
338280
338610
338940
339290
339610
339950
340280
340590
340790
341260
341600
341800
342260
342600
342780
343250
343580
343770
344240
344570
344760
345240
345560
345750
346210
346530
346720
347190
347500
347690
348150
348360
348820
349010
349470
349810
350120
350420
350740
350940
351400
351730
352050
352370
352560
353030
353240
353710
354040
354360
354540
355020
355210
355670
356000
356320
356640
356960
357280
357610
357930
358120
358610
358820
359290
359630
359940
360270
360590
360910
361230
361560
361880
362190
362520
362840
363160
363480
363800
364120
364450
364770
365080
365410
365740
366050
366380
366580
367050
367380
367700
368010
368200
368660
368860
369330
369670
369990
370310
370640
370970
371300
371620
371950
372270
372590
372920
373230
373570
373900
374210
374560
374900
375220
375560
375890
376080
376560
376750
377240
377590
377900
378210
378530
378850
379160
379480
379800
380120
380440
380760
381080
381410
381740
382060
382400
382730
382920
383410
383610
384110
384310
384810
385170
385500
385840
386180
386520
386860
387200
387540
387740
388240
388590
388780
389280
389480
389960
390160
390650
390990
391320
391510
392000
392340
392680
393020
393360
393690
393880
394370
394560
395060
395250
395740
396100
396420
396740
397070
397410
397740
398050
398250
398730
398920
399390
399590
400070
400410
400600
401070
401390
401680
401970
402160
402510
402710
403040
403230
403540
403800
404050
404240
404680
404980
405280
405600
405900
406080
406560
406870
407180
407500
407690
408170
408360
408830
409040
409500
409690
410160
410350
410810
411120
411410
411720
412020
412220
412670
412860
413310
413520
413950
414260
414560
414850
415040
415460
415650
416070
416280
416670
416860
417280
417490
417860
418130
418400
418690
418980
419160
419610
419940
420250
420560
420880
421070
421520
421840
422030
422480
422800
422980
423420
423730
423920
424350
424650
424840
425270
425470
425900
426100
426530
426720
427140
427330
427750
428050
428340
428630
428820
429250
429440
429860
430170
430460
430760
430950
431380
431680
431980
432270
432460
432880
433070
433480
433760
433950
434340
434620
434890
435080
435460
435740
436010
436210
436550
436820
437020
437380
437600
437850
438130
438400
438590
438990
439290
439470
439930
440260
440440
440950
441310
441490
442010
442360
442700
443030
443370
443560
444060
444260
444740
444940
445420
445620
446090
446410
446740
447050
447370
447560
448030
448370
448550
449030
449220
449690
450010
450190
450670
450990
451300
451500
451970
452150
452620
452820
453300
453630
453960
454160
454640
454980
455310
455500
455990
456180
456660
457000
457190
457670
457860
458340
458680
458870
459360
459700
459890
460350
460690
460880
461350
461680
461870
462340
462540
462980
463170
463630
463940
464250
464570
464920
465100
465630
465820
466350
466570
467070
467260
467780
467960
468440
468640
469110
469310
469780
470110
470440
470630
471110
471300
471810
472140
472470
472800
473140
473320
473820
474160
474360
474850
475190
475530
475720
476200
476390
476880
477080
477560
477900
478240
478430
478910
479110
479600
479800
480270
480470
480960
481150
481630
481820
482290
482490
482950
483140
483590
483890
484190
484460
484750
485060
485350
485640
485970
486290
486600
486940
487280
487610
487960
488310
488660
489010
489200
489710
489910
490400
490590
491060
491270
491720
492040
492230
492660
492980
493170
493600
493800
494240
494540
494850
495160
495480
495820
496010
496480
496680
497160
497350
497820
498020
498500
498690
499160
499490
499680
500120
500320
500750
501050
501350
501540
501970
502160
502580
502900
503080
503540
503860
504050
504520
504720
505190
505380
505900
506090
506600
506950
507150
507640
507990
508180
508680
508880
509370
509710
509900
510390
510730
511060
511250
511740
511930
512420
512760
513090
513290
513770
513970
514460
514790
514990
515480
515820
516150
516480
516670
517170
517510
517860
518190
518520
518720
519200
519410
519890
520230
520420
520890
521220
521530
521730
522190
522380
522820
523140
523330
523760
523960
524410
524730
525050
525240
525740
525930
526410
526620
527080
527420
527610
528060
528380
528570
529020
529340
529530
530000
530320
530510
530980
531300
531490
531940
532130
532590
532790
533240
533550
533860
534190
534520
534710
535200
535400
535900
536090
536570
536780
537250
537460
537910
538110
538570
538770
539220
539540
539850
540160
540480
540800
541130
541470
541820
542150
542500
542850
543200
543560
543900
544250
544600
544930
545280
545620
545970
546160
546670
546870
547360
547560
548040
548250
548720
548930
549380
549710
549900
550360
550680
551000
551190
551630
551830
552260
552450
552830
553100
553290
553640
553910
554170
554420
554680
554950
555140
555480
555760
555950
556320
556520
556890
557170
557440
557640
558020
558230
558610
558900
559200
559400
559830
560140
560470
560660
561140
561500
561840
562170
562360
562890
563230
563560
563750
564250
564590
564930
565250
565590
565920
566230
566540
566730
567130
567330
567780
568080
568390
568600
569030
569230
569690
570000
570320
570510
570960
571150
571570
571860
572140
572330
572750
573030
573320
573600
573790
574180
574390
574780
575080
575370
575570
575970
576260
576560
576870
577180
577360
577860
578050
578550
578870
579060
579540
579880
580060
580570
580940
581130
581650
581850
582360
582720
582910
583430
583620
584150
584490
584820
585160
585500
585820
586020
586520
586720
587190
587540
587860
588170
588370
588820
589010
589470
589790
590090
590390
590710
590910
591380
591720
592050
592370
592690
593020
593340
593680
594020
594350
594700
595060
595400
595730
595940
596430
596760
596950
597440
597760
598080
598410
598740
599090
599290
599790
600140
600500
600840
601200
601380
601910
602110
602640
602980
603160
603680
604020
604360
604680
605010
605220
605700
606020
606210
606690
607020
607350
607660
607980
608290
608620
608940
609260
609600
609930
610250
610450
610930
611110
611590
611930
612260
612580
612760
613230
613430
613890
614100
614560
614900
615220
615430
615920
616270
616470
616980
617320
617520
618020
618370
618710
619050
619390
619720
620090
620430
620780
621140
621490
621830
622170
622520
622870
623200
623550
623890
624220
624550
624890
625230
625570
625910
626250
626580
626920
627260
627590
627930
628270
628600
628940
629280
629610
629940
630280
630620
630950
631280
631610
631940
632270
632610
632930
633120
633610
633800
634290
634640
634960
635270
635590
635900
636210
636520
636840
637160
637470
637800
638120
638430
638630
639100
639430
639760
640100
640430
640760
640950
641450
641790
642130
642480
642820
643160
643500
643860
644200
644530
644880
645230
645560
645750
646230
646560
646880
647200
647520
647840
648150
648480
