# Supplementary material for: Novel Method to Efficiently Create an mHealth App: Implementation of a Real-Time Electrocardiogram R Peak Detector
Source: JMIR Mhealth Uhealth. 2018 May 22;6(5):e118. doi: 10.2196/mhealth.8429 (PMC5989064; doi:10.2196/mhealth.8429)
Supplement: Multimedia Appendix 2 [file mhealth_v6i5e118_app2.zip › Submission_code/Cleaned database/mitdb/121_ann_qrs.txt]

37
164
514
875
1218
1570
1925
2284
2643
3013
3381
3741
4113
4464
4821
5189
5545
5902
6266
6626
6986
7344
7699
8049
8399
8749
9102
9452
9799
10161
10512
10859
11223
11578
11934
12296
12656
13023
13397
13766
14142
14516
14890
15268
15638
16008
16386
16747
17114
17481
17840
18190
18540
18887
19246
19600
19953
20321
20683
21050
21421
21780
22152
22520
22877
23241
23604
23961
24314
24660
25005
25363
25717
26069
26435
26792
27146
27512
27875
28240
28609
28971
29342
29716
30089
30458
30831
31200
31580
31949
32316
32689
33061
33422
33782
34150
34520
34887
35252
35624
35993
36357
36725
37092
37464
37841
38210
38585
38956
39315
39676
40030
40386
40744
41092
41440
41805
42161
42510
42866
43214
43569
43925
44281
44642
45007
45369
45717
46073
46426
46781
47128
47474
47819
48160
48494
48834
49176
49519
49872
50218
50568
50921
51258
51600
51942
52277
52604
52941
53279
53623
53983
54341
54700
55067
55425
55780
56143
56493
56843
57195
57543
57887
58231
58579
58928
59282
59626
59975
60325
60667
61008
61350
61693
62040
62384
62723
63061
63393
63732
64058
64388
64717
65050
65391
65731
66076
66422
66769
67113
67454
67796
68143
68479
68816
69168
69518
69857
70204
70553
70912
71280
71624
71980
72351
72716
73078
73453
73825
74201
74569
74928
75301
75669
76025
76391
76643
76752
77111
77473
77822
78172
78527
78876
79221
79570
79916
80264
80615
80962
81312
81654
82001
82343
82690
83039
83391
83741
84085
84440
84786
85139
85489
85834
86171
86514
86853
87032
87193
87539
87876
88218
88565
88912
89268
89626
89980
90342
90709
91068
91416
91771
92122
92466
92814
93161
93511
93870
94220
94570
94922
95281
95646
96008
96363
96730
97100
97465
97838
98201
98568
98940
99300
99665
1.0003e+05
1.004e+05
1.0076e+05
1.0112e+05
1.0149e+05
1.0186e+05
1.0223e+05
1.026e+05
1.0298e+05
1.0336e+05
1.0373e+05
1.041e+05
1.0447e+05
1.0484e+05
1.052e+05
1.0556e+05
1.0594e+05
1.0629e+05
1.0665e+05
1.0701e+05
1.0737e+05
1.0772e+05
1.0809e+05
1.0844e+05
1.088e+05
1.0915e+05
1.0951e+05
1.0986e+05
1.1023e+05
1.1059e+05
1.1096e+05
1.1132e+05
1.1168e+05
1.1206e+05
1.1242e+05
1.1279e+05
1.1316e+05
1.1352e+05
1.139e+05
1.1426e+05
1.1462e+05
1.15e+05
1.1536e+05
1.1571e+05
1.1608e+05
1.1643e+05
1.1678e+05
1.1714e+05
1.1748e+05
1.1782e+05
1.1818e+05
1.1852e+05
1.1887e+05
1.1923e+05
1.196e+05
1.1998e+05
1.2034e+05
1.2071e+05
1.2109e+05
1.2146e+05
1.2183e+05
1.222e+05
1.2256e+05
1.2292e+05
1.2329e+05
1.2365e+05
1.2401e+05
1.2438e+05
1.2474e+05
1.2509e+05
1.2545e+05
1.258e+05
1.2616e+05
1.2652e+05
1.2688e+05
1.2725e+05
1.2762e+05
1.2799e+05
1.2837e+05
1.2873e+05
1.291e+05
1.2948e+05
1.2986e+05
1.3022e+05
1.306e+05
1.3097e+05
1.3134e+05
1.317e+05
1.3206e+05
1.3243e+05
1.3278e+05
1.3314e+05
1.3351e+05
1.3387e+05
1.3423e+05
1.3459e+05
1.3495e+05
1.3531e+05
1.3568e+05
1.3604e+05
1.364e+05
1.3676e+05
1.3712e+05
1.3747e+05
1.3783e+05
1.3818e+05
1.3854e+05
1.389e+05
1.3925e+05
1.3961e+05
1.3996e+05
1.4031e+05
1.4066e+05
1.41e+05
1.4135e+05
1.417e+05
1.4203e+05
1.4236e+05
1.427e+05
1.4302e+05
1.4334e+05
1.4366e+05
1.4397e+05
1.4428e+05
1.4459e+05
1.449e+05
1.4521e+05
1.4553e+05
1.4585e+05
1.4618e+05
1.465e+05
1.4683e+05
1.4715e+05
1.4747e+05
1.4779e+05
1.4811e+05
1.4842e+05
1.4874e+05
1.4905e+05
1.4936e+05
1.4967e+05
1.4999e+05
1.5031e+05
1.5064e+05
1.5097e+05
1.513e+05
1.5165e+05
1.5199e+05
1.5232e+05
1.5266e+05
1.5299e+05
1.5334e+05
1.5369e+05
1.5403e+05
1.5438e+05
1.5472e+05
1.5507e+05
1.5541e+05
1.5576e+05
1.5609e+05
1.5643e+05
1.5677e+05
1.5711e+05
1.5744e+05
1.5779e+05
1.5814e+05
1.5848e+05
1.5883e+05
1.5919e+05
1.5955e+05
1.5992e+05
1.6027e+05
1.6062e+05
1.6097e+05
1.6132e+05
1.6166e+05
1.6201e+05
1.6236e+05
1.6271e+05
1.6306e+05
1.6341e+05
1.6375e+05
1.641e+05
1.6444e+05
1.6477e+05
1.6512e+05
1.6545e+05
1.6579e+05
1.6614e+05
1.6649e+05
1.6684e+05
1.672e+05
1.6756e+05
1.6791e+05
1.6826e+05
1.6862e+05
1.6897e+05
1.6932e+05
1.6967e+05
1.7002e+05
1.7038e+05
1.7074e+05
1.7108e+05
1.7144e+05
1.718e+05
1.7215e+05
1.725e+05
1.7284e+05
1.7319e+05
1.7353e+05
1.7386e+05
1.7419e+05
1.7452e+05
1.7486e+05
1.7521e+05
1.7555e+05
1.759e+05
1.7626e+05
1.7661e+05
1.7695e+05
1.7731e+05
1.7765e+05
1.7798e+05
1.7832e+05
1.7866e+05
1.7901e+05
1.7937e+05
1.7973e+05
1.8009e+05
1.8046e+05
1.8083e+05
1.8118e+05
1.8155e+05
1.8192e+05
1.8228e+05
1.8264e+05
1.8299e+05
1.8334e+05
1.8369e+05
1.8404e+05
1.8439e+05
1.8473e+05
1.8507e+05
1.8542e+05
1.8577e+05
1.8611e+05
1.8646e+05
1.8681e+05
1.8717e+05
1.8753e+05
1.8789e+05
1.8824e+05
1.8861e+05
1.8898e+05
1.8932e+05
1.8966e+05
1.9002e+05
1.9038e+05
1.9073e+05
1.9108e+05
1.9144e+05
1.918e+05
1.9215e+05
1.925e+05
1.9286e+05
1.9322e+05
1.9359e+05
1.9394e+05
1.943e+05
1.9467e+05
1.9502e+05
1.9537e+05
1.9572e+05
1.9608e+05
1.9644e+05
1.968e+05
1.9717e+05
1.9754e+05
1.9791e+05
1.9827e+05
1.9864e+05
1.99e+05
1.9937e+05
1.9973e+05
2.0009e+05
2.0046e+05
2.0083e+05
2.0119e+05
2.0155e+05
2.0192e+05
2.0227e+05
2.0262e+05
2.0298e+05
2.0334e+05
2.0371e+05
2.0408e+05
2.0444e+05
2.0481e+05
2.0518e+05
2.0554e+05
2.059e+05
2.0626e+05
2.0663e+05
2.07e+05
2.0737e+05
2.0773e+05
2.0809e+05
2.0845e+05
2.0882e+05
2.0918e+05
2.0955e+05
2.0992e+05
2.103e+05
2.1068e+05
2.1106e+05
2.1144e+05
2.1182e+05
2.1221e+05
2.1258e+05
2.1297e+05
2.1335e+05
2.1372e+05
2.141e+05
2.1448e+05
2.1486e+05
2.1524e+05
2.156e+05
2.1598e+05
2.1634e+05
2.167e+05
2.1706e+05
2.1742e+05
2.1778e+05
2.1816e+05
2.1853e+05
2.189e+05
2.1928e+05
2.1966e+05
2.2003e+05
2.2041e+05
2.2079e+05
2.2117e+05
2.2154e+05
2.2192e+05
2.223e+05
2.2268e+05
2.2306e+05
2.2343e+05
2.2382e+05
2.242e+05
2.2456e+05
2.2493e+05
2.2531e+05
2.2567e+05
2.2603e+05
2.264e+05
2.2676e+05
2.2713e+05
2.275e+05
2.2787e+05
2.2824e+05
2.2862e+05
2.2899e+05
2.2936e+05
2.2973e+05
2.301e+05
2.3047e+05
2.3084e+05
2.3121e+05
2.3158e+05
2.3195e+05
2.3232e+05
2.3269e+05
2.3305e+05
2.3342e+05
2.3377e+05
2.3414e+05
2.3451e+05
2.3487e+05
2.3523e+05
2.3559e+05
2.3595e+05
2.3632e+05
2.3668e+05
2.3704e+05
2.3741e+05
2.3777e+05
2.3813e+05
2.3849e+05
2.3886e+05
2.3923e+05
2.3961e+05
2.3998e+05
2.4036e+05
2.4073e+05
2.4111e+05
2.4148e+05
2.4185e+05
2.4223e+05
2.4259e+05
2.4296e+05
2.4334e+05
2.4371e+05
2.4408e+05
2.4445e+05
2.4482e+05
2.4519e+05
2.4556e+05
2.4593e+05
2.4628e+05
2.4665e+05
2.4701e+05
2.4736e+05
2.4772e+05
2.4808e+05
2.4844e+05
2.4881e+05
2.4916e+05
2.4952e+05
2.4988e+05
2.5024e+05
2.506e+05
2.5096e+05
2.5133e+05
2.517e+05
2.5205e+05
2.5242e+05
2.5278e+05
2.5314e+05
2.535e+05
2.5386e+05
2.5421e+05
2.5457e+05
2.5493e+05
2.5529e+05
2.5565e+05
2.5601e+05
2.5637e+05
2.5673e+05
2.5709e+05
2.5745e+05
2.5781e+05
2.5817e+05
2.5854e+05
2.5892e+05
2.5929e+05
2.5965e+05
2.6002e+05
2.6038e+05
2.6075e+05
2.6112e+05
2.6148e+05
2.6184e+05
2.6221e+05
2.6257e+05
2.6294e+05
2.6331e+05
2.6369e+05
2.6407e+05
2.6444e+05
2.6481e+05
2.6518e+05
2.6556e+05
2.6592e+05
2.6628e+05
2.6665e+05
2.6703e+05
2.674e+05
2.6777e+05
2.6815e+05
2.6852e+05
2.6889e+05
2.6927e+05
2.6964e+05
2.7002e+05
2.704e+05
2.7077e+05
2.7113e+05
2.715e+05
2.7185e+05
2.722e+05
2.7256e+05
2.7293e+05
2.733e+05
2.7366e+05
2.7403e+05
2.744e+05
2.7477e+05
2.7513e+05
2.7549e+05
2.7585e+05
2.7622e+05
2.7658e+05
2.7693e+05
2.7729e+05
2.7763e+05
2.7797e+05
2.7832e+05
2.7867e+05
2.7902e+05
2.7938e+05
2.7974e+05
2.801e+05
2.8046e+05
2.8081e+05
2.8116e+05
2.8151e+05
2.8186e+05
2.8222e+05
2.8257e+05
2.8291e+05
2.8325e+05
2.836e+05
2.8396e+05
2.8432e+05
2.8469e+05
2.8505e+05
2.8542e+05
2.8578e+05
2.8614e+05
2.865e+05
2.8686e+05
2.8722e+05
2.8757e+05
2.8792e+05
2.8829e+05
2.8864e+05
2.8899e+05
2.8935e+05
2.897e+05
2.9006e+05
2.9041e+05
2.9076e+05
2.9113e+05
2.915e+05
2.9186e+05
2.9223e+05
2.926e+05
2.9297e+05
2.9333e+05
2.937e+05
2.9406e+05
2.9443e+05
2.9479e+05
2.9515e+05
2.9552e+05
2.9588e+05
2.9624e+05
2.966e+05
2.9696e+05
2.9732e+05
2.9769e+05
2.9805e+05
2.9842e+05
2.9878e+05
2.9915e+05
2.9951e+05
2.9988e+05
3.0024e+05
3.0062e+05
3.0098e+05
3.0134e+05
3.0171e+05
3.0207e+05
3.0243e+05
3.0279e+05
3.0314e+05
3.0349e+05
3.0384e+05
3.0419e+05
3.0454e+05
3.0489e+05
3.0524e+05
3.0559e+05
3.0594e+05
3.063e+05
3.0666e+05
3.0701e+05
3.0737e+05
3.0773e+05
3.0808e+05
3.0843e+05
3.088e+05
3.0917e+05
3.0953e+05
3.099e+05
3.1027e+05
3.1063e+05
3.1101e+05
3.1138e+05
3.1174e+05
3.1211e+05
3.1247e+05
3.1284e+05
3.132e+05
3.1357e+05
3.1395e+05
3.1432e+05
3.1468e+05
3.1505e+05
3.1541e+05
3.1577e+05
3.1614e+05
3.165e+05
3.1688e+05
3.1724e+05
3.176e+05
3.1797e+05
3.1833e+05
3.187e+05
3.1908e+05
3.1945e+05
3.1982e+05
3.202e+05
3.2058e+05
3.2094e+05
3.2131e+05
3.2168e+05
3.2204e+05
3.224e+05
3.2275e+05
3.2312e+05
3.2348e+05
3.2382e+05
3.2419e+05
3.2455e+05
3.249e+05
3.2526e+05
3.2561e+05
3.2597e+05
3.2633e+05
3.2669e+05
3.2706e+05
3.2742e+05
3.2778e+05
3.2814e+05
3.285e+05
3.2885e+05
3.2921e+05
3.2956e+05
3.2991e+05
3.3027e+05
3.3062e+05
3.3097e+05
3.3132e+05
3.3168e+05
3.3204e+05
3.3241e+05
3.3276e+05
3.3312e+05
3.3347e+05
3.3383e+05
3.342e+05
3.3456e+05
3.3492e+05
3.3529e+05
3.3565e+05
3.36e+05
3.3637e+05
3.3672e+05
3.3708e+05
3.3744e+05
3.3779e+05
3.3815e+05
3.385e+05
3.3885e+05
3.392e+05
3.3955e+05
3.399e+05
3.4024e+05
3.4058e+05
3.4093e+05
3.4129e+05
3.4164e+05
3.4199e+05
3.4235e+05
3.4269e+05
3.4305e+05
3.4341e+05
3.4377e+05
3.4413e+05
3.445e+05
3.4487e+05
3.4521e+05
3.4556e+05
3.4591e+05
3.4625e+05
3.4659e+05
3.4693e+05
3.4726e+05
3.4759e+05
3.4794e+05
3.4828e+05
3.4862e+05
3.4896e+05
3.4932e+05
3.4968e+05
3.5005e+05
3.5042e+05
3.508e+05
3.5117e+05
3.5155e+05
3.5193e+05
3.5231e+05
3.527e+05
3.5309e+05
3.5348e+05
3.5387e+05
3.5425e+05
3.5462e+05
3.55e+05
3.5537e+05
3.5576e+05
3.5612e+05
3.5649e+05
3.5687e+05
3.5725e+05
3.5762e+05
3.58e+05
3.5837e+05
3.5874e+05
3.5912e+05
3.5949e+05
3.5987e+05
3.6025e+05
3.6062e+05
3.61e+05
3.6137e+05
3.6176e+05
3.6213e+05
3.6251e+05
3.6289e+05
3.6326e+05
3.6364e+05
3.6401e+05
3.6426e+05
3.6472e+05
3.6492e+05
3.6545e+05
3.6583e+05
3.662e+05
3.6655e+05
3.6693e+05
3.673e+05
3.6767e+05
3.6805e+05
3.6842e+05
3.6879e+05
3.6915e+05
3.6951e+05
3.6988e+05
3.7024e+05
3.706e+05
3.7097e+05
3.7132e+05
3.7168e+05
3.7206e+05
3.7242e+05
3.7277e+05
3.7313e+05
3.7349e+05
3.7385e+05
3.742e+05
3.7456e+05
3.7492e+05
3.7528e+05
3.7564e+05
3.76e+05
3.7635e+05
3.7671e+05
3.7707e+05
3.7743e+05
3.7779e+05
3.7815e+05
3.7852e+05
3.7887e+05
3.7924e+05
3.7959e+05
3.7996e+05
3.8031e+05
3.8066e+05
3.8103e+05
3.8138e+05
3.8174e+05
3.821e+05
3.8246e+05
3.8282e+05
3.8319e+05
3.8355e+05
3.8392e+05
3.8428e+05
3.8464e+05
3.8499e+05
3.8533e+05
3.8568e+05
3.8603e+05
3.8639e+05
3.8674e+05
3.871e+05
3.8748e+05
3.8785e+05
3.8822e+05
3.8859e+05
3.8896e+05
3.8934e+05
3.897e+05
3.9005e+05
3.9042e+05
3.9078e+05
3.9113e+05
3.9149e+05
3.9184e+05
3.922e+05
3.9256e+05
3.9292e+05
3.9328e+05
3.9364e+05
3.94e+05
3.9436e+05
3.9472e+05
3.9508e+05
3.9545e+05
3.9582e+05
3.9619e+05
3.9656e+05
3.9693e+05
3.973e+05
3.9766e+05
3.9802e+05
3.9839e+05
3.9874e+05
3.991e+05
3.9948e+05
3.9984e+05
4.002e+05
4.0057e+05
4.0094e+05
4.013e+05
4.0166e+05
4.0203e+05
4.024e+05
4.0277e+05
4.0313e+05
4.0348e+05
4.0384e+05
4.042e+05
4.0457e+05
4.0493e+05
4.053e+05
4.0567e+05
4.0604e+05
4.064e+05
4.0676e+05
4.0711e+05
4.0748e+05
4.0784e+05
4.082e+05
4.0858e+05
4.0895e+05
4.0931e+05
4.0969e+05
4.1006e+05
4.1043e+05
4.108e+05
4.1117e+05
4.1154e+05
4.1191e+05
4.1229e+05
4.1266e+05
4.1303e+05
4.134e+05
4.1378e+05
4.1416e+05
4.1453e+05
4.1491e+05
4.1528e+05
4.1565e+05
4.1602e+05
4.164e+05
4.1678e+05
4.1716e+05
4.1754e+05
4.1792e+05
4.183e+05
4.1868e+05
4.1904e+05
4.1941e+05
4.1979e+05
4.2015e+05
4.2052e+05
4.2089e+05
4.2126e+05
4.2162e+05
4.2199e+05
4.2236e+05
4.2274e+05
4.2311e+05
4.2348e+05
4.2386e+05
4.2424e+05
4.2461e+05
4.2498e+05
4.2535e+05
4.2573e+05
4.2611e+05
4.2648e+05
4.2686e+05
4.2724e+05
4.2761e+05
4.2798e+05
4.2836e+05
4.2873e+05
4.2911e+05
4.2949e+05
4.2987e+05
4.3024e+05
4.3061e+05
4.3099e+05
4.3136e+05
4.3174e+05
4.3212e+05
4.3248e+05
4.3286e+05
4.3324e+05
4.3361e+05
4.3398e+05
4.3435e+05
4.3472e+05
4.351e+05
4.3548e+05
4.3586e+05
4.3625e+05
4.3663e+05
4.3701e+05
4.3738e+05
4.3776e+05
4.3815e+05
4.3853e+05
4.3891e+05
4.3929e+05
4.3968e+05
4.4006e+05
4.4044e+05
4.4081e+05
4.4119e+05
4.4156e+05
4.4192e+05
4.423e+05
4.4267e+05
4.4302e+05
4.4339e+05
4.4376e+05
4.4412e+05
4.4448e+05
4.4484e+05
4.4521e+05
4.4558e+05
4.4593e+05
4.4629e+05
4.4664e+05
4.47e+05
4.4737e+05
4.4772e+05
4.4809e+05
4.4846e+05
4.4882e+05
4.4917e+05
4.4953e+05
4.4989e+05
4.5025e+05
4.506e+05
4.5095e+05
4.5132e+05
4.5167e+05
4.5202e+05
4.5239e+05
4.5275e+05
4.5312e+05
4.5349e+05
4.5387e+05
4.5425e+05
4.5462e+05
4.5499e+05
4.5536e+05
4.5574e+05
4.5611e+05
4.5649e+05
4.5687e+05
4.5724e+05
4.5762e+05
4.5798e+05
4.5835e+05
4.5873e+05
4.591e+05
4.5948e+05
4.5985e+05
4.6023e+05
4.6061e+05
4.6099e+05
4.6136e+05
4.6173e+05
4.621e+05
4.6248e+05
4.6285e+05
4.6321e+05
4.6358e+05
4.6394e+05
4.643e+05
4.6466e+05
4.6502e+05
4.6539e+05
4.6576e+05
4.6612e+05
4.6649e+05
4.6687e+05
4.6723e+05
4.676e+05
4.6797e+05
4.6833e+05
4.6871e+05
4.6907e+05
4.6943e+05
4.698e+05
4.7017e+05
4.7052e+05
4.7088e+05
4.7125e+05
4.7162e+05
4.7197e+05
4.7233e+05
4.7269e+05
4.7304e+05
4.7338e+05
4.7374e+05
4.7409e+05
4.7446e+05
4.7483e+05
4.7519e+05
4.7557e+05
4.7596e+05
4.7633e+05
4.7672e+05
4.771e+05
4.7748e+05
4.7787e+05
4.7825e+05
4.7865e+05
4.7904e+05
4.7942e+05
4.7981e+05
4.8019e+05
4.8057e+05
4.8095e+05
4.8132e+05
4.817e+05
4.8208e+05
4.8247e+05
4.8284e+05
4.8321e+05
4.8359e+05
4.8396e+05
4.8434e+05
4.8471e+05
4.851e+05
4.8548e+05
4.8585e+05
4.8623e+05
4.8662e+05
4.87e+05
4.8737e+05
4.8775e+05
4.8812e+05
4.885e+05
4.8887e+05
4.8924e+05
4.8959e+05
4.8996e+05
4.9033e+05
4.9068e+05
4.9106e+05
4.9143e+05
4.918e+05
4.9218e+05
4.9256e+05
4.9293e+05
4.933e+05
4.9368e+05
4.9406e+05
4.9442e+05
4.9479e+05
4.9517e+05
4.9554e+05
4.9592e+05
4.963e+05
4.9667e+05
4.9704e+05
4.9741e+05
4.9776e+05
4.9813e+05
4.9848e+05
4.9885e+05
4.9923e+05
4.996e+05
4.9998e+05
5.0035e+05
5.0071e+05
5.0109e+05
5.0148e+05
5.0186e+05
5.0224e+05
5.0262e+05
5.03e+05
5.0338e+05
5.0377e+05
5.0415e+05
5.0453e+05
5.0492e+05
5.053e+05
5.0568e+05
5.0606e+05
5.0644e+05
5.0682e+05
5.072e+05
5.0758e+05
5.0796e+05
5.0834e+05
5.0871e+05
5.0909e+05
5.0947e+05
5.0986e+05
5.1024e+05
5.1062e+05
5.11e+05
5.1138e+05
5.1175e+05
5.1213e+05
5.1251e+05
5.1289e+05
5.1326e+05
5.1364e+05
5.1402e+05
5.144e+05
5.1478e+05
5.1515e+05
5.1552e+05
5.1588e+05
5.1624e+05
5.1661e+05
5.1697e+05
5.1734e+05
5.1771e+05
5.1806e+05
5.1843e+05
5.188e+05
5.1917e+05
5.1955e+05
5.1992e+05
5.203e+05
5.2067e+05
5.2104e+05
5.2139e+05
5.2174e+05
5.2211e+05
5.2248e+05
5.2284e+05
5.2322e+05
5.236e+05
5.2397e+05
5.2435e+05
5.2473e+05
5.2511e+05
5.2549e+05
5.2587e+05
5.2625e+05
5.2663e+05
5.2699e+05
5.2736e+05
5.2774e+05
5.281e+05
5.2846e+05
5.2882e+05
5.2918e+05
5.2955e+05
5.2992e+05
5.3028e+05
5.3065e+05
5.3102e+05
5.3135e+05
5.3168e+05
5.3201e+05
5.3234e+05
5.3267e+05
5.3299e+05
5.3331e+05
5.3364e+05
5.3397e+05
5.3431e+05
5.3464e+05
5.3498e+05
5.353e+05
5.3564e+05
5.3598e+05
5.3631e+05
5.3665e+05
5.3698e+05
5.3732e+05
5.3766e+05
5.3799e+05
5.3834e+05
5.387e+05
5.3904e+05
5.3938e+05
5.3973e+05
5.4008e+05
5.4042e+05
5.4076e+05
5.4111e+05
5.4147e+05
5.4182e+05
5.4217e+05
5.4252e+05
5.4288e+05
5.4324e+05
5.4359e+05
5.4395e+05
5.4431e+05
5.4468e+05
5.4504e+05
5.4539e+05
5.4574e+05
5.4609e+05
5.4644e+05
5.4679e+05
5.4714e+05
5.4749e+05
5.4785e+05
5.4819e+05
5.4854e+05
5.489e+05
5.4924e+05
5.4958e+05
5.4992e+05
5.5026e+05
5.5058e+05
5.5092e+05
5.5125e+05
5.5158e+05
5.5191e+05
5.5223e+05
5.5255e+05
5.5287e+05
5.532e+05
5.5351e+05
5.5383e+05
5.5415e+05
5.5446e+05
5.5477e+05
5.5509e+05
5.5539e+05
5.557e+05
5.5601e+05
5.5631e+05
5.5648e+05
5.5661e+05
5.5692e+05
5.5722e+05
5.5751e+05
5.578e+05
5.5809e+05
5.5838e+05
5.5865e+05
5.588e+05
5.5893e+05
5.5921e+05
5.5932e+05
5.5948e+05
5.5976e+05
5.6004e+05
5.6031e+05
5.6058e+05
5.6086e+05
5.6114e+05
5.6141e+05
5.6169e+05
5.6196e+05
5.6212e+05
5.6224e+05
5.6251e+05
5.6256e+05
5.6279e+05
5.6307e+05
5.6335e+05
5.6363e+05
5.6391e+05
5.6419e+05
5.6447e+05
5.6474e+05
5.6487e+05
5.6502e+05
5.6529e+05
5.6556e+05
5.6583e+05
5.661e+05
5.6637e+05
5.6663e+05
5.669e+05
5.6717e+05
5.6743e+05
5.677e+05
5.6797e+05
5.6824e+05
5.6851e+05
5.6879e+05
5.6906e+05
5.6935e+05
5.6962e+05
5.699e+05
5.7018e+05
5.7046e+05
5.7074e+05
5.7102e+05
5.7131e+05
5.716e+05
5.7188e+05
5.7218e+05
5.7247e+05
5.7275e+05
5.7304e+05
5.7333e+05
5.736e+05
5.7389e+05
5.7416e+05
5.7444e+05
5.7472e+05
5.7499e+05
5.7527e+05
5.7554e+05
5.7582e+05
5.7609e+05
5.7637e+05
5.7665e+05
5.7693e+05
5.7721e+05
5.7748e+05
5.7776e+05
5.7805e+05
5.7833e+05
5.7861e+05
5.7889e+05
5.7917e+05
5.7945e+05
5.7974e+05
5.8001e+05
5.8029e+05
5.8057e+05
5.8085e+05
5.8112e+05
5.8141e+05
5.8168e+05
5.8195e+05
5.8222e+05
5.825e+05
5.8277e+05
5.8303e+05
5.8329e+05
5.8356e+05
5.8382e+05
5.8408e+05
5.8434e+05
5.8461e+05
5.8487e+05
5.8512e+05
5.854e+05
5.8565e+05
5.8592e+05
5.8618e+05
5.8645e+05
5.8672e+05
5.8698e+05
5.8726e+05
5.8754e+05
5.8781e+05
5.8808e+05
5.8836e+05
5.8864e+05
5.8892e+05
5.8919e+05
5.8948e+05
5.8976e+05
5.9005e+05
5.9034e+05
5.9063e+05
5.9092e+05
5.912e+05
5.915e+05
5.9178e+05
5.9206e+05
5.9234e+05
5.9263e+05
5.9291e+05
5.932e+05
5.935e+05
5.9378e+05
5.9407e+05
5.9437e+05
5.9467e+05
5.9497e+05
5.9525e+05
5.9529e+05
5.9554e+05
5.9584e+05
5.9613e+05
5.9643e+05
5.9654e+05
5.9673e+05
5.9703e+05
5.9733e+05
5.9764e+05
5.9794e+05
5.9824e+05
5.9854e+05
5.9884e+05
5.9914e+05
5.9945e+05
5.9976e+05
6.0006e+05
6.0036e+05
6.0068e+05
6.0099e+05
6.0129e+05
6.016e+05
6.0191e+05
6.0221e+05
6.0252e+05
6.0283e+05
6.0314e+05
6.0344e+05
6.0376e+05
6.0408e+05
6.0438e+05
6.0469e+05
6.05e+05
6.0532e+05
6.0564e+05
6.0595e+05
6.0626e+05
6.0657e+05
6.0689e+05
6.072e+05
6.0751e+05
6.0782e+05
6.0812e+05
6.0843e+05
6.0874e+05
6.0905e+05
6.0936e+05
6.0967e+05
6.0999e+05
6.1029e+05
6.1059e+05
6.109e+05
6.112e+05
6.115e+05
6.118e+05
6.121e+05
6.1241e+05
6.1271e+05
6.1302e+05
6.1332e+05
6.1361e+05
6.1391e+05
6.142e+05
6.145e+05
6.148e+05
6.151e+05
6.1539e+05
6.1569e+05
6.16e+05
6.163e+05
6.166e+05
6.1691e+05
6.1721e+05
6.1751e+05
6.1782e+05
6.1813e+05
6.1843e+05
6.1873e+05
6.1905e+05
6.1936e+05
6.1966e+05
6.1997e+05
6.2028e+05
6.2059e+05
6.209e+05
6.2122e+05
6.2153e+05
6.2185e+05
6.2216e+05
6.2248e+05
6.2278e+05
6.2309e+05
6.234e+05
6.237e+05
6.2401e+05
6.2431e+05
6.2461e+05
6.2492e+05
6.2523e+05
6.2554e+05
6.2584e+05
6.2616e+05
6.2647e+05
6.2679e+05
6.271e+05
6.2741e+05
6.2772e+05
6.2803e+05
6.2834e+05
6.2865e+05
6.287e+05
6.2896e+05
6.2927e+05
6.2941e+05
6.2958e+05
6.299e+05
6.3021e+05
6.3052e+05
6.3083e+05
6.3114e+05
6.3145e+05
6.3175e+05
6.3205e+05
6.3235e+05
6.3266e+05
6.3296e+05
6.3327e+05
6.3357e+05
6.3387e+05
6.3418e+05
6.3449e+05
6.3477e+05
6.3505e+05
6.3535e+05
6.3564e+05
6.3593e+05
6.3622e+05
6.365e+05
6.3679e+05
6.3708e+05
6.3738e+05
6.3767e+05
6.3796e+05
6.3825e+05
6.3854e+05
6.3884e+05
6.3914e+05
6.3943e+05
6.3973e+05
6.4003e+05
6.4033e+05
6.4063e+05
6.4093e+05
6.4123e+05
6.4154e+05
6.4184e+05
6.4215e+05
6.4246e+05
6.4276e+05
6.4307e+05
6.4338e+05
6.4369e+05
6.4398e+05
6.4429e+05
6.4458e+05
6.4487e+05
6.4517e+05
6.4547e+05
6.4576e+05
6.4605e+05
6.4635e+05
6.4664e+05
6.4693e+05
6.4723e+05
6.4752e+05
6.4782e+05
6.4811e+05
6.4841e+05
6.4871e+05
6.49e+05
6.4929e+05
6.4959e+05
6.4988e+05
