# Supplementary material for: Novel Method to Efficiently Create an mHealth App: Implementation of a Real-Time Electrocardiogram R Peak Detector
Source: JMIR Mhealth Uhealth. 2018 May 22;6(5):e118. doi: 10.2196/mhealth.8429 (PMC5989064; doi:10.2196/mhealth.8429)
Supplement: Multimedia Appendix 2 [file mhealth_v6i5e118_app2.zip › Submission_code/Cleaned database/mitdb/121_ann_qrs_cleaned.txt]

164
514
875
1218
1570
1925
2284
2643
3013
3381
3741
4113
4464
4821
5189
5545
5902
6266
6626
6986
7344
7699
8049
8399
8749
9102
9452
9799
10161
10512
10859
11223
11578
11934
12296
12656
13023
13397
13766
14142
14516
14890
15268
15638
16008
16386
16747
17114
17481
17840
18190
18540
18887
19246
19600
19953
20321
20683
21050
21421
21780
22152
22520
22877
23241
23604
23961
24314
24660
25005
25363
25717
26069
26435
26792
27146
27512
27875
28240
28609
28971
29342
29716
30089
30458
30831
31200
31580
31949
32316
32689
33061
33422
33782
34150
34520
34887
35252
35624
35993
36357
36725
37092
37464
37841
38210
38585
38956
39315
39676
40030
40386
40744
41092
41440
41805
42161
42510
42866
43214
43569
43925
44281
44642
45007
45369
45717
46073
46426
46781
47128
47474
47819
48160
48494
48834
49176
49519
49872
50218
50568
50921
51258
51600
51942
52277
52604
52941
53279
53623
53983
54341
54700
55067
55425
55780
56143
56493
56843
57195
57543
57887
58231
58579
58928
59282
59626
59975
60325
60667
61008
61350
61693
62040
62384
62723
63061
63393
63732
64058
64388
64717
65050
65391
65731
66076
66422
66769
67113
67454
67796
68143
68479
68816
69168
69518
69857
70204
70553
70912
71280
71624
71980
72351
72716
73078
73453
73825
74201
74569
74928
75301
75669
76025
76391
76752
77111
77473
77822
78172
78527
78876
79221
79570
79916
80264
80615
80962
81312
81654
82001
82343
82690
83039
83391
83741
84085
84440
84786
85139
85489
85834
86171
86514
86853
87193
87539
87876
88218
88565
88912
89268
89626
89980
90342
90709
91068
91416
91771
92122
92466
92814
93161
93511
93870
94220
94570
94922
95281
95646
96008
96363
96730
97100
97465
97838
98201
98568
98940
99300
99665
100030
100400
100760
101120
101490
101860
102230
102600
102980
103360
103730
104100
104470
104840
105200
105560
105940
106290
106650
107010
107370
107720
108090
108440
108800
109150
109510
109860
110230
110590
110960
111320
111680
112060
112420
112790
113160
113520
113900
114260
114620
115000
115360
115710
116080
116430
116780
117140
117480
117820
118180
118520
118870
119230
119600
119980
120340
120710
121090
121460
121830
122200
122560
122920
123290
123650
124010
124380
124740
125090
125450
125800
126160
126520
126880
127250
127620
127990
128370
128730
129100
129480
129860
130220
130600
130970
131340
131700
132060
132430
132780
133140
133510
133870
134230
134590
134950
135310
135680
136040
136400
136760
137120
137470
137830
138180
138540
138900
139250
139610
139960
140310
140660
141000
141350
141700
142030
142360
142700
143020
143340
143660
143970
144280
144590
144900
145210
145530
145850
146180
146500
146830
147150
147470
147790
148110
148420
148740
149050
149360
149670
149990
150310
150640
150970
151300
151650
151990
152320
152660
152990
153340
153690
154030
154380
154720
155070
155410
155760
156090
156430
156770
157110
157440
157790
158140
158480
158830
159190
159550
159920
160270
160620
160970
161320
161660
162010
162360
162710
163060
163410
163750
164100
164440
164770
165120
165450
165790
166140
166490
166840
167200
167560
167910
168260
168620
168970
169320
169670
170020
170380
170740
171080
171440
171800
172150
172500
172840
173190
173530
173860
174190
174520
174860
175210
175550
175900
176260
176610
176950
177310
177650
177980
178320
178660
179010
179370
179730
180090
180460
180830
181180
181550
181920
182280
182640
182990
183340
183690
184040
184390
184730
185070
185420
185770
186110
186460
186810
187170
187530
187890
188240
188610
188980
189320
189660
190020
190380
190730
191080
191440
191800
192150
192500
192860
193220
193590
193940
194300
194670
195020
195370
195720
196080
196440
196800
197170
197540
197910
198270
198640
199000
199370
199730
200090
200460
200830
201190
201550
201920
202270
202620
202980
203340
203710
204080
204440
204810
205180
205540
205900
206260
206630
207000
207370
207730
208090
208450
208820
209180
209550
209920
210300
210680
211060
211440
211820
212210
212580
212970
213350
213720
214100
214480
214860
215240
215600
215980
216340
216700
217060
217420
217780
218160
218530
218900
219280
219660
220030
220410
220790
221170
221540
221920
222300
222680
223060
223430
223820
224200
224560
224930
225310
225670
226030
226400
226760
227130
227500
227870
228240
228620
228990
229360
229730
230100
230470
230840
231210
231580
231950
232320
232690
233050
233420
233770
234140
234510
234870
235230
235590
235950
236320
236680
237040
237410
237770
238130
238490
238860
239230
239610
239980
240360
240730
241110
241480
241850
242230
242590
242960
243340
243710
244080
244450
244820
245190
245560
245930
246280
246650
247010
247360
247720
248080
248440
248810
249160
249520
249880
250240
250600
250960
251330
251700
252050
252420
252780
253140
253500
253860
254210
254570
254930
255290
255650
256010
256370
256730
257090
257450
257810
258170
258540
258920
259290
259650
260020
260380
260750
261120
261480
261840
262210
262570
262940
263310
263690
264070
264440
264810
265180
265560
265920
266280
266650
267030
267400
267770
268150
268520
268890
269270
269640
270020
270400
270770
271130
271500
271850
272200
272560
272930
273300
273660
274030
274400
274770
275130
275490
275850
276220
276580
276930
277290
277630
277970
278320
278670
279020
279380
279740
280100
280460
280810
281160
281510
281860
282220
282570
282910
283250
283600
283960
284320
284690
285050
285420
285780
286140
286500
286860
287220
287570
287920
288290
288640
288990
289350
289700
290060
290410
290760
291130
291500
291860
292230
292600
292970
293330
293700
294060
294430
294790
295150
295520
295880
296240
296600
296960
297320
297690
298050
298420
298780
299150
299510
299880
300240
300620
300980
301340
301710
302070
302430
302790
303140
303490
303840
304190
304540
304890
305240
305590
305940
306300
306660
307010
307370
307730
308080
308430
308800
309170
309530
309900
310270
310630
311010
311380
311740
312110
312470
312840
313200
313570
313950
314320
314680
315050
315410
315770
316140
316500
316880
317240
317600
317970
318330
318700
319080
319450
319820
320200
320580
320940
321310
321680
322040
322400
322750
323120
323480
323820
324190
324550
324900
325260
325610
325970
326330
326690
327060
327420
327780
328140
328500
328850
329210
329560
329910
330270
330620
330970
331320
331680
332040
332410
332760
333120
333470
333830
334200
334560
334920
335290
335650
336000
336370
336720
337080
337440
337790
338150
338500
338850
339200
339550
339900
340240
340580
340930
341290
341640
341990
342350
342690
343050
343410
343770
344130
344500
344870
345210
345560
345910
346250
346590
346930
347260
347590
347940
348280
348620
348960
349320
349680
350050
350420
350800
351170
351550
351930
352310
352700
353090
353480
353870
354250
354620
355000
355370
355760
356120
356490
356870
357250
357620
358000
358370
358740
359120
359490
359870
360250
360620
361000
361370
361760
362130
362510
362890
363260
363640
364010
364260
364720
364920
365450
365830
366200
366550
366930
367300
367670
368050
368420
368790
369150
369510
369880
370240
370600
370970
371320
371680
372060
372420
372770
373130
373490
373850
374200
374560
374920
375280
375640
376000
376350
376710
377070
377430
377790
378150
378520
378870
379240
379590
379960
380310
380660
381030
381380
381740
382100
382460
382820
383190
383550
383920
384280
384640
384990
385330
385680
386030
386390
386740
387100
387480
387850
388220
388590
388960
389340
389700
390050
390420
390780
391130
391490
391840
392200
392560
392920
393280
393640
394000
394360
394720
395080
395450
395820
396190
396560
396930
397300
397660
398020
398390
398740
399100
399480
399840
400200
400570
400940
401300
401660
402030
402400
402770
403130
403480
403840
404200
404570
404930
405300
405670
406040
406400
406760
407110
407480
407840
408200
408580
408950
409310
409690
410060
410430
410800
411170
411540
411910
412290
412660
413030
413400
413780
414160
414530
414910
415280
415650
416020
416400
416780
417160
417540
417920
418300
418680
419040
419410
419790
420150
420520
420890
421260
421620
421990
422360
422740
423110
423480
423860
424240
424610
424980
425350
425730
426110
426480
426860
427240
427610
427980
428360
428730
429110
429490
429870
430240
430610
430990
431360
431740
432120
432480
432860
433240
433610
433980
434350
434720
435100
435480
435860
436250
436630
437010
437380
437760
438150
438530
438910
439290
439680
440060
440440
440810
441190
441560
441920
442300
442670
443020
443390
443760
444120
444480
444840
445210
445580
445930
446290
446640
447000
447370
447720
448090
448460
448820
449170
449530
449890
450250
450600
450950
451320
451670
452020
452390
452750
453120
453490
453870
454250
454620
454990
455360
455740
456110
456490
456870
457240
457620
457980
458350
458730
459100
459480
459850
460230
460610
460990
461360
461730
462100
462480
462850
463210
463580
463940
464300
464660
465020
465390
465760
466120
466490
466870
467230
467600
467970
468330
468710
469070
469430
469800
470170
470520
470880
471250
471620
471970
472330
472690
473040
473380
473740
474090
474460
474830
475190
475570
475960
476330
476720
477100
477480
477870
478250
478650
479040
479420
479810
480190
480570
480950
481320
481700
482080
482470
482840
483210
483590
483960
484340
484710
485100
485480
485850
486230
486620
487000
487370
487750
488120
488500
488870
489240
489590
489960
490330
490680
491060
491430
491800
492180
492560
492930
493300
493680
494060
494420
494790
495170
495540
495920
496300
496670
497040
497410
497760
498130
498480
498850
499230
499600
499980
500350
500710
501090
501480
501860
502240
502620
503000
503380
503770
504150
504530
504920
505300
505680
506060
506440
506820
507200
507580
507960
508340
508710
509090
509470
509860
510240
510620
511000
511380
511750
512130
512510
512890
513260
513640
514020
514400
514780
515150
515520
515880
516240
516610
516970
517340
517710
518060
518430
518800
519170
519550
519920
520300
520670
521040
521390
521740
522110
522480
522840
523220
523600
523970
524350
524730
525110
525490
525870
526250
526630
526990
527360
527740
528100
528460
528820
529180
529550
529920
530280
530650
531020
531350
531680
532010
532340
532670
532990
533310
533640
533970
534310
534640
534980
535300
535640
535980
536310
536650
536980
537320
537660
537990
538340
538700
539040
539380
539730
540080
540420
540760
541110
541470
541820
542170
542520
542880
543240
543590
543950
544310
544680
545040
545390
545740
546090
546440
546790
547140
547490
547850
548190
548540
548900
549240
549580
549920
550260
550580
550920
551250
551580
551910
552230
552550
552870
553200
553510
553830
554150
554460
554770
555090
555390
555700
556010
556310
556610
556920
557220
557510
557800
558090
558380
558650
558930
559210
559480
559760
560040
560310
560580
560860
561140
561410
561690
561960
562240
562510
562560
562790
563070
563350
563630
563910
564190
564470
564740
565020
565290
565560
565830
566100
566370
566630
566900
567170
567430
567700
567970
568240
568510
568790
569060
569350
569620
569900
570180
570460
570740
571020
571310
571600
571880
572180
572470
572750
573040
573330
573600
573890
574160
574440
574720
574990
575270
575540
575820
576090
576370
576650
576930
577210
577480
577760
578050
578330
578610
578890
579170
579450
579740
580010
580290
580570
580850
581120
581410
581680
581950
582220
582500
582770
583030
583290
583560
583820
584080
584340
584610
584870
585120
585400
585650
585920
586180
586450
586720
586980
587260
587540
587810
588080
588360
588640
588920
589190
589480
589760
590050
590340
590630
590920
591200
591500
591780
592060
592340
592630
592910
593200
593500
593780
594070
594370
594670
594970
595250
595290
596130
596430
596730
597030
597330
597640
597940
598240
598540
598840
599140
599450
599760
600060
600360
600680
600990
601290
601600
601910
602210
602520
602830
603140
603440
603760
604080
604380
604690
605000
605320
605640
605950
606260
606570
606890
607200
607510
607820
608120
608430
608740
609050
609360
609670
609990
610290
610590
610900
611200
611500
611800
612100
612410
612710
613020
613320
613610
613910
614200
614500
614800
615100
615390
615690
616000
616300
616600
616910
617210
617510
617820
618130
618430
618730
619050
619360
619660
619970
620280
620590
620900
621220
621530
621850
622160
622480
622780
623090
623400
623700
624010
624310
624610
624920
625230
625540
625840
626160
626470
626790
627100
627410
627720
628030
628340
628650
628700
628960
629270
629580
629900
630210
630520
630830
631140
631450
631750
632050
632350
632660
632960
633270
633570
633870
634180
634490
634770
635050
635350
635640
635930
636220
636500
636790
637080
637380
637670
637960
638250
638540
638840
639140
639430
639730
640030
640330
640630
640930
641230
641540
641840
642150
642460
642760
643070
643380
643690
643980
644290
644580
644870
645170
645470
645760
646050
646350
646640
646930
647230
647520
647820
648110
648410
648710
649000
649290
649590
