# Supplementary material for: Novel Method to Efficiently Create an mHealth App: Implementation of a Real-Time Electrocardiogram R Peak Detector
Source: JMIR Mhealth Uhealth. 2018 May 22;6(5):e118. doi: 10.2196/mhealth.8429 (PMC5989064; doi:10.2196/mhealth.8429)
Supplement: Multimedia Appendix 2 [file mhealth_v6i5e118_app2.zip › Submission_code/Cleaned database/mitdb/122m.hea]

122m 2 360 650000
122m.mat 16+24 200/mV 11 1024 868 -14865 0 MLII
122m.mat 16+24 200/mV 11 1024 877 19763 0 V1
# 51 M 640 654 x2
# Digoxin, Lasix, Pronestyl
# The lower channel has low-amplitude high-frequency noise throughout.
#Creator: wfdb2mat
#Source: record mitdb/122
