# Supplementary material for: Novel Method to Efficiently Create an mHealth App: Implementation of a Real-Time Electrocardiogram R Peak Detector
Source: JMIR Mhealth Uhealth. 2018 May 22;6(5):e118. doi: 10.2196/mhealth.8429 (PMC5989064; doi:10.2196/mhealth.8429)
Supplement: Multimedia Appendix 2 [file mhealth_v6i5e118_app2.zip › Submission_code/Cleaned database/mitdb/122_ann_qrs.txt]

18
94
327
562
799
1018
1254
1489
1731
1968
2209
2449
2693
2936
3185
3436
3687
3936
4183
4428
4683
4934
5184
5426
5679
5930
6179
6418
6681
6927
7165
7407
7660
7905
8150
8378
8619
8861
9098
9333
9572
9818
10059
10299
10535
10787
11034
11279
11529
11779
12031
12281
12539
12794
13046
13296
13554
13806
14056
14302
14555
14805
15053
15306
15561
15811
16061
16311
16565
16820
17074
17320
17573
17827
18080
18335
18597
18858
19113
19359
19631
19885
20146
20401
20663
20906
21165
21421
21677
21914
22158
22407
22659
22903
23145
23381
23635
23880
24130
24377
24626
24876
25126
25377
25633
25880
26129
26375
26626
26872
27114
27361
27613
27859
28107
28361
28615
28869
29123
29379
29633
29890
30146
30404
30660
30903
31150
31403
31654
31905
32141
32387
32641
32889
33140
33395
33637
33888
34137
34393
34632
34873
35113
35362
35602
35843
36077
36316
36566
36809
37056
37308
37557
37801
38050
38303
38553
38805
39058
39324
39583
39841
40097
40360
40614
40874
41129
41392
41646
41905
42162
42420
42676
42932
43196
43455
43714
43968
44235
44502
44776
45043
45310
45576
45837
46103
46365
46622
46874
47136
47393
47645
47896
48158
48409
48660
48908
49162
49407
49661
49906
50158
50404
50647
50900
51152
51401
51644
51884
52139
52384
52629
52868
53115
53351
53597
53845
54096
54343
54587
54838
55095
55343
55595
55837
56084
56330
56578
56829
57083
57334
57586
57842
58110
58373
58636
58892
59162
59428
59698
59972
60237
60493
60751
61017
61276
61535
61784
62057
62323
62592
62862
63126
63386
63648
63914
64183
64455
64725
65007
65299
65599
65911
66228
66537
66862
67191
67503
67806
68107
68395
68675
68952
69227
69503
69770
70040
70306
70574
70838
71105
71360
71618
71879
72139
72394
72643
72897
73149
73403
73648
73905
74149
74395
74646
74900
75147
75395
75639
75894
76139
76392
76631
76878
77124
77371
77619
77874
78118
78367
78612
78873
79124
79380
79631
79892
80151
80410
80673
80931
81185
81439
81702
81955
82214
82463
82720
82970
83221
83475
83732
83979
84228
84476
84733
84983
85237
85481
85737
85991
86244
86503
86760
87013
87261
87521
87780
88037
88288
88547
88803
89060
89319
89583
89843
90106
90371
90640
90901
91168
91429
91694
91954
92213
92474
92738
92997
93253
93520
93785
94050
94312
94585
94848
95118
95390
95665
95930
96196
96466
96728
96993
97248
97507
97763
98027
98286
98548
98801
99057
99311
99579
99834
1.0009e+05
1.0034e+05
1.006e+05
1.0085e+05
1.011e+05
1.0135e+05
1.016e+05
1.0186e+05
1.0212e+05
1.0239e+05
1.0267e+05
1.0297e+05
1.0326e+05
1.0355e+05
1.0384e+05
1.0412e+05
1.0441e+05
1.0469e+05
1.0496e+05
1.0522e+05
1.055e+05
1.0578e+05
1.0605e+05
1.0631e+05
1.0659e+05
1.0687e+05
1.0714e+05
1.0743e+05
1.077e+05
1.0797e+05
1.0825e+05
1.0852e+05
1.0878e+05
1.0905e+05
1.0931e+05
1.0957e+05
1.0984e+05
1.1011e+05
1.1039e+05
1.1066e+05
1.1094e+05
1.1121e+05
1.1149e+05
1.1176e+05
1.1203e+05
1.1229e+05
1.1256e+05
1.1283e+05
1.1309e+05
1.1336e+05
1.1361e+05
1.1387e+05
1.1413e+05
1.1439e+05
1.1465e+05
1.149e+05
1.1515e+05
1.154e+05
1.1565e+05
1.159e+05
1.1615e+05
1.164e+05
1.1665e+05
1.169e+05
1.1714e+05
1.1738e+05
1.1762e+05
1.1787e+05
1.1811e+05
1.1835e+05
1.1858e+05
1.1882e+05
1.1907e+05
1.1932e+05
1.1955e+05
1.198e+05
1.2003e+05
1.2029e+05
1.2054e+05
1.2079e+05
1.2103e+05
1.2129e+05
1.2154e+05
1.2179e+05
1.2205e+05
1.2231e+05
1.2257e+05
1.2283e+05
1.2309e+05
1.2335e+05
1.2362e+05
1.2387e+05
1.2414e+05
1.244e+05
1.2467e+05
1.2494e+05
1.252e+05
1.2547e+05
1.2573e+05
1.26e+05
1.2627e+05
1.2653e+05
1.2679e+05
1.2706e+05
1.2732e+05
1.2758e+05
1.2785e+05
1.2812e+05
1.2838e+05
1.2864e+05
1.2891e+05
1.2918e+05
1.2944e+05
1.2969e+05
1.2995e+05
1.3021e+05
1.3046e+05
1.3072e+05
1.3098e+05
1.3124e+05
1.315e+05
1.3174e+05
1.32e+05
1.3226e+05
1.3251e+05
1.3276e+05
1.3301e+05
1.3326e+05
1.3351e+05
1.3376e+05
1.3401e+05
1.3425e+05
1.3449e+05
1.3473e+05
1.3498e+05
1.3521e+05
1.3544e+05
1.3567e+05
1.3592e+05
1.3615e+05
1.3638e+05
1.3661e+05
1.3684e+05
1.3704e+05
1.3709e+05
1.3725e+05
1.3732e+05
1.3755e+05
1.3778e+05
1.3801e+05
1.3824e+05
1.3847e+05
1.3869e+05
1.3892e+05
1.3915e+05
1.3937e+05
1.396e+05
1.3982e+05
1.4006e+05
1.4029e+05
1.4051e+05
1.4073e+05
1.4096e+05
1.412e+05
1.4143e+05
1.4164e+05
1.4187e+05
1.421e+05
1.4234e+05
1.4257e+05
1.428e+05
1.4304e+05
1.4326e+05
1.4349e+05
1.4373e+05
1.4397e+05
1.4421e+05
1.4444e+05
1.4467e+05
1.4491e+05
1.4514e+05
1.4538e+05
1.4562e+05
1.4586e+05
1.461e+05
1.4633e+05
1.4658e+05
1.4682e+05
1.4706e+05
1.4731e+05
1.4754e+05
1.4777e+05
1.4802e+05
1.4825e+05
1.485e+05
1.4874e+05
1.4899e+05
1.4922e+05
1.4946e+05
1.4971e+05
1.4996e+05
1.502e+05
1.5044e+05
1.5069e+05
1.5094e+05
1.5118e+05
1.5144e+05
1.5168e+05
1.5194e+05
1.5219e+05
1.5243e+05
1.5268e+05
1.5294e+05
1.5318e+05
1.5343e+05
1.5367e+05
1.5392e+05
1.5417e+05
1.5441e+05
1.5467e+05
1.5493e+05
1.5518e+05
1.5543e+05
1.557e+05
1.5596e+05
1.5622e+05
1.5648e+05
1.5675e+05
1.57e+05
1.5727e+05
1.5754e+05
1.5781e+05
1.5808e+05
1.5835e+05
1.5862e+05
1.589e+05
1.5917e+05
1.5943e+05
1.597e+05
1.5998e+05
1.6025e+05
1.6052e+05
1.6078e+05
1.6105e+05
1.6131e+05
1.6158e+05
1.6185e+05
1.6211e+05
1.6237e+05
1.6263e+05
1.6289e+05
1.6315e+05
1.6342e+05
1.6368e+05
1.6393e+05
1.6418e+05
1.6444e+05
1.647e+05
1.6495e+05
1.652e+05
1.6544e+05
1.6569e+05
1.6594e+05
1.6619e+05
1.6645e+05
1.667e+05
1.6695e+05
1.6721e+05
1.6749e+05
1.6777e+05
1.6805e+05
1.6832e+05
1.686e+05
1.6888e+05
1.6916e+05
1.6944e+05
1.6972e+05
1.6999e+05
1.7026e+05
1.7055e+05
1.7082e+05
1.711e+05
1.7137e+05
1.7164e+05
1.7192e+05
1.722e+05
1.7247e+05
1.7273e+05
1.73e+05
1.7327e+05
1.7354e+05
1.7381e+05
1.7406e+05
1.7433e+05
1.7459e+05
1.7486e+05
1.7512e+05
1.7539e+05
1.7565e+05
1.7591e+05
1.7618e+05
1.7645e+05
1.7671e+05
1.7697e+05
1.7723e+05
1.7749e+05
1.7775e+05
1.7802e+05
1.7828e+05
1.7853e+05
1.7879e+05
1.7905e+05
1.7932e+05
1.7957e+05
1.7983e+05
1.8008e+05
1.8034e+05
1.8059e+05
1.8084e+05
1.8109e+05
1.8134e+05
1.8159e+05
1.8184e+05
1.8209e+05
1.8235e+05
1.826e+05
1.8284e+05
1.8309e+05
1.8335e+05
1.8361e+05
1.8386e+05
1.8411e+05
1.8437e+05
1.8462e+05
1.8488e+05
1.8514e+05
1.8539e+05
1.8565e+05
1.8592e+05
1.8617e+05
1.8643e+05
1.8669e+05
1.8696e+05
1.8722e+05
1.8749e+05
1.8776e+05
1.8802e+05
1.8831e+05
1.8858e+05
1.8886e+05
1.8914e+05
1.8942e+05
1.897e+05
1.8999e+05
1.9029e+05
1.9057e+05
1.9084e+05
1.9113e+05
1.9141e+05
1.917e+05
1.9197e+05
1.9225e+05
1.9253e+05
1.9281e+05
1.931e+05
1.9339e+05
1.9367e+05
1.9395e+05
1.9424e+05
1.9452e+05
1.9479e+05
1.9507e+05
1.9534e+05
1.9561e+05
1.9588e+05
1.9616e+05
1.9643e+05
1.967e+05
1.9696e+05
1.9724e+05
1.975e+05
1.9778e+05
1.9805e+05
1.9833e+05
1.9861e+05
1.9889e+05
1.9918e+05
1.9946e+05
1.9974e+05
2.0002e+05
2.0029e+05
2.0058e+05
2.0085e+05
2.0112e+05
2.0139e+05
2.0166e+05
2.0194e+05
2.0222e+05
2.0249e+05
2.0276e+05
2.0304e+05
2.0331e+05
2.0358e+05
2.0385e+05
2.0412e+05
2.0439e+05
2.0467e+05
2.0496e+05
2.0523e+05
2.055e+05
2.0578e+05
2.0606e+05
2.0634e+05
2.0661e+05
2.0689e+05
2.0717e+05
2.0744e+05
2.0771e+05
2.0799e+05
2.0827e+05
2.0854e+05
2.0882e+05
2.0909e+05
2.0938e+05
2.0967e+05
2.0996e+05
2.1025e+05
2.1054e+05
2.1084e+05
2.1112e+05
2.1141e+05
2.1169e+05
2.1198e+05
2.1225e+05
2.1252e+05
2.128e+05
2.1307e+05
2.1334e+05
2.1361e+05
2.1389e+05
2.1416e+05
2.1443e+05
2.147e+05
2.1498e+05
2.1526e+05
2.1552e+05
2.1581e+05
2.1608e+05
2.1635e+05
2.1662e+05
2.169e+05
2.1717e+05
2.1742e+05
2.177e+05
2.1798e+05
2.1825e+05
2.1851e+05
2.1878e+05
2.1904e+05
2.193e+05
2.1957e+05
2.1984e+05
2.201e+05
2.2035e+05
2.2061e+05
2.2087e+05
2.2113e+05
2.2138e+05
2.2162e+05
2.2187e+05
2.2212e+05
2.2237e+05
2.2262e+05
2.2287e+05
2.2311e+05
2.2336e+05
2.2361e+05
2.2386e+05
2.241e+05
2.2434e+05
2.2458e+05
2.2483e+05
2.2507e+05
2.2531e+05
2.2555e+05
2.2579e+05
2.2603e+05
2.2628e+05
2.2653e+05
2.2678e+05
2.2703e+05
2.2728e+05
2.2753e+05
2.2779e+05
2.2805e+05
2.283e+05
2.2857e+05
2.2883e+05
2.2908e+05
2.2933e+05
2.2959e+05
2.2985e+05
2.3011e+05
2.3035e+05
2.3061e+05
2.3087e+05
2.3112e+05
2.3138e+05
2.3165e+05
2.3191e+05
2.3217e+05
2.3243e+05
2.327e+05
2.3296e+05
2.3323e+05
2.335e+05
2.3376e+05
2.3403e+05
2.3429e+05
2.3456e+05
2.3483e+05
2.3511e+05
2.3538e+05
2.3566e+05
2.3593e+05
2.362e+05
2.3647e+05
2.3674e+05
2.3701e+05
2.3728e+05
2.3755e+05
2.3781e+05
2.3808e+05
2.3835e+05
2.3862e+05
2.3888e+05
2.3914e+05
2.394e+05
2.3966e+05
2.3992e+05
2.4018e+05
2.4044e+05
2.4071e+05
2.4097e+05
2.4123e+05
2.415e+05
2.4175e+05
2.4201e+05
2.4226e+05
2.4252e+05
2.4278e+05
2.4304e+05
2.433e+05
2.4356e+05
2.4382e+05
2.4408e+05
2.4435e+05
2.4461e+05
2.4487e+05
2.4513e+05
2.4539e+05
2.4564e+05
2.459e+05
2.4616e+05
2.4641e+05
2.4666e+05
2.469e+05
2.4715e+05
2.4739e+05
2.4763e+05
2.4787e+05
2.481e+05
2.4833e+05
2.4856e+05
2.4879e+05
2.4903e+05
2.4927e+05
2.495e+05
2.4973e+05
2.4996e+05
2.5021e+05
2.5045e+05
2.5069e+05
2.5092e+05
2.5116e+05
2.5141e+05
2.5165e+05
2.5189e+05
2.5214e+05
2.5237e+05
2.5262e+05
2.5286e+05
2.5311e+05
2.5336e+05
2.536e+05
2.5384e+05
2.5409e+05
2.5434e+05
2.5459e+05
2.5484e+05
2.551e+05
2.5535e+05
2.556e+05
2.5585e+05
2.5611e+05
2.5636e+05
2.5661e+05
2.5686e+05
2.5712e+05
2.5737e+05
2.5762e+05
2.5788e+05
2.5814e+05
2.584e+05
2.5866e+05
2.5892e+05
2.5919e+05
2.5945e+05
2.5971e+05
2.5997e+05
2.6023e+05
2.6049e+05
2.6075e+05
2.6101e+05
2.6127e+05
2.6153e+05
2.6179e+05
2.6205e+05
2.6231e+05
2.6257e+05
2.6282e+05
2.6308e+05
2.6334e+05
2.636e+05
2.6385e+05
2.6412e+05
2.6438e+05
2.6464e+05
2.649e+05
2.6516e+05
2.6543e+05
2.6569e+05
2.6596e+05
2.6623e+05
2.6649e+05
2.6677e+05
2.6704e+05
2.6731e+05
2.6758e+05
2.6785e+05
2.6813e+05
2.684e+05
2.6867e+05
2.6895e+05
2.6922e+05
2.695e+05
2.6977e+05
2.7006e+05
2.7034e+05
2.7062e+05
2.709e+05
2.7118e+05
2.7146e+05
2.7173e+05
2.7201e+05
2.7228e+05
2.7256e+05
2.7284e+05
2.7312e+05
2.734e+05
2.7368e+05
2.7399e+05
2.7428e+05
2.7457e+05
2.7486e+05
2.7515e+05
2.7544e+05
2.7572e+05
2.76e+05
2.7628e+05
2.7656e+05
2.7685e+05
2.7712e+05
2.7739e+05
2.7765e+05
2.7792e+05
2.7819e+05
2.7845e+05
2.7872e+05
2.79e+05
2.7927e+05
2.7955e+05
2.7983e+05
2.8011e+05
2.8039e+05
2.8066e+05
2.8094e+05
2.8122e+05
2.8151e+05
2.8179e+05
2.8206e+05
2.8234e+05
2.8261e+05
2.8289e+05
2.8316e+05
2.8343e+05
2.837e+05
2.8397e+05
2.8424e+05
2.8451e+05
2.8478e+05
2.8505e+05
2.8531e+05
2.8558e+05
2.8585e+05
2.8612e+05
2.8638e+05
2.8665e+05
2.8692e+05
2.8719e+05
2.8746e+05
2.8773e+05
2.88e+05
2.8827e+05
2.8855e+05
2.8882e+05
2.8909e+05
2.8935e+05
2.8962e+05
2.8989e+05
2.9016e+05
2.9042e+05
2.9071e+05
2.9098e+05
2.9126e+05
2.9154e+05
2.918e+05
2.9208e+05
2.9234e+05
2.9262e+05
2.9289e+05
2.9315e+05
2.9342e+05
2.9368e+05
2.9395e+05
2.9421e+05
2.9449e+05
2.9476e+05
2.9504e+05
2.9532e+05
2.9561e+05
2.9589e+05
2.9617e+05
2.9646e+05
2.9675e+05
2.9704e+05
2.9732e+05
2.976e+05
2.9788e+05
2.9816e+05
2.9844e+05
2.9871e+05
2.9897e+05
2.9924e+05
2.9951e+05
2.9977e+05
3.0003e+05
3.003e+05
3.0056e+05
3.0083e+05
3.0109e+05
3.0136e+05
3.0161e+05
3.0188e+05
3.0214e+05
3.0241e+05
3.0267e+05
3.0293e+05
3.0319e+05
3.0345e+05
3.0371e+05
3.0397e+05
3.0422e+05
3.0449e+05
3.0475e+05
3.0502e+05
3.053e+05
3.0558e+05
3.0586e+05
3.0614e+05
3.0643e+05
3.0672e+05
3.07e+05
3.073e+05
3.0758e+05
3.0787e+05
3.0816e+05
3.0844e+05
3.0872e+05
3.09e+05
3.0929e+05
3.0957e+05
3.0986e+05
3.1014e+05
3.1044e+05
3.1072e+05
3.11e+05
3.113e+05
3.1159e+05
3.1186e+05
3.1214e+05
3.1243e+05
3.127e+05
3.1297e+05
3.1325e+05
3.1352e+05
3.1378e+05
3.1405e+05
3.1432e+05
3.1458e+05
3.1485e+05
3.1511e+05
3.1538e+05
3.1564e+05
3.159e+05
3.1617e+05
3.1643e+05
3.1669e+05
3.1696e+05
3.1723e+05
3.1749e+05
3.1774e+05
3.18e+05
3.1827e+05
3.1854e+05
3.188e+05
3.1906e+05
3.1932e+05
3.1958e+05
3.1985e+05
3.2012e+05
3.2038e+05
3.2065e+05
3.2092e+05
3.2119e+05
3.2145e+05
3.2172e+05
3.2198e+05
3.2224e+05
3.225e+05
3.2276e+05
3.2303e+05
3.233e+05
3.2356e+05
3.2382e+05
3.2409e+05
3.2435e+05
3.2461e+05
3.2486e+05
3.2512e+05
3.2537e+05
3.2562e+05
3.2588e+05
3.2613e+05
3.2638e+05
3.2663e+05
3.2688e+05
3.2712e+05
3.2737e+05
3.2762e+05
3.2786e+05
3.2811e+05
3.2835e+05
3.2859e+05
3.2884e+05
3.2909e+05
3.2933e+05
3.2958e+05
3.2983e+05
3.3008e+05
3.3034e+05
3.3059e+05
3.3085e+05
3.3111e+05
3.3136e+05
3.3163e+05
3.319e+05
3.3216e+05
3.3243e+05
3.3269e+05
3.3296e+05
3.3322e+05
3.3349e+05
3.3376e+05
3.3402e+05
3.3429e+05
3.3456e+05
3.3484e+05
3.3511e+05
3.3537e+05
3.3565e+05
3.3592e+05
3.3619e+05
3.3645e+05
3.3672e+05
3.3698e+05
3.3724e+05
3.3751e+05
3.3778e+05
3.3804e+05
3.383e+05
3.3856e+05
3.3882e+05
3.3909e+05
3.3935e+05
3.3962e+05
3.3988e+05
3.4014e+05
3.4041e+05
3.4069e+05
3.4096e+05
3.4122e+05
3.4148e+05
3.4175e+05
3.4201e+05
3.4227e+05
3.4253e+05
3.4279e+05
3.4305e+05
3.4331e+05
3.4358e+05
3.4384e+05
3.4411e+05
3.4438e+05
3.4466e+05
3.4493e+05
3.452e+05
3.4547e+05
3.4574e+05
3.4602e+05
3.463e+05
3.4658e+05
3.4685e+05
3.4713e+05
3.4741e+05
3.477e+05
3.4798e+05
3.4825e+05
3.4852e+05
3.488e+05
3.4906e+05
3.4934e+05
3.4962e+05
3.4989e+05
3.5017e+05
3.5045e+05
3.5073e+05
3.51e+05
3.5127e+05
3.5153e+05
3.518e+05
3.5206e+05
3.5232e+05
3.5259e+05
3.5285e+05
3.5311e+05
3.5337e+05
3.5364e+05
3.5389e+05
3.5415e+05
3.544e+05
3.5466e+05
3.5491e+05
3.5516e+05
3.5542e+05
3.5568e+05
3.5592e+05
3.5618e+05
3.5643e+05
3.5669e+05
3.5694e+05
3.572e+05
3.5746e+05
3.5772e+05
3.5798e+05
3.5825e+05
3.5852e+05
3.588e+05
3.5907e+05
3.5936e+05
3.5965e+05
3.5995e+05
3.6023e+05
3.6052e+05
3.6081e+05
3.611e+05
3.6138e+05
3.6166e+05
3.6194e+05
3.6223e+05
3.6252e+05
3.628e+05
3.6308e+05
3.6336e+05
3.6365e+05
3.6393e+05
3.6421e+05
3.6448e+05
3.6476e+05
3.6504e+05
3.6534e+05
3.6563e+05
3.6592e+05
3.662e+05
3.6648e+05
3.6677e+05
3.6704e+05
3.6732e+05
3.676e+05
3.6787e+05
3.6815e+05
3.6842e+05
3.6869e+05
3.6896e+05
3.6923e+05
3.695e+05
3.6976e+05
3.7004e+05
3.7031e+05
3.7057e+05
3.7083e+05
3.7109e+05
3.7135e+05
3.7161e+05
3.7186e+05
3.7212e+05
3.7237e+05
3.7262e+05
3.7288e+05
3.7313e+05
3.7338e+05
3.7363e+05
3.7388e+05
3.7413e+05
3.7438e+05
3.7463e+05
3.7488e+05
3.7513e+05
3.7538e+05
3.7563e+05
3.7589e+05
3.7615e+05
3.764e+05
3.7666e+05
3.7692e+05
3.7718e+05
3.7744e+05
3.777e+05
3.7796e+05
3.7822e+05
3.7848e+05
3.7875e+05
3.7902e+05
3.7929e+05
3.7955e+05
3.7981e+05
3.8008e+05
3.8035e+05
3.8062e+05
3.8089e+05
3.8115e+05
3.8141e+05
3.8167e+05
3.8195e+05
3.8221e+05
3.8247e+05
3.8273e+05
3.83e+05
3.8327e+05
3.8353e+05
3.8379e+05
3.8405e+05
3.8432e+05
3.8458e+05
3.8485e+05
3.8512e+05
3.8539e+05
3.8565e+05
3.8593e+05
3.8619e+05
3.8646e+05
3.8672e+05
3.8699e+05
3.8726e+05
3.8752e+05
3.878e+05
3.8807e+05
3.8834e+05
3.886e+05
3.8887e+05
3.8914e+05
3.894e+05
3.8966e+05
3.8992e+05
3.9018e+05
3.9043e+05
3.9069e+05
3.9096e+05
3.9121e+05
3.9147e+05
3.9173e+05
3.9199e+05
3.9225e+05
3.9251e+05
3.9276e+05
3.9302e+05
3.9327e+05
3.9352e+05
3.9378e+05
3.9403e+05
3.9428e+05
3.9453e+05
3.9479e+05
3.9505e+05
3.953e+05
3.9555e+05
3.9582e+05
3.9607e+05
3.9633e+05
3.966e+05
3.9688e+05
3.9714e+05
3.9741e+05
3.977e+05
3.9797e+05
3.9825e+05
3.9852e+05
3.988e+05
3.9908e+05
3.9936e+05
3.9964e+05
3.9992e+05
4.002e+05
4.0047e+05
4.0075e+05
4.0103e+05
4.0131e+05
4.0158e+05
4.0186e+05
4.0213e+05
4.0241e+05
4.0269e+05
4.0297e+05
4.0324e+05
4.0352e+05
4.0381e+05
4.041e+05
4.0439e+05
4.0469e+05
4.0499e+05
4.0529e+05
4.056e+05
4.0588e+05
4.0616e+05
4.0645e+05
4.0673e+05
4.07e+05
4.0726e+05
4.0754e+05
4.078e+05
4.0807e+05
4.0834e+05
4.0861e+05
4.0887e+05
4.0914e+05
4.094e+05
4.0968e+05
4.0995e+05
4.1021e+05
4.1048e+05
4.1076e+05
4.1103e+05
4.1131e+05
4.116e+05
4.1188e+05
4.1215e+05
4.1243e+05
4.127e+05
4.1298e+05
4.1324e+05
4.1351e+05
4.1378e+05
4.1405e+05
4.1432e+05
4.1459e+05
4.1486e+05
4.1513e+05
4.154e+05
4.1567e+05
4.1594e+05
4.162e+05
4.1648e+05
4.1675e+05
4.1703e+05
4.1732e+05
4.176e+05
4.1788e+05
4.1817e+05
4.1846e+05
4.1875e+05
4.1902e+05
4.1931e+05
4.1959e+05
4.1988e+05
4.2017e+05
4.2045e+05
4.2074e+05
4.2103e+05
4.2131e+05
4.216e+05
4.2188e+05
4.2216e+05
4.2244e+05
4.2272e+05
4.2301e+05
4.233e+05
4.2359e+05
4.2388e+05
4.2419e+05
4.2449e+05
4.2477e+05
4.2506e+05
4.2535e+05
4.2564e+05
4.2593e+05
4.2623e+05
4.2652e+05
4.2679e+05
4.271e+05
4.274e+05
4.2771e+05
4.28e+05
4.2829e+05
4.2858e+05
4.2886e+05
4.2914e+05
4.2942e+05
4.2971e+05
4.2999e+05
4.3028e+05
4.3056e+05
4.3083e+05
4.3112e+05
4.314e+05
4.3168e+05
4.3196e+05
4.3225e+05
4.3253e+05
4.3281e+05
4.3308e+05
4.3336e+05
4.3362e+05
4.3389e+05
4.3415e+05
4.3441e+05
4.3468e+05
4.3494e+05
4.352e+05
4.3546e+05
4.3571e+05
4.3597e+05
4.3623e+05
4.3648e+05
4.3674e+05
4.3699e+05
4.3725e+05
4.3751e+05
4.3776e+05
4.3802e+05
4.3828e+05
4.3854e+05
4.3879e+05
4.3907e+05
4.3933e+05
4.396e+05
4.3986e+05
4.4013e+05
4.404e+05
4.4067e+05
4.4094e+05
4.412e+05
4.4147e+05
4.4174e+05
4.4201e+05
4.4228e+05
4.4255e+05
4.4282e+05
4.4308e+05
4.4335e+05
4.4361e+05
4.4389e+05
4.4416e+05
4.4443e+05
4.447e+05
4.4497e+05
4.4524e+05
4.4551e+05
4.4579e+05
4.4607e+05
4.4634e+05
4.4662e+05
4.4691e+05
4.472e+05
4.4748e+05
4.4778e+05
4.4806e+05
4.4836e+05
4.4865e+05
4.4895e+05
4.4924e+05
4.4953e+05
4.4983e+05
4.5013e+05
4.5043e+05
4.5073e+05
4.5101e+05
4.5129e+05
4.5156e+05
4.5184e+05
4.5211e+05
4.5238e+05
4.5267e+05
4.5294e+05
4.532e+05
4.5348e+05
4.5375e+05
4.5401e+05
4.5428e+05
4.5454e+05
4.548e+05
4.5506e+05
4.5532e+05
4.5559e+05
4.5585e+05
4.5611e+05
4.5637e+05
4.5664e+05
4.5691e+05
4.5718e+05
4.5744e+05
4.5772e+05
4.5799e+05
4.5827e+05
4.5855e+05
4.5883e+05
4.591e+05
4.5937e+05
4.5964e+05
4.5992e+05
4.6018e+05
4.6045e+05
4.6072e+05
4.6098e+05
4.6125e+05
4.6153e+05
4.6179e+05
4.6207e+05
4.6235e+05
4.6263e+05
4.6292e+05
4.632e+05
4.6348e+05
4.6375e+05
4.6402e+05
4.6429e+05
4.6456e+05
4.6483e+05
4.6509e+05
4.6536e+05
4.6562e+05
4.6588e+05
4.6614e+05
4.664e+05
4.6666e+05
4.6692e+05
4.6718e+05
4.6745e+05
4.6771e+05
4.6797e+05
4.6823e+05
4.685e+05
4.6876e+05
4.6902e+05
4.6928e+05
4.6954e+05
4.698e+05
4.7006e+05
4.7033e+05
4.7059e+05
4.7085e+05
4.7111e+05
4.7138e+05
4.7164e+05
4.7191e+05
4.7216e+05
4.7243e+05
4.7268e+05
4.7294e+05
4.7321e+05
4.7347e+05
4.7372e+05
4.7398e+05
4.7424e+05
4.7451e+05
4.7477e+05
4.7502e+05
4.7529e+05
4.7554e+05
4.7581e+05
4.7608e+05
4.7635e+05
4.7661e+05
4.7687e+05
4.7714e+05
4.774e+05
4.7767e+05
4.7793e+05
4.7819e+05
4.7846e+05
4.7872e+05
4.7898e+05
4.7925e+05
4.7951e+05
4.7977e+05
4.8002e+05
4.803e+05
4.8056e+05
4.8082e+05
4.8107e+05
4.8133e+05
4.8158e+05
4.8184e+05
4.821e+05
4.8235e+05
4.826e+05
4.8285e+05
4.8311e+05
4.8336e+05
4.8361e+05
4.8385e+05
4.841e+05
4.8435e+05
4.846e+05
4.8484e+05
4.8508e+05
4.8533e+05
4.8557e+05
4.8581e+05
4.8605e+05
4.8629e+05
4.8653e+05
4.8676e+05
4.87e+05
4.8724e+05
4.8748e+05
4.8772e+05
4.8796e+05
4.882e+05
4.8843e+05
4.8866e+05
4.8891e+05
4.8915e+05
4.8938e+05
4.8961e+05
4.8984e+05
4.9008e+05
4.9031e+05
4.9054e+05
4.9078e+05
4.9102e+05
4.9125e+05
4.9149e+05
4.9173e+05
4.9198e+05
4.9222e+05
4.9246e+05
4.927e+05
4.9294e+05
4.9319e+05
4.9344e+05
4.9368e+05
4.9394e+05
4.9419e+05
4.9445e+05
4.9471e+05
4.9497e+05
4.9523e+05
4.9549e+05
4.9576e+05
4.9602e+05
4.9628e+05
4.9655e+05
4.9682e+05
4.9709e+05
4.9735e+05
4.9762e+05
4.9789e+05
4.9816e+05
4.9842e+05
4.9869e+05
4.9896e+05
4.9923e+05
4.9951e+05
4.9979e+05
5.0006e+05
5.0034e+05
5.0062e+05
5.009e+05
5.0117e+05
5.0144e+05
5.0171e+05
5.0198e+05
5.0224e+05
5.025e+05
5.0277e+05
5.0303e+05
5.0329e+05
5.0355e+05
5.0381e+05
5.0407e+05
5.0432e+05
5.0459e+05
5.0484e+05
5.051e+05
5.0536e+05
5.0563e+05
5.0588e+05
5.0614e+05
5.0639e+05
5.0664e+05
5.0689e+05
5.0715e+05
5.074e+05
5.0766e+05
5.0792e+05
5.0819e+05
5.0846e+05
5.0873e+05
5.09e+05
5.0926e+05
5.0954e+05
5.098e+05
5.1007e+05
5.1033e+05
5.106e+05
5.1086e+05
5.1112e+05
5.1139e+05
5.1166e+05
5.1192e+05
5.1219e+05
5.1247e+05
5.1275e+05
5.1302e+05
5.1329e+05
5.1357e+05
5.1384e+05
5.1411e+05
5.1438e+05
5.1465e+05
5.1492e+05
5.1519e+05
5.1547e+05
5.1573e+05
5.16e+05
5.1626e+05
5.1654e+05
5.1681e+05
5.1708e+05
5.1735e+05
5.1762e+05
5.1789e+05
5.1816e+05
5.1844e+05
5.187e+05
5.1898e+05
5.1926e+05
5.1953e+05
5.1981e+05
5.201e+05
5.2038e+05
5.2066e+05
5.2094e+05
5.212e+05
5.2147e+05
5.2174e+05
5.22e+05
5.2226e+05
5.2252e+05
5.2276e+05
5.2302e+05
5.2328e+05
5.2353e+05
5.2377e+05
5.2402e+05
5.2427e+05
5.2451e+05
5.2476e+05
5.25e+05
5.2525e+05
5.255e+05
5.2575e+05
5.26e+05
5.2625e+05
5.265e+05
5.2676e+05
5.2701e+05
5.2727e+05
5.2752e+05
5.2778e+05
5.2803e+05
5.2829e+05
5.2855e+05
5.2882e+05
5.2908e+05
5.2935e+05
5.2962e+05
5.2988e+05
5.3015e+05
5.3042e+05
5.3068e+05
5.3094e+05
5.3122e+05
5.3148e+05
5.3174e+05
5.3201e+05
5.3228e+05
5.3254e+05
5.3281e+05
5.3308e+05
5.3335e+05
5.3362e+05
5.3388e+05
5.3416e+05
5.3442e+05
5.3468e+05
5.3495e+05
5.3522e+05
5.3549e+05
5.3575e+05
5.3603e+05
5.363e+05
5.3658e+05
5.3685e+05
5.3714e+05
5.3741e+05
5.3768e+05
5.3796e+05
5.3823e+05
5.385e+05
5.3876e+05
5.3904e+05
5.393e+05
5.3957e+05
5.3984e+05
5.401e+05
5.4036e+05
5.4063e+05
5.409e+05
5.4115e+05
5.4141e+05
5.4166e+05
5.4193e+05
5.4219e+05
5.4245e+05
5.427e+05
5.4296e+05
5.4322e+05
5.4348e+05
5.4374e+05
5.4401e+05
5.4427e+05
5.4453e+05
5.448e+05
5.4506e+05
5.4532e+05
5.4558e+05
5.4584e+05
5.4609e+05
5.4635e+05
5.466e+05
5.4687e+05
5.4712e+05
5.4738e+05
5.4764e+05
5.479e+05
5.4816e+05
5.4841e+05
5.4867e+05
5.4892e+05
5.4917e+05
5.4943e+05
5.4968e+05
5.4994e+05
5.5019e+05
5.5045e+05
5.5071e+05
5.5098e+05
5.5124e+05
5.515e+05
5.5177e+05
5.5204e+05
5.5231e+05
5.526e+05
5.5288e+05
5.5316e+05
5.5344e+05
5.5373e+05
5.54e+05
5.5429e+05
5.5457e+05
5.5485e+05
5.5513e+05
5.5542e+05
5.557e+05
5.5598e+05
5.5626e+05
5.5653e+05
5.5682e+05
5.5709e+05
5.5736e+05
5.5765e+05
5.5793e+05
5.5822e+05
5.585e+05
5.5878e+05
5.5907e+05
5.5936e+05
5.5967e+05
5.5998e+05
5.6028e+05
5.6059e+05
5.6088e+05
5.6117e+05
5.6147e+05
5.6175e+05
5.6204e+05
5.6232e+05
5.626e+05
5.629e+05
5.6319e+05
5.6349e+05
5.6378e+05
5.6408e+05
5.6437e+05
5.6466e+05
5.6494e+05
5.6521e+05
5.655e+05
5.6577e+05
5.6605e+05
5.6632e+05
5.666e+05
5.6686e+05
5.6712e+05
5.6739e+05
5.6766e+05
5.6792e+05
5.6817e+05
5.6844e+05
5.6871e+05
5.6897e+05
5.6923e+05
5.6948e+05
5.6975e+05
5.7001e+05
5.7028e+05
5.7054e+05
5.708e+05
5.7107e+05
5.7134e+05
5.716e+05
5.7187e+05
5.7212e+05
5.7239e+05
5.7264e+05
5.729e+05
5.7316e+05
5.7342e+05
5.7368e+05
5.7393e+05
5.7419e+05
5.7445e+05
5.747e+05
5.7495e+05
5.752e+05
5.7545e+05
5.757e+05
5.7594e+05
5.7619e+05
5.7644e+05
5.7668e+05
5.7692e+05
5.7717e+05
5.7741e+05
5.7766e+05
5.779e+05
5.7814e+05
5.7839e+05
5.7864e+05
5.7888e+05
5.7913e+05
5.7938e+05
5.7963e+05
5.7989e+05
5.8016e+05
5.8041e+05
5.8067e+05
5.8093e+05
5.8119e+05
5.8145e+05
5.817e+05
5.8196e+05
5.8222e+05
5.8248e+05
5.8273e+05
5.8299e+05
5.8324e+05
5.835e+05
5.8375e+05
5.84e+05
5.8425e+05
5.845e+05
5.8474e+05
5.85e+05
5.8524e+05
5.8548e+05
5.8573e+05
5.8598e+05
5.8623e+05
5.8648e+05
5.8671e+05
5.8697e+05
5.8722e+05
5.8747e+05
5.8772e+05
5.8797e+05
5.8822e+05
5.8846e+05
5.8871e+05
5.8897e+05
5.8922e+05
5.8947e+05
5.8972e+05
5.8997e+05
5.9021e+05
5.9046e+05
5.9071e+05
5.9096e+05
5.9121e+05
5.9146e+05
5.9172e+05
5.9198e+05
5.9223e+05
5.9249e+05
5.9274e+05
5.9299e+05
5.9324e+05
5.9349e+05
5.9375e+05
5.94e+05
5.9424e+05
5.9449e+05
5.9474e+05
5.95e+05
5.9524e+05
5.9548e+05
5.9573e+05
5.9598e+05
5.9622e+05
5.9647e+05
5.9672e+05
5.9697e+05
5.9722e+05
5.9747e+05
5.9772e+05
5.9797e+05
5.9822e+05
5.9847e+05
5.9872e+05
5.9897e+05
5.9923e+05
5.9949e+05
5.9975e+05
6.0002e+05
6.0027e+05
6.0053e+05
6.008e+05
6.0106e+05
6.0132e+05
6.0157e+05
6.0183e+05
6.0208e+05
6.0233e+05
6.0258e+05
6.0284e+05
6.0309e+05
6.0334e+05
6.036e+05
6.0386e+05
6.0412e+05
6.0438e+05
6.0464e+05
6.049e+05
6.0515e+05
6.0541e+05
6.0567e+05
6.0592e+05
6.0618e+05
6.0644e+05
6.0671e+05
6.0697e+05
6.0723e+05
6.075e+05
6.0778e+05
6.0804e+05
6.0832e+05
6.086e+05
6.0887e+05
6.0914e+05
6.0941e+05
6.0968e+05
6.0995e+05
6.1021e+05
6.1047e+05
6.1073e+05
6.1099e+05
6.1127e+05
6.1157e+05
6.1187e+05
6.1217e+05
6.1248e+05
6.1277e+05
6.1306e+05
6.1335e+05
6.1364e+05
6.1393e+05
6.1421e+05
6.145e+05
6.1478e+05
6.1506e+05
6.1534e+05
6.1563e+05
6.1591e+05
6.1618e+05
6.1646e+05
6.1672e+05
6.1699e+05
6.1727e+05
6.1754e+05
6.178e+05
6.1806e+05
6.1833e+05
6.186e+05
6.1886e+05
6.1911e+05
6.1938e+05
6.1964e+05
6.199e+05
6.2016e+05
6.2042e+05
6.2067e+05
6.2093e+05
6.2119e+05
6.2145e+05
6.2171e+05
6.2196e+05
6.2222e+05
6.2248e+05
6.2273e+05
6.2299e+05
6.2324e+05
6.2349e+05
6.2374e+05
6.24e+05
6.2426e+05
6.245e+05
6.2476e+05
6.2501e+05
6.2526e+05
6.2552e+05
6.2579e+05
6.2606e+05
6.2632e+05
6.2659e+05
6.2686e+05
6.2714e+05
6.2741e+05
6.2768e+05
6.2795e+05
6.2822e+05
6.2849e+05
6.2876e+05
6.2903e+05
6.293e+05
6.2956e+05
6.2983e+05
6.301e+05
6.3036e+05
6.3062e+05
6.3088e+05
6.3114e+05
6.314e+05
6.3165e+05
6.3191e+05
6.3217e+05
6.3242e+05
6.3267e+05
6.3292e+05
6.3318e+05
6.3344e+05
6.3369e+05
6.3394e+05
6.3419e+05
6.3445e+05
6.347e+05
6.3496e+05
6.3521e+05
6.3546e+05
6.357e+05
6.3596e+05
6.3621e+05
6.3646e+05
6.367e+05
6.3695e+05
6.372e+05
6.3745e+05
6.377e+05
6.3796e+05
6.3821e+05
6.3846e+05
6.3871e+05
6.3898e+05
6.3923e+05
6.3948e+05
6.3973e+05
6.3998e+05
6.4023e+05
6.4048e+05
6.4072e+05
6.4097e+05
6.4122e+05
6.4146e+05
6.4171e+05
6.4196e+05
6.4221e+05
6.4245e+05
6.427e+05
6.4295e+05
6.4321e+05
6.4346e+05
6.4372e+05
6.4398e+05
6.4424e+05
6.4449e+05
6.4476e+05
6.4502e+05
6.4527e+05
6.4553e+05
6.4579e+05
6.4605e+05
6.463e+05
6.4656e+05
6.4682e+05
6.4707e+05
6.4733e+05
6.4759e+05
6.4785e+05
6.481e+05
6.4836e+05
6.4861e+05
6.4887e+05
6.4913e+05
6.4938e+05
6.4964e+05
6.4991e+05
