# Supplementary material for: Novel Method to Efficiently Create an mHealth App: Implementation of a Real-Time Electrocardiogram R Peak Detector
Source: JMIR Mhealth Uhealth. 2018 May 22;6(5):e118. doi: 10.2196/mhealth.8429 (PMC5989064; doi:10.2196/mhealth.8429)
Supplement: Multimedia Appendix 2 [file mhealth_v6i5e118_app2.zip › Submission_code/Cleaned database/mitdb/122_ann_qrs_cleaned.txt]

94
327
562
799
1018
1254
1489
1731
1968
2209
2449
2693
2936
3185
3436
3687
3936
4183
4428
4683
4934
5184
5426
5679
5930
6179
6418
6681
6927
7165
7407
7660
7905
8150
8378
8619
8861
9098
9333
9572
9818
10059
10299
10535
10787
11034
11279
11529
11779
12031
12281
12539
12794
13046
13296
13554
13806
14056
14302
14555
14805
15053
15306
15561
15811
16061
16311
16565
16820
17074
17320
17573
17827
18080
18335
18597
18858
19113
19359
19631
19885
20146
20401
20663
20906
21165
21421
21677
21914
22158
22407
22659
22903
23145
23381
23635
23880
24130
24377
24626
24876
25126
25377
25633
25880
26129
26375
26626
26872
27114
27361
27613
27859
28107
28361
28615
28869
29123
29379
29633
29890
30146
30404
30660
30903
31150
31403
31654
31905
32141
32387
32641
32889
33140
33395
33637
33888
34137
34393
34632
34873
35113
35362
35602
35843
36077
36316
36566
36809
37056
37308
37557
37801
38050
38303
38553
38805
39058
39324
39583
39841
40097
40360
40614
40874
41129
41392
41646
41905
42162
42420
42676
42932
43196
43455
43714
43968
44235
44502
44776
45043
45310
45576
45837
46103
46365
46622
46874
47136
47393
47645
47896
48158
48409
48660
48908
49162
49407
49661
49906
50158
50404
50647
50900
51152
51401
51644
51884
52139
52384
52629
52868
53115
53351
53597
53845
54096
54343
54587
54838
55095
55343
55595
55837
56084
56330
56578
56829
57083
57334
57586
57842
58110
58373
58636
58892
59162
59428
59698
59972
60237
60493
60751
61017
61276
61535
61784
62057
62323
62592
62862
63126
63386
63648
63914
64183
64455
64725
65007
65299
65599
65911
66228
66537
66862
67191
67503
67806
68107
68395
68675
68952
69227
69503
69770
70040
70306
70574
70838
71105
71360
71618
71879
72139
72394
72643
72897
73149
73403
73648
73905
74149
74395
74646
74900
75147
75395
75639
75894
76139
76392
76631
76878
77124
77371
77619
77874
78118
78367
78612
78873
79124
79380
79631
79892
80151
80410
80673
80931
81185
81439
81702
81955
82214
82463
82720
82970
83221
83475
83732
83979
84228
84476
84733
84983
85237
85481
85737
85991
86244
86503
86760
87013
87261
87521
87780
88037
88288
88547
88803
89060
89319
89583
89843
90106
90371
90640
90901
91168
91429
91694
91954
92213
92474
92738
92997
93253
93520
93785
94050
94312
94585
94848
95118
95390
95665
95930
96196
96466
96728
96993
97248
97507
97763
98027
98286
98548
98801
99057
99311
99579
99834
100090
100340
100600
100850
101100
101350
101600
101860
102120
102390
102670
102970
103260
103550
103840
104120
104410
104690
104960
105220
105500
105780
106050
106310
106590
106870
107140
107430
107700
107970
108250
108520
108780
109050
109310
109570
109840
110110
110390
110660
110940
111210
111490
111760
112030
112290
112560
112830
113090
113360
113610
113870
114130
114390
114650
114900
115150
115400
115650
115900
116150
116400
116650
116900
117140
117380
117620
117870
118110
118350
118580
118820
119070
119320
119550
119800
120030
120290
120540
120790
121030
121290
121540
121790
122050
122310
122570
122830
123090
123350
123620
123870
124140
124400
124670
124940
125200
125470
125730
126000
126270
126530
126790
127060
127320
127580
127850
128120
128380
128640
128910
129180
129440
129690
129950
130210
130460
130720
130980
131240
131500
131740
132000
132260
132510
132760
133010
133260
133510
133760
134010
134250
134490
134730
134980
135210
135440
135670
135920
136150
136380
136610
136840
137040
137090
137250
137320
137550
137780
138010
138240
138470
138690
138920
139150
139370
139600
139820
140060
140290
140510
140730
140960
141200
141430
141640
141870
142100
142340
142570
142800
143040
143260
143490
143730
143970
144210
144440
144670
144910
145140
145380
145620
145860
146100
146330
146580
146820
147060
147310
147540
147770
148020
148250
148500
148740
148990
149220
149460
149710
149960
150200
150440
150690
150940
151180
151440
151680
151940
152190
152430
152680
152940
153180
153430
153670
153920
154170
154410
154670
154930
155180
155430
155700
155960
156220
156480
156750
157000
157270
157540
157810
158080
158350
158620
158900
159170
159430
159700
159980
160250
160520
160780
161050
161310
161580
161850
162110
162370
162630
162890
163150
163420
163680
163930
164180
164440
164700
164950
165200
165440
165690
165940
166190
166450
166700
166950
167210
167490
167770
168050
168320
168600
168880
169160
169440
169720
169990
170260
170550
170820
171100
171370
171640
171920
172200
172470
172730
173000
173270
173540
173810
174060
174330
174590
174860
175120
175390
175650
175910
176180
176450
176710
176970
177230
177490
177750
178020
178280
178530
178790
179050
179320
179570
179830
180080
180340
180590
180840
181090
181340
181590
181840
182090
182350
182600
182840
183090
183350
183610
183860
184110
184370
184620
184880
185140
185390
185650
185920
186170
186430
186690
186960
187220
187490
187760
188020
188310
188580
188860
189140
189420
189700
189990
190290
190570
190840
191130
191410
191700
191970
192250
192530
192810
193100
193390
193670
193950
194240
194520
194790
195070
195340
195610
195880
196160
196430
196700
196960
197240
197500
197780
198050
198330
198610
198890
199180
199460
199740
200020
200290
200580
200850
201120
201390
201660
201940
202220
202490
202760
203040
203310
203580
203850
204120
204390
204670
204960
205230
205500
205780
206060
206340
206610
206890
207170
207440
207710
207990
208270
208540
208820
209090
209380
209670
209960
210250
210540
210840
211120
211410
211690
211980
212250
212520
212800
213070
213340
213610
213890
214160
214430
214700
214980
215260
215520
215810
216080
216350
216620
216900
217170
217420
217700
217980
218250
218510
218780
219040
219300
219570
219840
220100
220350
220610
220870
221130
221380
221620
221870
222120
222370
222620
222870
223110
223360
223610
223860
224100
224340
224580
224830
225070
225310
225550
225790
226030
226280
226530
226780
227030
227280
227530
227790
228050
228300
228570
228830
229080
229330
229590
229850
230110
230350
230610
230870
231120
231380
231650
231910
232170
232430
232700
232960
233230
233500
233760
234030
234290
234560
234830
235110
235380
235660
235930
236200
236470
236740
237010
237280
237550
237810
238080
238350
238620
238880
239140
239400
239660
239920
240180
240440
240710
240970
241230
241500
241750
242010
242260
242520
242780
243040
243300
243560
243820
244080
244350
244610
244870
245130
245390
245640
245900
246160
246410
246660
246900
247150
247390
247630
247870
248100
248330
248560
248790
249030
249270
249500
249730
249960
250210
250450
250690
250920
251160
251410
251650
251890
252140
252370
252620
252860
253110
253360
253600
253840
254090
254340
254590
254840
255100
255350
255600
255850
256110
256360
256610
256860
257120
257370
257620
257880
258140
258400
258660
258920
259190
259450
259710
259970
260230
260490
260750
261010
261270
261530
261790
262050
262310
262570
262820
263080
263340
263600
263850
264120
264380
264640
264900
265160
265430
265690
265960
266230
266490
266770
267040
267310
267580
267850
268130
268400
268670
268950
269220
269500
269770
270060
270340
270620
270900
271180
271460
271730
272010
272280
272560
272840
273120
273400
273680
273990
274280
274570
274860
275150
275440
275720
276000
276280
276560
276850
277120
277390
277650
277920
278190
278450
278720
279000
279270
279550
279830
280110
280390
280660
280940
281220
281510
281790
282060
282340
282610
282890
283160
283430
283700
283970
284240
284510
284780
285050
285310
285580
285850
286120
286380
286650
286920
287190
287460
287730
288000
288270
288550
288820
289090
289350
289620
289890
290160
290420
290710
290980
291260
291540
291800
292080
292340
292620
292890
293150
293420
293680
293950
294210
294490
294760
295040
295320
295610
295890
296170
296460
296750
297040
297320
297600
297880
298160
298440
298710
298970
299240
299510
299770
300030
300300
300560
300830
301090
301360
301610
301880
302140
302410
302670
302930
303190
303450
303710
303970
304220
304490
304750
305020
305300
305580
305860
306140
306430
306720
307000
307300
307580
307870
308160
308440
308720
309000
309290
309570
309860
310140
310440
310720
311000
311300
311590
311860
312140
312430
312700
312970
313250
313520
313780
314050
314320
314580
314850
315110
315380
315640
315900
316170
316430
316690
316960
317230
317490
317740
318000
318270
318540
318800
319060
319320
319580
319850
320120
320380
320650
320920
321190
321450
321720
321980
322240
322500
322760
323030
323300
323560
323820
324090
324350
324610
324860
325120
325370
325620
325880
326130
326380
326630
326880
327120
327370
327620
327860
328110
328350
328590
328840
329090
329330
329580
329830
330080
330340
330590
330850
331110
331360
331630
331900
332160
332430
332690
332960
333220
333490
333760
334020
334290
334560
334840
335110
335370
335650
335920
336190
336450
336720
336980
337240
337510
337780
338040
338300
338560
338820
339090
339350
339620
339880
340140
340410
340690
340960
341220
341480
341750
342010
342270
342530
342790
343050
343310
343580
343840
344110
344380
344660
344930
345200
345470
345740
346020
346300
346580
346850
347130
347410
347700
347980
348250
348520
348800
349060
349340
349620
349890
350170
350450
350730
351000
351270
351530
351800
352060
352320
352590
352850
353110
353370
353640
353890
354150
354400
354660
354910
355160
355420
355680
355920
356180
356430
356690
356940
357200
357460
357720
357980
358250
358520
358800
359070
359360
359650
359950
360230
360520
360810
361100
361380
361660
361940
362230
362520
362800
363080
363360
363650
363930
364210
364480
364760
365040
365340
365630
365920
366200
366480
366770
367040
367320
367600
367870
368150
368420
368690
368960
369230
369500
369760
370040
370310
370570
370830
371090
371350
371610
371860
372120
372370
372620
372880
373130
373380
373630
373880
374130
374380
374630
374880
375130
375380
375630
375890
376150
376400
376660
376920
377180
377440
377700
377960
378220
378480
378750
379020
379290
379550
379810
380080
380350
380620
380890
381150
381410
381670
381950
382210
382470
382730
383000
383270
383530
383790
384050
384320
384580
384850
385120
385390
385650
385930
386190
386460
386720
386990
387260
387520
387800
388070
388340
388600
388870
389140
389400
389660
389920
390180
390430
390690
390960
391210
391470
391730
391990
392250
392510
392760
393020
393270
393520
393780
394030
394280
394530
394790
395050
395300
395550
395820
396070
396330
396600
396880
397140
397410
397700
397970
398250
398520
398800
399080
399360
399640
399920
400200
400470
400750
401030
401310
401580
401860
402130
402410
402690
402970
403240
403520
403810
404100
404390
404690
404990
405290
405600
405880
406160
406450
406730
407000
407260
407540
407800
408070
408340
408610
408870
409140
409400
409680
409950
410210
410480
410760
411030
411310
411600
411880
412150
412430
412700
412980
413240
413510
413780
414050
414320
414590
414860
415130
415400
415670
415940
416200
416480
416750
417030
417320
417600
417880
418170
418460
418750
419020
419310
419590
419880
420170
420450
420740
421030
421310
421600
421880
422160
422440
422720
423010
423300
423590
423880
424190
424490
424770
425060
425350
425640
425930
426230
426520
426790
427100
427400
427710
428000
428290
428580
428860
429140
429420
429710
429990
430280
430560
430830
431120
431400
431680
431960
432250
432530
432810
433080
433360
433620
433890
434150
434410
434680
434940
435200
435460
435710
435970
436230
436480
436740
436990
437250
437510
437760
438020
438280
438540
438790
439070
439330
439600
439860
440130
440400
440670
440940
441200
441470
441740
442010
442280
442550
442820
443080
443350
443610
443890
444160
444430
444700
444970
445240
445510
445790
446070
446340
446620
446910
447200
447480
447780
448060
448360
448650
448950
449240
449530
449830
450130
450430
450730
451010
451290
451560
451840
452110
452380
452670
452940
453200
453480
453750
454010
454280
454540
454800
455060
455320
455590
455850
456110
456370
456640
456910
457180
457440
457720
457990
458270
458550
458830
459100
459370
459640
459920
460180
460450
460720
460980
461250
461530
461790
462070
462350
462630
462920
463200
463480
463750
464020
464290
464560
464830
465090
465360
465620
465880
466140
466400
466660
466920
467180
467450
467710
467970
468230
468500
468760
469020
469280
469540
469800
470060
470330
470590
470850
471110
471380
471640
471910
472160
472430
472680
472940
473210
473470
473720
473980
474240
474510
474770
475020
475290
475540
475810
476080
476350
476610
476870
477140
477400
477670
477930
478190
478460
478720
478980
479250
479510
479770
480020
480300
480560
480820
481070
481330
481580
481840
482100
482350
482600
482850
483110
483360
483610
483850
484100
484350
484600
484840
485080
485330
485570
485810
486050
486290
486530
486760
487000
487240
487480
487720
487960
488200
488430
488660
488910
489150
489380
489610
489840
490080
490310
490540
490780
491020
491250
491490
491730
491980
492220
492460
492700
492940
493190
493440
493680
493940
494190
494450
494710
494970
495230
495490
495760
496020
496280
496550
496820
497090
497350
497620
497890
498160
498420
498690
498960
499230
499510
499790
500060
500340
500620
500900
501170
501440
501710
501980
502240
502500
502770
503030
503290
503550
503810
504070
504320
504590
504840
505100
505360
505630
505880
506140
506390
506640
506890
507150
507400
507660
507920
508190
508460
508730
509000
509260
509540
509800
510070
510330
510600
510860
511120
511390
511660
511920
512190
512470
512750
513020
513290
513570
513840
514110
514380
514650
514920
515190
515470
515730
516000
516260
516540
516810
517080
517350
517620
517890
518160
518440
518700
518980
519260
519530
519810
520100
520380
520660
520940
521200
521470
521740
522000
522260
522520
522760
523020
523280
523530
523770
524020
524270
524510
524760
525000
525250
525500
525750
526000
526250
526500
526760
527010
527270
527520
527780
528030
528290
528550
528820
529080
529350
529620
529880
530150
530420
530680
530940
531220
531480
531740
532010
532280
532540
532810
533080
533350
533620
533880
534160
534420
534680
534950
535220
535490
535750
536030
536300
536580
536850
537140
537410
537680
537960
538230
538500
538760
539040
539300
539570
539840
540100
540360
540630
540900
541150
541410
541660
541930
542190
542450
542700
542960
543220
543480
543740
544010
544270
544530
544800
545060
545320
545580
545840
546090
546350
546600
546870
547120
547380
547640
547900
548160
548410
548670
548920
549170
549430
549680
549940
550190
550450
550710
550980
551240
551500
551770
552040
552310
552600
552880
553160
553440
553730
554000
554290
554570
554850
555130
555420
555700
555980
556260
556530
556820
557090
557360
557650
557930
558220
558500
558780
559070
559360
559670
559980
560280
560590
560880
561170
561470
561750
562040
562320
562600
562900
563190
563490
563780
564080
564370
564660
564940
565210
565500
565770
566050
566320
566600
566860
567120
567390
567660
567920
568170
568440
568710
568970
569230
569480
569750
570010
570280
570540
570800
571070
571340
571600
571870
572120
572390
572640
572900
573160
573420
573680
573930
574190
574450
574700
574950
575200
575450
575700
575940
576190
576440
576680
576920
577170
577410
577660
577900
578140
578390
578640
578880
579130
579380
579630
579890
580160
580410
580670
580930
581190
581450
581700
581960
582220
582480
582730
582990
583240
583500
583750
584000
584250
584500
584740
585000
585240
585480
585730
585980
586230
586480
586710
586970
587220
587470
587720
587970
588220
588460
588710
588970
589220
589470
589720
589970
590210
590460
590710
590960
591210
591460
591720
591980
592230
592490
592740
592990
593240
593490
593750
594000
594240
594490
594740
595000
595240
595480
595730
595980
596220
596470
596720
596970
597220
597470
597720
597970
598220
598470
598720
598970
599230
599490
599750
600020
600270
600530
600800
601060
601320
601570
601830
602080
602330
602580
602840
603090
603340
603600
603860
604120
604380
604640
604900
605150
605410
605670
605920
606180
606440
606710
606970
607230
607500
607780
608040
608320
608600
608870
609140
609410
609680
609950
610210
610470
610730
610990
611270
611570
611870
612170
612480
612770
613060
613350
613640
613930
614210
614500
614780
615060
615340
615630
615910
616180
616460
616720
616990
617270
617540
617800
618060
618330
618600
618860
619110
619380
619640
619900
620160
620420
620670
620930
621190
621450
621710
621960
622220
622480
622730
622990
623240
623490
623740
624000
624260
624500
624760
625010
625260
625520
625790
626060
626320
626590
626860
627140
627410
627680
627950
628220
628490
628760
629030
629300
629560
629830
630100
630360
630620
630880
631140
631400
631650
631910
632170
632420
632670
632920
633180
633440
633690
633940
634190
634450
634700
634960
635210
635460
635700
635960
636210
636460
636700
636950
637200
637450
637700
637960
638210
638460
638710
638980
639230
639480
639730
639980
640230
640480
640720
640970
641220
641460
641710
641960
642210
642450
642700
642950
643210
643460
643720
643980
644240
644490
644760
645020
645270
645530
645790
646050
646300
646560
646820
647070
647330
647590
647850
648100
648360
648610
648870
649130
649380
649640
