# Supplementary material for: Novel Method to Efficiently Create an mHealth App: Implementation of a Real-Time Electrocardiogram R Peak Detector
Source: JMIR Mhealth Uhealth. 2018 May 22;6(5):e118. doi: 10.2196/mhealth.8429 (PMC5989064; doi:10.2196/mhealth.8429)
Supplement: Multimedia Appendix 2 [file mhealth_v6i5e118_app2.zip › Submission_code/Cleaned database/mitdb/123m.hea]

123m 2 360 650000
123m.mat 16+24 200/mV 11 1024 863 22856 0 MLII
123m.mat 16+24 200/mV 11 1024 933 -30643 0 V5
# 63 F 1482 694 x2
# Digoxin, Inderal
# The PVCs are uniform and interpolated.
#Creator: wfdb2mat
#Source: record mitdb/123
