# Supplementary material for: Novel Method to Efficiently Create an mHealth App: Implementation of a Real-Time Electrocardiogram R Peak Detector
Source: JMIR Mhealth Uhealth. 2018 May 22;6(5):e118. doi: 10.2196/mhealth.8429 (PMC5989064; doi:10.2196/mhealth.8429)
Supplement: Multimedia Appendix 2 [file mhealth_v6i5e118_app2.zip › Submission_code/Cleaned database/mitdb/123_ann_qrs.txt]

26
71
551
1022
1499
1926
2341
2822
3260
3668
4155
4631
5072
5595
6074
6511
6992
7475
7921
8410
8893
9327
9794
10274
10714
11199
11682
12146
12636
13115
13531
13993
14439
14849
15277
15722
16112
16513
16949
17353
17740
18195
18621
19027
19493
19916
20319
20755
21166
21555
22002
22457
22874
23323
23760
24175
24618
25062
25466
25915
26351
26747
27121
27477
27841
28201
28542
28910
29290
29660
30067
30545
31002
31472
31934
32366
32800
33258
33675
34102
34547
34954
35374
35878
36305
36713
37218
37644
38032
38395
38744
39104
39481
39844
40227
40626
41018
41513
42011
42493
42986
43421
43865
44332
44752
45143
45561
46009
46430
46875
47333
47701
48067
48434
48814
49340
49808
50289
50767
51213
51684
52163
52588
53078
53546
53960
54399
54868
55298
55716
56186
56567
56948
57344
57763
58305
58810
59268
59748
60203
60640
61110
61539
61935
62359
62774
63169
63567
64064
64538
64940
65417
65873
66257
66622
66991
67347
67718
68229
68705
69207
69680
70152
70651
71095
71530
72011
72464
72886
73329
73742
74136
74600
75009
75379
75760
76129
76634
77110
77577
78073
78530
78984
79431
79839
80299
80729
81138
81558
82011
82406
82804
83172
83527
83904
84268
84655
85146
85615
86106
86591
87026
87456
87921
88347
88780
89229
89654
90070
90544
90976
91384
91829
92287
92701
93194
93629
94039
94491
94940
95348
95800
96245
96653
97106
97506
97883
98252
98607
98971
99326
99687
1.0005e+05
1.0041e+05
1.0092e+05
1.0137e+05
1.0184e+05
1.0234e+05
1.0279e+05
1.0327e+05
1.0377e+05
1.0421e+05
1.0466e+05
1.0512e+05
1.0554e+05
1.0599e+05
1.0647e+05
1.0691e+05
1.0736e+05
1.0784e+05
1.0829e+05
1.0874e+05
1.0923e+05
1.0966e+05
1.1013e+05
1.1059e+05
1.1102e+05
1.1146e+05
1.1189e+05
1.1225e+05
1.1261e+05
1.1298e+05
1.1334e+05
1.1375e+05
1.1428e+05
1.1476e+05
1.1524e+05
1.157e+05
1.1616e+05
1.1664e+05
1.1708e+05
1.1752e+05
1.1798e+05
1.1839e+05
1.1885e+05
1.1932e+05
1.1975e+05
1.2021e+05
1.2066e+05
1.2108e+05
1.2156e+05
1.2202e+05
1.2244e+05
1.2287e+05
1.2326e+05
1.2362e+05
1.2399e+05
1.2436e+05
1.2474e+05
1.2528e+05
1.2578e+05
1.2626e+05
1.2675e+05
1.2719e+05
1.2768e+05
1.2815e+05
1.2858e+05
1.2903e+05
1.2948e+05
1.2991e+05
1.3031e+05
1.3076e+05
1.3119e+05
1.3159e+05
1.3202e+05
1.324e+05
1.3283e+05
1.3328e+05
1.3371e+05
1.3416e+05
1.3462e+05
1.3503e+05
1.3547e+05
1.3588e+05
1.363e+05
1.3675e+05
1.3717e+05
1.3759e+05
1.3801e+05
1.3838e+05
1.3873e+05
1.391e+05
1.3946e+05
1.3984e+05
1.4032e+05
1.408e+05
1.4123e+05
1.4174e+05
1.4219e+05
1.4266e+05
1.4311e+05
1.4353e+05
1.4397e+05
1.4442e+05
1.4482e+05
1.4528e+05
1.4572e+05
1.461e+05
1.4653e+05
1.4697e+05
1.4737e+05
1.4776e+05
1.4816e+05
1.4851e+05
1.4887e+05
1.4923e+05
1.496e+05
1.4999e+05
1.5046e+05
1.5091e+05
1.5137e+05
1.5185e+05
1.5228e+05
1.5247e+05
1.5274e+05
1.5314e+05
1.5356e+05
1.5397e+05
1.544e+05
1.5479e+05
1.5519e+05
1.5562e+05
1.5604e+05
1.5644e+05
1.5687e+05
1.5723e+05
1.576e+05
1.5796e+05
1.5832e+05
1.5869e+05
1.5914e+05
1.5959e+05
1.6001e+05
1.6045e+05
1.6087e+05
1.613e+05
1.6167e+05
1.6203e+05
1.624e+05
1.6274e+05
1.6307e+05
1.6342e+05
1.6382e+05
1.642e+05
1.6456e+05
1.6496e+05
1.6539e+05
1.6588e+05
1.6633e+05
1.6682e+05
1.6728e+05
1.6772e+05
1.6819e+05
1.6863e+05
1.6905e+05
1.695e+05
1.6991e+05
1.7028e+05
1.7064e+05
1.7099e+05
1.7134e+05
1.7171e+05
1.7212e+05
1.7254e+05
1.7299e+05
1.7344e+05
1.7385e+05
1.7428e+05
1.747e+05
1.7507e+05
1.7545e+05
1.758e+05
1.7615e+05
1.765e+05
1.7684e+05
1.7719e+05
1.7756e+05
1.7804e+05
1.7851e+05
1.7902e+05
1.7949e+05
1.7993e+05
1.804e+05
1.8091e+05
1.8134e+05
1.8181e+05
1.823e+05
1.8272e+05
1.8317e+05
1.8363e+05
1.8404e+05
1.8445e+05
1.8482e+05
1.852e+05
1.8556e+05
1.8594e+05
1.8635e+05
1.8684e+05
1.8732e+05
1.8781e+05
1.8826e+05
1.8871e+05
1.8918e+05
1.8964e+05
1.9008e+05
1.9054e+05
1.9096e+05
1.9138e+05
1.9182e+05
1.9223e+05
1.9265e+05
1.9309e+05
1.935e+05
1.9389e+05
1.9426e+05
1.9461e+05
1.9497e+05
1.9532e+05
1.9568e+05
1.9609e+05
1.9651e+05
1.9703e+05
1.9751e+05
1.9795e+05
1.9834e+05
1.9872e+05
1.9908e+05
1.9943e+05
1.9978e+05
2.0011e+05
2.0046e+05
2.008e+05
2.0114e+05
2.0149e+05
2.0187e+05
2.0225e+05
2.0264e+05
2.0302e+05
2.0341e+05
2.0383e+05
2.0429e+05
2.0475e+05
2.0526e+05
2.0571e+05
2.0618e+05
2.0667e+05
2.0711e+05
2.0753e+05
2.0797e+05
2.0835e+05
2.0872e+05
2.0909e+05
2.0947e+05
2.0993e+05
2.1047e+05
2.1099e+05
2.1151e+05
2.1198e+05
2.1246e+05
2.1295e+05
2.134e+05
2.1386e+05
2.1428e+05
2.147e+05
2.1515e+05
2.1557e+05
2.1593e+05
2.1631e+05
2.167e+05
2.1714e+05
2.1766e+05
2.1813e+05
2.1863e+05
2.1908e+05
2.1952e+05
2.2e+05
2.2045e+05
2.2085e+05
2.2124e+05
2.2161e+05
2.2197e+05
2.2236e+05
2.2286e+05
2.2332e+05
2.238e+05
2.2428e+05
2.2473e+05
2.2518e+05
2.256e+05
2.2605e+05
2.2651e+05
2.2694e+05
2.274e+05
2.2785e+05
2.2827e+05
2.2871e+05
2.2914e+05
2.2956e+05
2.3001e+05
2.3042e+05
2.3084e+05
2.3131e+05
2.3172e+05
2.3215e+05
2.3262e+05
2.3303e+05
2.3346e+05
2.339e+05
2.3434e+05
2.3475e+05
2.3522e+05
2.3565e+05
2.3606e+05
2.365e+05
2.3695e+05
2.3736e+05
2.3781e+05
2.3826e+05
2.3867e+05
2.391e+05
2.3955e+05
2.3996e+05
2.4038e+05
2.4076e+05
2.4114e+05
2.415e+05
2.4185e+05
2.422e+05
2.4256e+05
2.4294e+05
2.4343e+05
2.4392e+05
2.4441e+05
2.4485e+05
2.4529e+05
2.4576e+05
2.462e+05
2.4664e+05
2.4711e+05
2.4753e+05
2.48e+05
2.4849e+05
2.489e+05
2.4936e+05
2.4982e+05
2.5024e+05
2.507e+05
2.5119e+05
2.5162e+05
2.5208e+05
2.5252e+05
2.5294e+05
2.5338e+05
2.5382e+05
2.5422e+05
2.5467e+05
2.5511e+05
2.5552e+05
2.5598e+05
2.5643e+05
2.5684e+05
2.5727e+05
2.5774e+05
2.5816e+05
2.5862e+05
2.5906e+05
2.5947e+05
2.5992e+05
2.6034e+05
2.6074e+05
2.6117e+05
2.6157e+05
2.6196e+05
2.6238e+05
2.628e+05
2.632e+05
2.6364e+05
2.6408e+05
2.6448e+05
2.6495e+05
2.654e+05
2.6582e+05
2.663e+05
2.6676e+05
2.6717e+05
2.6762e+05
2.6805e+05
2.6845e+05
2.6889e+05
2.6932e+05
2.6973e+05
2.7017e+05
2.7065e+05
2.7107e+05
2.7151e+05
2.7196e+05
2.7239e+05
2.7279e+05
2.7325e+05
2.7368e+05
2.7403e+05
2.744e+05
2.7474e+05
2.7508e+05
2.7543e+05
2.7579e+05
2.7626e+05
2.7665e+05
2.7704e+05
2.7743e+05
2.7788e+05
2.7834e+05
2.7876e+05
2.7922e+05
2.7966e+05
2.8008e+05
2.8052e+05
2.8098e+05
2.814e+05
2.8189e+05
2.8239e+05
2.8284e+05
2.8333e+05
2.838e+05
2.8426e+05
2.8474e+05
2.852e+05
2.8566e+05
2.861e+05
2.8657e+05
2.8701e+05
2.8748e+05
2.8795e+05
2.8838e+05
2.8881e+05
2.8928e+05
2.8968e+05
2.9008e+05
2.9047e+05
2.9082e+05
2.9118e+05
2.9153e+05
2.9187e+05
2.9225e+05
2.9278e+05
2.9328e+05
2.938e+05
2.9427e+05
2.9472e+05
2.9518e+05
2.9563e+05
2.9607e+05
2.9653e+05
2.9696e+05
2.9738e+05
2.9787e+05
2.983e+05
2.9878e+05
2.9926e+05
2.9971e+05
3.0016e+05
3.0063e+05
3.0105e+05
3.0152e+05
3.0198e+05
3.0239e+05
3.0283e+05
3.0328e+05
3.0368e+05
3.0411e+05
3.0455e+05
3.0497e+05
3.0543e+05
3.059e+05
3.0633e+05
3.0679e+05
3.0726e+05
3.0768e+05
3.0811e+05
3.0855e+05
3.0896e+05
3.0936e+05
3.098e+05
3.1027e+05
3.1068e+05
3.1106e+05
3.1141e+05
3.1177e+05
3.1215e+05
3.1259e+05
3.13e+05
3.1347e+05
3.1395e+05
3.1434e+05
3.1476e+05
3.1518e+05
3.1556e+05
3.1598e+05
3.164e+05
3.168e+05
3.1725e+05
3.1769e+05
3.1809e+05
3.1856e+05
3.1902e+05
3.1943e+05
3.1988e+05
3.2033e+05
3.2074e+05
3.2121e+05
3.2165e+05
3.2208e+05
3.2253e+05
3.2298e+05
3.234e+05
3.2389e+05
3.2434e+05
3.2481e+05
3.2528e+05
3.2572e+05
3.2615e+05
3.2665e+05
3.271e+05
3.2751e+05
3.2798e+05
3.2845e+05
3.2887e+05
3.2932e+05
3.2976e+05
3.3015e+05
3.3058e+05
3.3101e+05
3.3141e+05
3.3187e+05
3.3231e+05
3.3274e+05
3.332e+05
3.3362e+05
3.3403e+05
3.3447e+05
3.349e+05
3.353e+05
3.3576e+05
3.3621e+05
3.3663e+05
3.371e+05
3.3757e+05
3.38e+05
3.3846e+05
3.3893e+05
3.3935e+05
3.3982e+05
3.4028e+05
3.4068e+05
3.4112e+05
3.4159e+05
3.4201e+05
3.4242e+05
3.4286e+05
3.4328e+05
3.4368e+05
3.4414e+05
3.4459e+05
3.4499e+05
3.4545e+05
3.4589e+05
3.4629e+05
3.467e+05
3.4712e+05
3.475e+05
3.4788e+05
3.483e+05
3.4873e+05
3.4912e+05
3.4957e+05
3.5002e+05
3.5044e+05
3.509e+05
3.5137e+05
3.5178e+05
3.5225e+05
3.5272e+05
3.5313e+05
3.5358e+05
3.5404e+05
3.5444e+05
3.5486e+05
3.553e+05
3.5571e+05
3.5615e+05
3.5662e+05
3.5704e+05
3.5747e+05
3.5791e+05
3.5835e+05
3.5877e+05
3.5923e+05
3.5968e+05
3.601e+05
3.6055e+05
3.6101e+05
3.6142e+05
3.6184e+05
3.6226e+05
3.6267e+05
3.6308e+05
3.6351e+05
3.6393e+05
3.6432e+05
3.6473e+05
3.6515e+05
3.6554e+05
3.6599e+05
3.6646e+05
3.6691e+05
3.6736e+05
3.6781e+05
3.6822e+05
3.6866e+05
3.691e+05
3.6951e+05
3.6992e+05
3.7034e+05
3.7077e+05
3.7117e+05
3.7162e+05
3.7205e+05
3.7246e+05
3.7293e+05
3.7336e+05
3.7377e+05
3.742e+05
3.7463e+05
3.7505e+05
3.7551e+05
3.7597e+05
3.764e+05
3.7682e+05
3.7724e+05
3.7759e+05
3.7795e+05
3.783e+05
3.7862e+05
3.7896e+05
3.793e+05
3.7969e+05
3.8009e+05
3.806e+05
3.811e+05
3.8156e+05
3.8205e+05
3.8254e+05
3.8301e+05
3.835e+05
3.8394e+05
3.8439e+05
3.8483e+05
3.8523e+05
3.8565e+05
3.8608e+05
3.8648e+05
3.869e+05
3.8732e+05
3.8772e+05
3.8819e+05
3.8862e+05
3.8903e+05
3.8949e+05
3.8997e+05
3.9039e+05
3.9089e+05
3.9136e+05
3.918e+05
3.9226e+05
3.9271e+05
3.9312e+05
3.936e+05
3.9406e+05
3.9448e+05
3.9495e+05
3.9538e+05
3.9578e+05
3.9623e+05
3.9666e+05
3.9705e+05
3.9751e+05
3.9796e+05
3.9833e+05
3.9869e+05
3.9905e+05
3.994e+05
3.9975e+05
4.0015e+05
4.0056e+05
4.011e+05
4.0159e+05
4.0208e+05
4.0257e+05
4.0304e+05
4.0351e+05
4.0397e+05
4.0438e+05
4.0483e+05
4.0526e+05
4.0566e+05
4.0613e+05
4.0656e+05
4.0694e+05
4.0734e+05
4.0779e+05
4.082e+05
4.0866e+05
4.0917e+05
4.0962e+05
4.1006e+05
4.1052e+05
4.1094e+05
4.1137e+05
4.118e+05
4.1218e+05
4.1259e+05
4.1308e+05
4.1354e+05
4.1398e+05
4.1444e+05
4.1488e+05
4.1528e+05
4.1572e+05
4.1617e+05
4.1658e+05
4.1705e+05
4.1747e+05
4.1791e+05
4.1837e+05
4.188e+05
4.1923e+05
4.1968e+05
4.201e+05
4.2048e+05
4.2091e+05
4.2136e+05
4.2178e+05
4.2222e+05
4.2267e+05
4.2308e+05
4.235e+05
4.2392e+05
4.2433e+05
4.2472e+05
4.2514e+05
4.2556e+05
4.2594e+05
4.2637e+05
4.2681e+05
4.2721e+05
4.2764e+05
4.2809e+05
4.2849e+05
4.2891e+05
4.293e+05
4.2965e+05
4.3e+05
4.3035e+05
4.307e+05
4.3112e+05
4.3164e+05
4.3213e+05
4.3263e+05
4.331e+05
4.3354e+05
4.3402e+05
4.3445e+05
4.3486e+05
4.353e+05
4.3576e+05
4.3617e+05
4.3663e+05
4.3708e+05
4.3749e+05
4.3792e+05
4.3837e+05
4.3876e+05
4.3918e+05
4.3961e+05
4.4002e+05
4.4042e+05
4.409e+05
4.414e+05
4.4184e+05
4.4231e+05
4.4278e+05
4.432e+05
4.4366e+05
4.4414e+05
4.4454e+05
4.4499e+05
4.4544e+05
4.4585e+05
4.4629e+05
4.4674e+05
4.4714e+05
4.4753e+05
4.4798e+05
4.4845e+05
4.4886e+05
4.4932e+05
4.4978e+05
4.5018e+05
4.5064e+05
4.511e+05
4.515e+05
4.5196e+05
4.524e+05
4.528e+05
4.5322e+05
4.537e+05
4.5413e+05
4.5456e+05
4.5501e+05
4.5544e+05
4.5583e+05
4.5626e+05
4.5669e+05
4.5707e+05
4.5749e+05
4.5791e+05
4.5829e+05
4.5869e+05
4.5914e+05
4.5956e+05
4.5997e+05
4.604e+05
4.6086e+05
4.6126e+05
4.6175e+05
4.6221e+05
4.6263e+05
4.6308e+05
4.6356e+05
4.64e+05
4.6445e+05
4.6493e+05
4.6536e+05
4.6578e+05
4.6624e+05
4.667e+05
4.671e+05
4.6755e+05
4.68e+05
4.684e+05
4.6884e+05
4.6927e+05
4.6966e+05
4.7011e+05
4.7056e+05
4.7099e+05
4.7138e+05
4.7182e+05
4.7225e+05
4.7265e+05
4.7308e+05
4.7354e+05
4.7394e+05
4.7437e+05
4.7481e+05
4.7521e+05
4.7562e+05
4.7606e+05
4.7644e+05
4.768e+05
4.7716e+05
4.775e+05
4.7784e+05
4.7819e+05
4.7854e+05
4.7889e+05
4.7924e+05
4.7962e+05
4.8014e+05
4.8061e+05
4.8107e+05
4.8157e+05
4.8203e+05
4.8249e+05
4.8299e+05
4.8346e+05
4.8387e+05
4.8425e+05
4.8462e+05
4.8496e+05
4.8531e+05
4.8565e+05
4.8599e+05
4.8636e+05
4.8674e+05
4.8714e+05
4.8767e+05
4.8818e+05
4.8865e+05
4.8916e+05
4.8963e+05
4.9009e+05
4.9056e+05
4.9102e+05
4.9151e+05
4.9198e+05
4.9241e+05
4.9289e+05
4.9336e+05
4.9378e+05
4.9426e+05
4.9469e+05
4.9508e+05
4.9551e+05
4.9595e+05
4.9636e+05
4.9682e+05
4.9728e+05
4.977e+05
4.9815e+05
4.9858e+05
4.9899e+05
4.9946e+05
4.9993e+05
5.0034e+05
5.0081e+05
5.0126e+05
5.0166e+05
5.021e+05
5.025e+05
5.0288e+05
5.0331e+05
5.038e+05
5.042e+05
5.0466e+05
5.0512e+05
5.0554e+05
5.0594e+05
5.0632e+05
5.0666e+05
5.07e+05
5.0734e+05
5.0769e+05
5.0805e+05
5.0856e+05
5.0908e+05
5.0954e+05
5.1005e+05
5.1055e+05
5.1101e+05
5.1148e+05
5.1196e+05
5.1241e+05
5.1287e+05
5.1331e+05
5.1374e+05
5.1416e+05
5.146e+05
5.1505e+05
5.1545e+05
5.1591e+05
5.1636e+05
5.1678e+05
5.1719e+05
5.1758e+05
5.1795e+05
5.1836e+05
5.1875e+05
5.1918e+05
5.1961e+05
5.2002e+05
5.2041e+05
5.208e+05
5.2117e+05
5.2154e+05
5.219e+05
5.223e+05
5.2266e+05
5.2302e+05
5.2342e+05
5.238e+05
5.2416e+05
5.2452e+05
5.249e+05
5.2527e+05
5.2561e+05
5.2598e+05
5.2633e+05
5.2667e+05
5.2702e+05
5.2737e+05
5.2773e+05
5.2809e+05
5.2846e+05
5.2885e+05
5.2922e+05
5.296e+05
5.3004e+05
5.3051e+05
5.3096e+05
5.3145e+05
5.3192e+05
5.3231e+05
5.3275e+05
5.3318e+05
5.336e+05
5.3408e+05
5.3453e+05
5.3499e+05
5.3543e+05
5.3583e+05
5.3627e+05
5.3674e+05
5.3723e+05
5.3771e+05
5.382e+05
5.3858e+05
5.3897e+05
5.3935e+05
5.3972e+05
5.4012e+05
5.406e+05
5.4109e+05
5.4161e+05
5.4212e+05
5.4259e+05
5.4309e+05
5.4355e+05
5.4397e+05
5.4442e+05
5.4487e+05
5.4527e+05
5.4568e+05
5.4588e+05
5.4612e+05
5.4648e+05
5.4686e+05
5.4725e+05
5.4761e+05
5.4796e+05
5.4833e+05
5.487e+05
5.4908e+05
5.4953e+05
5.5e+05
5.5048e+05
5.5095e+05
5.5139e+05
5.5182e+05
5.5231e+05
5.5278e+05
5.5319e+05
5.5365e+05
5.5408e+05
5.5448e+05
5.5492e+05
5.5535e+05
5.5577e+05
5.5623e+05
5.5671e+05
5.571e+05
5.5746e+05
5.5782e+05
5.5818e+05
5.5855e+05
5.5895e+05
5.5944e+05
5.5994e+05
5.6045e+05
5.6093e+05
5.6143e+05
5.619e+05
5.6234e+05
5.6279e+05
5.6325e+05
5.6366e+05
5.6409e+05
5.6454e+05
5.6496e+05
5.6535e+05
5.6572e+05
5.6609e+05
5.6644e+05
5.6682e+05
5.6724e+05
5.6766e+05
5.682e+05
5.6867e+05
5.6913e+05
5.6962e+05
5.7007e+05
5.705e+05
5.7096e+05
5.7137e+05
5.7178e+05
5.7224e+05
5.7273e+05
5.7316e+05
5.7364e+05
5.7408e+05
5.7454e+05
5.75e+05
5.7543e+05
5.7593e+05
5.7642e+05
5.7684e+05
5.773e+05
5.7774e+05
5.7811e+05
5.7847e+05
5.7884e+05
5.792e+05
5.7959e+05
5.801e+05
5.8057e+05
5.8107e+05
5.8154e+05
5.8198e+05
5.8246e+05
5.8289e+05
5.833e+05
5.8376e+05
5.8422e+05
5.8465e+05
5.8512e+05
5.8558e+05
5.8599e+05
5.8645e+05
5.8688e+05
5.873e+05
5.8774e+05
5.8816e+05
5.8856e+05
5.8901e+05
5.8943e+05
5.8984e+05
5.9031e+05
5.9076e+05
5.9118e+05
5.9164e+05
5.921e+05
5.9251e+05
5.9296e+05
5.9337e+05
5.9377e+05
5.942e+05
5.9462e+05
5.9502e+05
5.9549e+05
5.9597e+05
5.9638e+05
5.9684e+05
5.9732e+05
5.9774e+05
5.9817e+05
5.9864e+05
5.9906e+05
5.9944e+05
5.9985e+05
6.0005e+05
6.0027e+05
6.0057e+05
6.0092e+05
6.0129e+05
6.0168e+05
6.0223e+05
6.0272e+05
6.0323e+05
6.0374e+05
6.042e+05
6.047e+05
6.0518e+05
6.0562e+05
6.0606e+05
6.065e+05
6.0693e+05
6.0735e+05
6.0779e+05
6.0824e+05
6.0866e+05
6.0913e+05
6.0959e+05
6.1e+05
6.1043e+05
6.1085e+05
6.1124e+05
6.1167e+05
6.1208e+05
6.1249e+05
6.1295e+05
6.1339e+05
6.1381e+05
6.1426e+05
6.1469e+05
6.1508e+05
6.1552e+05
6.1592e+05
6.1632e+05
6.1675e+05
6.1715e+05
6.1752e+05
6.1788e+05
6.1825e+05
6.186e+05
6.1898e+05
6.1946e+05
6.1994e+05
6.2044e+05
6.2093e+05
6.2136e+05
6.2183e+05
6.2229e+05
6.2272e+05
6.2315e+05
6.2362e+05
6.2404e+05
6.2445e+05
6.2489e+05
6.2533e+05
6.2573e+05
6.2616e+05
6.2658e+05
6.2698e+05
6.2741e+05
6.2784e+05
6.2826e+05
6.2872e+05
6.2922e+05
6.2966e+05
6.3009e+05
6.3052e+05
6.3094e+05
6.3137e+05
6.3185e+05
6.3231e+05
6.3275e+05
6.3321e+05
6.3365e+05
6.3406e+05
6.345e+05
6.3495e+05
6.3536e+05
6.3579e+05
6.3623e+05
6.3662e+05
6.3706e+05
6.3752e+05
6.3794e+05
6.3832e+05
6.3874e+05
6.3916e+05
6.3956e+05
6.3997e+05
6.4038e+05
6.4074e+05
6.4108e+05
6.4142e+05
6.4176e+05
6.421e+05
6.4245e+05
6.4282e+05
6.4322e+05
6.4363e+05
6.4401e+05
6.444e+05
6.4479e+05
6.4515e+05
6.455e+05
6.4595e+05
6.4636e+05
6.4674e+05
6.4712e+05
6.4751e+05
6.4788e+05
6.4825e+05
6.4863e+05
6.49e+05
6.4934e+05
6.4969e+05
