# Supplementary material for: Novel Method to Efficiently Create an mHealth App: Implementation of a Real-Time Electrocardiogram R Peak Detector
Source: JMIR Mhealth Uhealth. 2018 May 22;6(5):e118. doi: 10.2196/mhealth.8429 (PMC5989064; doi:10.2196/mhealth.8429)
Supplement: Multimedia Appendix 2 [file mhealth_v6i5e118_app2.zip › Submission_code/Cleaned database/mitdb/124_ann_qrs.txt]

101
244
694
1120
1553
1990
2445
2886
3308
3745
4157
4595
5017
5458
5879
6328
6757
7201
7634
8073
8501
8937
9357
9795
10221
10662
11088
11518
11953
12387
12813
13237
13672
14101
14529
14982
15420
15866
16317
16769
17201
17651
18090
18539
18984
19417
19870
20319
20773
21223
21652
22094
22533
22989
23424
23899
24363
24816
25253
25689
26109
26541
26954
27397
27853
28279
28727
29140
29576
30023
30451
30889
31320
31756
32197
32643
33086
33518
33958
34398
34844
35267
35690
36128
36587
37034
37481
37935
38371
38827
39277
39718
40174
40638
41089
41517
41961
42381
42824
43249
43681
44111
44558
44976
45424
45863
46299
46747
47171
47609
48058
48493
48929
49348
49788
50212
50646
51075
51508
51952
52383
52828
53247
53667
54106
54534
54980
55395
55832
56276
56711
57145
57572
58018
58437
58874
59296
59723
60162
60588
61021
61432
61872
62301
62733
63154
63576
64009
64423
64868
65287
65713
66147
66581
67014
67446
67892
68322
68764
69200
69624
70071
70514
70946
71384
71831
72266
72717
73144
73577
74006
74434
74880
75306
75750
76202
76664
77103
77546
77991
78424
78874
79311
79769
80229
80679
81122
81561
82008
82444
82882
83318
83750
84197
84638
85084
85515
85949
86386
86823
87254
87688
88135
88577
89023
89459
89885
90322
90760
91179
91610
92052
92474
92925
93357
93778
94210
94639
95066
95469
95891
96300
96736
97145
97577
98002
98415
98831
99236
99637
1.0004e+05
1.0044e+05
1.0083e+05
1.0121e+05
1.0159e+05
1.0195e+05
1.0232e+05
1.027e+05
1.0306e+05
1.0328e+05
1.0341e+05
1.0377e+05
1.0413e+05
1.0448e+05
1.0483e+05
1.0517e+05
1.055e+05
1.0584e+05
1.0618e+05
1.0651e+05
1.0685e+05
1.0718e+05
1.0753e+05
1.0788e+05
1.0819e+05
1.0857e+05
1.0893e+05
1.0928e+05
1.0949e+05
1.0988e+05
1.1025e+05
1.1059e+05
1.1096e+05
1.1132e+05
1.1168e+05
1.1196e+05
1.1207e+05
1.1245e+05
1.1282e+05
1.1318e+05
1.1355e+05
1.1391e+05
1.1429e+05
1.1466e+05
1.1504e+05
1.1541e+05
1.1578e+05
1.1617e+05
1.1655e+05
1.1694e+05
1.1732e+05
1.1771e+05
1.1811e+05
1.185e+05
1.1892e+05
1.1932e+05
1.196e+05
1.1971e+05
1.2009e+05
1.2046e+05
1.2086e+05
1.2123e+05
1.2162e+05
1.2188e+05
1.2201e+05
1.224e+05
1.2278e+05
1.2315e+05
1.2353e+05
1.2392e+05
1.2432e+05
1.2471e+05
1.251e+05
1.2548e+05
1.2586e+05
1.2624e+05
1.2663e+05
1.2701e+05
1.2739e+05
1.2778e+05
1.2816e+05
1.2854e+05
1.2893e+05
1.2931e+05
1.2969e+05
1.3007e+05
1.3044e+05
1.3083e+05
1.3121e+05
1.3159e+05
1.3199e+05
1.3238e+05
1.3278e+05
1.3316e+05
1.3356e+05
1.3394e+05
1.3435e+05
1.3475e+05
1.3516e+05
1.3556e+05
1.3596e+05
1.3637e+05
1.3677e+05
1.3718e+05
1.3756e+05
1.3796e+05
1.3835e+05
1.3875e+05
1.3914e+05
1.3953e+05
1.399e+05
1.403e+05
1.407e+05
1.411e+05
1.415e+05
1.419e+05
1.423e+05
1.4269e+05
1.431e+05
1.4349e+05
1.4391e+05
1.4431e+05
1.4474e+05
1.4515e+05
1.4557e+05
1.4596e+05
1.4639e+05
1.468e+05
1.4722e+05
1.4762e+05
1.4803e+05
1.4842e+05
1.4882e+05
1.4921e+05
1.4961e+05
1.5001e+05
1.5042e+05
1.5084e+05
1.5125e+05
1.5165e+05
1.5205e+05
1.5244e+05
1.5282e+05
1.5321e+05
1.536e+05
1.5399e+05
1.5437e+05
1.5477e+05
1.5516e+05
1.5556e+05
1.5596e+05
1.5637e+05
1.5678e+05
1.5718e+05
1.5757e+05
1.5798e+05
1.5839e+05
1.588e+05
1.592e+05
1.5959e+05
1.6e+05
1.6035e+05
1.6082e+05
1.6124e+05
1.6165e+05
1.6207e+05
1.6248e+05
1.6289e+05
1.633e+05
1.637e+05
1.6411e+05
1.645e+05
1.6492e+05
1.6533e+05
1.6575e+05
1.6618e+05
1.6661e+05
1.6703e+05
1.6746e+05
1.6786e+05
1.6829e+05
1.6869e+05
1.6913e+05
1.6954e+05
1.6996e+05
1.7037e+05
1.7079e+05
1.7119e+05
1.7162e+05
1.7202e+05
1.7243e+05
1.7283e+05
1.7324e+05
1.7364e+05
1.7403e+05
1.7443e+05
1.7482e+05
1.7522e+05
1.756e+05
1.76e+05
1.7638e+05
1.7677e+05
1.7715e+05
1.7756e+05
1.7796e+05
1.7838e+05
1.788e+05
1.7921e+05
1.7962e+05
1.8004e+05
1.8046e+05
1.809e+05
1.8132e+05
1.8174e+05
1.8217e+05
1.8259e+05
1.8303e+05
1.8346e+05
1.839e+05
1.8432e+05
1.8477e+05
1.852e+05
1.8564e+05
1.8607e+05
1.865e+05
1.8691e+05
1.8733e+05
1.8774e+05
1.8818e+05
1.886e+05
1.8905e+05
1.8948e+05
1.8989e+05
1.9032e+05
1.9072e+05
1.9112e+05
1.915e+05
1.9189e+05
1.9232e+05
1.9271e+05
1.9312e+05
1.9352e+05
1.9391e+05
1.943e+05
1.9466e+05
1.9505e+05
1.9542e+05
1.9578e+05
1.9617e+05
1.9653e+05
1.9691e+05
1.9728e+05
1.9764e+05
1.9774e+05
1.9802e+05
1.984e+05
1.9877e+05
1.9915e+05
1.9953e+05
1.9988e+05
2.0024e+05
2.006e+05
2.0096e+05
2.0135e+05
2.0175e+05
2.0214e+05
2.0243e+05
2.0255e+05
2.0295e+05
2.0335e+05
2.0375e+05
2.0416e+05
2.0457e+05
2.0497e+05
2.0538e+05
2.058e+05
2.062e+05
2.0662e+05
2.0702e+05
2.0742e+05
2.0781e+05
2.0822e+05
2.0862e+05
2.0902e+05
2.0943e+05
2.0982e+05
2.1023e+05
2.1063e+05
2.1104e+05
2.1144e+05
2.1184e+05
2.1223e+05
2.1263e+05
2.1302e+05
2.134e+05
2.138e+05
2.1421e+05
2.146e+05
2.1501e+05
2.1541e+05
2.1578e+05
2.1619e+05
2.1657e+05
2.1699e+05
2.1737e+05
2.1776e+05
2.1816e+05
2.1855e+05
2.1895e+05
2.1934e+05
2.1972e+05
2.1998e+05
2.2048e+05
2.2087e+05
2.2126e+05
2.2154e+05
2.2201e+05
2.224e+05
2.2281e+05
2.232e+05
2.2359e+05
2.2397e+05
2.2436e+05
2.2475e+05
2.2516e+05
2.2554e+05
2.2594e+05
2.2633e+05
2.2663e+05
2.2673e+05
2.2714e+05
2.2754e+05
2.2794e+05
2.2833e+05
2.2874e+05
2.2915e+05
2.2955e+05
2.2984e+05
2.2996e+05
2.3036e+05
2.3075e+05
2.3115e+05
2.3153e+05
2.3193e+05
2.3232e+05
2.3272e+05
2.3312e+05
2.335e+05
2.3389e+05
2.3428e+05
2.3468e+05
2.3507e+05
2.3547e+05
2.3585e+05
2.3626e+05
2.3664e+05
2.3706e+05
2.3745e+05
2.3785e+05
2.3825e+05
2.3865e+05
2.3906e+05
2.3946e+05
2.3986e+05
2.4027e+05
2.4068e+05
2.411e+05
2.415e+05
2.4192e+05
2.4234e+05
2.4276e+05
2.4317e+05
2.4358e+05
2.4401e+05
2.4444e+05
2.4487e+05
2.4528e+05
2.4569e+05
2.4611e+05
2.4651e+05
2.4691e+05
2.4728e+05
2.4768e+05
2.4807e+05
2.4845e+05
2.4887e+05
2.4924e+05
2.4965e+05
2.5005e+05
2.5044e+05
2.5085e+05
2.5123e+05
2.5163e+05
2.5201e+05
2.524e+05
2.528e+05
2.5318e+05
2.5357e+05
2.5397e+05
2.5438e+05
2.5478e+05
2.5518e+05
2.5556e+05
2.5595e+05
2.5634e+05
2.5674e+05
2.5714e+05
2.5755e+05
2.5795e+05
2.5837e+05
2.5879e+05
2.592e+05
2.5961e+05
2.6003e+05
2.6043e+05
2.6084e+05
2.6123e+05
2.6164e+05
2.6205e+05
2.6245e+05
2.6286e+05
2.6325e+05
2.6365e+05
2.6404e+05
2.6445e+05
2.6485e+05
2.6526e+05
2.6566e+05
2.6608e+05
2.6646e+05
2.6688e+05
2.6727e+05
2.6767e+05
2.6807e+05
2.6847e+05
2.6888e+05
2.6928e+05
2.6969e+05
2.701e+05
2.705e+05
2.7091e+05
2.7132e+05
2.7172e+05
2.7214e+05
2.7254e+05
2.7296e+05
2.7336e+05
2.7377e+05
2.7418e+05
2.746e+05
2.7502e+05
2.7542e+05
2.7584e+05
2.7625e+05
2.7666e+05
2.7706e+05
2.7747e+05
2.7787e+05
2.7828e+05
2.7869e+05
2.791e+05
2.795e+05
2.799e+05
2.803e+05
2.807e+05
2.811e+05
2.8149e+05
2.8188e+05
2.823e+05
2.8271e+05
2.8312e+05
2.8352e+05
2.8393e+05
2.8435e+05
2.8476e+05
2.8517e+05
2.8557e+05
2.8599e+05
2.864e+05
2.8682e+05
2.8722e+05
2.8766e+05
2.8809e+05
2.885e+05
2.8891e+05
2.8932e+05
2.8972e+05
2.9013e+05
2.9053e+05
2.9095e+05
2.9136e+05
2.9176e+05
2.9219e+05
2.926e+05
2.9303e+05
2.9344e+05
2.9384e+05
2.9424e+05
2.9466e+05
2.9507e+05
2.9549e+05
2.959e+05
2.9615e+05
2.9672e+05
2.9714e+05
2.9755e+05
2.9798e+05
2.9838e+05
2.9879e+05
2.9919e+05
2.996e+05
3.0001e+05
3.0041e+05
3.0085e+05
3.0128e+05
3.017e+05
3.0212e+05
3.0254e+05
3.0295e+05
3.0336e+05
3.0375e+05
3.0415e+05
3.0454e+05
3.0494e+05
3.0534e+05
3.0573e+05
3.0615e+05
3.0654e+05
3.0697e+05
3.0737e+05
3.0778e+05
3.0819e+05
3.0861e+05
3.0902e+05
3.0942e+05
3.0983e+05
3.1025e+05
3.1067e+05
3.1109e+05
3.115e+05
3.1191e+05
3.1232e+05
3.1274e+05
3.1314e+05
3.1356e+05
3.1397e+05
3.144e+05
3.1482e+05
3.1524e+05
3.1564e+05
3.1607e+05
3.1649e+05
3.1691e+05
3.1734e+05
3.1774e+05
3.1818e+05
3.1859e+05
3.1902e+05
3.1943e+05
3.1986e+05
3.2026e+05
3.2069e+05
3.211e+05
3.2152e+05
3.2193e+05
3.2235e+05
3.2278e+05
3.2319e+05
3.236e+05
3.2404e+05
3.2446e+05
3.2488e+05
3.2529e+05
3.257e+05
3.2614e+05
3.2656e+05
3.2698e+05
3.274e+05
3.2782e+05
3.2824e+05
3.2866e+05
3.2906e+05
3.2947e+05
3.2988e+05
3.3028e+05
3.3069e+05
3.3109e+05
3.3148e+05
3.3187e+05
3.3228e+05
3.3268e+05
3.3308e+05
3.3346e+05
3.3385e+05
3.3425e+05
3.3468e+05
3.3508e+05
3.3551e+05
3.3592e+05
3.3633e+05
3.3674e+05
3.3716e+05
3.3757e+05
3.3793e+05
3.3838e+05
3.3882e+05
3.3924e+05
3.3969e+05
3.4012e+05
3.4054e+05
3.4096e+05
3.4138e+05
3.4179e+05
3.4221e+05
3.4263e+05
3.4303e+05
3.4345e+05
3.4386e+05
3.4428e+05
3.447e+05
3.4512e+05
3.4554e+05
3.4597e+05
3.4637e+05
3.468e+05
3.4721e+05
3.4762e+05
3.4803e+05
3.4846e+05
3.4887e+05
3.4929e+05
3.497e+05
3.5012e+05
3.5054e+05
3.5096e+05
3.5137e+05
3.518e+05
3.5222e+05
3.5266e+05
3.531e+05
3.5352e+05
3.5395e+05
3.5437e+05
3.548e+05
3.5521e+05
3.5561e+05
3.5603e+05
3.5645e+05
3.5687e+05
3.5729e+05
3.5771e+05
3.5813e+05
3.5856e+05
3.5896e+05
3.5922e+05
3.5975e+05
3.6016e+05
3.606e+05
3.6102e+05
3.6144e+05
3.6186e+05
3.6227e+05
3.6269e+05
3.631e+05
3.6352e+05
3.6393e+05
3.6432e+05
3.6474e+05
3.6514e+05
3.6554e+05
3.6596e+05
3.6638e+05
3.668e+05
3.6723e+05
3.6764e+05
3.6807e+05
3.6849e+05
3.6891e+05
3.6933e+05
3.6976e+05
3.7018e+05
3.7062e+05
3.7103e+05
3.7146e+05
3.7188e+05
3.7228e+05
3.7272e+05
3.7313e+05
3.7354e+05
3.7397e+05
3.744e+05
3.7482e+05
3.7523e+05
3.7566e+05
3.7579e+05
3.7593e+05
3.7648e+05
3.7688e+05
3.7716e+05
3.7771e+05
3.7811e+05
3.7843e+05
3.7896e+05
3.7937e+05
3.7962e+05
3.799e+05
3.8019e+05
3.8062e+05
3.8102e+05
3.8143e+05
3.8152e+05
3.818e+05
3.8215e+05
3.8251e+05
3.8286e+05
3.8322e+05
3.8358e+05
3.8404e+05
3.8414e+05
3.8448e+05
3.8497e+05
3.8536e+05
3.8578e+05
3.8618e+05
3.8663e+05
3.8705e+05
3.8747e+05
3.8788e+05
3.883e+05
3.8872e+05
3.8914e+05
3.8954e+05
3.8997e+05
3.9038e+05
3.9082e+05
3.9124e+05
3.9171e+05
3.9215e+05
3.9259e+05
3.9301e+05
3.9343e+05
3.9384e+05
3.9425e+05
3.9468e+05
3.9511e+05
3.9552e+05
3.9595e+05
3.9636e+05
3.9678e+05
3.9719e+05
3.976e+05
3.9801e+05
3.9843e+05
3.9884e+05
3.9925e+05
3.9967e+05
4.0007e+05
4.005e+05
4.009e+05
4.0133e+05
4.0176e+05
4.0218e+05
4.0261e+05
4.0303e+05
4.0346e+05
4.0389e+05
4.0433e+05
4.0476e+05
4.0519e+05
4.0561e+05
4.0604e+05
4.0648e+05
4.0689e+05
4.0731e+05
4.0774e+05
4.0816e+05
4.0859e+05
4.0902e+05
4.0945e+05
4.0989e+05
4.1033e+05
4.1075e+05
4.112e+05
4.1165e+05
4.1207e+05
4.1252e+05
4.1294e+05
4.1335e+05
4.1378e+05
4.1419e+05
4.1463e+05
4.1504e+05
4.1547e+05
4.1588e+05
4.1631e+05
4.1672e+05
4.1715e+05
4.1756e+05
4.1798e+05
4.1838e+05
4.188e+05
4.1919e+05
4.1961e+05
4.2e+05
4.2042e+05
4.2082e+05
4.2122e+05
4.2163e+05
4.2204e+05
4.2247e+05
4.2289e+05
4.2331e+05
4.2374e+05
4.2416e+05
4.2459e+05
4.2503e+05
4.2544e+05
4.2587e+05
4.2631e+05
4.2673e+05
4.2715e+05
4.2758e+05
4.2799e+05
4.2844e+05
4.2885e+05
4.2926e+05
4.2967e+05
4.3009e+05
4.305e+05
4.3092e+05
4.3131e+05
4.3172e+05
4.3213e+05
4.3255e+05
4.3293e+05
4.3333e+05
4.3374e+05
4.3416e+05
4.3457e+05
4.3499e+05
4.354e+05
4.3583e+05
4.3625e+05
4.3667e+05
4.3708e+05
4.3751e+05
4.3792e+05
4.3834e+05
4.3875e+05
4.39e+05
4.3948e+05
4.3991e+05
4.4035e+05
4.4077e+05
4.4119e+05
4.4161e+05
4.4204e+05
4.4245e+05
4.4286e+05
4.4327e+05
4.437e+05
4.4411e+05
4.4455e+05
4.4495e+05
4.4538e+05
4.4579e+05
4.4622e+05
4.4662e+05
4.4704e+05
4.4746e+05
4.4788e+05
4.4831e+05
4.4873e+05
4.4913e+05
4.4956e+05
4.4996e+05
4.5038e+05
4.5079e+05
4.5119e+05
4.516e+05
4.52e+05
4.5242e+05
4.5282e+05
4.5323e+05
4.5364e+05
4.5406e+05
4.5448e+05
4.5489e+05
4.5529e+05
4.5572e+05
4.5613e+05
4.5655e+05
4.5697e+05
4.574e+05
4.5781e+05
4.5824e+05
4.5866e+05
4.5907e+05
4.5948e+05
4.5991e+05
4.6034e+05
4.6077e+05
4.612e+05
4.6163e+05
4.6205e+05
4.6248e+05
4.6289e+05
4.6332e+05
4.6372e+05
4.6415e+05
4.6457e+05
4.6499e+05
4.6542e+05
4.6585e+05
4.6628e+05
4.667e+05
4.6711e+05
4.6754e+05
4.6797e+05
4.6838e+05
4.688e+05
4.6922e+05
4.6963e+05
4.7004e+05
4.7045e+05
4.7086e+05
4.7128e+05
4.7168e+05
4.721e+05
4.7251e+05
4.7291e+05
4.7331e+05
4.7371e+05
4.741e+05
4.7447e+05
4.7483e+05
4.7518e+05
4.7554e+05
4.7591e+05
4.7627e+05
4.7664e+05
4.7701e+05
4.7738e+05
4.7776e+05
4.7815e+05
4.7852e+05
4.7892e+05
4.7931e+05
4.7969e+05
4.8008e+05
4.8047e+05
4.8086e+05
4.8126e+05
4.8166e+05
4.8208e+05
4.825e+05
4.829e+05
4.8334e+05
4.8374e+05
4.8416e+05
4.8455e+05
4.8494e+05
4.8533e+05
4.8572e+05
4.8611e+05
4.865e+05
4.8688e+05
4.8728e+05
4.8766e+05
4.8806e+05
4.8846e+05
4.8884e+05
4.8924e+05
4.8963e+05
4.9004e+05
4.9043e+05
4.9083e+05
4.9123e+05
4.9162e+05
4.9202e+05
4.9241e+05
4.928e+05
4.9318e+05
4.9357e+05
4.9396e+05
4.9436e+05
4.9476e+05
4.9517e+05
4.9556e+05
4.9596e+05
4.9637e+05
4.9677e+05
4.9718e+05
4.9756e+05
4.9797e+05
4.9835e+05
4.9874e+05
4.9914e+05
4.9952e+05
4.9992e+05
5.0031e+05
5.007e+05
5.0108e+05
5.0146e+05
5.0185e+05
5.0223e+05
5.026e+05
5.0298e+05
5.0335e+05
5.0373e+05
5.0411e+05
5.0449e+05
5.0487e+05
5.0527e+05
5.0541e+05
5.0555e+05
5.0605e+05
5.0642e+05
5.0665e+05
5.0717e+05
5.0754e+05
5.0784e+05
5.0833e+05
5.087e+05
5.0904e+05
5.0926e+05
5.0947e+05
5.0986e+05
5.1023e+05
5.1061e+05
5.1099e+05
5.1137e+05
5.1175e+05
5.1214e+05
5.1252e+05
5.1292e+05
5.133e+05
5.137e+05
5.1408e+05
5.1445e+05
5.1482e+05
5.1521e+05
5.1558e+05
5.1598e+05
5.1635e+05
5.1673e+05
5.1711e+05
5.1749e+05
5.1788e+05
5.1826e+05
5.1862e+05
5.1901e+05
5.1937e+05
5.1975e+05
5.2012e+05
5.205e+05
5.2088e+05
5.2127e+05
5.2166e+05
5.2204e+05
5.2242e+05
5.228e+05
5.2318e+05
5.2356e+05
5.2395e+05
5.2433e+05
5.2471e+05
5.251e+05
5.2549e+05
5.2588e+05
5.2626e+05
5.2664e+05
5.2702e+05
5.2739e+05
5.2777e+05
5.2814e+05
5.2852e+05
5.2891e+05
5.2929e+05
5.2968e+05
5.3006e+05
5.3044e+05
5.3083e+05
5.3122e+05
5.3161e+05
5.3198e+05
5.3235e+05
5.3273e+05
5.3312e+05
5.335e+05
5.339e+05
5.3428e+05
5.3465e+05
5.3504e+05
5.3542e+05
5.3581e+05
5.3619e+05
5.3655e+05
5.3693e+05
5.3729e+05
5.3768e+05
5.3804e+05
5.3842e+05
5.3878e+05
5.3916e+05
5.3953e+05
5.399e+05
5.4026e+05
5.4061e+05
5.4098e+05
5.4135e+05
5.4172e+05
5.4207e+05
5.4243e+05
5.428e+05
5.4315e+05
5.4346e+05
5.4382e+05
5.4418e+05
5.4453e+05
5.449e+05
5.4527e+05
5.4563e+05
5.4597e+05
5.4632e+05
5.4668e+05
5.4704e+05
5.474e+05
5.4778e+05
5.4816e+05
5.4854e+05
5.4895e+05
5.4935e+05
5.4975e+05
5.5014e+05
5.5054e+05
5.5094e+05
5.5136e+05
5.5177e+05
5.5218e+05
5.5258e+05
5.5299e+05
5.5339e+05
5.5379e+05
5.5417e+05
5.5457e+05
5.5496e+05
5.5536e+05
5.5577e+05
5.5615e+05
5.5654e+05
5.5693e+05
5.5732e+05
5.5772e+05
5.5809e+05
5.5848e+05
5.5885e+05
5.5923e+05
5.5962e+05
5.6e+05
5.6038e+05
5.6077e+05
5.6114e+05
5.6152e+05
5.6192e+05
5.623e+05
5.627e+05
5.6307e+05
5.6347e+05
5.6385e+05
5.6423e+05
5.6463e+05
5.6501e+05
5.6529e+05
5.6579e+05
5.6619e+05
5.6659e+05
5.6698e+05
5.6737e+05
5.6775e+05
5.6814e+05
5.6852e+05
5.689e+05
5.6929e+05
5.6968e+05
5.7006e+05
5.7043e+05
5.7079e+05
5.7114e+05
5.7151e+05
5.7186e+05
5.7223e+05
5.7262e+05
5.7302e+05
5.7343e+05
5.7382e+05
5.742e+05
5.7459e+05
5.7496e+05
5.7536e+05
5.7572e+05
5.7609e+05
5.7646e+05
5.7682e+05
5.7719e+05
5.7755e+05
5.7791e+05
5.783e+05
5.7868e+05
5.7906e+05
5.7943e+05
5.7979e+05
5.8017e+05
5.8054e+05
5.809e+05
5.8129e+05
5.8166e+05
5.8205e+05
5.8243e+05
5.8281e+05
5.832e+05
5.8358e+05
5.8395e+05
5.8432e+05
5.8468e+05
5.8505e+05
5.8542e+05
5.8578e+05
5.8613e+05
5.865e+05
5.8687e+05
5.8724e+05
5.8761e+05
5.8796e+05
5.8832e+05
5.8868e+05
5.8906e+05
5.8942e+05
5.8981e+05
5.9018e+05
5.9057e+05
5.9095e+05
5.9133e+05
5.9173e+05
5.9211e+05
5.9251e+05
5.9288e+05
5.9328e+05
5.9365e+05
5.9402e+05
5.9439e+05
5.9476e+05
5.9513e+05
5.9548e+05
5.9585e+05
5.9621e+05
5.9657e+05
5.9693e+05
5.9727e+05
5.9762e+05
5.9795e+05
5.983e+05
5.9865e+05
5.9901e+05
5.9922e+05
5.9965e+05
6.0002e+05
6.0039e+05
6.0074e+05
6.0109e+05
6.0141e+05
6.0175e+05
6.021e+05
6.0243e+05
6.0278e+05
6.0312e+05
6.0347e+05
6.0382e+05
6.0418e+05
6.0453e+05
6.0488e+05
6.0523e+05
6.0559e+05
6.0594e+05
6.0631e+05
6.0666e+05
6.0703e+05
6.0739e+05
6.0774e+05
6.081e+05
6.0845e+05
6.0881e+05
6.0916e+05
6.0949e+05
6.0984e+05
6.102e+05
6.1054e+05
6.1089e+05
6.1124e+05
6.1159e+05
6.1192e+05
6.1227e+05
6.1261e+05
6.1295e+05
6.1329e+05
6.1365e+05
6.1399e+05
6.1434e+05
6.1468e+05
6.1503e+05
6.1538e+05
6.1572e+05
6.1608e+05
6.1641e+05
6.1662e+05
6.1708e+05
6.1744e+05
6.1779e+05
6.1814e+05
6.1848e+05
6.1884e+05
6.1918e+05
6.1952e+05
6.1985e+05
6.202e+05
6.2054e+05
6.209e+05
6.2127e+05
6.2163e+05
6.2199e+05
6.2236e+05
6.2273e+05
6.231e+05
6.2346e+05
6.2383e+05
6.2418e+05
6.2453e+05
6.2492e+05
6.2529e+05
6.2564e+05
6.2602e+05
6.2638e+05
6.2675e+05
6.2711e+05
6.2747e+05
6.2786e+05
6.2824e+05
6.2864e+05
6.2905e+05
6.2946e+05
6.299e+05
6.3029e+05
6.3071e+05
6.3111e+05
6.3151e+05
6.319e+05
6.3229e+05
6.327e+05
6.3308e+05
6.3347e+05
6.3387e+05
6.3424e+05
6.3463e+05
6.3502e+05
6.354e+05
6.3579e+05
6.3616e+05
6.3653e+05
6.369e+05
6.3726e+05
6.3764e+05
6.3801e+05
6.3836e+05
6.3876e+05
6.3913e+05
6.3948e+05
6.3985e+05
6.4022e+05
6.406e+05
6.4096e+05
6.4132e+05
6.4168e+05
6.4205e+05
6.4244e+05
6.428e+05
6.4316e+05
6.4353e+05
6.4391e+05
6.4427e+05
6.4465e+05
6.4503e+05
6.454e+05
6.4577e+05
6.4614e+05
6.4654e+05
6.4691e+05
6.4729e+05
6.4768e+05
6.4804e+05
6.4842e+05
6.4879e+05
6.4915e+05
6.4951e+05
6.4988e+05
