# Supplementary material for: Novel Method to Efficiently Create an mHealth App: Implementation of a Real-Time Electrocardiogram R Peak Detector
Source: JMIR Mhealth Uhealth. 2018 May 22;6(5):e118. doi: 10.2196/mhealth.8429 (PMC5989064; doi:10.2196/mhealth.8429)
Supplement: Multimedia Appendix 2 [file mhealth_v6i5e118_app2.zip › Submission_code/Cleaned database/mitdb/124_ann_qrs_cleaned.txt]

244
694
1120
1553
1990
2445
2886
3308
3745
4157
4595
5017
5458
5879
6328
6757
7201
7634
8073
8501
8937
9357
9795
10221
10662
11088
11518
11953
12387
12813
13237
13672
14101
14529
14982
15420
15866
16317
16769
17201
17651
18090
18539
18984
19417
19870
20319
20773
21223
21652
22094
22533
22989
23424
23899
24363
24816
25253
25689
26109
26541
26954
27397
27853
28279
28727
29140
29576
30023
30451
30889
31320
31756
32197
32643
33086
33518
33958
34398
34844
35267
35690
36128
36587
37034
37481
37935
38371
38827
39277
39718
40174
40638
41089
41517
41961
42381
42824
43249
43681
44111
44558
44976
45424
45863
46299
46747
47171
47609
48058
48493
48929
49348
49788
50212
50646
51075
51508
51952
52383
52828
53247
53667
54106
54534
54980
55395
55832
56276
56711
57145
57572
58018
58437
58874
59296
59723
60162
60588
61021
61432
61872
62301
62733
63154
63576
64009
64423
64868
65287
65713
66147
66581
67014
67446
67892
68322
68764
69200
69624
70071
70514
70946
71384
71831
72266
72717
73144
73577
74006
74434
74880
75306
75750
76202
76664
77103
77546
77991
78424
78874
79311
79769
80229
80679
81122
81561
82008
82444
82882
83318
83750
84197
84638
85084
85515
85949
86386
86823
87254
87688
88135
88577
89023
89459
89885
90322
90760
91179
91610
92052
92474
92925
93357
93778
94210
94639
95066
95469
95891
96300
96736
97145
97577
98002
98415
98831
99236
99637
100040
100440
100830
101210
101590
101950
102320
102700
103060
103410
103770
104130
104480
104830
105170
105500
105840
106180
106510
106850
107180
107530
107880
108190
108570
108930
109280
109490
109880
110250
110590
110960
111320
111680
112070
112450
112820
113180
113550
113910
114290
114660
115040
115410
115780
116170
116550
116940
117320
117710
118110
118500
118920
119320
119710
120090
120460
120860
121230
121620
122010
122400
122780
123150
123530
123920
124320
124710
125100
125480
125860
126240
126630
127010
127390
127780
128160
128540
128930
129310
129690
130070
130440
130830
131210
131590
131990
132380
132780
133160
133560
133940
134350
134750
135160
135560
135960
136370
136770
137180
137560
137960
138350
138750
139140
139530
139900
140300
140700
141100
141500
141900
142300
142690
143100
143490
143910
144310
144740
145150
145570
145960
146390
146800
147220
147620
148030
148420
148820
149210
149610
150010
150420
150840
151250
151650
152050
152440
152820
153210
153600
153990
154370
154770
155160
155560
155960
156370
156780
157180
157570
157980
158390
158800
159200
159590
160000
160350
160820
161240
161650
162070
162480
162890
163300
163700
164110
164500
164920
165330
165750
166180
166610
167030
167460
167860
168290
168690
169130
169540
169960
170370
170790
171190
171620
172020
172430
172830
173240
173640
174030
174430
174820
175220
175600
176000
176380
176770
177150
177560
177960
178380
178800
179210
179620
180040
180460
180900
181320
181740
182170
182590
183030
183460
183900
184320
184770
185200
185640
186070
186500
186910
187330
187740
188180
188600
189050
189480
189890
190320
190720
191120
191500
191890
192320
192710
193120
193520
193910
194300
194660
195050
195420
195780
196170
196530
196910
197280
197640
198020
198400
198770
199150
199530
199880
200240
200600
200960
201350
201750
202140
202550
202950
203350
203750
204160
204570
204970
205380
205800
206200
206620
207020
207420
207810
208220
208620
209020
209430
209820
210230
210630
211040
211440
211840
212230
212630
213020
213400
213800
214210
214600
215010
215410
215780
216190
216570
216990
217370
217760
218160
218550
218950
219340
219720
219980
220480
220870
221260
221540
222010
222400
222810
223200
223590
223970
224360
224750
225160
225540
225940
226330
226730
227140
227540
227940
228330
228740
229150
229550
229960
230360
230750
231150
231530
231930
232320
232720
233120
233500
233890
234280
234680
235070
235470
235850
236260
236640
237060
237450
237850
238250
238650
239060
239460
239860
240270
240680
241100
241500
241920
242340
242760
243170
243580
244010
244440
244870
245280
245690
246110
246510
246910
247280
247680
248070
248450
248870
249240
249650
250050
250440
250850
251230
251630
252010
252400
252800
253180
253570
253970
254380
254780
255180
255560
255950
256340
256740
257140
257550
257950
258370
258790
259200
259610
260030
260430
260840
261230
261640
262050
262450
262860
263250
263650
264040
264450
264850
265260
265660
266080
266460
266880
267270
267670
268070
268470
268880
269280
269690
270100
270500
270910
271320
271720
272140
272540
272960
273360
273770
274180
274600
275020
275420
275840
276250
276660
277060
277470
277870
278280
278690
279100
279500
279900
280300
280700
281100
281490
281880
282300
282710
283120
283520
283930
284350
284760
285170
285570
285990
286400
286820
287220
287660
288090
288500
288910
289320
289720
290130
290530
290950
291360
291760
292190
292600
293030
293440
293840
294240
294660
295070
295490
295900
296150
296720
297140
297550
297980
298380
298790
299190
299600
300010
300410
300850
301280
301700
302120
302540
302950
303360
303750
304150
304540
304940
305340
305730
306150
306540
306970
307370
307780
308190
308610
309020
309420
309830
310250
310670
311090
311500
311910
312320
312740
313140
313560
313970
314400
314820
315240
315640
316070
316490
316910
317340
317740
318180
318590
319020
319430
319860
320260
320690
321100
321520
321930
322350
322780
323190
323600
324040
324460
324880
325290
325700
326140
326560
326980
327400
327820
328240
328660
329060
329470
329880
330280
330690
331090
331480
331870
332280
332680
333080
333460
333850
334250
334680
335080
335510
335920
336330
336740
337160
337570
337930
338380
338820
339240
339690
340120
340540
340960
341380
341790
342210
342630
343030
343450
343860
344280
344700
345120
345540
345970
346370
346800
347210
347620
348030
348460
348870
349290
349700
350120
350540
350960
351370
351800
352220
352660
353100
353520
353950
354370
354800
355210
355610
356030
356450
356870
357290
357710
358130
358560
358960
359220
359750
360160
360600
361020
361440
361860
362270
362690
363100
363520
363930
364320
364740
365140
365540
365960
366380
366800
367230
367640
368070
368490
368910
369330
369760
370180
370620
371030
371460
371880
372280
372720
373130
373540
373970
374400
374820
375230
375660
375930
376480
376880
377160
377710
378110
378430
378960
379370
379620
380190
380620
381020
381430
381800
382150
382510
382860
383220
383580
384140
384480
384970
385360
385780
386180
386630
387050
387470
387880
388300
388720
389140
389540
389970
390380
390820
391240
391710
392150
392590
393010
393430
393840
394250
394680
395110
395520
395950
396360
396780
397190
397600
398010
398430
398840
399250
399670
400070
400500
400900
401330
401760
402180
402610
403030
403460
403890
404330
404760
405190
405610
406040
406480
406890
407310
407740
408160
408590
409020
409450
409890
410330
410750
411200
411650
412070
412520
412940
413350
413780
414190
414630
415040
415470
415880
416310
416720
417150
417560
417980
418380
418800
419190
419610
420000
420420
420820
421220
421630
422040
422470
422890
423310
423740
424160
424590
425030
425440
425870
426310
426730
427150
427580
427990
428440
428850
429260
429670
430090
430500
430920
431310
431720
432130
432550
432930
433330
433740
434160
434570
434990
435400
435830
436250
436670
437080
437510
437920
438340
438750
439000
439480
439910
440350
440770
441190
441610
442040
442450
442860
443270
443700
444110
444550
444950
445380
445790
446220
446620
447040
447460
447880
448310
448730
449130
449560
449960
450380
450790
451190
451600
452000
452420
452820
453230
453640
454060
454480
454890
455290
455720
456130
456550
456970
457400
457810
458240
458660
459070
459480
459910
460340
460770
461200
461630
462050
462480
462890
463320
463720
464150
464570
464990
465420
465850
466280
466700
467110
467540
467970
468380
468800
469220
469630
470040
470450
470860
471280
471680
472100
472510
472910
473310
473710
474100
474470
474830
475180
475540
475910
476270
476640
477010
477380
477760
478150
478520
478920
479310
479690
480080
480470
480860
481260
481660
482080
482500
482900
483340
483740
484160
484550
484940
485330
485720
486110
486500
486880
487280
487660
488060
488460
488840
489240
489630
490040
490430
490830
491230
491620
492020
492410
492800
493180
493570
493960
494360
494760
495170
495560
495960
496370
496770
497180
497560
497970
498350
498740
499140
499520
499920
500310
500700
501080
501460
501850
502230
502600
502980
503350
503730
504110
504490
504870
505270
505550
506050
506420
506650
507170
507540
507840
508330
508700
509040
509470
509860
510230
510610
510990
511370
511750
512140
512520
512920
513300
513700
514080
514450
514820
515210
515580
515980
516350
516730
517110
517490
517880
518260
518620
519010
519370
519750
520120
520500
520880
521270
521660
522040
522420
522800
523180
523560
523950
524330
524710
525100
525490
525880
526260
526640
527020
527390
527770
528140
528520
528910
529290
529680
530060
530440
530830
531220
531610
531980
532350
532730
533120
533500
533900
534280
534650
535040
535420
535810
536190
536550
536930
537290
537680
538040
538420
538780
539160
539530
539900
540260
540610
540980
541350
541720
542070
542430
542800
543150
543460
543820
544180
544530
544900
545270
545630
545970
546320
546680
547040
547400
547780
548160
548540
548950
549350
549750
550140
550540
550940
551360
551770
552180
552580
552990
553390
553790
554170
554570
554960
555360
555770
556150
556540
556930
557320
557720
558090
558480
558850
559230
559620
560000
560380
560770
561140
561520
561920
562300
562700
563070
563470
563850
564230
564630
565010
565290
565790
566190
566590
566980
567370
567750
568140
568520
568900
569290
569680
570060
570430
570790
571140
571510
571860
572230
572620
573020
573430
573820
574200
574590
574960
575360
575720
576090
576460
576820
577190
577550
577910
578300
578680
579060
579430
579790
580170
580540
580900
581290
581660
582050
582430
582810
583200
583580
583950
584320
584680
585050
585420
585780
586130
586500
586870
587240
587610
587960
588320
588680
589060
589420
589810
590180
590570
590950
591330
591730
592110
592510
592880
593280
593650
594020
594390
594760
595130
595480
595850
596210
596570
596930
597270
597620
597950
598300
598650
599010
599220
599650
600020
600390
600740
601090
601410
601750
602100
602430
602780
603120
603470
603820
604180
604530
604880
605230
605590
605940
606310
606660
607030
607390
607740
608100
608450
608810
609160
609490
609840
610200
610540
610890
611240
611590
611920
612270
612610
612950
613290
613650
613990
614340
614680
615030
615380
615720
616080
616410
616620
617080
617440
617790
618140
618480
618840
619180
619520
619850
620200
620540
620900
621270
621630
621990
622360
622730
623100
623460
623830
624180
624530
624920
625290
625640
626020
626380
626750
627110
627470
627860
628240
628640
629050
629460
629900
630290
630710
631110
631510
631900
632290
632700
633080
633470
633870
634240
634630
635020
635400
635790
636160
636530
636900
637260
637640
638010
638360
638760
639130
639480
639850
640220
640600
640960
641320
641680
642050
642440
642800
643160
643530
643910
644270
644650
645030
645400
645770
646140
646540
646910
647290
647680
648040
648420
648790
649150
649510
