# Supplementary material for: Novel Method to Efficiently Create an mHealth App: Implementation of a Real-Time Electrocardiogram R Peak Detector
Source: JMIR Mhealth Uhealth. 2018 May 22;6(5):e118. doi: 10.2196/mhealth.8429 (PMC5989064; doi:10.2196/mhealth.8429)
Supplement: Multimedia Appendix 2 [file mhealth_v6i5e118_app2.zip › Submission_code/Cleaned database/mitdb/200m.hea]

200m 2 360 650000
200m.mat 16+24 200/mV 11 1024 1094 12838 0 MLII
200m.mat 16+24 200/mV 11 1024 1045 -25533 0 V1
# 64 M 1953 3655 x1
# Digoxin, Quinidine
# The PVCs are multiform.  There are occasional bursts of high-frequency
# noise in the upper channel, and severe noise and artifact in the lower
# channel.
#Creator: wfdb2mat
#Source: record mitdb/200
