# Supplementary material for: Novel Method to Efficiently Create an mHealth App: Implementation of a Real-Time Electrocardiogram R Peak Detector
Source: JMIR Mhealth Uhealth. 2018 May 22;6(5):e118. doi: 10.2196/mhealth.8429 (PMC5989064; doi:10.2196/mhealth.8429)
Supplement: Multimedia Appendix 2 [file mhealth_v6i5e118_app2.zip › Submission_code/Cleaned database/mitdb/200_ann_qrs.txt]

68
226
488
690
965
1148
1434
1611
1883
2073
2332
2507
2785
2990
3301
3485
3612
3739
3976
4202
4417
4647
4881
5135
5382
5606
5822
6088
6286
6548
6719
7077
7261
7456
7900
8075
8395
8578
8727
9171
9385
9711
9964
10198
10437
10674
10902
11133
11362
11618
11858
12160
12365
12722
12901
13053
13523
13734
14102
14361
14450
14539
14904
15086
15411
15596
15762
15929
16196
16291
16386
16696
16881
17165
17339
17667
17861
18200
18384
18541
18698
18940
19034
19129
19433
19607
19916
20100
20431
20642
20954
21121
21391
21575
21874
22058
22223
22389
22647
22881
23123
23348
23603
23858
24099
24342
24596
24825
25103
25314
25628
25796
25994
26388
26492
26596
26919
27110
27475
27653
28019
28204
28560
28748
29109
29312
29487
29663
29897
30124
30205
30287
30598
30789
31129
31324
31616
31794
32096
32287
32600
32771
32935
33100
33368
33638
33909
34160
34409
34661
34946
35235
35532
35885
35986
36088
36446
36630
36995
37185
37557
37790
38128
38320
38636
38811
39130
39211
39320
39485
39792
40110
40201
40378
40689
40890
41165
41356
41733
41929
42103
42278
42543
42637
42731
43033
43213
43517
43723
44064
44262
44570
44757
45061
45246
45570
45760
46086
46271
46440
46609
46836
46932
47028
47353
47545
47858
48044
48209
48375
48711
49017
49274
49554
49835
50113
50386
50661
50928
51198
51462
51708
51955
52201
52487
52785
53064
53301
53542
53790
54038
54290
54556
54824
55071
55330
55605
55846
56081
56322
56572
56821
57097
57376
57619
57858
58097
58353
58609
58879
59141
59400
59650
59906
60163
60403
60647
60884
61149
61437
61707
61948
62183
62425
62672
62921
63182
63445
63634
63860
64210
64396
64629
64937
65026
65115
65442
65639
65989
66174
66479
66648
66954
67156
67472
67669
67998
68192
68515
68702
69037
69213
69533
69755
70101
70308
70619
70799
71087
71262
71577
71820
72111
72321
72613
72806
73126
73310
73600
73789
74095
74283
74440
74597
74854
75085
75319
75518
75786
76060
76334
76584
76842
77101
77347
77456
77565
77857
78044
78375
78566
78949
79134
79270
79452
79658
79797
79936
80175
80439
80563
80687
80973
81171
81460
81654
81963
82145
82429
82614
82765
83074
83182
83372
83520
83668
83910
84126
84352
84596
84846
85099
85322
85548
85612
85792
85982
86231
86474
86695
86928
87161
87341
87667
87849
88136
88357
88573
88802
89038
89286
89550
89785
90009
90229
90464
90705
90941
91174
91409
91664
91899
92141
92384
92582
92835
93033
93288
93512
93819
94048
94293
94518
94737
94966
95197
95406
95677
95914
96153
96355
96638
96820
97074
97291
97512
97735
97984
98235
98472
98662
98908
99124
99362
99593
99833
99999
1.0029e+05
1.0053e+05
1.0075e+05
1.0095e+05
1.0121e+05
1.0139e+05
1.0165e+05
1.0186e+05
1.0208e+05
1.0235e+05
1.0259e+05
1.0283e+05
1.0303e+05
1.0324e+05
1.0345e+05
1.0366e+05
1.0388e+05
1.041e+05
1.0434e+05
1.0453e+05
1.0479e+05
1.0502e+05
1.0525e+05
1.0547e+05
1.0568e+05
1.0586e+05
1.0609e+05
1.0626e+05
1.0653e+05
1.0677e+05
1.0702e+05
1.0724e+05
1.0745e+05
1.0766e+05
1.0787e+05
1.081e+05
1.0832e+05
1.0853e+05
1.0878e+05
1.0902e+05
1.0925e+05
1.0946e+05
1.0968e+05
1.0975e+05
1.0988e+05
1.1012e+05
1.1034e+05
1.1054e+05
1.1073e+05
1.11e+05
1.1122e+05
1.1148e+05
1.117e+05
1.119e+05
1.121e+05
1.1231e+05
1.1251e+05
1.1274e+05
1.1285e+05
1.1297e+05
1.1321e+05
1.134e+05
1.1364e+05
1.1384e+05
1.1409e+05
1.1429e+05
1.144e+05
1.1452e+05
1.1472e+05
1.1493e+05
1.1514e+05
1.1538e+05
1.1561e+05
1.1573e+05
1.1584e+05
1.1594e+05
1.1604e+05
1.1626e+05
1.1632e+05
1.1644e+05
1.1666e+05
1.1686e+05
1.1712e+05
1.1731e+05
1.1745e+05
1.1758e+05
1.1781e+05
1.1802e+05
1.1821e+05
1.1844e+05
1.1862e+05
1.1888e+05
1.191e+05
1.1933e+05
1.1954e+05
1.1979e+05
1.2002e+05
1.2025e+05
1.2044e+05
1.2067e+05
1.2088e+05
1.211e+05
1.2129e+05
1.2155e+05
1.2176e+05
1.2204e+05
1.2211e+05
1.2227e+05
1.2248e+05
1.227e+05
1.2294e+05
1.2313e+05
1.2339e+05
1.2361e+05
1.2384e+05
1.2408e+05
1.2432e+05
1.2443e+05
1.2454e+05
1.2479e+05
1.2498e+05
1.2522e+05
1.2544e+05
1.2568e+05
1.2592e+05
1.2617e+05
1.2641e+05
1.2664e+05
1.2675e+05
1.2686e+05
1.2708e+05
1.2728e+05
1.2754e+05
1.2773e+05
1.2801e+05
1.282e+05
1.2835e+05
1.2849e+05
1.2874e+05
1.2898e+05
1.2922e+05
1.2942e+05
1.2953e+05
1.2964e+05
1.2987e+05
1.3009e+05
1.3015e+05
1.3034e+05
1.3058e+05
1.3084e+05
1.3104e+05
1.3128e+05
1.3147e+05
1.3176e+05
1.3199e+05
1.3224e+05
1.3247e+05
1.327e+05
1.3293e+05
1.331e+05
1.3342e+05
1.3362e+05
1.3388e+05
1.3411e+05
1.3434e+05
1.346e+05
1.3488e+05
1.3513e+05
1.3536e+05
1.3558e+05
1.3582e+05
1.3604e+05
1.3627e+05
1.3652e+05
1.3676e+05
1.3702e+05
1.3724e+05
1.3748e+05
1.3773e+05
1.3795e+05
1.3817e+05
1.3839e+05
1.3863e+05
1.3887e+05
1.3893e+05
1.3912e+05
1.3938e+05
1.396e+05
1.3964e+05
1.3988e+05
1.4011e+05
1.4033e+05
1.4058e+05
1.408e+05
1.4108e+05
1.4116e+05
1.4124e+05
1.4157e+05
1.4177e+05
1.4204e+05
1.4223e+05
1.4253e+05
1.4274e+05
1.4297e+05
1.4316e+05
1.4364e+05
1.4383e+05
1.4399e+05
1.4441e+05
1.4459e+05
1.4476e+05
1.4493e+05
1.452e+05
1.4548e+05
1.4576e+05
1.4601e+05
1.4627e+05
1.4636e+05
1.4644e+05
1.4676e+05
1.4694e+05
1.4722e+05
1.474e+05
1.4771e+05
1.4792e+05
1.4807e+05
1.4822e+05
1.4848e+05
1.4871e+05
1.4893e+05
1.4916e+05
1.4941e+05
1.4965e+05
1.499e+05
1.5013e+05
1.5037e+05
1.5061e+05
1.5085e+05
1.511e+05
1.5134e+05
1.516e+05
1.5185e+05
1.5212e+05
1.524e+05
1.5266e+05
1.5292e+05
1.5315e+05
1.5334e+05
1.5361e+05
1.5372e+05
1.5383e+05
1.5426e+05
1.5446e+05
1.548e+05
1.5501e+05
1.5531e+05
1.5551e+05
1.5582e+05
1.56e+05
1.5632e+05
1.5652e+05
1.5684e+05
1.5702e+05
1.5732e+05
1.5751e+05
1.5778e+05
1.5796e+05
1.5829e+05
1.585e+05
1.5881e+05
1.5899e+05
1.5927e+05
1.5946e+05
1.5975e+05
1.5992e+05
1.6009e+05
1.6025e+05
1.6052e+05
1.6072e+05
1.6092e+05
1.6138e+05
1.6156e+05
1.619e+05
1.6216e+05
1.6242e+05
1.6269e+05
1.6297e+05
1.6324e+05
1.6349e+05
1.6372e+05
1.6382e+05
1.6392e+05
1.6422e+05
1.6441e+05
1.6473e+05
1.6492e+05
1.6525e+05
1.6544e+05
1.6575e+05
1.6594e+05
1.6609e+05
1.6624e+05
1.6649e+05
1.6673e+05
1.67e+05
1.6729e+05
1.6756e+05
1.6765e+05
1.6775e+05
1.6803e+05
1.6822e+05
1.685e+05
1.6869e+05
1.6901e+05
1.692e+05
1.6939e+05
1.6973e+05
1.6991e+05
1.7009e+05
1.7028e+05
1.7053e+05
1.7076e+05
1.71e+05
1.7127e+05
1.7153e+05
1.7182e+05
1.7206e+05
1.7234e+05
1.7243e+05
1.7252e+05
1.7286e+05
1.7299e+05
1.7306e+05
1.7344e+05
1.7365e+05
1.7403e+05
1.7423e+05
1.746e+05
1.7479e+05
1.7515e+05
1.7536e+05
1.7563e+05
1.757e+05
1.7592e+05
1.7611e+05
1.763e+05
1.7657e+05
1.768e+05
1.7703e+05
1.7727e+05
1.7751e+05
1.7778e+05
1.7805e+05
1.7826e+05
1.7853e+05
1.7876e+05
1.7897e+05
1.7926e+05
1.795e+05
1.7974e+05
1.7985e+05
1.7996e+05
1.8026e+05
1.8045e+05
1.8077e+05
1.8097e+05
1.8126e+05
1.8143e+05
1.8172e+05
1.8193e+05
1.8227e+05
1.8248e+05
1.8263e+05
1.8279e+05
1.8304e+05
1.8312e+05
1.8321e+05
1.8351e+05
1.837e+05
1.84e+05
1.8421e+05
1.8452e+05
1.8473e+05
1.8505e+05
1.8524e+05
1.8537e+05
1.855e+05
1.8574e+05
1.8598e+05
1.8621e+05
1.8648e+05
1.8677e+05
1.8698e+05
1.8728e+05
1.8736e+05
1.8744e+05
1.8783e+05
1.8802e+05
1.8837e+05
1.8855e+05
1.8872e+05
1.8888e+05
1.8923e+05
1.8952e+05
1.8981e+05
1.9008e+05
1.9034e+05
1.9062e+05
1.9094e+05
1.9124e+05
1.9151e+05
1.9177e+05
1.9204e+05
1.923e+05
1.9257e+05
1.9285e+05
1.9313e+05
1.9338e+05
1.9364e+05
1.9392e+05
1.9417e+05
1.9442e+05
1.9466e+05
1.9492e+05
1.9518e+05
1.9547e+05
1.9575e+05
1.96e+05
1.9625e+05
1.9649e+05
1.9676e+05
1.9703e+05
1.973e+05
1.9754e+05
1.978e+05
1.9804e+05
1.9829e+05
1.9854e+05
1.9879e+05
1.9904e+05
1.9929e+05
1.9957e+05
1.9987e+05
2.0013e+05
2.0038e+05
2.0062e+05
2.0086e+05
2.011e+05
2.0136e+05
2.0165e+05
2.0192e+05
2.0218e+05
2.0244e+05
2.0254e+05
2.0265e+05
2.0296e+05
2.0315e+05
2.0346e+05
2.0366e+05
2.0398e+05
2.0419e+05
2.0452e+05
2.0474e+05
2.0501e+05
2.0519e+05
2.0548e+05
2.0569e+05
2.0602e+05
2.0623e+05
2.0651e+05
2.067e+05
2.0698e+05
2.0716e+05
2.0746e+05
2.0765e+05
2.0789e+05
2.0806e+05
2.082e+05
2.0841e+05
2.0873e+05
2.0892e+05
2.0921e+05
2.0939e+05
2.0965e+05
2.0984e+05
2.1016e+05
2.1037e+05
2.107e+05
2.1089e+05
2.1118e+05
2.1136e+05
2.1167e+05
2.1186e+05
2.1193e+05
2.1218e+05
2.124e+05
2.1266e+05
2.1287e+05
2.132e+05
2.1339e+05
2.1357e+05
2.1372e+05
2.1391e+05
2.142e+05
2.144e+05
2.1478e+05
2.1503e+05
2.1532e+05
2.1551e+05
2.1581e+05
2.1598e+05
2.163e+05
2.1657e+05
2.1681e+05
2.1712e+05
2.1729e+05
2.1747e+05
2.178e+05
2.179e+05
2.1809e+05
2.1824e+05
2.1831e+05
2.1838e+05
2.1863e+05
2.1888e+05
2.1916e+05
2.1927e+05
2.1938e+05
2.195e+05
2.1968e+05
2.1987e+05
2.2014e+05
2.2031e+05
2.2064e+05
2.2085e+05
2.2118e+05
2.2137e+05
2.2167e+05
2.2186e+05
2.22e+05
2.2206e+05
2.2215e+05
2.2239e+05
2.2264e+05
2.2287e+05
2.2313e+05
2.2338e+05
2.2365e+05
2.2374e+05
2.2391e+05
2.2416e+05
2.2438e+05
2.2462e+05
2.2485e+05
2.2495e+05
2.251e+05
2.2538e+05
2.2566e+05
2.259e+05
2.2596e+05
2.2616e+05
2.2636e+05
2.2668e+05
2.2677e+05
2.2686e+05
2.2702e+05
2.272e+05
2.2738e+05
2.2762e+05
2.2784e+05
2.2824e+05
2.2843e+05
2.2868e+05
2.2874e+05
2.2898e+05
2.2921e+05
2.2946e+05
2.2974e+05
2.3001e+05
2.3024e+05
2.3048e+05
2.3072e+05
2.3081e+05
2.3091e+05
2.3117e+05
2.3136e+05
2.3167e+05
2.3189e+05
2.3216e+05
2.3238e+05
2.3252e+05
2.3266e+05
2.3289e+05
2.3312e+05
2.3332e+05
2.3355e+05
2.3375e+05
2.3403e+05
2.3424e+05
2.3443e+05
2.3478e+05
2.3498e+05
2.3522e+05
2.3545e+05
2.357e+05
2.3591e+05
2.362e+05
2.3638e+05
2.3666e+05
2.3689e+05
2.3712e+05
2.3732e+05
2.3758e+05
2.3778e+05
2.3802e+05
2.3826e+05
2.3852e+05
2.3873e+05
2.389e+05
2.3923e+05
2.3946e+05
2.3967e+05
2.3986e+05
2.4012e+05
2.4032e+05
2.4061e+05
2.4086e+05
2.4108e+05
2.4127e+05
2.4154e+05
2.4177e+05
2.4198e+05
2.4217e+05
2.4244e+05
2.4268e+05
2.4292e+05
2.4313e+05
2.434e+05
2.4358e+05
2.4385e+05
2.4406e+05
2.4428e+05
2.4449e+05
2.4478e+05
2.4498e+05
2.4526e+05
2.4549e+05
2.4572e+05
2.459e+05
2.4613e+05
2.4632e+05
2.4661e+05
2.4685e+05
2.4708e+05
2.473e+05
2.4759e+05
2.4778e+05
2.4804e+05
2.4825e+05
2.4845e+05
2.4865e+05
2.489e+05
2.4911e+05
2.4941e+05
2.4965e+05
2.4987e+05
2.5008e+05
2.5031e+05
2.5054e+05
2.5076e+05
2.5085e+05
2.5098e+05
2.5122e+05
2.5143e+05
2.5171e+05
2.5189e+05
2.5215e+05
2.5239e+05
2.5261e+05
2.5283e+05
2.5304e+05
2.5327e+05
2.535e+05
2.5379e+05
2.5403e+05
2.5425e+05
2.5447e+05
2.5469e+05
2.5487e+05
2.5513e+05
2.5524e+05
2.5536e+05
2.5563e+05
2.5584e+05
2.5609e+05
2.563e+05
2.5644e+05
2.5658e+05
2.5682e+05
2.5705e+05
2.5715e+05
2.5724e+05
2.5749e+05
2.5768e+05
2.5798e+05
2.582e+05
2.5835e+05
2.5849e+05
2.5872e+05
2.5894e+05
2.5912e+05
2.5939e+05
2.5959e+05
2.5991e+05
2.6018e+05
2.6041e+05
2.6063e+05
2.6088e+05
2.6107e+05
2.6135e+05
2.6154e+05
2.6183e+05
2.6207e+05
2.6232e+05
2.6257e+05
2.6284e+05
2.6304e+05
2.633e+05
2.6347e+05
2.6376e+05
2.64e+05
2.6426e+05
2.6454e+05
2.6478e+05
2.6501e+05
2.6524e+05
2.6548e+05
2.6573e+05
2.6598e+05
2.6621e+05
2.6646e+05
2.6672e+05
2.6681e+05
2.6689e+05
2.6721e+05
2.6742e+05
2.677e+05
2.6791e+05
2.6804e+05
2.6817e+05
2.684e+05
2.687e+05
2.6881e+05
2.6892e+05
2.6924e+05
2.6942e+05
2.6971e+05
2.6989e+05
2.7019e+05
2.7039e+05
2.7056e+05
2.7073e+05
2.7077e+05
2.71e+05
2.7124e+05
2.7151e+05
2.7176e+05
2.7198e+05
2.7221e+05
2.7244e+05
2.7269e+05
2.7292e+05
2.7319e+05
2.7346e+05
2.7369e+05
2.7392e+05
2.7414e+05
2.7438e+05
2.7464e+05
2.749e+05
2.7517e+05
2.7542e+05
2.7567e+05
2.759e+05
2.7614e+05
2.764e+05
2.7663e+05
2.7688e+05
2.771e+05
2.7739e+05
2.7768e+05
2.7793e+05
2.7819e+05
2.7843e+05
2.7864e+05
2.7889e+05
2.7916e+05
2.7943e+05
2.7971e+05
2.7997e+05
2.8022e+05
2.8047e+05
2.8058e+05
2.8068e+05
2.8099e+05
2.812e+05
2.8148e+05
2.8172e+05
2.8185e+05
2.8198e+05
2.8226e+05
2.8251e+05
2.8274e+05
2.8296e+05
2.8317e+05
2.8343e+05
2.8356e+05
2.8369e+05
2.8397e+05
2.8416e+05
2.8444e+05
2.8462e+05
2.849e+05
2.8508e+05
2.8539e+05
2.8558e+05
2.8574e+05
2.859e+05
2.8615e+05
2.8642e+05
2.8653e+05
2.8664e+05
2.8691e+05
2.871e+05
2.8736e+05
2.8754e+05
2.8784e+05
2.8805e+05
2.8821e+05
2.8838e+05
2.8861e+05
2.8887e+05
2.8904e+05
2.8932e+05
2.8951e+05
2.8967e+05
2.9007e+05
2.9026e+05
2.9056e+05
2.908e+05
2.9104e+05
2.9127e+05
2.915e+05
2.9172e+05
2.9195e+05
2.9206e+05
2.9217e+05
2.9244e+05
2.9268e+05
2.9296e+05
2.9314e+05
2.9327e+05
2.934e+05
2.9362e+05
2.9384e+05
2.9404e+05
2.9431e+05
2.9452e+05
2.9481e+05
2.9503e+05
2.9526e+05
2.9549e+05
2.9573e+05
2.9595e+05
2.9617e+05
2.964e+05
2.9663e+05
2.9687e+05
2.9712e+05
2.9734e+05
2.976e+05
2.9779e+05
2.9802e+05
2.9823e+05
2.9846e+05
2.987e+05
2.9898e+05
2.9923e+05
2.9944e+05
2.9966e+05
2.9987e+05
3.0009e+05
3.0031e+05
3.0054e+05
3.0076e+05
3.0099e+05
3.0121e+05
3.0142e+05
3.0169e+05
3.0191e+05
3.0214e+05
3.0231e+05
3.0254e+05
3.0275e+05
3.0297e+05
3.0319e+05
3.0344e+05
3.0367e+05
3.0388e+05
3.0407e+05
3.0428e+05
3.045e+05
3.0473e+05
3.0492e+05
3.0516e+05
3.0538e+05
3.0559e+05
3.0581e+05
3.0602e+05
3.0623e+05
3.0645e+05
3.0665e+05
3.0686e+05
3.0705e+05
3.0726e+05
3.075e+05
3.0774e+05
3.0796e+05
3.0818e+05
3.0838e+05
3.0856e+05
3.0877e+05
3.0896e+05
3.0917e+05
3.094e+05
3.0963e+05
3.0986e+05
3.1007e+05
3.1027e+05
3.1049e+05
3.1072e+05
3.1092e+05
3.1113e+05
3.1132e+05
3.1153e+05
3.1176e+05
3.1198e+05
3.1221e+05
3.1244e+05
3.1265e+05
3.1285e+05
3.1305e+05
3.1324e+05
3.1346e+05
3.1369e+05
3.1392e+05
3.1416e+05
3.1437e+05
3.1458e+05
3.148e+05
3.15e+05
3.1521e+05
3.1543e+05
3.1563e+05
3.1586e+05
3.1608e+05
3.163e+05
3.1654e+05
3.1678e+05
3.1699e+05
3.1721e+05
3.1741e+05
3.176e+05
3.1782e+05
3.1803e+05
3.1827e+05
3.1852e+05
3.1876e+05
3.1898e+05
3.1918e+05
3.1939e+05
3.1961e+05
3.1983e+05
3.2005e+05
3.2028e+05
3.205e+05
3.2072e+05
3.2094e+05
3.2116e+05
3.2138e+05
3.216e+05
3.2181e+05
3.2202e+05
3.2222e+05
3.2245e+05
3.2251e+05
3.2268e+05
3.2296e+05
3.2318e+05
3.2339e+05
3.236e+05
3.2381e+05
3.2399e+05
3.2423e+05
3.2447e+05
3.247e+05
3.2493e+05
3.2516e+05
3.2538e+05
3.2561e+05
3.2584e+05
3.2606e+05
3.2626e+05
3.2647e+05
3.2669e+05
3.2691e+05
3.2716e+05
3.2739e+05
3.2763e+05
3.2785e+05
3.2806e+05
3.2826e+05
3.2849e+05
3.2874e+05
3.2894e+05
3.2921e+05
3.294e+05
3.2966e+05
3.2989e+05
3.301e+05
3.3032e+05
3.3056e+05
3.3076e+05
3.3102e+05
3.3125e+05
3.315e+05
3.3173e+05
3.32e+05
3.3221e+05
3.3242e+05
3.326e+05
3.3287e+05
3.3309e+05
3.3334e+05
3.336e+05
3.3384e+05
3.3405e+05
3.3427e+05
3.3446e+05
3.3474e+05
3.3496e+05
3.352e+05
3.3542e+05
3.3567e+05
3.3577e+05
3.3592e+05
3.3615e+05
3.3639e+05
3.3663e+05
3.3684e+05
3.3707e+05
3.3717e+05
3.3726e+05
3.3753e+05
3.3775e+05
3.3807e+05
3.3828e+05
3.3842e+05
3.3855e+05
3.3878e+05
3.3901e+05
3.3923e+05
3.3947e+05
3.3974e+05
3.3999e+05
3.4024e+05
3.4034e+05
3.4044e+05
3.4061e+05
3.4096e+05
3.4114e+05
3.4135e+05
3.4143e+05
3.4165e+05
3.4188e+05
3.4212e+05
3.4231e+05
3.4262e+05
3.4284e+05
3.4298e+05
3.4308e+05
3.433e+05
3.4351e+05
3.4376e+05
3.4402e+05
3.4427e+05
3.4452e+05
3.4475e+05
3.45e+05
3.4509e+05
3.4519e+05
3.4545e+05
3.4564e+05
3.4593e+05
3.4612e+05
3.464e+05
3.4661e+05
3.4693e+05
3.4712e+05
3.4726e+05
3.4741e+05
3.4759e+05
3.4785e+05
3.4794e+05
3.4796e+05
3.4804e+05
3.4833e+05
3.4854e+05
3.4884e+05
3.4903e+05
3.4932e+05
3.495e+05
3.4977e+05
3.4997e+05
3.5011e+05
3.5026e+05
3.5046e+05
3.5072e+05
3.5083e+05
3.5093e+05
3.5121e+05
3.5141e+05
3.5169e+05
3.5182e+05
3.5188e+05
3.5216e+05
3.5233e+05
3.5262e+05
3.5277e+05
3.5291e+05
3.5318e+05
3.5335e+05
3.5344e+05
3.5366e+05
3.5388e+05
3.5411e+05
3.542e+05
3.5429e+05
3.5458e+05
3.548e+05
3.5509e+05
3.553e+05
3.556e+05
3.558e+05
3.5596e+05
3.5612e+05
3.5637e+05
3.5646e+05
3.5655e+05
3.5683e+05
3.5705e+05
3.5736e+05
3.5757e+05
3.5795e+05
3.5812e+05
3.5842e+05
3.586e+05
3.5876e+05
3.5891e+05
3.5919e+05
3.5947e+05
3.5971e+05
3.5995e+05
3.6016e+05
3.604e+05
3.6061e+05
3.6089e+05
3.6108e+05
3.6123e+05
3.6161e+05
3.6172e+05
3.6182e+05
3.6205e+05
3.6214e+05
3.6234e+05
3.626e+05
3.6276e+05
3.6304e+05
3.6323e+05
3.6353e+05
3.6374e+05
3.6407e+05
3.6426e+05
3.6453e+05
3.647e+05
3.65e+05
3.652e+05
3.655e+05
3.6569e+05
3.6599e+05
3.662e+05
3.6648e+05
3.6667e+05
3.6696e+05
3.6714e+05
3.674e+05
3.6758e+05
3.6791e+05
3.6814e+05
3.6845e+05
3.6864e+05
3.6892e+05
3.691e+05
3.6937e+05
3.6956e+05
3.6988e+05
3.7008e+05
3.704e+05
3.7059e+05
3.709e+05
3.711e+05
3.714e+05
3.7159e+05
3.7188e+05
3.7208e+05
3.724e+05
3.7261e+05
3.7293e+05
3.7313e+05
3.7327e+05
3.7371e+05
3.739e+05
3.7435e+05
3.7458e+05
3.7475e+05
3.7492e+05
3.7517e+05
3.7541e+05
3.7566e+05
3.7588e+05
3.7616e+05
3.7643e+05
3.7668e+05
3.7695e+05
3.7724e+05
3.775e+05
3.7774e+05
3.7798e+05
3.7824e+05
3.7849e+05
3.7879e+05
3.7904e+05
3.7932e+05
3.797e+05
3.798e+05
3.799e+05
3.803e+05
3.8049e+05
3.8092e+05
3.8112e+05
3.8153e+05
3.8172e+05
3.8209e+05
3.823e+05
3.8262e+05
3.828e+05
3.8317e+05
3.8345e+05
3.8376e+05
3.8395e+05
3.8424e+05
3.8444e+05
3.8475e+05
3.8495e+05
3.8531e+05
3.8542e+05
3.8552e+05
3.8568e+05
3.8589e+05
3.8602e+05
3.8608e+05
3.8629e+05
3.8661e+05
3.8681e+05
3.8711e+05
3.8731e+05
3.8764e+05
3.8784e+05
3.8818e+05
3.8837e+05
3.8866e+05
3.8884e+05
3.8916e+05
3.8938e+05
3.8974e+05
3.8994e+05
3.9026e+05
3.9046e+05
3.9076e+05
3.9095e+05
3.9129e+05
3.9148e+05
3.9183e+05
3.9203e+05
3.924e+05
3.926e+05
3.9292e+05
3.931e+05
3.9343e+05
3.9366e+05
3.94e+05
3.9424e+05
3.9457e+05
3.9476e+05
3.9491e+05
3.9535e+05
3.9556e+05
3.9593e+05
3.9604e+05
3.9613e+05
3.9633e+05
3.9647e+05
3.9659e+05
3.9683e+05
3.969e+05
3.9709e+05
3.9752e+05
3.9772e+05
3.9808e+05
3.9832e+05
3.9865e+05
3.9904e+05
3.9922e+05
3.9958e+05
3.9976e+05
4.0014e+05
4.0037e+05
4.0077e+05
4.0099e+05
4.0131e+05
4.0155e+05
4.0184e+05
4.0203e+05
4.0235e+05
4.0256e+05
4.0272e+05
4.0315e+05
4.0336e+05
4.0366e+05
4.0384e+05
4.0413e+05
4.0433e+05
4.0469e+05
4.049e+05
4.0506e+05
4.0522e+05
4.0546e+05
4.0556e+05
4.0565e+05
4.0593e+05
4.0613e+05
4.0643e+05
4.0662e+05
4.069e+05
4.0708e+05
4.0745e+05
4.0765e+05
4.0797e+05
4.0809e+05
4.0815e+05
4.0833e+05
4.0854e+05
4.0886e+05
4.0895e+05
4.0916e+05
4.0951e+05
4.097e+05
4.1e+05
4.1018e+05
4.105e+05
4.1069e+05
4.1103e+05
4.1123e+05
4.1139e+05
4.1155e+05
4.1174e+05
4.1204e+05
4.1224e+05
4.1254e+05
4.1273e+05
4.1303e+05
4.1315e+05
4.1324e+05
4.1361e+05
4.1381e+05
4.1398e+05
4.1436e+05
4.1454e+05
4.1469e+05
4.1484e+05
4.1511e+05
4.1538e+05
4.1566e+05
4.159e+05
4.1615e+05
4.1641e+05
4.1668e+05
4.1687e+05
4.1713e+05
4.1735e+05
4.175e+05
4.1797e+05
4.1808e+05
4.1818e+05
4.1857e+05
4.1878e+05
4.1906e+05
4.1928e+05
4.1944e+05
4.1961e+05
4.199e+05
4.2e+05
4.2011e+05
4.2042e+05
4.2062e+05
4.209e+05
4.2109e+05
4.2139e+05
4.216e+05
4.2193e+05
4.2213e+05
4.2246e+05
4.2268e+05
4.2288e+05
4.2325e+05
4.2343e+05
4.2374e+05
4.2395e+05
4.2428e+05
4.245e+05
4.2483e+05
4.2502e+05
4.253e+05
4.2549e+05
4.2583e+05
4.2604e+05
4.2622e+05
4.2662e+05
4.2682e+05
4.2712e+05
4.2733e+05
4.2763e+05
4.2781e+05
4.281e+05
4.2829e+05
4.2862e+05
4.2885e+05
4.2917e+05
4.2936e+05
4.2961e+05
4.2979e+05
4.3012e+05
4.3033e+05
4.3068e+05
4.3088e+05
4.312e+05
4.3139e+05
4.3156e+05
4.3194e+05
4.3214e+05
4.3242e+05
4.3262e+05
4.3291e+05
4.3311e+05
4.3345e+05
4.3366e+05
4.3395e+05
4.3414e+05
4.3443e+05
4.3464e+05
4.3499e+05
4.3522e+05
4.3552e+05
4.3571e+05
4.36e+05
4.3619e+05
4.3648e+05
4.367e+05
4.37e+05
4.372e+05
4.375e+05
4.3771e+05
4.38e+05
4.382e+05
4.3846e+05
4.3865e+05
4.3894e+05
4.3914e+05
4.3946e+05
4.3968e+05
4.3999e+05
4.4018e+05
4.4045e+05
4.4064e+05
4.4094e+05
4.4115e+05
4.4148e+05
4.4168e+05
4.4201e+05
4.422e+05
4.4247e+05
4.4268e+05
4.4299e+05
4.4318e+05
4.4347e+05
4.4368e+05
4.4404e+05
4.4424e+05
4.4453e+05
4.4472e+05
4.4499e+05
4.4516e+05
4.4542e+05
4.4547e+05
4.4569e+05
4.4601e+05
4.4622e+05
4.465e+05
4.4669e+05
4.4699e+05
4.4718e+05
4.4748e+05
4.4767e+05
4.4797e+05
4.4817e+05
4.4846e+05
4.4867e+05
4.4895e+05
4.4914e+05
4.494e+05
4.4959e+05
4.4992e+05
4.5014e+05
4.5046e+05
4.5064e+05
4.509e+05
4.511e+05
4.5139e+05
4.5158e+05
4.5189e+05
4.5208e+05
4.5238e+05
4.5258e+05
4.5289e+05
4.531e+05
4.5338e+05
4.5355e+05
4.5383e+05
4.5403e+05
4.543e+05
4.5451e+05
4.5488e+05
4.5506e+05
4.5537e+05
4.5555e+05
4.5587e+05
4.5607e+05
4.5641e+05
4.5661e+05
4.5682e+05
4.5693e+05
4.5713e+05
4.5742e+05
4.5762e+05
4.5794e+05
4.5813e+05
4.5841e+05
4.5861e+05
4.59e+05
4.5921e+05
4.5955e+05
4.5972e+05
4.5999e+05
4.6019e+05
4.6034e+05
4.6079e+05
4.61e+05
4.6118e+05
4.6136e+05
4.6162e+05
4.6188e+05
4.6215e+05
4.6239e+05
4.6259e+05
4.6288e+05
4.6309e+05
4.634e+05
4.636e+05
4.638e+05
4.6414e+05
4.6423e+05
4.6432e+05
4.6459e+05
4.6478e+05
4.651e+05
4.6531e+05
4.6563e+05
4.6582e+05
4.6608e+05
4.6628e+05
4.6653e+05
4.6673e+05
4.6703e+05
4.6723e+05
4.6753e+05
4.6772e+05
4.6802e+05
4.6823e+05
4.6852e+05
4.6871e+05
4.6897e+05
4.6916e+05
4.6945e+05
4.6968e+05
4.7001e+05
4.702e+05
4.7049e+05
4.7066e+05
4.7092e+05
4.7113e+05
4.7146e+05
4.7168e+05
4.7198e+05
4.7216e+05
4.7246e+05
4.7265e+05
4.7293e+05
4.7313e+05
4.7341e+05
4.736e+05
4.7391e+05
4.7413e+05
4.7442e+05
4.7463e+05
4.7494e+05
4.7511e+05
4.7527e+05
4.7544e+05
4.7571e+05
4.7599e+05
4.7628e+05
4.7654e+05
4.7674e+05
4.7701e+05
4.7713e+05
4.7725e+05
4.7755e+05
4.7776e+05
4.7807e+05
4.7827e+05
4.7856e+05
4.7876e+05
4.7912e+05
4.7931e+05
4.7961e+05
4.798e+05
4.7999e+05
4.8041e+05
4.8064e+05
4.8099e+05
4.812e+05
4.8148e+05
4.8166e+05
4.8198e+05
4.8219e+05
4.8248e+05
4.827e+05
4.8309e+05
4.8329e+05
4.8363e+05
4.8383e+05
4.8411e+05
4.843e+05
4.8461e+05
4.8482e+05
4.8515e+05
4.8535e+05
4.8563e+05
4.858e+05
4.861e+05
4.863e+05
4.8653e+05
4.8663e+05
4.8684e+05
4.8712e+05
4.8732e+05
4.8763e+05
4.8782e+05
4.8797e+05
4.8812e+05
4.8828e+05
4.8836e+05
4.8858e+05
4.8884e+05
4.891e+05
4.8938e+05
4.8964e+05
4.8989e+05
4.8998e+05
4.9008e+05
4.9034e+05
4.9055e+05
4.9084e+05
4.9105e+05
4.9136e+05
4.9156e+05
4.9188e+05
4.9206e+05
4.9238e+05
4.9258e+05
4.9287e+05
4.9306e+05
4.9336e+05
4.9357e+05
4.9385e+05
4.9405e+05
4.9435e+05
4.9453e+05
4.9478e+05
4.9496e+05
4.9529e+05
4.9551e+05
4.9581e+05
4.9601e+05
4.9628e+05
4.9646e+05
4.9672e+05
4.9693e+05
4.9722e+05
4.9742e+05
4.9774e+05
4.9794e+05
4.9809e+05
4.9847e+05
4.9866e+05
4.9895e+05
4.9913e+05
4.994e+05
4.996e+05
4.9992e+05
5.0014e+05
5.0045e+05
5.0063e+05
5.009e+05
5.0109e+05
5.0134e+05
5.0157e+05
5.0193e+05
5.0214e+05
5.0243e+05
5.0264e+05
5.0289e+05
5.0309e+05
5.0338e+05
5.0358e+05
5.0388e+05
5.0407e+05
5.0438e+05
5.046e+05
5.049e+05
5.051e+05
5.0534e+05
5.0552e+05
5.0582e+05
5.0603e+05
5.0635e+05
5.0658e+05
5.0686e+05
5.0704e+05
5.0731e+05
5.0751e+05
5.0769e+05
5.0804e+05
5.0824e+05
5.0854e+05
5.0875e+05
5.0901e+05
5.092e+05
5.0949e+05
5.0961e+05
5.0972e+05
5.0995e+05
5.1016e+05
5.1041e+05
5.1069e+05
5.1095e+05
5.112e+05
5.1142e+05
5.1163e+05
5.1186e+05
5.1205e+05
5.1214e+05
5.1222e+05
5.1257e+05
5.1277e+05
5.1307e+05
5.1325e+05
5.1352e+05
5.1374e+05
5.1402e+05
5.1422e+05
5.1448e+05
5.1468e+05
5.1497e+05
5.1517e+05
5.1547e+05
5.1568e+05
5.1594e+05
5.1611e+05
5.1637e+05
5.1658e+05
5.169e+05
5.171e+05
5.174e+05
5.1761e+05
5.1789e+05
5.1806e+05
5.1834e+05
5.1855e+05
5.1884e+05
5.1905e+05
5.1934e+05
5.1956e+05
5.1987e+05
5.2006e+05
5.2035e+05
5.2053e+05
5.2079e+05
5.2099e+05
5.213e+05
5.2152e+05
5.2185e+05
5.2204e+05
5.2231e+05
5.225e+05
5.2279e+05
5.23e+05
5.2331e+05
5.2352e+05
5.2382e+05
5.2402e+05
5.2429e+05
5.2449e+05
5.248e+05
5.2498e+05
5.2526e+05
5.2546e+05
5.2577e+05
5.26e+05
5.263e+05
5.2649e+05
5.2674e+05
5.2692e+05
5.272e+05
5.274e+05
5.277e+05
5.2792e+05
5.2822e+05
5.284e+05
5.2868e+05
5.2889e+05
5.2916e+05
5.2935e+05
5.2962e+05
5.2982e+05
5.3011e+05
5.303e+05
5.306e+05
5.3081e+05
5.3107e+05
5.3125e+05
5.315e+05
5.3169e+05
5.32e+05
5.3221e+05
5.3252e+05
5.3271e+05
5.3291e+05
5.3305e+05
5.332e+05
5.3343e+05
5.3362e+05
5.3391e+05
5.3416e+05
5.3439e+05
5.3463e+05
5.349e+05
5.3515e+05
5.3539e+05
5.356e+05
5.3583e+05
5.3608e+05
5.3632e+05
5.3658e+05
5.3686e+05
5.3706e+05
5.3732e+05
5.375e+05
5.3781e+05
5.3791e+05
5.3801e+05
5.382e+05
5.3843e+05
5.3871e+05
5.3884e+05
5.3902e+05
5.3933e+05
5.3956e+05
5.3982e+05
5.3992e+05
5.4001e+05
5.4029e+05
5.4047e+05
5.4078e+05
5.41e+05
5.4133e+05
5.4152e+05
5.418e+05
5.4198e+05
5.4226e+05
5.4244e+05
5.4261e+05
5.4277e+05
5.4307e+05
5.4334e+05
5.4359e+05
5.438e+05
5.4406e+05
5.4434e+05
5.446e+05
5.4484e+05
5.4511e+05
5.4522e+05
5.4534e+05
5.4566e+05
5.4586e+05
5.4624e+05
5.4642e+05
5.4658e+05
5.4674e+05
5.4702e+05
5.4732e+05
5.4759e+05
5.4785e+05
5.4809e+05
5.483e+05
5.4853e+05
5.4888e+05
5.4913e+05
5.4929e+05
5.4974e+05
5.4993e+05
5.5032e+05
5.5059e+05
5.5075e+05
5.511e+05
5.513e+05
5.5166e+05
5.5195e+05
5.5218e+05
5.5247e+05
5.5266e+05
5.5293e+05
5.5314e+05
5.5333e+05
5.5373e+05
5.5383e+05
5.5393e+05
5.5424e+05
5.5445e+05
5.5471e+05
5.549e+05
5.5524e+05
5.5543e+05
5.5574e+05
5.5595e+05
5.5631e+05
5.5652e+05
5.5684e+05
5.5702e+05
5.573e+05
5.5751e+05
5.5786e+05
5.5807e+05
5.5825e+05
5.5843e+05
5.5867e+05
5.5876e+05
5.5885e+05
5.5918e+05
5.5939e+05
5.597e+05
5.599e+05
5.6006e+05
5.6023e+05
5.605e+05
5.606e+05
5.607e+05
5.6108e+05
5.6128e+05
5.6164e+05
5.6182e+05
5.62e+05
5.6218e+05
5.6253e+05
5.6284e+05
5.6312e+05
5.6338e+05
5.6365e+05
5.639e+05
5.6418e+05
5.6448e+05
5.6477e+05
5.6503e+05
5.6529e+05
5.6552e+05
5.6588e+05
5.6597e+05
5.6607e+05
5.6643e+05
5.6664e+05
5.6703e+05
5.6726e+05
5.676e+05
5.6782e+05
5.6795e+05
5.684e+05
5.6863e+05
5.6896e+05
5.691e+05
5.6925e+05
5.6951e+05
5.6976e+05
5.6999e+05
5.7024e+05
5.705e+05
5.7076e+05
5.7086e+05
5.7097e+05
5.7124e+05
5.7145e+05
5.7179e+05
5.7198e+05
5.7212e+05
5.7226e+05
5.7248e+05
5.7274e+05
5.7285e+05
5.7295e+05
5.7327e+05
5.7349e+05
5.7387e+05
5.7404e+05
5.7438e+05
5.7458e+05
5.7476e+05
5.7494e+05
5.7522e+05
5.755e+05
5.7579e+05
5.7604e+05
5.7629e+05
5.7655e+05
5.7678e+05
5.7702e+05
5.7723e+05
5.7754e+05
5.7766e+05
5.7778e+05
5.7821e+05
5.7839e+05
5.7874e+05
5.7892e+05
5.7926e+05
5.7952e+05
5.7968e+05
5.7984e+05
5.801e+05
5.8036e+05
5.8063e+05
5.8086e+05
5.8113e+05
5.8141e+05
5.8168e+05
5.8196e+05
5.8225e+05
5.8253e+05
5.8274e+05
5.8308e+05
5.8326e+05
5.8366e+05
5.8388e+05
5.843e+05
5.8458e+05
5.8477e+05
5.8511e+05
5.8533e+05
5.8568e+05
5.8597e+05
5.8625e+05
5.8653e+05
5.8677e+05
5.8696e+05
5.8735e+05
5.8743e+05
5.8752e+05
5.8784e+05
5.8804e+05
5.8838e+05
5.8861e+05
5.8876e+05
5.8892e+05
5.8918e+05
5.8941e+05
5.8966e+05
5.899e+05
5.9019e+05
5.9046e+05
5.9072e+05
5.9095e+05
5.913e+05
5.914e+05
5.915e+05
5.9186e+05
5.9204e+05
5.924e+05
5.926e+05
5.928e+05
5.93e+05
5.9329e+05
5.9354e+05
5.9376e+05
5.9401e+05
5.9425e+05
5.9451e+05
5.948e+05
5.9504e+05
5.9532e+05
5.9556e+05
5.958e+05
5.9606e+05
5.9631e+05
5.9653e+05
5.9688e+05
5.9699e+05
5.971e+05
5.9748e+05
5.9768e+05
5.9804e+05
5.9826e+05
5.9841e+05
5.9856e+05
5.9886e+05
5.9919e+05
5.9949e+05
5.996e+05
5.9972e+05
5.9999e+05
6.0019e+05
6.0045e+05
6.0065e+05
6.0106e+05
6.0127e+05
6.0147e+05
6.0167e+05
6.0196e+05
6.0224e+05
6.0245e+05
6.0273e+05
6.0293e+05
6.0335e+05
6.0354e+05
6.0394e+05
6.0422e+05
6.044e+05
6.0458e+05
6.0496e+05
6.0519e+05
6.0556e+05
6.0587e+05
6.0614e+05
6.0636e+05
6.0666e+05
6.0686e+05
6.0729e+05
6.0749e+05
6.0787e+05
6.0818e+05
6.0847e+05
6.0873e+05
6.0897e+05
6.0917e+05
6.0951e+05
6.0971e+05
6.1012e+05
6.1032e+05
6.1068e+05
6.1094e+05
6.1122e+05
6.1151e+05
6.118e+05
6.1208e+05
6.1236e+05
6.1264e+05
6.129e+05
6.1316e+05
6.134e+05
6.1365e+05
6.1389e+05
6.1412e+05
6.1442e+05
6.1465e+05
6.1503e+05
6.1521e+05
6.1555e+05
6.158e+05
6.1604e+05
6.1635e+05
6.1663e+05
6.1682e+05
6.1713e+05
6.1736e+05
6.1765e+05
6.1791e+05
6.181e+05
6.1825e+05
6.1863e+05
6.1885e+05
6.1918e+05
6.1944e+05
6.1968e+05
6.1989e+05
6.2014e+05
6.2042e+05
6.2069e+05
6.2098e+05
6.212e+05
6.2148e+05
6.2173e+05
6.2199e+05
6.2226e+05
6.2252e+05
6.2275e+05
6.231e+05
6.2332e+05
6.2371e+05
6.239e+05
6.2424e+05
6.245e+05
6.2478e+05
6.2502e+05
6.2536e+05
6.2547e+05
6.2558e+05
6.2594e+05
6.2611e+05
6.2647e+05
6.2669e+05
6.2688e+05
6.2707e+05
6.2735e+05
6.2763e+05
6.2786e+05
6.2816e+05
6.2826e+05
6.2837e+05
6.2868e+05
6.2888e+05
6.2917e+05
6.2938e+05
6.2978e+05
6.2998e+05
6.3029e+05
6.3047e+05
6.3076e+05
6.3095e+05
6.3111e+05
6.3127e+05
6.3156e+05
6.318e+05
6.3207e+05
6.3231e+05
6.3256e+05
6.3282e+05
6.3305e+05
6.3332e+05
6.3359e+05
6.3387e+05
6.3414e+05
6.3437e+05
6.3473e+05
6.3492e+05
6.3528e+05
6.3558e+05
6.3591e+05
6.3621e+05
6.3648e+05
6.3659e+05
6.367e+05
6.37e+05
6.3719e+05
6.3755e+05
6.3775e+05
6.3813e+05
6.3835e+05
6.3851e+05
6.3868e+05
6.3895e+05
6.392e+05
6.3944e+05
6.3968e+05
6.3992e+05
6.4021e+05
6.4034e+05
6.4046e+05
6.4081e+05
6.41e+05
6.4129e+05
6.4148e+05
6.4184e+05
6.4208e+05
6.4225e+05
6.4242e+05
6.4269e+05
6.4281e+05
6.4295e+05
6.432e+05
6.4346e+05
6.4371e+05
6.4396e+05
6.4421e+05
6.4447e+05
6.4474e+05
6.4503e+05
6.4512e+05
6.4528e+05
6.4552e+05
6.4574e+05
6.4599e+05
6.4621e+05
6.4651e+05
6.468e+05
6.4708e+05
6.473e+05
6.4755e+05
6.4773e+05
6.4809e+05
6.4836e+05
6.4863e+05
6.489e+05
6.4916e+05
6.4924e+05
6.4941e+05
6.4966e+05
6.4993e+05
