# Supplementary material for: Novel Method to Efficiently Create an mHealth App: Implementation of a Real-Time Electrocardiogram R Peak Detector
Source: JMIR Mhealth Uhealth. 2018 May 22;6(5):e118. doi: 10.2196/mhealth.8429 (PMC5989064; doi:10.2196/mhealth.8429)
Supplement: Multimedia Appendix 2 [file mhealth_v6i5e118_app2.zip › Submission_code/Cleaned database/mitdb/200_ann_qrs_cleaned.txt]

226
488
690
965
1148
1434
1611
1883
2073
2332
2507
2785
2990
3301
3485
3739
3976
4202
4417
4647
4881
5135
5382
5606
5822
6088
6286
6548
6719
7077
7261
7456
7900
8075
8395
8578
8727
9171
9385
9711
9964
10198
10437
10674
10902
11133
11362
11618
11858
12160
12365
12722
12901
13053
13523
13734
14102
14361
14539
14904
15086
15411
15596
15929
16196
16386
16696
16881
17165
17339
17667
17861
18200
18384
18541
18698
18940
19129
19433
19607
19916
20100
20431
20642
20954
21121
21391
21575
21874
22058
22389
22647
22881
23123
23348
23603
23858
24099
24342
24596
24825
25103
25314
25628
25796
25994
26388
26596
26919
27110
27475
27653
28019
28204
28560
28748
29109
29312
29663
29897
30124
30287
30598
30789
31129
31324
31616
31794
32096
32287
32600
32771
33100
33368
33638
33909
34160
34409
34661
34946
35235
35532
35885
36088
36446
36630
36995
37185
37557
37790
38128
38320
38636
38811
39130
39320
39485
39792
40201
40378
40689
40890
41165
41356
41733
41929
42278
42543
42731
43033
43213
43517
43723
44064
44262
44570
44757
45061
45246
45570
45760
46086
46271
46609
46836
47028
47353
47545
47858
48044
48375
48711
49017
49274
49554
49835
50113
50386
50661
50928
51198
51462
51708
51955
52201
52487
52785
53064
53301
53542
53790
54038
54290
54556
54824
55071
55330
55605
55846
56081
56322
56572
56821
57097
57376
57619
57858
58097
58353
58609
58879
59141
59650
59906
60163
60403
60647
60884
61149
61437
61707
61948
62183
62425
62672
62921
63182
63445
63634
63860
64210
64396
64629
64937
65115
65442
65639
65989
66174
66479
66648
66954
67156
67472
67669
67998
68192
68515
68702
69037
69213
69533
69755
70101
70308
70619
70799
71087
71262
71577
71820
72111
72321
72613
72806
73126
73310
73600
73789
74095
74283
74597
74854
75085
75319
75518
75786
76060
76334
76584
76842
77101
77347
77565
77857
78044
78375
78566
78949
79134
79452
79658
79936
80175
80439
80687
80973
81171
81460
81654
81963
82145
82429
82614
82765
83182
83372
83668
83910
84126
84352
84596
84846
85099
85322
85548
85792
85982
86231
86474
86695
86928
87161
87341
87667
87849
88136
88357
88573
88802
89038
89286
89550
89785
90009
90229
90464
90705
90941
91174
91409
91664
91899
92141
92384
92582
92835
93033
93288
93512
93819
94048
94293
94518
94737
94966
95197
95406
95677
95914
96153
96355
96638
96820
97074
97291
97512
97735
97984
98235
98472
98662
98908
99124
99362
99593
99833
99999
100290
100530
100750
100950
101210
101390
101650
101860
102080
102350
102590
102830
103030
103240
103450
103660
103880
104100
104340
104530
104790
105020
105250
105470
105680
105860
106090
106260
106530
106770
107020
107240
107450
107660
107870
108100
108320
108530
108780
109020
109250
109460
109680
109880
110120
110340
110540
110730
111000
111220
111480
111700
111900
112100
112310
112510
112740
112970
113210
113400
113640
113840
114090
114290
114520
114720
114930
115140
115380
115610
115840
116040
116260
116440
116660
116860
117120
117310
117580
117810
118020
118210
118440
118620
118880
119100
119330
119540
119790
120020
120250
120440
120670
120880
121100
121290
121550
121760
122040
122270
122480
122700
122940
123130
123390
123610
123840
124080
124320
124540
124790
124980
125220
125440
125680
125920
126170
126410
126640
126860
127080
127280
127540
127730
128010
128200
128490
128740
128980
129220
129420
129640
129870
130090
130340
130580
130840
131040
131280
131470
131760
131990
132240
132470
132700
132930
133100
133420
133620
133880
134110
134340
134600
134880
135130
135360
135580
135820
136040
136270
136520
136760
137020
137240
137480
137730
137950
138170
138390
138630
138870
139120
139380
139600
139640
139880
140110
140330
140580
140800
141080
141240
141570
141770
142040
142230
142530
142740
142970
143160
143640
143830
143990
144410
144590
144930
145200
145480
145760
146010
146270
146440
146760
146940
147220
147400
147710
147920
148220
148480
148710
148930
149160
149410
149650
149900
150130
150370
150610
150850
151100
151340
151600
151850
152120
152400
152660
152920
153150
153340
153610
153830
154260
154460
154800
155010
155310
155510
155820
156000
156320
156520
156840
157020
157320
157510
157780
157960
158290
158500
158810
158990
159270
159460
159750
159920
160250
160520
160720
160920
161380
161560
161900
162160
162420
162690
162970
163240
163490
163720
163920
164220
164410
164730
164920
165250
165440
165750
165940
166240
166490
166730
167000
167290
167560
167750
168030
168220
168500
168690
169010
169200
169390
169730
169910
170280
170530
170760
171000
171270
171530
171820
172060
172340
172520
172860
173060
173440
173650
174030
174230
174600
174790
175150
175360
175700
175920
176300
176570
176800
177030
177270
177510
177780
178050
178260
178530
178760
178970
179260
179500
179740
179960
180260
180450
180770
180970
181260
181430
181720
181930
182270
182480
182790
183040
183210
183510
183700
184000
184210
184520
184730
185050
185240
185500
185740
185980
186210
186480
186770
186980
187280
187440
187830
188020
188370
188550
188880
189230
189520
189810
190080
190340
190620
190940
191240
191510
191770
192040
192300
192570
192850
193130
193380
193640
193920
194170
194420
194660
194920
195180
195470
195750
196000
196250
196490
196760
197030
197300
197540
197800
198040
198290
198540
198790
199040
199290
199570
199870
200130
200380
200620
200860
201100
201360
201650
201920
202180
202440
202650
202960
203150
203460
203660
203980
204190
204520
204740
205010
205190
205480
205690
206020
206230
206510
206700
206980
207160
207460
207650
207890
208200
208410
208730
208920
209210
209390
209650
209840
210160
210370
210700
210890
211180
211360
211670
211860
212180
212400
212660
212870
213200
213390
213720
213910
214200
214400
214780
215030
215320
215510
215810
215980
216300
216570
216810
217120
217290
217470
217900
218090
218380
218630
218880
219160
219380
219680
219870
220140
220310
220640
220850
221180
221370
221670
221860
222150
222390
222640
222870
223130
223380
223650
223910
224160
224380
224620
224850
225100
225380
225660
225900
226160
226360
226680
226860
227020
227200
227840
228240
228430
228740
228980
229210
229460
229740
230010
230240
230480
230720
230910
231170
231360
231670
231890
232160
232380
232660
232890
233120
233320
233550
233750
234030
234240
234430
234780
234980
235220
235450
235700
235910
236200
236380
236660
236890
237120
237320
237580
237780
238020
238260
238520
238730
238900
239230
239460
239670
239860
240120
240320
240610
240860
241080
241270
241540
241770
241980
242170
242440
242680
242920
243130
243400
243580
243850
244060
244280
244490
244780
244980
245260
245490
245720
245900
246130
246320
246610
246850
247080
247300
247590
247780
248040
248250
248450
248650
248900
249110
249410
249650
249870
250080
250310
250540
250760
250980
251220
251430
251710
251890
252150
252390
252610
252830
253040
253270
253500
253790
254030
254250
254470
254690
254870
255130
255360
255630
255840
256090
256300
256580
256820
257050
257240
257490
257680
257980
258200
258490
258720
258940
259120
259390
259590
259910
260180
260410
260630
260880
261070
261350
261540
261830
262070
262320
262570
262840
263040
263300
263470
263760
264000
264260
264540
264780
265010
265240
265480
265730
265980
266210
266460
266720
266890
267210
267420
267700
267910
268170
268400
268700
268920
269240
269420
269710
269890
270190
270390
270730
270770
271000
271240
271510
271760
271980
272210
272440
272690
272920
273190
273460
273690
273920
274140
274380
274640
274900
275170
275420
275670
275900
276140
276400
276630
276880
277100
277390
277680
277930
278190
278430
278640
278890
279160
279430
279710
279970
280220
280470
280680
280990
281200
281480
281720
281980
282260
282510
282740
282960
283170
283430
283690
283970
284160
284440
284620
284900
285080
285390
285580
285900
286150
286420
286640
286910
287100
287360
287540
287840
288050
288380
288610
288870
289040
289320
289510
289670
290070
290260
290560
290800
291040
291270
291500
291720
291950
292170
292440
292680
292960
293140
293400
293620
293840
294040
294310
294520
294810
295030
295260
295490
295730
295950
296170
296400
296630
296870
297120
297340
297600
297790
298020
298230
298460
298700
298980
299230
299440
299660
299870
300090
300310
300540
300760
300990
301210
301420
301690
301910
302140
302310
302540
302750
302970
303190
303440
303670
303880
304070
304280
304500
304730
304920
305160
305380
305590
305810
306020
306230
306450
306650
306860
307050
307260
307500
307740
307960
308180
308380
308560
308770
308960
309170
309400
309630
309860
310070
310270
310490
310720
310920
311130
311320
311530
311760
311980
312210
312440
312650
312850
313050
313240
313460
313690
313920
314160
314370
314580
314800
315000
315210
315430
315630
315860
316080
316300
316540
316780
316990
317210
317410
317600
317820
318030
318270
318520
318760
318980
319180
319390
319610
319830
320050
320280
320500
320720
320940
321160
321380
321600
321810
322020
322220
322450
322680
322960
323180
323390
323600
323810
323990
324230
324470
324700
324930
325160
325380
325610
325840
326060
326260
326470
326690
326910
327160
327390
327630
327850
328060
328260
328490
328740
328940
329210
329400
329660
329890
330100
330320
330560
330760
331020
331250
331500
331730
332000
332210
332420
332600
332870
333090
333340
333600
333840
334050
334270
334460
334740
334960
335200
335420
335670
335920
336150
336390
336630
336840
337070
337260
337530
337750
338070
338280
338550
338780
339010
339230
339470
339740
339990
340240
340440
340610
340960
341140
341430
341650
341880
342120
342310
342620
342840
343080
343300
343510
343760
344020
344270
344520
344750
345000
345190
345450
345640
345930
346120
346400
346610
346930
347120
347410
347590
347850
348040
348330
348540
348840
349030
349320
349500
349770
349970
350260
350460
350720
350930
351210
351410
351690
351880
352160
352330
352620
352910
353180
353440
353660
353880
354110
354290
354580
354800
355090
355300
355600
355800
356120
356370
356550
356830
357050
357360
357570
357950
358120
358420
358600
358910
359190
359470
359710
359950
360160
360400
360610
360890
361080
361230
361610
361820
362140
362340
362600
362760
363040
363230
363530
363740
364070
364260
364530
364700
365000
365200
365500
365690
365990
366200
366480
366670
366960
367140
367400
367580
367910
368140
368450
368640
368920
369100
369370
369560
369880
370080
370400
370590
370900
371100
371400
371590
371880
372080
372400
372610
372930
373130
373270
373710
373900
374350
374580
374920
375170
375410
375660
375880
376160
376430
376680
376950
377240
377500
377740
377980
378240
378490
378790
379040
379320
379700
379900
380300
380490
380920
381120
381530
381720
382090
382300
382620
382800
383170
383450
383760
383950
384240
384440
384750
384950
385310
385520
385680
386080
386290
386610
386810
387110
387310
387640
387840
388180
388370
388660
388840
389160
389380
389740
389940
390260
390460
390760
390950
391290
391480
391830
392030
392400
392600
392920
393100
393430
393660
394000
394240
394570
394760
394910
395350
395560
395930
396130
396330
396470
396590
396900
397090
397520
397720
398080
398320
398650
399040
399220
399580
399760
400140
400370
400770
400990
401310
401550
401840
402030
402350
402560
402720
403150
403360
403660
403840
404130
404330
404690
404900
405220
405460
405650
405930
406130
406430
406620
406900
407080
407450
407650
407970
408150
408330
408540
408950
409160
409510
409700
410000
410180
410500
410690
411030
411230
411550
411740
412040
412240
412540
412730
413030
413240
413610
413810
413980
414360
414540
414840
415110
415380
415660
415900
416150
416410
416680
416870
417130
417350
417500
417970
418180
418570
418780
419060
419280
419610
419900
420110
420420
420620
420900
421090
421390
421600
421930
422130
422460
422680
422880
423250
423430
423740
423950
424280
424500
424830
425020
425300
425490
425830
426040
426220
426620
426820
427120
427330
427630
427810
428100
428290
428620
428850
429170
429360
429610
429790
430120
430330
430680
430880
431200
431390
431560
431940
432140
432420
432620
432910
433110
433450
433660
433950
434140
434430
434640
434990
435220
435520
435710
436000
436190
436480
436700
437000
437200
437500
437710
438000
438200
438460
438650
438940
439140
439460
439680
439990
440180
440450
440640
440940
441150
441480
441680
442010
442200
442470
442680
442990
443180
443470
443680
444040
444240
444530
444720
444990
445160
445470
445690
446010
446220
446500
446690
446990
447180
447480
447670
447970
448170
448460
448670
448950
449140
449400
449590
449920
450140
450460
450640
450900
451100
451390
451580
451890
452080
452380
452580
452890
453100
453380
453550
453830
454030
454300
454510
454880
455060
455370
455550
455870
456070
456410
456610
456930
457130
457420
457620
457940
458130
458410
458610
459000
459210
459550
459720
459990
460190
460340
460790
461000
461360
461620
461880
462150
462390
462590
462880
463090
463400
463600
463800
464140
464320
464590
464780
465100
465310
465630
465820
466080
466280
466530
466730
467030
467230
467530
467720
468020
468230
468520
468710
468970
469160
469450
469680
470010
470200
470490
470660
470920
471130
471460
471680
471980
472160
472460
472650
472930
473130
473410
473600
473910
474130
474420
474630
474940
475110
475440
475710
475990
476280
476540
476740
477010
477250
477550
477760
478070
478270
478560
478760
479120
479310
479610
479800
479990
480410
480640
480990
481200
481480
481660
481980
482190
482480
482700
483090
483290
483630
483830
484110
484300
484610
484820
485150
485350
485630
485800
486100
486300
486630
486840
487120
487320
487630
487820
488120
488360
488580
488840
489100
489380
489640
489890
490080
490340
490550
490840
491050
491360
491560
491880
492060
492380
492580
492870
493060
493360
493570
493850
494050
494350
494530
494780
494960
495290
495510
495810
496010
496280
496460
496720
496930
497220
497420
497740
497940
498090
498470
498660
498950
499130
499400
499600
499920
500140
500450
500630
500900
501090
501340
501570
501930
502140
502430
502640
502890
503090
503380
503580
503880
504070
504380
504600
504900
505100
505340
505520
505820
506030
506350
506580
506860
507040
507310
507510
507690
508040
508240
508540
508750
509010
509200
509490
509720
509950
510160
510410
510690
510950
511200
511420
511630
511860
512050
512220
512570
512770
513070
513250
513520
513740
514020
514220
514480
514680
514970
515170
515470
515680
515940
516110
516370
516580
516900
517100
517400
517610
517890
518060
518340
518550
518840
519050
519340
519560
519870
520060
520350
520530
520790
520990
521300
521520
521850
522040
522310
522500
522790
523000
523310
523520
523820
524020
524290
524490
524800
524980
525260
525460
525770
526000
526300
526490
526740
526920
527200
527400
527700
527920
528220
528400
528680
528890
529160
529350
529620
529820
530110
530300
530600
530810
531070
531250
531500
531690
532000
532210
532520
532710
532910
533200
533430
533620
533910
534160
534390
534630
534900
535150
535390
535600
535830
536080
536320
536580
536860
537060
537320
537500
537810
538010
538200
538430
538840
539020
539330
539560
539820
540010
540290
540470
540780
541000
541330
541520
541800
541980
542260
542440
542770
543070
543340
543590
543800
544060
544340
544600
544840
545110
545340
545660
545860
546240
546420
546740
547020
547320
547590
547850
548090
548300
548530
548880
549130
549740
549930
550320
550590
550750
551100
551300
551660
551950
552180
552470
552660
552930
553140
553330
553730
553930
554240
554450
554710
554900
555240
555430
555740
555950
556310
556520
556840
557020
557300
557510
557860
558070
558430
558670
558850
559180
559390
559700
559900
560230
560500
560700
561080
561280
561640
561820
562180
562530
562840
563120
563380
563650
563900
564180
564480
564770
565030
565290
565520
565880
566070
566430
566640
567030
567260
567600
567820
567950
568400
568630
568960
569250
569510
569760
569990
570240
570500
570760
570970
571240
571450
571790
571980
572260
572480
572740
572950
573270
573490
573870
574040
574380
574580
574940
575220
575500
575790
576040
576290
576550
576780
577020
577230
577540
577780
578210
578390
578740
578920
579260
579520
579840
580100
580360
580630
580860
581130
581410
581680
581960
582250
582530
582740
583080
583260
583660
583880
584300
584580
584770
585110
585330
585680
585970
586250
586530
586770
586960
587350
587520
587840
588040
588380
588610
588920
589180
589410
589660
589900
590190
590460
590720
590950
591300
591500
591860
592040
592400
592600
593000
593290
593540
593760
594010
594250
594510
594800
595040
595320
595560
595800
596060
596310
596530
596880
597100
597480
597680
598040
598260
598560
598860
599190
599490
599720
599990
600190
600450
600650
601060
601270
601670
601960
602240
602450
602730
602930
603350
603540
603940
604220
604400
604580
604960
605190
605560
605870
606140
606360
606660
606860
607290
607490
607870
608180
608470
608730
608970
609170
609510
609710
610120
610320
610680
610940
611220
611510
611800
612080
612360
612640
612900
613160
613400
613650
613890
614120
614420
614650
615030
615210
615550
615800
616040
616350
616630
616820
617130
617360
617650
617910
618250
618630
618850
619180
619440
619680
619890
620140
620420
620690
620980
621200
621480
621730
621990
622260
622520
622750
623100
623320
623710
623900
624240
624500
624780
625020
625360
625580
625940
626110
626470
626690
627070
627350
627630
627860
628160
628370
628680
628880
629170
629380
629780
629980
630290
630470
630760
630950
631270
631560
631800
632070
632310
632560
632820
633050
633320
633590
633870
634140
634370
634730
634920
635280
635580
635910
636210
636480
636700
637000
637190
637550
637750
638130
638350
638680
638950
639200
639440
639680
639920
640210
640460
640810
641000
641290
641480
641840
642080
642420
642690
642950
643200
643460
643710
643960
644210
644470
644740
645030
645280
645520
645740
645990
646210
646510
646800
647080
647300
647550
647730
648090
648360
648630
648900
649160
649410
649660
