# Supplementary material for: Novel Method to Efficiently Create an mHealth App: Implementation of a Real-Time Electrocardiogram R Peak Detector
Source: JMIR Mhealth Uhealth. 2018 May 22;6(5):e118. doi: 10.2196/mhealth.8429 (PMC5989064; doi:10.2196/mhealth.8429)
Supplement: Multimedia Appendix 2 [file mhealth_v6i5e118_app2.zip › Submission_code/Cleaned database/mitdb/201_ann_qrs.txt]

61
160
416
687
906
1190
1423
1622
1966
2237
2496
2722
2956
3198
3471
3799
4110
4354
4592
4848
4990
5221
5478
5689
5920
6103
6392
6637
6837
7070
7324
7615
7820
8072
8304
8515
8668
8923
9117
9350
9643
10009
10268
10522
10772
11044
11301
11475
11801
12008
12253
12455
12691
12929
13223
13551
13801
14022
14350
14616
14867
15015
15242
15471
15693
15896
16152
16408
16570
16814
17043
17272
17426
17554
17776
17959
18262
18429
18682
18925
19076
19301
19592
19826
20051
20272
20585
20908
21168
21407
21562
21745
21964
22297
22598
22755
22915
23154
23503
23659
23873
24192
24397
24642
24872
25119
25361
25624
25858
26139
26363
26611
26804
27043
27258
27444
27599
27879
28129
28378
28618
28916
29154
29444
29713
29940
30172
30315
30578
30781
31023
31306
31721
32031
32258
32430
32629
32862
33178
33363
33649
33895
34203
34352
34625
34872
35020
35222
35376
35623
35922
36256
36490
36685
37034
37200
37341
37585
37825
38075
38319
38584
38866
39163
39451
39784
40081
40306
40608
40812
41041
41261
41523
41696
41926
42169
42416
42565
42701
43023
43243
43474
43617
43935
44334
44650
44921
45202
45409
45595
45771
45987
46199
46461
46753
47003
47285
47501
47750
47954
48198
48417
48666
48919
49138
49377
49560
49706
50082
50333
50641
50930
51251
51502
51686
51914
52142
52406
52667
52912
53238
53452
53621
53847
54086
54410
54659
54886
55112
55262
55520
55681
56046
56247
56448
56691
56953
57164
57322
57733
58035
58262
58448
58579
58810
59084
59333
59594
59849
60080
60339
60588
60897
61146
61396
61629
61859
62074
62315
62466
62703
62923
63167
63347
63617
63830
64085
64309
64522
64690
64928
65121
65336
65635
65950
66198
66635
66809
67040
67253
67524
67773
68009
68299
68572
68947
69178
69478
69655
69889
70172
70393
70537
70671
71069
71280
71480
71817
72052
72204
72485
72729
72968
73254
73527
73723
74050
74480
74703
74976
75203
75428
75712
75942
76077
76219
76438
76740
76970
77328
77517
77734
77949
78100
78340
78494
78717
78953
79187
79430
79662
79880
80248
80555
80842
81117
81391
81679
81929
82167
82418
82737
83036
83309
83617
83848
84155
84453
84723
84928
85119
85326
85579
85841
86004
86220
86390
86615
86866
87111
87359
87544
87767
87993
88206
88362
88588
88728
89009
89273
89498
89773
90051
90338
90611
90842
91047
91284
91520
91755
92022
92394
92592
92826
93050
93240
93377
93606
93960
94151
94393
94646
94875
95113
95249
95601
95836
96166
96469
96745
96905
97121
97352
97568
97806
98214
98519
98725
99014
99342
99613
99898
1.0014e+05
1.0042e+05
1.0074e+05
1.0107e+05
1.0132e+05
1.0152e+05
1.0176e+05
1.0205e+05
1.0231e+05
1.0252e+05
1.0267e+05
1.0291e+05
1.0319e+05
1.0344e+05
1.0366e+05
1.0388e+05
1.0411e+05
1.0434e+05
1.046e+05
1.0496e+05
1.0527e+05
1.0549e+05
1.0583e+05
1.0605e+05
1.0618e+05
1.0643e+05
1.0664e+05
1.0695e+05
1.073e+05
1.0764e+05
1.0798e+05
1.0817e+05
1.0844e+05
1.0869e+05
1.0894e+05
1.0918e+05
1.0946e+05
1.0961e+05
1.0983e+05
1.1014e+05
1.1032e+05
1.1056e+05
1.1078e+05
1.111e+05
1.1138e+05
1.1163e+05
1.1189e+05
1.1212e+05
1.1244e+05
1.1268e+05
1.1311e+05
1.1337e+05
1.1352e+05
1.1378e+05
1.1408e+05
1.1439e+05
1.1469e+05
1.149e+05
1.1512e+05
1.154e+05
1.1558e+05
1.1585e+05
1.1606e+05
1.163e+05
1.1653e+05
1.167e+05
1.1689e+05
1.1715e+05
1.1731e+05
1.1748e+05
1.179e+05
1.1814e+05
1.183e+05
1.1854e+05
1.1873e+05
1.1897e+05
1.1928e+05
1.1953e+05
1.1988e+05
1.2043e+05
1.2067e+05
1.2092e+05
1.2114e+05
1.2144e+05
1.217e+05
1.2193e+05
1.222e+05
1.2243e+05
1.2264e+05
1.2285e+05
1.2324e+05
1.2355e+05
1.238e+05
1.2404e+05
1.2426e+05
1.245e+05
1.2474e+05
1.2488e+05
1.2515e+05
1.2542e+05
1.2578e+05
1.2601e+05
1.2621e+05
1.2647e+05
1.2677e+05
1.2697e+05
1.2724e+05
1.2746e+05
1.2767e+05
1.2796e+05
1.2818e+05
1.2841e+05
1.2855e+05
1.2879e+05
1.2906e+05
1.2925e+05
1.2952e+05
1.2976e+05
1.3009e+05
1.3041e+05
1.3058e+05
1.3083e+05
1.3099e+05
1.3122e+05
1.3153e+05
1.3179e+05
1.3201e+05
1.3224e+05
1.3256e+05
1.3282e+05
1.3316e+05
1.3343e+05
1.3379e+05
1.3406e+05
1.3436e+05
1.3461e+05
1.3484e+05
1.3509e+05
1.3536e+05
1.3561e+05
1.3587e+05
1.3609e+05
1.3623e+05
1.3743e+05
1.3817e+05
1.3855e+05
1.387e+05
1.3929e+05
1.3969e+05
1.4026e+05
1.4074e+05
1.4091e+05
1.4144e+05
1.4196e+05
1.4244e+05
1.4289e+05
1.4313e+05
1.4338e+05
1.4382e+05
1.4432e+05
1.4475e+05
1.4512e+05
1.4558e+05
1.4602e+05
1.4645e+05
1.4686e+05
1.4728e+05
1.4769e+05
1.4813e+05
1.486e+05
1.4903e+05
1.4947e+05
1.4992e+05
1.5041e+05
1.509e+05
1.5135e+05
1.5179e+05
1.5223e+05
1.527e+05
1.5315e+05
1.5357e+05
1.5392e+05
1.5425e+05
1.5441e+05
1.5496e+05
1.5519e+05
1.5564e+05
1.5629e+05
1.5675e+05
1.5717e+05
1.5745e+05
1.5788e+05
1.5808e+05
1.5856e+05
1.5928e+05
1.5936e+05
1.5995e+05
1.6002e+05
1.6061e+05
1.6069e+05
1.6129e+05
1.6172e+05
1.6191e+05
1.6237e+05
1.6281e+05
1.633e+05
1.6379e+05
1.6424e+05
1.647e+05
1.6516e+05
1.6524e+05
1.6551e+05
1.6588e+05
1.6632e+05
1.6641e+05
1.6698e+05
1.6743e+05
1.6788e+05
1.6832e+05
1.6851e+05
1.6899e+05
1.6943e+05
1.6979e+05
1.7015e+05
1.7058e+05
1.7104e+05
1.715e+05
1.7182e+05
1.7188e+05
1.7206e+05
1.7224e+05
1.7246e+05
1.7263e+05
1.7277e+05
1.7301e+05
1.7319e+05
1.7337e+05
1.7354e+05
1.737e+05
1.7388e+05
1.7414e+05
1.7432e+05
1.7456e+05
1.7474e+05
1.7498e+05
1.7517e+05
1.7536e+05
1.7555e+05
1.7577e+05
1.7607e+05
1.7626e+05
1.7652e+05
1.768e+05
1.7706e+05
1.7721e+05
1.7743e+05
1.7761e+05
1.7787e+05
1.7814e+05
1.783e+05
1.785e+05
1.788e+05
1.7902e+05
1.7918e+05
1.7944e+05
1.7962e+05
1.7987e+05
1.8006e+05
1.8028e+05
1.8045e+05
1.8062e+05
1.8076e+05
1.8096e+05
1.8118e+05
1.8144e+05
1.8158e+05
1.8173e+05
1.8193e+05
1.8216e+05
1.8259e+05
1.8293e+05
1.8324e+05
1.8339e+05
1.8369e+05
1.8389e+05
1.8403e+05
1.8428e+05
1.8443e+05
1.846e+05
1.8476e+05
1.8507e+05
1.8533e+05
1.8604e+05
1.8638e+05
1.871e+05
1.8732e+05
1.8798e+05
1.8818e+05
1.8839e+05
1.8858e+05
1.8906e+05
1.8939e+05
1.896e+05
1.9e+05
1.9008e+05
1.9067e+05
1.9074e+05
1.9137e+05
1.9146e+05
1.9207e+05
1.9214e+05
1.9272e+05
1.9279e+05
1.934e+05
1.9349e+05
1.9409e+05
1.9417e+05
1.9474e+05
1.9481e+05
1.9542e+05
1.955e+05
1.9614e+05
1.9623e+05
1.968e+05
1.9721e+05
1.9754e+05
1.9782e+05
1.9836e+05
1.9845e+05
1.9904e+05
1.9946e+05
1.9961e+05
1.9976e+05
2.0033e+05
2.0076e+05
2.0106e+05
2.0158e+05
2.0201e+05
2.0237e+05
2.0285e+05
2.0326e+05
2.0361e+05
2.0409e+05
2.0454e+05
2.0489e+05
2.0537e+05
2.0578e+05
2.0614e+05
2.0664e+05
2.0709e+05
2.0743e+05
2.0766e+05
2.079e+05
2.0832e+05
2.0852e+05
2.0904e+05
2.0947e+05
2.098e+05
2.1015e+05
2.1058e+05
2.1093e+05
2.1123e+05
2.1177e+05
2.122e+05
2.1266e+05
2.1299e+05
2.1328e+05
2.138e+05
2.1423e+05
2.1466e+05
2.1499e+05
2.1529e+05
2.1582e+05
2.1624e+05
2.1667e+05
2.1701e+05
2.1731e+05
2.1787e+05
2.1832e+05
2.1875e+05
2.1891e+05
2.1908e+05
2.1966e+05
2.201e+05
2.204e+05
2.2092e+05
2.2134e+05
2.2171e+05
2.2219e+05
2.2261e+05
2.2293e+05
2.2319e+05
2.2345e+05
2.2392e+05
2.2437e+05
2.248e+05
2.2525e+05
2.257e+05
2.2617e+05
2.2662e+05
2.2703e+05
2.2745e+05
2.279e+05
2.2833e+05
2.2866e+05
2.2917e+05
2.2937e+05
2.2982e+05
2.3026e+05
2.3071e+05
2.3088e+05
2.3105e+05
2.3155e+05
2.3199e+05
2.3231e+05
2.3286e+05
2.3328e+05
2.3362e+05
2.341e+05
2.3455e+05
2.3491e+05
2.3539e+05
2.3581e+05
2.3615e+05
2.3627e+05
2.364e+05
2.3695e+05
2.3739e+05
2.378e+05
2.3797e+05
2.3814e+05
2.3866e+05
2.3912e+05
2.3945e+05
2.3995e+05
2.4035e+05
2.4072e+05
2.4119e+05
2.4164e+05
2.4196e+05
2.4245e+05
2.4288e+05
2.4325e+05
2.4373e+05
2.4416e+05
2.4448e+05
2.4499e+05
2.4544e+05
2.458e+05
2.4626e+05
2.4667e+05
2.4701e+05
2.475e+05
2.4794e+05
2.4828e+05
2.4872e+05
2.4913e+05
2.4947e+05
2.4995e+05
2.5039e+05
2.507e+05
2.5122e+05
2.5165e+05
2.5199e+05
2.5252e+05
2.5293e+05
2.5324e+05
2.5376e+05
2.5418e+05
2.5455e+05
2.5502e+05
2.5544e+05
2.5576e+05
2.5634e+05
2.5677e+05
2.5708e+05
2.5758e+05
2.5802e+05
2.5836e+05
2.5884e+05
2.5926e+05
2.5957e+05
2.6003e+05
2.6048e+05
2.6081e+05
2.6129e+05
2.6171e+05
2.6202e+05
2.6254e+05
2.6298e+05
2.633e+05
2.638e+05
2.6421e+05
2.6454e+05
2.6507e+05
2.655e+05
2.6581e+05
2.6604e+05
2.6627e+05
2.6647e+05
2.6692e+05
2.6736e+05
2.677e+05
2.6814e+05
2.6833e+05
2.688e+05
2.6924e+05
2.6967e+05
2.7e+05
2.705e+05
2.7092e+05
2.7124e+05
2.7176e+05
2.7196e+05
2.7239e+05
2.728e+05
2.7322e+05
2.7357e+05
2.7405e+05
2.7423e+05
2.7469e+05
2.7511e+05
2.7557e+05
2.7589e+05
2.7644e+05
2.7687e+05
2.7755e+05
2.78e+05
2.7844e+05
2.7873e+05
2.7925e+05
2.7969e+05
2.7989e+05
2.8038e+05
2.8081e+05
2.8124e+05
2.815e+05
2.8193e+05
2.8239e+05
2.8269e+05
2.8288e+05
2.8325e+05
2.8368e+05
2.8389e+05
2.8438e+05
2.8482e+05
2.8525e+05
2.8556e+05
2.861e+05
2.8656e+05
2.87e+05
2.8729e+05
2.8784e+05
2.8826e+05
2.8869e+05
2.8906e+05
2.8954e+05
2.8995e+05
2.9038e+05
2.9075e+05
2.9102e+05
2.9153e+05
2.9195e+05
2.9238e+05
2.9255e+05
2.9272e+05
2.9324e+05
2.9366e+05
2.9398e+05
2.9447e+05
2.949e+05
2.9524e+05
2.9573e+05
2.9616e+05
2.9646e+05
2.9696e+05
2.9741e+05
2.9774e+05
2.9824e+05
2.9866e+05
2.9898e+05
2.9953e+05
2.9997e+05
3.0029e+05
3.0078e+05
3.0121e+05
3.0156e+05
3.0204e+05
3.0245e+05
3.0278e+05
3.0323e+05
3.0367e+05
3.0402e+05
3.0448e+05
3.0489e+05
3.0523e+05
3.0574e+05
3.0617e+05
3.0652e+05
3.0699e+05
3.0741e+05
3.0774e+05
3.0826e+05
3.0868e+05
3.09e+05
3.0946e+05
3.0989e+05
3.1023e+05
3.1072e+05
3.1113e+05
3.1145e+05
3.1192e+05
3.1236e+05
3.127e+05
3.1319e+05
3.1361e+05
3.1392e+05
3.1442e+05
3.1485e+05
3.1519e+05
3.1563e+05
3.1605e+05
3.1636e+05
3.1688e+05
3.173e+05
3.1761e+05
3.1812e+05
3.1855e+05
3.1887e+05
3.1942e+05
3.1982e+05
3.2012e+05
3.2063e+05
3.2106e+05
3.2139e+05
3.2188e+05
3.2229e+05
3.226e+05
3.2311e+05
3.2355e+05
3.2387e+05
3.2436e+05
3.2478e+05
3.2511e+05
3.2561e+05
3.2605e+05
3.2633e+05
3.2681e+05
3.2724e+05
3.2758e+05
3.2805e+05
3.2847e+05
3.2873e+05
3.29e+05
3.2927e+05
3.2972e+05
3.3016e+05
3.3044e+05
3.3097e+05
3.314e+05
3.3184e+05
3.3216e+05
3.327e+05
3.331e+05
3.335e+05
3.3383e+05
3.3436e+05
3.3477e+05
3.3516e+05
3.3549e+05
3.3599e+05
3.3643e+05
3.3685e+05
3.3716e+05
3.3767e+05
3.3812e+05
3.3858e+05
3.3886e+05
3.3905e+05
3.3941e+05
3.3984e+05
3.4028e+05
3.4059e+05
3.4115e+05
3.4155e+05
3.4196e+05
3.4229e+05
3.4281e+05
3.4323e+05
3.4365e+05
3.4396e+05
3.4447e+05
3.4491e+05
3.4535e+05
3.4565e+05
3.4616e+05
3.4659e+05
3.4702e+05
3.4736e+05
3.4785e+05
3.4827e+05
3.4868e+05
3.4904e+05
3.4956e+05
3.4999e+05
3.5039e+05
3.5074e+05
3.5124e+05
3.5168e+05
3.5202e+05
3.5246e+05
3.5265e+05
3.5313e+05
3.5357e+05
3.5374e+05
3.5391e+05
3.5441e+05
3.5483e+05
3.5514e+05
3.5566e+05
3.5608e+05
3.5644e+05
3.5684e+05
3.5727e+05
3.5762e+05
3.5786e+05
3.581e+05
3.5831e+05
3.5874e+05
3.5914e+05
3.595e+05
3.5996e+05
3.604e+05
3.6071e+05
3.6118e+05
3.6161e+05
3.6198e+05
3.6216e+05
3.6266e+05
3.6305e+05
3.6339e+05
3.6381e+05
3.6422e+05
3.6462e+05
3.6499e+05
3.6518e+05
3.6537e+05
3.6576e+05
3.6618e+05
3.6655e+05
3.67e+05
3.674e+05
3.6776e+05
3.6822e+05
3.6865e+05
3.6904e+05
3.6947e+05
3.6988e+05
3.7027e+05
3.7073e+05
3.7116e+05
3.7153e+05
3.7194e+05
3.7236e+05
3.7276e+05
3.7319e+05
3.7362e+05
3.7396e+05
3.7407e+05
3.7418e+05
3.7466e+05
3.7511e+05
3.7554e+05
3.7571e+05
3.7588e+05
3.7633e+05
3.7677e+05
3.771e+05
3.7759e+05
3.7802e+05
3.7834e+05
3.788e+05
3.7926e+05
3.796e+05
3.8008e+05
3.8049e+05
3.8083e+05
3.8128e+05
3.8172e+05
3.8209e+05
3.8249e+05
3.829e+05
3.8325e+05
3.8375e+05
3.8417e+05
3.8453e+05
3.8496e+05
3.8539e+05
3.8574e+05
3.8625e+05
3.8666e+05
3.87e+05
3.8711e+05
3.8723e+05
3.8773e+05
3.8818e+05
3.886e+05
3.8878e+05
3.8895e+05
3.8941e+05
3.8986e+05
3.9021e+05
3.9068e+05
3.9107e+05
3.9143e+05
3.9164e+05
3.9185e+05
3.9204e+05
3.9217e+05
3.9254e+05
3.9296e+05
3.9313e+05
3.933e+05
3.9376e+05
3.9421e+05
3.9457e+05
3.9507e+05
3.9518e+05
3.9549e+05
3.9561e+05
3.9582e+05
3.9604e+05
3.9626e+05
3.9647e+05
3.9666e+05
3.9684e+05
3.9723e+05
3.973e+05
3.9765e+05
3.9782e+05
3.9828e+05
3.9848e+05
3.989e+05
3.9934e+05
3.997e+05
4.0006e+05
4.0041e+05
4.0059e+05
4.0076e+05
4.0111e+05
4.015e+05
4.0189e+05
4.0236e+05
4.0308e+05
4.0358e+05
4.0403e+05
4.0448e+05
4.0494e+05
4.0544e+05
4.0563e+05
4.0618e+05
4.0638e+05
4.0691e+05
4.0762e+05
4.0794e+05
4.0829e+05
4.0868e+05
4.0909e+05
4.0956e+05
4.1e+05
4.1042e+05
4.1083e+05
4.1125e+05
4.117e+05
4.1213e+05
4.125e+05
4.127e+05
4.1285e+05
4.1318e+05
4.1362e+05
4.14e+05
4.1423e+05
4.1474e+05
4.1515e+05
4.1556e+05
4.1595e+05
4.1644e+05
4.1685e+05
4.1723e+05
4.1743e+05
4.1759e+05
4.1794e+05
4.1837e+05
4.1875e+05
4.1921e+05
4.194e+05
4.1987e+05
4.2031e+05
4.2049e+05
4.2068e+05
4.2114e+05
4.2155e+05
4.219e+05
4.2238e+05
4.2282e+05
4.2317e+05
4.2363e+05
4.2403e+05
4.2442e+05
4.2454e+05
4.2466e+05
4.2481e+05
4.2518e+05
4.256e+05
4.2601e+05
4.2642e+05
4.2682e+05
4.2732e+05
4.2751e+05
4.2764e+05
4.2798e+05
4.284e+05
4.2876e+05
4.2925e+05
4.2969e+05
4.2987e+05
4.3032e+05
4.3075e+05
4.3113e+05
4.3161e+05
4.3204e+05
4.3237e+05
4.3286e+05
4.333e+05
4.3374e+05
4.3393e+05
4.3438e+05
4.3479e+05
4.3515e+05
4.3565e+05
4.3608e+05
4.3648e+05
4.3683e+05
4.3731e+05
4.3752e+05
4.3766e+05
4.3803e+05
4.3844e+05
4.3887e+05
4.392e+05
4.3946e+05
4.3962e+05
4.4e+05
4.4042e+05
4.4085e+05
4.4126e+05
4.4164e+05
4.4212e+05
4.4231e+05
4.4277e+05
4.4319e+05
4.4355e+05
4.4404e+05
4.4447e+05
4.4484e+05
4.4505e+05
4.4553e+05
4.4597e+05
4.4641e+05
4.4678e+05
4.4701e+05
4.4751e+05
4.4792e+05
4.4837e+05
4.4873e+05
4.4922e+05
4.4963e+05
4.4998e+05
4.5049e+05
4.5092e+05
4.5112e+05
4.5126e+05
4.5161e+05
4.52e+05
4.522e+05
4.5271e+05
4.5315e+05
4.5347e+05
4.5398e+05
4.5441e+05
4.5484e+05
4.5505e+05
4.5556e+05
4.5597e+05
4.5627e+05
4.568e+05
4.5725e+05
4.5766e+05
4.5801e+05
4.5847e+05
4.5867e+05
4.5914e+05
4.5959e+05
4.6e+05
4.6034e+05
4.6078e+05
4.6123e+05
4.6156e+05
4.6207e+05
4.6216e+05
4.6272e+05
4.6313e+05
4.6358e+05
4.6394e+05
4.6441e+05
4.6458e+05
4.6507e+05
4.655e+05
4.6593e+05
4.6611e+05
4.6629e+05
4.6674e+05
4.6715e+05
4.6748e+05
4.6799e+05
4.6841e+05
4.6874e+05
4.692e+05
4.696e+05
4.6998e+05
4.7043e+05
4.7085e+05
4.7116e+05
4.7166e+05
4.7209e+05
4.7247e+05
4.7295e+05
4.7337e+05
4.7371e+05
4.742e+05
4.7463e+05
4.75e+05
4.7544e+05
4.7587e+05
4.7623e+05
4.7672e+05
4.7714e+05
4.775e+05
4.7792e+05
4.7836e+05
4.7873e+05
4.7917e+05
4.796e+05
4.7992e+05
4.804e+05
4.8083e+05
4.8122e+05
4.8169e+05
4.821e+05
4.8246e+05
4.8298e+05
4.834e+05
4.8377e+05
4.842e+05
4.8462e+05
4.8498e+05
4.8549e+05
4.8589e+05
4.8624e+05
4.8669e+05
4.8712e+05
4.875e+05
4.8797e+05
4.8837e+05
4.8871e+05
4.892e+05
4.8966e+05
4.9e+05
4.9046e+05
4.9088e+05
4.9123e+05
4.9171e+05
4.9212e+05
4.925e+05
4.9271e+05
4.9292e+05
4.9338e+05
4.9386e+05
4.9429e+05
4.9471e+05
4.9513e+05
4.9556e+05
4.9602e+05
4.9645e+05
4.9686e+05
4.9726e+05
4.9771e+05
4.9814e+05
4.9858e+05
4.99e+05
4.9941e+05
4.9983e+05
5.0028e+05
5.0072e+05
5.0115e+05
5.0157e+05
5.0201e+05
5.0245e+05
5.0289e+05
5.033e+05
5.0371e+05
5.0414e+05
5.046e+05
5.0502e+05
5.0544e+05
5.0584e+05
5.0626e+05
5.067e+05
5.0714e+05
5.0756e+05
5.0796e+05
5.0838e+05
5.0879e+05
5.0923e+05
5.0965e+05
5.1006e+05
5.1046e+05
5.1092e+05
5.1136e+05
5.1177e+05
5.1217e+05
5.1258e+05
5.13e+05
5.1343e+05
5.1384e+05
5.1424e+05
5.1463e+05
5.1506e+05
5.155e+05
5.1592e+05
5.1633e+05
5.1674e+05
5.1717e+05
5.1761e+05
5.1805e+05
5.1845e+05
5.1886e+05
5.1927e+05
5.1972e+05
5.2011e+05
5.2054e+05
5.2092e+05
5.2133e+05
5.2177e+05
5.2223e+05
5.2242e+05
5.2256e+05
5.2293e+05
5.2336e+05
5.2356e+05
5.2404e+05
5.2447e+05
5.2464e+05
5.2478e+05
5.2513e+05
5.2553e+05
5.2597e+05
5.2641e+05
5.2659e+05
5.271e+05
5.2731e+05
5.2781e+05
5.279e+05
5.2855e+05
5.2874e+05
5.2926e+05
5.2946e+05
5.2996e+05
5.3005e+05
5.307e+05
5.3088e+05
5.3141e+05
5.3161e+05
5.3211e+05
5.3232e+05
5.3286e+05
5.3296e+05
5.3356e+05
5.3373e+05
5.3424e+05
5.3444e+05
5.3498e+05
5.3518e+05
5.3532e+05
5.3569e+05
5.3588e+05
5.3638e+05
5.3647e+05
5.3714e+05
5.3731e+05
5.3784e+05
5.3803e+05
5.3815e+05
5.3854e+05
5.3873e+05
5.3928e+05
5.3939e+05
5.4e+05
5.4018e+05
5.4069e+05
5.409e+05
5.4145e+05
5.4163e+05
5.4187e+05
5.4223e+05
5.424e+05
5.4292e+05
5.4314e+05
5.4369e+05
5.4379e+05
5.444e+05
5.4458e+05
5.4513e+05
5.4532e+05
5.4589e+05
5.461e+05
5.466e+05
5.4669e+05
5.473e+05
5.4749e+05
5.4764e+05
5.4803e+05
5.4823e+05
5.4836e+05
5.4874e+05
5.4883e+05
5.4905e+05
5.4948e+05
5.4969e+05
5.5026e+05
5.5097e+05
5.5114e+05
5.517e+05
5.518e+05
5.5191e+05
5.5244e+05
5.5262e+05
5.5315e+05
5.5356e+05
5.54e+05
5.5436e+05
5.5461e+05
5.5514e+05
5.5584e+05
5.5603e+05
5.5658e+05
5.5728e+05
5.5746e+05
5.576e+05
5.5794e+05
5.5827e+05
5.5864e+05
5.5883e+05
5.5897e+05
5.5932e+05
5.595e+05
5.5963e+05
5.5999e+05
5.6018e+05
5.6071e+05
5.6082e+05
5.6143e+05
5.6161e+05
5.6174e+05
5.6213e+05
5.6231e+05
5.6246e+05
5.6292e+05
5.6338e+05
5.6357e+05
5.6408e+05
5.6426e+05
5.6481e+05
5.6491e+05
5.6557e+05
5.6573e+05
5.6624e+05
5.6635e+05
5.6698e+05
5.6717e+05
5.6771e+05
5.678e+05
5.684e+05
5.6849e+05
5.691e+05
5.6929e+05
5.6983e+05
5.6992e+05
5.7049e+05
5.7059e+05
5.7068e+05
5.7082e+05
5.7102e+05
5.7119e+05
5.7158e+05
5.7168e+05
5.7192e+05
5.7235e+05
5.7254e+05
5.7305e+05
5.7314e+05
5.738e+05
5.7399e+05
5.7449e+05
5.7474e+05
5.748e+05
5.7499e+05
5.7514e+05
5.7535e+05
5.7553e+05
5.757e+05
5.7586e+05
5.7605e+05
5.7634e+05
5.7654e+05
5.767e+05
5.7691e+05
5.7708e+05
5.7728e+05
5.7757e+05
5.7787e+05
5.7808e+05
5.7825e+05
5.7846e+05
5.787e+05
5.7896e+05
5.7914e+05
5.794e+05
5.7964e+05
5.7996e+05
5.8016e+05
5.8037e+05
5.8055e+05
5.8071e+05
5.8094e+05
5.8116e+05
5.8136e+05
5.8152e+05
5.8166e+05
5.8181e+05
5.8197e+05
5.821e+05
5.8225e+05
5.8253e+05
5.8271e+05
5.8312e+05
5.8336e+05
5.8356e+05
5.8374e+05
5.8392e+05
5.8422e+05
5.8446e+05
5.8472e+05
5.8497e+05
5.8521e+05
5.8552e+05
5.857e+05
5.8587e+05
5.863e+05
5.8658e+05
5.8684e+05
5.8708e+05
5.8736e+05
5.8752e+05
5.8765e+05
5.8783e+05
5.8804e+05
5.883e+05
5.8854e+05
5.888e+05
5.8901e+05
5.8928e+05
5.8948e+05
5.8982e+05
5.9e+05
5.9025e+05
5.9052e+05
5.9077e+05
5.91e+05
5.9126e+05
5.9143e+05
5.9162e+05
5.9192e+05
5.9214e+05
5.9237e+05
5.9266e+05
5.9292e+05
5.9324e+05
5.934e+05
5.9368e+05
5.9395e+05
5.9416e+05
5.9442e+05
5.9459e+05
5.9485e+05
5.9509e+05
5.9535e+05
5.9557e+05
5.9585e+05
5.9604e+05
5.9635e+05
5.9656e+05
5.9685e+05
5.9707e+05
5.9733e+05
5.9758e+05
5.9782e+05
5.9802e+05
5.9824e+05
5.9846e+05
5.9876e+05
5.9902e+05
5.9928e+05
5.9944e+05
5.9967e+05
5.9983e+05
6.0012e+05
6.0037e+05
6.0056e+05
6.0087e+05
6.0113e+05
6.0142e+05
6.0171e+05
6.0192e+05
6.0218e+05
6.0237e+05
6.0259e+05
6.0277e+05
6.0292e+05
6.0314e+05
6.034e+05
6.0367e+05
6.0391e+05
6.041e+05
6.0436e+05
6.0453e+05
6.0476e+05
6.05e+05
6.0524e+05
6.0548e+05
6.0572e+05
6.0598e+05
6.062e+05
6.0643e+05
6.0664e+05
6.0687e+05
6.0702e+05
6.072e+05
6.0742e+05
6.0756e+05
6.078e+05
6.0807e+05
6.0831e+05
6.0855e+05
6.0887e+05
6.0909e+05
6.0934e+05
6.0956e+05
6.0983e+05
6.1014e+05
6.104e+05
6.1057e+05
6.1081e+05
6.1103e+05
6.1132e+05
6.116e+05
6.1183e+05
6.1214e+05
6.124e+05
6.1272e+05
6.1298e+05
6.1319e+05
6.1339e+05
6.1358e+05
6.1379e+05
6.1411e+05
6.1428e+05
6.1452e+05
6.1474e+05
6.1494e+05
6.1512e+05
6.1526e+05
6.1552e+05
6.158e+05
6.1598e+05
6.1622e+05
6.1647e+05
6.1673e+05
6.1697e+05
6.1714e+05
6.1744e+05
6.1766e+05
6.1795e+05
6.1815e+05
6.1831e+05
6.1858e+05
6.1882e+05
6.1902e+05
6.1922e+05
6.1944e+05
6.1968e+05
6.1986e+05
6.2005e+05
6.2023e+05
6.2046e+05
6.2074e+05
6.2097e+05
6.2124e+05
6.214e+05
6.2163e+05
6.2188e+05
6.2214e+05
6.2241e+05
6.2263e+05
6.2285e+05
6.2304e+05
6.2329e+05
6.2346e+05
6.2368e+05
6.2391e+05
6.2415e+05
6.2435e+05
6.2458e+05
6.2483e+05
6.2513e+05
6.2547e+05
6.2572e+05
6.2593e+05
6.2618e+05
6.2642e+05
6.2659e+05
6.2683e+05
6.2702e+05
6.272e+05
6.2746e+05
6.2771e+05
6.2788e+05
6.2831e+05
6.2853e+05
6.287e+05
6.2891e+05
6.2913e+05
6.2932e+05
6.2962e+05
6.298e+05
6.3003e+05
6.3029e+05
6.3046e+05
6.3073e+05
6.3096e+05
6.3122e+05
6.3139e+05
6.3156e+05
6.3182e+05
6.3208e+05
6.3236e+05
6.3262e+05
6.3278e+05
6.3301e+05
6.3329e+05
6.335e+05
6.3374e+05
6.3402e+05
6.3439e+05
6.3467e+05
6.3492e+05
6.3521e+05
6.3549e+05
6.3567e+05
6.3584e+05
6.361e+05
6.3635e+05
6.3665e+05
6.3691e+05
6.3728e+05
6.3752e+05
6.377e+05
6.3788e+05
6.381e+05
6.383e+05
6.3853e+05
6.3871e+05
6.3893e+05
6.3914e+05
6.3937e+05
6.3963e+05
6.3985e+05
6.4e+05
6.4026e+05
6.4052e+05
6.4079e+05
6.4102e+05
6.4121e+05
6.4154e+05
6.4182e+05
6.4204e+05
6.4231e+05
6.425e+05
6.4274e+05
6.4297e+05
6.4324e+05
6.4341e+05
6.446e+05
6.4518e+05
6.458e+05
6.4605e+05
6.4626e+05
6.4652e+05
6.4669e+05
6.4725e+05
6.4732e+05
6.4797e+05
6.4842e+05
6.486e+05
6.491e+05
6.4918e+05
6.498e+05
