# Supplementary material for: Novel Method to Efficiently Create an mHealth App: Implementation of a Real-Time Electrocardiogram R Peak Detector
Source: JMIR Mhealth Uhealth. 2018 May 22;6(5):e118. doi: 10.2196/mhealth.8429 (PMC5989064; doi:10.2196/mhealth.8429)
Supplement: Multimedia Appendix 2 [file mhealth_v6i5e118_app2.zip › Submission_code/Cleaned database/mitdb/201_ann_qrs_cleaned.txt]

160
416
687
906
1190
1423
1622
1966
2237
2496
2722
2956
3198
3471
3799
4110
4354
4592
4848
4990
5221
5478
5689
5920
6103
6392
6637
6837
7070
7324
7615
7820
8072
8304
8515
8668
8923
9117
9350
9643
10009
10268
10522
10772
11044
11301
11475
11801
12008
12253
12455
12691
12929
13223
13551
13801
14022
14350
14616
14867
15015
15242
15471
15693
15896
16152
16408
16570
16814
17043
17272
17426
17554
17776
17959
18262
18429
18682
18925
19076
19301
19592
19826
20051
20272
20585
20908
21168
21407
21562
21745
21964
22297
22598
22755
22915
23154
23503
23659
23873
24192
24397
24642
24872
25119
25361
25624
25858
26139
26363
26611
26804
27043
27258
27444
27599
27879
28129
28378
28618
28916
29154
29444
29713
29940
30172
30315
30578
30781
31023
31306
31721
32031
32258
32430
32629
32862
33178
33363
33649
33895
34203
34352
34625
34872
35020
35222
35376
35623
35922
36256
36490
36685
37034
37200
37341
37585
37825
38075
38319
38584
38866
39163
39451
39784
40081
40306
40608
40812
41041
41261
41523
41696
41926
42169
42416
42565
42701
43023
43243
43474
43617
43935
44334
44650
44921
45202
45409
45595
45771
45987
46199
46461
46753
47003
47285
47501
47750
47954
48198
48417
48666
48919
49138
49377
49560
49706
50082
50333
50641
50930
51251
51502
51686
51914
52142
52406
52667
52912
53238
53452
53621
53847
54086
54410
54659
54886
55112
55262
55520
55681
56046
56247
56448
56691
56953
57164
57322
57733
58035
58262
58448
58579
58810
59084
59333
59594
59849
60080
60339
60588
60897
61146
61396
61629
61859
62074
62315
62466
62703
62923
63167
63347
63617
63830
64085
64309
64522
64690
64928
65121
65336
65635
65950
66198
66635
66809
67040
67253
67524
67773
68009
68299
68572
68947
69178
69478
69655
69889
70172
70393
70537
70671
71069
71280
71480
71817
72052
72204
72485
72729
72968
73254
73527
73723
74050
74480
74703
74976
75203
75428
75712
75942
76077
76219
76438
76740
76970
77328
77517
77734
77949
78100
78340
78494
78717
78953
79187
79430
79662
79880
80248
80555
80842
81117
81391
81679
81929
82167
82418
82737
83036
83309
83617
83848
84155
84453
84723
84928
85119
85326
85579
85841
86004
86220
86390
86615
86866
87111
87359
87544
87767
87993
88206
88362
88588
88728
89009
89273
89498
89773
90051
90338
90611
90842
91047
91284
91520
91755
92022
92394
92592
92826
93050
93240
93377
93606
93960
94151
94393
94646
94875
95113
95249
95601
95836
96166
96469
96745
96905
97121
97352
97568
97806
98214
98519
98725
99014
99342
99613
99898
100140
100420
100740
101070
101320
101520
101760
102050
102310
102520
102670
102910
103190
103440
103660
103880
104110
104340
104600
104960
105270
105490
105830
106050
106180
106430
106640
106950
107300
107640
107980
108170
108440
108690
108940
109180
109460
109610
109830
110140
110320
110560
110780
111100
111380
111630
111890
112120
112440
112680
113110
113370
113520
113780
114080
114390
114690
114900
115120
115400
115580
115850
116060
116300
116530
116700
116890
117150
117310
117480
117900
118140
118300
118540
118730
118970
119280
119530
119880
120430
120670
120920
121140
121440
121700
121930
122200
122430
122640
122850
123240
123550
123800
124040
124260
124500
124740
124880
125150
125420
125780
126010
126210
126470
126770
126970
127240
127460
127670
127960
128180
128410
128550
128790
129060
129250
129520
129760
130090
130410
130580
130830
130990
131220
131530
131790
132010
132240
132560
132820
133160
133430
133790
134060
134360
134610
134840
135090
135360
135610
135870
136090
137430
138170
138700
139290
139690
140260
140740
140910
141440
141960
142440
142890
143130
143380
143820
144320
144750
145120
145580
146020
146450
146860
147280
147690
148130
148600
149030
149470
149920
150410
150900
151350
151790
152230
152700
153150
153570
153920
154250
154410
154960
155190
155640
156290
156750
157170
157450
157880
158080
158560
159280
159950
160610
161290
161720
161910
162370
162810
163300
163790
164240
164700
165160
165510
165880
166320
166980
167430
167880
168320
168510
168990
169430
169790
170150
170580
171040
171500
171880
172060
172460
172770
173010
173190
173370
173540
173700
173880
174140
174560
174740
174980
175170
175360
175550
175770
176070
176260
176520
176800
177060
177210
177430
177610
177870
178140
178300
178500
178800
179020
179180
179440
179620
179870
180060
180280
180450
180620
180760
180960
181180
181440
181580
181930
182160
182590
182930
183240
183390
183690
183890
184030
184280
184430
184600
184760
185330
186040
186380
187100
187320
187980
188180
188580
189060
189390
189600
190000
190670
191370
192070
192720
193400
194090
194740
195420
196140
196800
197210
197540
197820
198360
199040
199460
199760
200330
200760
201060
201580
202010
202370
202850
203260
203610
204090
204540
204890
205370
205780
206140
206640
207090
207430
207900
208320
208520
209040
209470
209800
210150
210580
210930
211230
211770
212200
212660
212990
213280
213800
214230
214660
214990
215290
215820
216240
216670
217010
217310
217870
218320
218750
219080
219660
220100
220400
220920
221340
221710
222190
222610
222930
223450
223920
224370
224800
225250
225700
226170
226620
227030
227450
227900
228330
228660
229170
229370
229820
230260
230710
231050
231550
231990
232310
232860
233280
233620
234100
234550
234910
235390
235810
236150
236400
236950
237390
237800
238140
238660
239120
239450
239950
240350
240720
241190
241640
241960
242450
242880
243250
243730
244160
244480
244990
245440
245800
246260
246670
247010
247500
247940
248280
248720
249130
249470
249950
250390
250700
251220
251650
251990
252520
252930
253240
253760
254180
254550
255020
255440
255760
256340
256770
257080
257580
258020
258360
258840
259260
259570
260030
260480
260810
261290
261710
262020
262540
262980
263300
263800
264210
265070
265500
265810
266270
266470
266920
267360
267700
268140
268330
268800
269240
269670
270000
270500
270920
271240
271760
272390
272800
273220
273570
274050
274690
275110
275570
275890
276440
276870
277550
278000
278440
278730
279250
279690
279890
280380
280810
281240
281500
281930
282390
282690
282880
283250
283680
283890
284380
284820
285250
285560
286100
286560
287000
287290
287840
288260
288690
289060
289540
289950
290380
290750
291020
291530
291950
292380
292720
293240
293660
293980
294470
294900
295240
295730
296160
296460
296960
297410
297740
298240
298660
298980
299530
299970
300290
300780
301210
301560
302040
302450
302780
303230
303670
304020
304480
304890
305230
305740
306170
306520
306990
307410
307740
308260
308680
309000
309460
309890
310230
310720
311130
311450
311920
312360
312700
313190
313610
313920
314420
314850
315190
315630
316050
316360
316880
317300
317610
318120
318550
318870
319420
319820
320120
320630
321060
321390
321880
322290
322600
323110
323550
323870
324360
324780
325110
325610
326050
326330
326810
327240
327580
328050
328470
328730
329270
329720
330160
330440
330970
331400
331840
332160
332700
333100
333500
333830
334360
334770
335160
335490
335990
336430
336850
337160
337670
338120
338580
338860
339050
339410
339840
340280
340590
341150
341550
341960
342290
342810
343230
343650
343960
344470
344910
345350
345650
346160
346590
347020
347360
347850
348270
348680
349040
349560
349990
350390
350740
351240
351680
352020
352460
352650
353130
353570
353910
354410
354830
355140
355660
356080
356440
356840
357270
357620
358100
358740
359140
359500
359960
360400
360710
361180
361610
361980
362160
362660
363050
363390
363810
364220
364620
364990
365370
365760
366180
366550
367000
367400
367760
368220
368650
369040
369470
369880
370270
370730
371160
371530
371940
372360
372760
373190
373620
373960
374180
374660
375110
375540
375880
376330
376770
377100
377590
378020
378340
378800
379260
379600
380080
380490
380830
381280
381720
382090
382490
382900
383250
383750
384170
384530
384960
385390
385740
386250
386660
387000
387230
387730
388180
388600
388950
389410
389860
390210
390680
391070
391430
391850
392170
392540
392960
393300
393760
394210
394570
395070
395490
395820
396660
396840
397300
397650
397820
398280
398900
399340
399700
400060
400410
400590
400760
401110
401500
401890
402360
403080
403580
404030
404480
404940
405440
405630
406180
406380
406910
407620
407940
408290
408680
409090
409560
410000
410420
410830
411250
411700
412130
412500
412700
412850
413180
413620
414000
414230
414740
415150
415560
415950
416440
416850
417230
417430
417590
417940
418370
418750
419210
419400
419870
420310
420680
421140
421550
421900
422380
422820
423170
423630
424030
424420
424660
424810
425180
425600
426010
426420
426820
427320
427510
427640
427980
428400
428760
429250
429690
430320
430750
431130
431610
432040
432370
432860
433300
433740
433930
434380
434790
435150
435650
436080
436480
436830
437310
437520
438030
438440
438870
439200
439460
439620
440000
440420
440850
441260
441640
442120
442770
443190
443550
444040
444470
444840
445050
445530
445970
446410
446780
447010
447510
447920
448370
448730
449220
449630
449980
450490
450920
451260
451610
452000
452200
452710
453150
453470
453980
454410
454840
455050
455560
455970
456270
456800
457250
457660
458010
458470
458670
459140
459590
460000
460340
460780
461230
461560
462070
462720
463130
463580
463940
464410
464580
465070
465500
465930
466290
466740
467150
467480
467990
468410
468740
469200
469600
469980
470430
470850
471160
471660
472090
472470
472950
473370
473710
474200
474630
475000
475440
475870
476230
476720
477140
477500
477920
478360
478730
479170
479600
479920
480400
480830
481220
481690
482100
482460
482980
483400
483770
484200
484620
484980
485490
485890
486240
486690
487120
487500
487970
488370
488710
489200
489660
490000
490460
490880
491230
491710
492120
492500
492920
493380
493860
494290
494710
495130
495560
496020
496450
496860
497260
497710
498140
498580
499000
499410
499830
500280
500720
501150
501570
502010
502450
502890
503300
503710
504140
504600
505020
505440
505840
506260
506700
507140
507560
507960
508380
508790
509230
509650
510060
510460
510920
511360
511770
512170
512580
513000
513430
513840
514240
514630
515060
515500
515920
516330
516740
517170
517610
518050
518450
518860
519270
519720
520110
520540
520920
521330
521770
522230
522420
522560
522930
523360
523560
524040
524470
524780
525130
525530
525970
526410
526590
527100
527310
527810
528550
528740
529260
529460
529960
530700
530880
531410
531610
532110
532320
532860
533560
533730
534240
534440
534980
535180
535320
535690
535880
536380
537140
537310
537840
538030
538150
538540
538730
539280
540000
540180
540690
540900
541450
541630
541870
542230
542400
542920
543140
543690
544400
544580
545130
545320
545890
546100
546600
547300
547490
547640
548030
548230
548740
549050
549480
549690
550260
550970
551140
551700
552440
552620
553150
553560
554000
554360
554610
555140
555840
556030
556580
557280
557460
557600
557940
558270
558640
558830
558970
559320
559500
559630
559990
560180
560710
561430
561610
561740
562130
562310
562920
563380
563570
564080
564260
564810
565570
565730
566240
566980
567170
567710
568400
569100
569290
569830
570490
570680
570820
571020
571580
571920
572350
572540
573050
573800
573990
574490
574800
574990
575140
575350
575530
575700
575860
576050
576340
576540
576700
576910
577080
577280
577570
577870
578080
578250
578460
578700
578960
579140
579400
579640
579960
580160
580370
580550
580710
580940
581160
581360
581520
581660
581810
581970
582100
582250
582530
582710
583120
583360
583560
583740
583920
584220
584460
584720
584970
585210
585520
585700
585870
586300
586580
586840
587080
587360
587520
587650
587830
588040
588300
588540
588800
589010
589280
589480
589820
590000
590250
590520
590770
591000
591260
591430
591620
591920
592140
592370
592660
592920
593240
593400
593680
593950
594160
594420
594590
594850
595090
595350
595570
595850
596040
596350
596560
596850
597070
597330
597580
597820
598020
598240
598460
598760
599020
599280
599440
599670
599830
600120
600370
600560
600870
601130
601420
601710
601920
602180
602370
602590
602770
602920
603140
603400
603670
603910
604100
604360
604530
604760
605000
605240
605480
605720
605980
606200
606430
606640
606870
607020
607200
607420
607560
607800
608070
608310
608550
608870
609090
609340
609560
609830
610140
610400
610570
610810
611030
611320
611600
611830
612140
612400
612720
612980
613190
613390
613580
613790
614110
614280
614520
614740
614940
615120
615260
615520
615800
615980
616220
616470
616730
616970
617140
617440
617660
617950
618150
618310
618580
618820
619020
619220
619440
619680
619860
620050
620230
620460
620740
620970
621240
621400
621630
621880
622140
622410
622630
622850
623040
623290
623460
623680
623910
624150
624350
624580
624830
625130
625470
625720
625930
626180
626420
626590
626830
627020
627200
627460
627710
627880
628310
628530
628700
628910
629130
629320
629620
629800
630030
630290
630460
630730
630960
631220
631390
631560
631820
632080
632360
632620
632780
633010
633290
633500
633740
634020
634390
634670
634920
635210
635490
635670
635840
636100
636350
636650
636910
637280
637520
637700
637880
638100
638300
638530
638710
638930
639140
639370
639630
639850
640000
640260
640520
640790
641020
641210
641540
641820
642040
642310
642500
642740
642970
643240
644600
645180
645800
646050
646520
647250
647970
648420
