# Supplementary material for: Novel Method to Efficiently Create an mHealth App: Implementation of a Real-Time Electrocardiogram R Peak Detector
Source: JMIR Mhealth Uhealth. 2018 May 22;6(5):e118. doi: 10.2196/mhealth.8429 (PMC5989064; doi:10.2196/mhealth.8429)
Supplement: Multimedia Appendix 2 [file mhealth_v6i5e118_app2.zip › Submission_code/Cleaned database/mitdb/202m.hea]

202m 2 360 650000
202m.mat 16+24 200/mV 11 1024 1024 -29350 0 MLII
202m.mat 16+24 200/mV 11 1024 1049 -32096 0 V1
# 68 M 1960 2851 x1
# Digoxin, Hydrochlorthiazide, Inderal, KCl
# The PVCs are uniform and late-cycle.  This record was taken from the same
# analog tape as record 201.
#Creator: wfdb2mat
#Source: record mitdb/202
