# Supplementary material for: Novel Method to Efficiently Create an mHealth App: Implementation of a Real-Time Electrocardiogram R Peak Detector
Source: JMIR Mhealth Uhealth. 2018 May 22;6(5):e118. doi: 10.2196/mhealth.8429 (PMC5989064; doi:10.2196/mhealth.8429)
Supplement: Multimedia Appendix 2 [file mhealth_v6i5e118_app2.zip › Submission_code/Cleaned database/mitdb/202_ann_qrs.txt]

184
349
743
1156
1577
1981
2366
2758
3168
3590
4007
4401
4800
5201
5614
6016
6407
6799
7192
7608
8042
8462
8858
9261
9678
10110
10347
10901
11291
11682
12089
12497
12887
13280
13676
14096
14525
14950
15354
15757
16177
16610
17024
17410
17793
18195
18613
19007
19401
19790
20192
20611
21036
21461
21860
22257
22682
23110
23530
23930
24331
24757
25182
25592
25985
26375
26779
27201
27618
28031
28425
28824
29246
29677
30092
30490
30887
31327
31754
32150
32534
32918
33308
33710
34107
34504
34890
35279
35692
36113
36525
36910
37293
37702
38117
38524
38925
39317
39730
40156
40573
40979
41370
41759
42168
42582
42995
43387
43779
44190
44618
45031
45426
45820
46229
46660
47080
47490
47891
48295
48710
49134
49542
49937
50328
50735
51166
51579
51969
52361
52772
53209
53636
54043
54456
54875
55303
55726
56125
56518
56909
57319
57743
58147
58535
58933
59355
59789
60207
60598
60998
61406
61827
62244
62646
63046
63453
63873
64299
64704
65088
65472
65879
66308
66715
67103
67500
67925
68355
68772
69171
69569
69981
70401
70820
71229
71616
72014
72432
72862
73276
73670
74071
74509
74944
75366
75769
76178
76606
77026
77446
77835
78219
78618
79043
79464
79865
80248
80645
81065
81480
81884
82109
82654
83065
83480
83889
84286
84676
85082
85507
85932
86338
86731
87124
87555
87977
88211
88751
89132
89539
89936
90333
90729
91116
91517
91941
92365
92778
93171
93556
93970
94399
94809
95205
95594
95826
96400
96802
97181
97559
97947
98354
98762
99169
99568
99959
1.0037e+05
1.008e+05
1.0122e+05
1.0161e+05
1.0201e+05
1.0242e+05
1.0286e+05
1.0328e+05
1.0368e+05
1.0408e+05
1.0449e+05
1.0491e+05
1.0533e+05
1.0574e+05
1.0614e+05
1.0653e+05
1.0695e+05
1.0738e+05
1.078e+05
1.082e+05
1.0859e+05
1.09e+05
1.0942e+05
1.0983e+05
1.1021e+05
1.1059e+05
1.11e+05
1.1142e+05
1.1183e+05
1.1224e+05
1.1264e+05
1.1305e+05
1.1348e+05
1.1391e+05
1.1433e+05
1.1473e+05
1.1514e+05
1.1556e+05
1.1599e+05
1.1641e+05
1.168e+05
1.172e+05
1.1764e+05
1.1806e+05
1.1849e+05
1.189e+05
1.1931e+05
1.1973e+05
1.2016e+05
1.2042e+05
1.2101e+05
1.2141e+05
1.2182e+05
1.2225e+05
1.2268e+05
1.2309e+05
1.2348e+05
1.239e+05
1.2433e+05
1.2475e+05
1.2516e+05
1.2555e+05
1.2595e+05
1.2637e+05
1.2678e+05
1.272e+05
1.276e+05
1.2799e+05
1.2841e+05
1.2884e+05
1.2926e+05
1.2965e+05
1.3004e+05
1.3044e+05
1.3086e+05
1.3127e+05
1.3167e+05
1.3206e+05
1.3247e+05
1.329e+05
1.3333e+05
1.3375e+05
1.3415e+05
1.3455e+05
1.3498e+05
1.354e+05
1.3582e+05
1.3621e+05
1.3659e+05
1.37e+05
1.3741e+05
1.3781e+05
1.382e+05
1.3858e+05
1.3898e+05
1.3942e+05
1.3985e+05
1.4028e+05
1.4069e+05
1.411e+05
1.4152e+05
1.4194e+05
1.4236e+05
1.4276e+05
1.4315e+05
1.4356e+05
1.4399e+05
1.444e+05
1.448e+05
1.4507e+05
1.4549e+05
1.4594e+05
1.4638e+05
1.4681e+05
1.4724e+05
1.4766e+05
1.481e+05
1.4853e+05
1.4895e+05
1.4934e+05
1.497e+05
1.5008e+05
1.5048e+05
1.5089e+05
1.5128e+05
1.5168e+05
1.5209e+05
1.5253e+05
1.5295e+05
1.5335e+05
1.5375e+05
1.5416e+05
1.5458e+05
1.5501e+05
1.5542e+05
1.5564e+05
1.562e+05
1.5661e+05
1.5702e+05
1.5742e+05
1.5781e+05
1.5819e+05
1.5859e+05
1.5901e+05
1.5943e+05
1.5983e+05
1.6022e+05
1.6064e+05
1.6106e+05
1.6148e+05
1.6188e+05
1.6228e+05
1.6268e+05
1.6309e+05
1.6352e+05
1.6393e+05
1.6432e+05
1.6471e+05
1.6512e+05
1.6555e+05
1.6598e+05
1.6638e+05
1.6678e+05
1.672e+05
1.6763e+05
1.6805e+05
1.6844e+05
1.6883e+05
1.6922e+05
1.6963e+05
1.7004e+05
1.7029e+05
1.7082e+05
1.7119e+05
1.7157e+05
1.7196e+05
1.7235e+05
1.7272e+05
1.7309e+05
1.7347e+05
1.7388e+05
1.7428e+05
1.7468e+05
1.7506e+05
1.7545e+05
1.7585e+05
1.7626e+05
1.7667e+05
1.7708e+05
1.7746e+05
1.7786e+05
1.7828e+05
1.7871e+05
1.7912e+05
1.7952e+05
1.7991e+05
1.8033e+05
1.8075e+05
1.8115e+05
1.8154e+05
1.8193e+05
1.8234e+05
1.8275e+05
1.8316e+05
1.8357e+05
1.8396e+05
1.8436e+05
1.8478e+05
1.852e+05
1.8562e+05
1.8601e+05
1.8641e+05
1.8684e+05
1.8726e+05
1.8767e+05
1.8807e+05
1.8846e+05
1.8886e+05
1.8927e+05
1.8968e+05
1.9008e+05
1.9046e+05
1.9085e+05
1.9126e+05
1.9168e+05
1.921e+05
1.9249e+05
1.9288e+05
1.9328e+05
1.937e+05
1.9411e+05
1.9449e+05
1.9487e+05
1.9527e+05
1.9569e+05
1.9611e+05
1.9651e+05
1.9691e+05
1.973e+05
1.9771e+05
1.9813e+05
1.9853e+05
1.9893e+05
1.9931e+05
1.997e+05
2.0011e+05
2.005e+05
2.0086e+05
2.0122e+05
2.0158e+05
2.0196e+05
2.0235e+05
2.0272e+05
2.0307e+05
2.0343e+05
2.038e+05
2.0421e+05
2.0463e+05
2.0503e+05
2.0542e+05
2.0582e+05
2.0622e+05
2.0664e+05
2.0706e+05
2.0745e+05
2.0784e+05
2.0823e+05
2.0863e+05
2.0901e+05
2.0938e+05
2.0974e+05
2.1011e+05
2.1049e+05
2.1086e+05
2.1122e+05
2.1157e+05
2.1191e+05
2.1224e+05
2.1258e+05
2.1293e+05
2.1328e+05
2.1362e+05
2.1394e+05
2.1426e+05
2.1459e+05
2.1494e+05
2.153e+05
2.1564e+05
2.1597e+05
2.163e+05
2.1663e+05
2.1698e+05
2.1732e+05
2.1765e+05
2.1797e+05
2.183e+05
2.1854e+05
2.1893e+05
2.1927e+05
2.1961e+05
2.1995e+05
2.2027e+05
2.2058e+05
2.2089e+05
2.2122e+05
2.2156e+05
2.2191e+05
2.2224e+05
2.2246e+05
2.2287e+05
2.2321e+05
2.2355e+05
2.2389e+05
2.2423e+05
2.2447e+05
2.2488e+05
2.2522e+05
2.2556e+05
2.2591e+05
2.2626e+05
2.2651e+05
2.2693e+05
2.2726e+05
2.2758e+05
2.2793e+05
2.2828e+05
2.2854e+05
2.2896e+05
2.2927e+05
2.296e+05
2.2994e+05
2.3029e+05
2.3062e+05
2.3095e+05
2.3126e+05
2.3158e+05
2.319e+05
2.3224e+05
2.3248e+05
2.3291e+05
2.3324e+05
2.3356e+05
2.3386e+05
2.3419e+05
2.3453e+05
2.3487e+05
2.3521e+05
2.3553e+05
2.3586e+05
2.3618e+05
2.3653e+05
2.3688e+05
2.3722e+05
2.3755e+05
2.3787e+05
2.3819e+05
2.3843e+05
2.3887e+05
2.3921e+05
2.3954e+05
2.3987e+05
2.4018e+05
2.4049e+05
2.4082e+05
2.4086e+05
2.4115e+05
2.4147e+05
2.4179e+05
2.421e+05
2.424e+05
2.4272e+05
2.4306e+05
2.434e+05
2.4373e+05
2.4404e+05
2.4426e+05
2.4466e+05
2.4499e+05
2.4533e+05
2.4566e+05
2.4598e+05
2.463e+05
2.4662e+05
2.4694e+05
2.4727e+05
2.4762e+05
2.4796e+05
2.483e+05
2.4863e+05
2.4895e+05
2.493e+05
2.4966e+05
2.5004e+05
2.5038e+05
2.5072e+05
2.5106e+05
2.5143e+05
2.5181e+05
2.5219e+05
2.5255e+05
2.5292e+05
2.5328e+05
2.5366e+05
2.5404e+05
2.5443e+05
2.548e+05
2.5518e+05
2.5554e+05
2.5593e+05
2.5633e+05
2.5672e+05
2.571e+05
2.5746e+05
2.5785e+05
2.5825e+05
2.5866e+05
2.5904e+05
2.5942e+05
2.5979e+05
2.6019e+05
2.6059e+05
2.6098e+05
2.6137e+05
2.6175e+05
2.6213e+05
2.6252e+05
2.6293e+05
2.6332e+05
2.6369e+05
2.6405e+05
2.6444e+05
2.6484e+05
2.6502e+05
2.6516e+05
2.6537e+05
2.6583e+05
2.662e+05
2.6658e+05
2.6696e+05
2.6733e+05
2.6771e+05
2.6788e+05
2.6832e+05
2.6869e+05
2.6887e+05
2.6933e+05
2.6971e+05
2.6988e+05
2.7031e+05
2.7067e+05
2.7104e+05
2.7129e+05
2.718e+05
2.7217e+05
2.7253e+05
2.7292e+05
2.731e+05
2.7357e+05
2.7397e+05
2.7414e+05
2.7459e+05
2.7498e+05
2.7515e+05
2.7544e+05
2.7602e+05
2.764e+05
2.7678e+05
2.7695e+05
2.7741e+05
2.7782e+05
2.7823e+05
2.7841e+05
2.7886e+05
2.7925e+05
2.7965e+05
2.8006e+05
2.8046e+05
2.8064e+05
2.811e+05
2.8148e+05
2.8189e+05
2.8207e+05
2.8255e+05
2.8294e+05
2.8312e+05
2.8356e+05
2.8396e+05
2.8436e+05
2.8476e+05
2.8513e+05
2.855e+05
2.8587e+05
2.8628e+05
2.8669e+05
2.8708e+05
2.8745e+05
2.8784e+05
2.8824e+05
2.8864e+05
2.8882e+05
2.893e+05
2.8969e+05
2.9008e+05
2.9026e+05
2.9074e+05
2.9114e+05
2.9154e+05
2.9191e+05
2.9228e+05
2.9269e+05
2.9309e+05
2.9348e+05
2.9377e+05
2.9385e+05
2.9422e+05
2.9461e+05
2.9502e+05
2.9542e+05
2.9581e+05
2.9618e+05
2.9656e+05
2.9695e+05
2.9735e+05
2.9775e+05
2.9813e+05
2.985e+05
2.9888e+05
2.9928e+05
2.9969e+05
3.0007e+05
3.0044e+05
3.0081e+05
3.012e+05
3.0162e+05
3.0201e+05
3.024e+05
3.0257e+05
3.0302e+05
3.0342e+05
3.0381e+05
3.0421e+05
3.0459e+05
3.0496e+05
3.0534e+05
3.0574e+05
3.0615e+05
3.0655e+05
3.0692e+05
3.073e+05
3.0769e+05
3.0809e+05
3.0848e+05
3.0885e+05
3.0923e+05
3.0961e+05
3.1001e+05
3.1042e+05
3.1082e+05
3.112e+05
3.1158e+05
3.1197e+05
3.1238e+05
3.1279e+05
3.1318e+05
3.1356e+05
3.1396e+05
3.1437e+05
3.1478e+05
3.1518e+05
3.1556e+05
3.1595e+05
3.1635e+05
3.1676e+05
3.1716e+05
3.1755e+05
3.1792e+05
3.1831e+05
3.1871e+05
3.1912e+05
3.1951e+05
3.1989e+05
3.2027e+05
3.2066e+05
3.2108e+05
3.2148e+05
3.2186e+05
3.2224e+05
3.2263e+05
3.2303e+05
3.2344e+05
3.2385e+05
3.2423e+05
3.2462e+05
3.2501e+05
3.2544e+05
3.2584e+05
3.2624e+05
3.2661e+05
3.2701e+05
3.2742e+05
3.2784e+05
3.2824e+05
3.2862e+05
3.2902e+05
3.2943e+05
3.2984e+05
3.3025e+05
3.3063e+05
3.3102e+05
3.3142e+05
3.3182e+05
3.3223e+05
3.3262e+05
3.3299e+05
3.3337e+05
3.3376e+05
3.3417e+05
3.3456e+05
3.3494e+05
3.3532e+05
3.3572e+05
3.3613e+05
3.3653e+05
3.3692e+05
3.3729e+05
3.3768e+05
3.3808e+05
3.3848e+05
3.3888e+05
3.3926e+05
3.3964e+05
3.4003e+05
3.4044e+05
3.4085e+05
3.4124e+05
3.4162e+05
3.4201e+05
3.4244e+05
3.4286e+05
3.4325e+05
3.4363e+05
3.4402e+05
3.4443e+05
3.4484e+05
3.4525e+05
3.4565e+05
3.4603e+05
3.4643e+05
3.4683e+05
3.4724e+05
3.4764e+05
3.4802e+05
3.4841e+05
3.4883e+05
3.4923e+05
3.4963e+05
3.5e+05
3.5037e+05
3.5076e+05
3.5115e+05
3.5153e+05
3.5191e+05
3.5228e+05
3.5265e+05
3.5302e+05
3.5342e+05
3.5382e+05
3.5421e+05
3.5458e+05
3.5495e+05
3.5536e+05
3.5576e+05
3.5615e+05
3.5652e+05
3.5689e+05
3.5726e+05
3.5765e+05
3.5803e+05
3.5839e+05
3.5876e+05
3.5912e+05
3.5949e+05
3.599e+05
3.6029e+05
3.6068e+05
3.6106e+05
3.6144e+05
3.6187e+05
3.6228e+05
3.6267e+05
3.6307e+05
3.6346e+05
3.6388e+05
3.643e+05
3.6471e+05
3.6511e+05
3.6551e+05
3.6591e+05
3.6633e+05
3.6675e+05
3.6716e+05
3.6754e+05
3.6794e+05
3.6836e+05
3.6878e+05
3.6919e+05
3.6958e+05
3.6997e+05
3.7039e+05
3.708e+05
3.7122e+05
3.7162e+05
3.7202e+05
3.7242e+05
3.7284e+05
3.7326e+05
3.7367e+05
3.7407e+05
3.7447e+05
3.7489e+05
3.7532e+05
3.7574e+05
3.7613e+05
3.7653e+05
3.7696e+05
3.774e+05
3.7782e+05
3.7822e+05
3.7864e+05
3.7906e+05
3.7949e+05
3.7991e+05
3.8032e+05
3.8073e+05
3.8114e+05
3.8158e+05
3.82e+05
3.8241e+05
3.8281e+05
3.8322e+05
3.8366e+05
3.841e+05
3.845e+05
3.8491e+05
3.8534e+05
3.8578e+05
3.8622e+05
3.8663e+05
3.8704e+05
3.8746e+05
3.879e+05
3.8834e+05
3.8876e+05
3.8915e+05
3.8956e+05
3.8998e+05
3.9042e+05
3.9083e+05
3.9122e+05
3.9162e+05
3.9206e+05
3.9249e+05
3.9292e+05
3.9332e+05
3.9373e+05
3.9415e+05
3.9458e+05
3.9502e+05
3.9542e+05
3.9583e+05
3.9625e+05
3.9667e+05
3.9711e+05
3.9752e+05
3.9792e+05
3.9835e+05
3.988e+05
3.9922e+05
3.9963e+05
4.0003e+05
4.0045e+05
4.0089e+05
4.0132e+05
4.0174e+05
4.0214e+05
4.0255e+05
4.0298e+05
4.0342e+05
4.0384e+05
4.0424e+05
4.0442e+05
4.0494e+05
4.0514e+05
4.0529e+05
4.0566e+05
4.0585e+05
4.0633e+05
4.0652e+05
4.0702e+05
4.0722e+05
4.0773e+05
4.0793e+05
4.0807e+05
4.0842e+05
4.086e+05
4.0909e+05
4.0929e+05
4.0944e+05
4.0982e+05
4.1001e+05
4.1016e+05
4.1052e+05
4.107e+05
4.1119e+05
4.1134e+05
4.1139e+05
4.1154e+05
4.1171e+05
4.1188e+05
4.1209e+05
4.1232e+05
4.1252e+05
4.127e+05
4.1288e+05
4.1304e+05
4.1326e+05
4.1347e+05
4.1366e+05
4.1381e+05
4.1408e+05
4.1432e+05
4.1452e+05
4.1471e+05
4.1488e+05
4.1508e+05
4.1525e+05
4.1541e+05
4.1563e+05
4.1584e+05
4.1606e+05
4.1626e+05
4.1646e+05
4.1669e+05
4.1682e+05
4.1716e+05
4.1758e+05
4.1776e+05
4.1792e+05
4.1835e+05
4.1854e+05
4.187e+05
4.1908e+05
4.1926e+05
4.194e+05
4.1979e+05
4.1998e+05
4.2014e+05
4.2054e+05
4.2072e+05
4.2124e+05
4.2142e+05
4.2193e+05
4.221e+05
4.2226e+05
4.2265e+05
4.2283e+05
4.2299e+05
4.2336e+05
4.2348e+05
4.2353e+05
4.2368e+05
4.2395e+05
4.2414e+05
4.2434e+05
4.245e+05
4.2484e+05
4.2508e+05
4.2526e+05
4.2549e+05
4.258e+05
4.2601e+05
4.2624e+05
4.2642e+05
4.2661e+05
4.2682e+05
4.2699e+05
4.2716e+05
4.2734e+05
4.2751e+05
4.2768e+05
4.2788e+05
4.2807e+05
4.2839e+05
4.2858e+05
4.2881e+05
4.2902e+05
4.292e+05
4.2937e+05
4.2954e+05
4.2972e+05
4.2989e+05
4.3008e+05
4.3025e+05
4.3042e+05
4.3059e+05
4.3076e+05
4.3095e+05
4.3114e+05
4.3132e+05
4.3149e+05
4.3168e+05
4.3191e+05
4.3209e+05
4.3226e+05
4.325e+05
4.3272e+05
4.3292e+05
4.3317e+05
4.3337e+05
4.3355e+05
4.3372e+05
4.3389e+05
4.3405e+05
4.3421e+05
4.3438e+05
4.3454e+05
4.347e+05
4.3492e+05
4.3514e+05
4.3532e+05
4.3549e+05
4.3566e+05
4.3584e+05
4.3603e+05
4.3619e+05
4.3636e+05
4.3652e+05
4.3668e+05
4.3683e+05
4.37e+05
4.3718e+05
4.3734e+05
4.3752e+05
4.3769e+05
4.3787e+05
4.3804e+05
4.3822e+05
4.3839e+05
4.3862e+05
4.388e+05
4.3902e+05
4.3924e+05
4.3942e+05
4.3959e+05
4.3976e+05
4.3994e+05
4.4011e+05
4.4029e+05
4.4046e+05
4.4066e+05
4.4082e+05
4.4098e+05
4.4114e+05
4.4131e+05
4.4148e+05
4.4174e+05
4.419e+05
4.4209e+05
4.423e+05
4.4248e+05
4.4271e+05
4.4291e+05
4.4312e+05
4.4333e+05
4.4352e+05
4.4377e+05
4.4398e+05
4.4421e+05
4.4442e+05
4.4464e+05
4.4487e+05
4.4503e+05
4.4527e+05
4.4542e+05
4.4558e+05
4.4573e+05
4.459e+05
4.4606e+05
4.4623e+05
4.464e+05
4.4658e+05
4.4674e+05
4.4697e+05
4.4713e+05
4.4729e+05
4.4752e+05
4.477e+05
4.4792e+05
4.4817e+05
4.4835e+05
4.4852e+05
4.4882e+05
4.4899e+05
4.4914e+05
4.493e+05
4.4945e+05
4.496e+05
4.4976e+05
4.4992e+05
4.5007e+05
4.5023e+05
4.504e+05
4.5056e+05
4.5072e+05
4.509e+05
4.5107e+05
4.5122e+05
4.5138e+05
4.5154e+05
4.517e+05
4.5187e+05
4.5208e+05
4.5225e+05
4.5246e+05
4.5264e+05
4.5281e+05
4.5298e+05
4.5314e+05
4.5329e+05
4.5345e+05
4.5361e+05
4.5376e+05
4.5398e+05
4.5431e+05
4.5453e+05
4.547e+05
4.5487e+05
4.5503e+05
4.5519e+05
4.5536e+05
4.5552e+05
4.5567e+05
4.5582e+05
4.5599e+05
4.5616e+05
4.563e+05
4.5646e+05
4.5663e+05
4.568e+05
4.5697e+05
4.5728e+05
4.5746e+05
4.5776e+05
4.5791e+05
4.5807e+05
4.5822e+05
4.5836e+05
4.5851e+05
4.5867e+05
4.5898e+05
4.5914e+05
4.5931e+05
4.5947e+05
4.5965e+05
4.5982e+05
4.6004e+05
4.6026e+05
4.6041e+05
4.6057e+05
4.6086e+05
4.6104e+05
4.612e+05
4.6137e+05
4.6152e+05
4.6168e+05
4.6184e+05
4.62e+05
4.6215e+05
4.623e+05
4.6245e+05
4.6261e+05
4.6276e+05
4.6293e+05
4.6309e+05
4.6326e+05
4.6341e+05
4.6357e+05
4.6372e+05
4.6389e+05
4.6405e+05
4.642e+05
4.6436e+05
4.6452e+05
4.6466e+05
4.6486e+05
4.65e+05
4.6524e+05
4.6582e+05
4.6632e+05
4.6648e+05
4.6707e+05
4.6724e+05
4.6742e+05
4.6787e+05
4.6804e+05
4.6861e+05
4.6868e+05
4.6877e+05
4.6894e+05
4.6925e+05
4.6948e+05
4.6977e+05
4.6999e+05
4.7016e+05
4.7035e+05
4.706e+05
4.7107e+05
4.7132e+05
4.7151e+05
4.7172e+05
4.7202e+05
4.722e+05
4.7235e+05
4.7266e+05
4.7298e+05
4.7315e+05
4.7344e+05
4.7371e+05
4.7391e+05
4.7408e+05
4.7441e+05
4.7467e+05
4.7483e+05
4.75e+05
4.7514e+05
4.7541e+05
4.7564e+05
4.7582e+05
4.7603e+05
4.7624e+05
4.7643e+05
4.7664e+05
4.768e+05
4.7697e+05
4.7724e+05
4.7744e+05
4.7757e+05
4.7773e+05
4.7794e+05
4.7818e+05
4.7845e+05
4.7861e+05
4.7882e+05
4.7898e+05
4.7922e+05
4.7938e+05
4.7971e+05
4.7993e+05
4.8019e+05
4.8045e+05
4.8074e+05
4.8094e+05
4.8118e+05
4.8135e+05
4.8158e+05
4.8176e+05
4.8188e+05
4.8202e+05
4.8225e+05
4.8258e+05
4.8278e+05
4.8318e+05
4.8338e+05
4.8352e+05
4.8373e+05
4.8395e+05
4.842e+05
4.8447e+05
4.8474e+05
4.8503e+05
4.8529e+05
4.8545e+05
4.8571e+05
4.8593e+05
4.8619e+05
4.864e+05
4.8664e+05
4.8693e+05
4.8721e+05
4.875e+05
4.8768e+05
4.8796e+05
4.883e+05
4.885e+05
4.887e+05
4.8902e+05
4.8923e+05
4.8948e+05
4.8968e+05
4.8995e+05
4.9018e+05
4.9038e+05
4.9064e+05
4.9081e+05
4.9098e+05
4.9128e+05
4.9151e+05
4.9171e+05
4.9194e+05
4.9211e+05
4.9231e+05
4.9259e+05
4.9285e+05
4.9308e+05
4.9329e+05
4.9353e+05
4.938e+05
4.9401e+05
4.9422e+05
4.9438e+05
4.9461e+05
4.9488e+05
4.953e+05
4.9557e+05
4.9587e+05
4.9614e+05
4.9641e+05
4.9664e+05
4.9693e+05
4.972e+05
4.9741e+05
4.9774e+05
4.9794e+05
4.9817e+05
4.9834e+05
4.9859e+05
4.9877e+05
4.9899e+05
4.992e+05
4.9947e+05
4.9969e+05
5.0002e+05
5.0045e+05
5.0077e+05
5.0099e+05
5.0125e+05
5.0155e+05
5.0172e+05
5.0201e+05
5.0221e+05
5.0243e+05
5.0268e+05
5.0287e+05
5.0312e+05
5.0328e+05
5.0344e+05
5.0366e+05
5.039e+05
5.0407e+05
5.043e+05
5.0468e+05
5.0488e+05
5.0515e+05
5.0533e+05
5.0551e+05
5.0567e+05
5.0587e+05
5.0603e+05
5.0625e+05
5.0654e+05
5.0683e+05
5.0706e+05
5.0729e+05
5.0753e+05
5.0782e+05
5.08e+05
5.0824e+05
5.0846e+05
5.0873e+05
5.0897e+05
5.0915e+05
5.0938e+05
5.0969e+05
5.0992e+05
5.1016e+05
5.1032e+05
5.1056e+05
5.1081e+05
5.1098e+05
5.1119e+05
5.114e+05
5.1162e+05
5.1184e+05
5.12e+05
5.1221e+05
5.1242e+05
5.1258e+05
5.1285e+05
5.1302e+05
5.1326e+05
5.1352e+05
5.1383e+05
5.1412e+05
5.1437e+05
5.1464e+05
5.1486e+05
5.1509e+05
5.1541e+05
5.1569e+05
5.159e+05
5.1612e+05
5.1641e+05
5.1664e+05
5.1689e+05
5.1712e+05
5.1735e+05
5.1759e+05
5.1788e+05
5.182e+05
5.1844e+05
5.186e+05
5.1885e+05
5.1905e+05
5.1928e+05
5.1955e+05
5.1985e+05
5.2008e+05
5.203e+05
5.2049e+05
5.2072e+05
5.2097e+05
5.2127e+05
5.2154e+05
5.2176e+05
5.2201e+05
5.2227e+05
5.225e+05
5.2268e+05
5.2294e+05
5.2327e+05
5.2346e+05
5.2382e+05
5.2402e+05
5.2425e+05
5.2448e+05
5.2463e+05
5.2486e+05
5.2506e+05
5.2528e+05
5.2546e+05
5.2567e+05
5.2591e+05
5.2613e+05
5.263e+05
5.2649e+05
5.2665e+05
5.2697e+05
5.2722e+05
5.2742e+05
5.2759e+05
5.2774e+05
5.2798e+05
5.2817e+05
5.2831e+05
5.2855e+05
5.2878e+05
5.2898e+05
5.2925e+05
5.294e+05
5.2957e+05
5.2983e+05
5.3014e+05
5.304e+05
5.3069e+05
5.3091e+05
5.3122e+05
5.3139e+05
5.3161e+05
5.3188e+05
5.3227e+05
5.3259e+05
5.328e+05
5.3308e+05
5.3329e+05
5.3359e+05
5.3382e+05
5.3396e+05
5.3412e+05
5.3436e+05
5.3455e+05
5.3482e+05
5.35e+05
5.3525e+05
5.3557e+05
5.359e+05
5.3609e+05
5.3625e+05
5.3642e+05
5.3674e+05
5.3698e+05
5.372e+05
5.374e+05
5.3767e+05
5.3793e+05
5.381e+05
5.383e+05
5.3849e+05
5.3874e+05
5.3898e+05
5.3928e+05
5.3959e+05
5.3984e+05
5.4005e+05
5.402e+05
5.4051e+05
5.4079e+05
5.4114e+05
5.4137e+05
5.4168e+05
5.4196e+05
5.4224e+05
5.4243e+05
5.428e+05
5.4304e+05
5.4328e+05
5.4347e+05
5.4368e+05
5.439e+05
5.4411e+05
5.4434e+05
5.4461e+05
5.4485e+05
5.45e+05
5.453e+05
5.4556e+05
5.4579e+05
5.4605e+05
5.4629e+05
5.4653e+05
5.4678e+05
5.4707e+05
5.4735e+05
5.4753e+05
5.478e+05
5.4809e+05
5.4827e+05
5.4856e+05
5.4876e+05
5.4901e+05
5.4918e+05
5.4941e+05
5.4968e+05
5.4979e+05
5.4994e+05
5.5015e+05
5.5033e+05
5.5051e+05
5.5071e+05
5.5087e+05
5.5103e+05
5.512e+05
5.5136e+05
5.5152e+05
5.5169e+05
5.5186e+05
5.5203e+05
5.522e+05
5.5237e+05
5.5253e+05
5.5269e+05
5.5285e+05
5.5301e+05
5.5318e+05
5.5334e+05
5.5351e+05
5.5368e+05
5.5385e+05
5.5402e+05
5.542e+05
5.5438e+05
5.5456e+05
5.548e+05
5.5502e+05
5.5519e+05
5.5534e+05
5.555e+05
5.5567e+05
5.5582e+05
5.5598e+05
5.5615e+05
5.5633e+05
5.565e+05
5.5667e+05
5.5684e+05
5.57e+05
5.5716e+05
5.5732e+05
5.5748e+05
5.5763e+05
5.5779e+05
5.5795e+05
5.5811e+05
5.5828e+05
5.5845e+05
5.5862e+05
5.5879e+05
5.5895e+05
5.5912e+05
5.5927e+05
5.5943e+05
5.5959e+05
5.5974e+05
5.599e+05
5.6006e+05
5.6023e+05
5.604e+05
5.6056e+05
5.6073e+05
5.6089e+05
5.6106e+05
5.6122e+05
5.6138e+05
5.6154e+05
5.617e+05
5.6185e+05
5.6201e+05
5.6217e+05
5.6233e+05
5.6249e+05
5.6264e+05
5.628e+05
5.6297e+05
5.6313e+05
5.633e+05
5.6346e+05
5.6362e+05
5.6376e+05
5.6391e+05
5.6407e+05
5.6422e+05
5.6438e+05
5.6453e+05
5.6469e+05
5.6486e+05
5.6503e+05
5.652e+05
5.6536e+05
5.6552e+05
5.6568e+05
5.6583e+05
5.6598e+05
5.6614e+05
5.6629e+05
5.6645e+05
5.666e+05
5.6676e+05
5.6692e+05
5.6704e+05
5.6716e+05
5.6738e+05
5.6764e+05
5.6786e+05
5.6807e+05
5.6835e+05
5.6858e+05
5.6877e+05
5.6907e+05
5.6931e+05
5.6951e+05
5.6989e+05
5.7012e+05
5.7046e+05
5.7072e+05
5.7091e+05
5.7124e+05
5.7152e+05
5.718e+05
5.7205e+05
5.7226e+05
5.7241e+05
5.7263e+05
5.7284e+05
5.7321e+05
5.7342e+05
5.7367e+05
5.7392e+05
5.7412e+05
5.7436e+05
5.7459e+05
5.7484e+05
5.751e+05
5.753e+05
5.7547e+05
5.757e+05
5.7598e+05
5.7624e+05
5.7639e+05
5.767e+05
5.7694e+05
5.7712e+05
5.7739e+05
5.7764e+05
5.7789e+05
5.7824e+05
5.7848e+05
5.7878e+05
5.7897e+05
5.7916e+05
5.7944e+05
5.7975e+05
5.8008e+05
5.8034e+05
5.8059e+05
5.8073e+05
5.81e+05
5.8118e+05
5.814e+05
5.817e+05
5.8192e+05
5.822e+05
5.8238e+05
5.8253e+05
5.8267e+05
5.8284e+05
5.8306e+05
5.8327e+05
5.8349e+05
5.8369e+05
5.8405e+05
5.8432e+05
5.8462e+05
5.8488e+05
5.8508e+05
5.8531e+05
5.8547e+05
5.8562e+05
5.8582e+05
5.8604e+05
5.8626e+05
5.8652e+05
5.867e+05
5.8687e+05
5.8713e+05
5.873e+05
5.8759e+05
5.878e+05
5.8804e+05
5.8839e+05
5.8872e+05
5.8904e+05
5.8931e+05
5.8954e+05
5.8975e+05
5.8997e+05
5.9031e+05
5.9057e+05
5.9079e+05
5.9105e+05
5.9122e+05
5.9154e+05
5.9176e+05
5.9199e+05
5.9223e+05
5.9262e+05
5.9289e+05
5.9314e+05
5.9342e+05
5.9367e+05
5.9386e+05
5.941e+05
5.9427e+05
5.9448e+05
5.9472e+05
5.9506e+05
5.9528e+05
5.9548e+05
5.9581e+05
5.9602e+05
5.9628e+05
5.965e+05
5.9671e+05
5.9685e+05
5.9714e+05
5.9741e+05
5.9766e+05
5.9796e+05
5.9823e+05
5.9843e+05
5.9868e+05
5.9885e+05
5.992e+05
5.9939e+05
5.9963e+05
5.998e+05
6.0007e+05
6.0036e+05
6.0061e+05
6.0083e+05
6.0109e+05
6.0147e+05
6.0173e+05
6.0196e+05
6.0221e+05
6.0237e+05
6.0266e+05
6.0289e+05
6.0315e+05
6.0346e+05
6.0366e+05
6.04e+05
6.0421e+05
6.0441e+05
6.0467e+05
6.0489e+05
6.0502e+05
6.0526e+05
6.0543e+05
6.0569e+05
6.0596e+05
6.0622e+05
6.0656e+05
6.0678e+05
6.0705e+05
6.0727e+05
6.0747e+05
6.0766e+05
6.0786e+05
6.0819e+05
6.0836e+05
6.0856e+05
6.0883e+05
6.0907e+05
6.0927e+05
6.0953e+05
6.0975e+05
6.0991e+05
6.1016e+05
6.104e+05
6.1069e+05
6.1108e+05
6.113e+05
6.1148e+05
6.1172e+05
6.1198e+05
6.1216e+05
6.1238e+05
6.1269e+05
6.1299e+05
6.1318e+05
6.134e+05
6.1358e+05
6.138e+05
6.1404e+05
6.1421e+05
6.1451e+05
6.1483e+05
6.1512e+05
6.154e+05
6.1569e+05
6.1594e+05
6.1626e+05
6.1651e+05
6.1676e+05
6.1698e+05
6.1717e+05
6.1745e+05
6.1774e+05
6.1804e+05
6.1822e+05
6.1852e+05
6.1869e+05
6.1901e+05
6.1934e+05
6.1954e+05
6.1984e+05
6.2009e+05
6.2031e+05
6.2062e+05
6.2083e+05
6.2103e+05
6.2135e+05
6.2162e+05
6.2191e+05
6.2214e+05
6.2245e+05
6.2269e+05
6.2286e+05
6.2308e+05
6.2334e+05
6.236e+05
6.2385e+05
6.2404e+05
6.2438e+05
6.2455e+05
6.2476e+05
6.249e+05
6.2504e+05
6.252e+05
6.2545e+05
6.2564e+05
6.2592e+05
6.2618e+05
6.2655e+05
6.2676e+05
6.2696e+05
6.2716e+05
6.2737e+05
6.2765e+05
6.2787e+05
6.281e+05
6.2831e+05
6.2851e+05
6.2878e+05
6.2902e+05
6.2935e+05
6.2956e+05
6.2985e+05
6.302e+05
6.3043e+05
6.3069e+05
6.3088e+05
6.3114e+05
6.3132e+05
6.3148e+05
6.317e+05
6.3189e+05
6.3206e+05
6.3232e+05
6.3248e+05
6.3262e+05
6.3282e+05
6.3312e+05
6.3336e+05
6.3362e+05
6.3394e+05
6.3416e+05
6.3442e+05
6.3466e+05
6.3494e+05
6.3521e+05
6.3544e+05
6.3576e+05
6.3613e+05
6.3632e+05
6.3661e+05
6.3683e+05
6.3697e+05
6.3724e+05
6.3747e+05
6.3766e+05
6.3781e+05
6.3808e+05
6.3836e+05
6.3864e+05
6.3892e+05
6.3908e+05
6.393e+05
6.3964e+05
6.3987e+05
6.4014e+05
6.4046e+05
6.4074e+05
6.4095e+05
6.4121e+05
6.4136e+05
6.4162e+05
6.4185e+05
6.4207e+05
6.4228e+05
6.4258e+05
6.429e+05
6.4311e+05
6.4339e+05
6.4364e+05
6.4384e+05
6.4402e+05
6.4431e+05
6.4452e+05
6.4472e+05
6.4502e+05
6.4529e+05
6.456e+05
6.459e+05
6.4631e+05
6.4646e+05
6.4659e+05
6.4686e+05
6.4704e+05
6.4731e+05
6.4764e+05
6.4786e+05
6.4812e+05
6.4835e+05
6.4856e+05
6.4872e+05
6.4909e+05
6.4934e+05
6.4962e+05
6.4988e+05
