# Supplementary material for: Novel Method to Efficiently Create an mHealth App: Implementation of a Real-Time Electrocardiogram R Peak Detector
Source: JMIR Mhealth Uhealth. 2018 May 22;6(5):e118. doi: 10.2196/mhealth.8429 (PMC5989064; doi:10.2196/mhealth.8429)
Supplement: Multimedia Appendix 2 [file mhealth_v6i5e118_app2.zip › Submission_code/Cleaned database/mitdb/202_ann_qrs_cleaned.txt]

349
743
1156
1577
1981
2366
2758
3168
3590
4007
4401
4800
5201
5614
6016
6407
6799
7192
7608
8042
8462
8858
9261
9678
10110
10347
10901
11291
11682
12089
12497
12887
13280
13676
14096
14525
14950
15354
15757
16177
16610
17024
17410
17793
18195
18613
19007
19401
19790
20192
20611
21036
21461
21860
22257
22682
23110
23530
23930
24331
24757
25182
25592
25985
26375
26779
27201
27618
28031
28425
28824
29246
29677
30092
30490
30887
31327
31754
32150
32534
32918
33308
33710
34107
34504
34890
35279
35692
36113
36525
36910
37293
37702
38117
38524
38925
39317
39730
40156
40573
40979
41370
41759
42168
42582
42995
43387
43779
44190
44618
45031
45426
45820
46229
46660
47080
47490
47891
48295
48710
49134
49542
49937
50328
50735
51166
51579
51969
52361
52772
53209
53636
54043
54456
54875
55303
55726
56125
56518
56909
57319
57743
58147
58535
58933
59355
59789
60207
60598
60998
61406
61827
62244
62646
63046
63453
63873
64299
64704
65088
65472
65879
66308
66715
67103
67500
67925
68355
68772
69171
69569
69981
70401
70820
71229
71616
72014
72432
72862
73276
73670
74071
74509
74944
75366
75769
76178
76606
77026
77446
77835
78219
78618
79043
79464
79865
80248
80645
81065
81480
81884
82109
82654
83065
83480
83889
84286
84676
85082
85507
85932
86338
86731
87124
87555
87977
88211
88751
89132
89539
89936
90333
90729
91116
91517
91941
92365
92778
93171
93556
93970
94399
94809
95205
95594
95826
96400
96802
97181
97559
97947
98354
98762
99169
99568
99959
100370
100800
101220
101610
102010
102420
102860
103280
103680
104080
104490
104910
105330
105740
106140
106530
106950
107380
107800
108200
108590
109000
109420
109830
110210
110590
111000
111420
111830
112240
112640
113050
113480
113910
114330
114730
115140
115560
115990
116410
116800
117200
117640
118060
118490
118900
119310
119730
120160
120420
121010
121410
121820
122250
122680
123090
123480
123900
124330
124750
125160
125550
125950
126370
126780
127200
127600
127990
128410
128840
129260
129650
130040
130440
130860
131270
131670
132060
132470
132900
133330
133750
134150
134550
134980
135400
135820
136210
136590
137000
137410
137810
138200
138580
138980
139420
139850
140280
140690
141100
141520
141940
142360
142760
143150
143560
143990
144400
144800
145070
145490
145940
146380
146810
147240
147660
148100
148530
148950
149340
149700
150080
150480
150890
151280
151680
152090
152530
152950
153350
153750
154160
154580
155010
155420
155640
156200
156610
157020
157420
157810
158190
158590
159010
159430
159830
160220
160640
161060
161480
161880
162280
162680
163090
163520
163930
164320
164710
165120
165550
165980
166380
166780
167200
167630
168050
168440
168830
169220
169630
170040
170290
170820
171190
171570
171960
172350
172720
173090
173470
173880
174280
174680
175060
175450
175850
176260
176670
177080
177460
177860
178280
178710
179120
179520
179910
180330
180750
181150
181540
181930
182340
182750
183160
183570
183960
184360
184780
185200
185620
186010
186410
186840
187260
187670
188070
188460
188860
189270
189680
190080
190460
190850
191260
191680
192100
192490
192880
193280
193700
194110
194490
194870
195270
195690
196110
196510
196910
197300
197710
198130
198530
198930
199310
199700
200110
200500
200860
201220
201580
201960
202350
202720
203070
203430
203800
204210
204630
205030
205420
205820
206220
206640
207060
207450
207840
208230
208630
209010
209380
209740
210110
210490
210860
211220
211570
211910
212240
212580
212930
213280
213620
213940
214260
214590
214940
215300
215640
215970
216300
216630
216980
217320
217650
217970
218300
218540
218930
219270
219610
219950
220270
220580
220890
221220
221560
221910
222240
222460
222870
223210
223550
223890
224230
224470
224880
225220
225560
225910
226260
226510
226930
227260
227580
227930
228280
228540
228960
229270
229600
229940
230290
230620
230950
231260
231580
231900
232240
232480
232910
233240
233560
233860
234190
234530
234870
235210
235530
235860
236180
236530
236880
237220
237550
237870
238190
238430
238870
239210
239540
239870
240180
240490
240820
240860
241150
241470
241790
242100
242400
242720
243060
243400
243730
244040
244260
244660
244990
245330
245660
245980
246300
246620
246940
247270
247620
247960
248300
248630
248950
249300
249660
250040
250380
250720
251060
251430
251810
252190
252550
252920
253280
253660
254040
254430
254800
255180
255540
255930
256330
256720
257100
257460
257850
258250
258660
259040
259420
259790
260190
260590
260980
261370
261750
262130
262520
262930
263320
263690
264050
264440
264840
265020
265160
265830
266200
266580
266960
267330
267710
267880
268320
268690
268870
269330
269710
269880
270310
270670
271040
271290
271800
272170
272530
272920
273100
273570
273970
274140
274590
274980
275440
276020
276400
276780
277410
277820
278230
278410
278860
279250
279650
280060
280460
280640
281100
281480
281890
282070
282550
282940
283120
283560
283960
284360
284760
285130
285500
285870
286280
286690
287080
287450
287840
288240
288640
288820
289300
289690
290080
290260
290740
291140
291540
291910
292280
292690
293090
293480
293850
294220
294610
295020
295420
295810
296180
296560
296950
297350
297750
298130
298500
298880
299280
299690
300070
300440
300810
301200
301620
302010
302400
302570
303020
303420
303810
304210
304590
304960
305340
305740
306150
306550
306920
307300
307690
308090
308480
308850
309230
309610
310010
310420
310820
311200
311580
311970
312380
312790
313180
313560
313960
314370
314780
315180
315560
315950
316350
316760
317160
317550
317920
318310
318710
319120
319510
319890
320270
320660
321080
321480
321860
322240
322630
323030
323440
323850
324230
324620
325010
325440
325840
326240
326610
327010
327420
327840
328240
328620
329020
329430
329840
330250
330630
331020
331420
331820
332230
332620
332990
333370
333760
334170
334560
334940
335320
335720
336130
336530
336920
337290
337680
338080
338480
338880
339260
339640
340030
340440
340850
341240
341620
342010
342440
342860
343250
343630
344020
344430
344840
345250
345650
346030
346430
346830
347240
347640
348020
348410
348830
349230
349630
350000
350370
350760
351150
351530
351910
352280
352650
353020
353420
353820
354210
354580
354950
355360
355760
356150
356520
356890
357260
357650
358030
358390
358760
359120
359490
359900
360290
360680
361060
361440
361870
362280
362670
363070
363460
363880
364300
364710
365110
365510
365910
366330
366750
367160
367540
367940
368360
368780
369190
369580
369970
370390
370800
371220
371620
372020
372420
372840
373260
373670
374070
374470
374890
375320
375740
376130
376530
376960
377400
377820
378220
378640
379060
379490
379910
380320
380730
381140
381580
382000
382410
382810
383220
383660
384100
384500
384910
385340
385780
386220
386630
387040
387460
387900
388340
388760
389150
389560
389980
390420
390830
391220
391620
392060
392490
392920
393320
393730
394150
394580
395020
395420
395830
396250
396670
397110
397520
397920
398350
398800
399220
399630
400030
400450
400890
401320
401740
402140
402550
402980
403420
403840
404240
404420
404940
405140
405290
405660
405850
406330
406520
407020
407220
407730
407930
408070
408420
408600
409090
409290
409440
409820
410010
410160
410520
410700
411190
411340
411390
411540
411710
411880
412090
412320
412520
412700
412880
413040
413260
413470
413660
413810
414080
414320
414520
414710
414880
415080
415250
415410
415630
415840
416060
416260
416460
416690
417160
417580
417760
417920
418350
418540
418700
419080
419260
419400
419790
419980
420140
420540
420720
421240
421420
421930
422100
422260
422650
422830
422990
423360
423480
423530
423680
423950
424140
424340
424500
424840
425080
425260
425490
425800
426010
426240
426420
426610
426820
426990
427160
427340
427510
427680
427880
428070
428390
428580
428810
429020
429200
429370
429540
429720
429890
430080
430250
430420
430590
430760
430950
431140
431320
431490
431680
431910
432090
432260
432500
432720
432920
433170
433370
433550
433720
433890
434050
434210
434380
434540
434700
434920
435140
435320
435490
435660
435840
436030
436190
436360
436520
436680
436830
437000
437180
437340
437520
437690
437870
438040
438220
438390
438620
438800
439020
439240
439420
439590
439760
439940
440110
440290
440460
440660
440820
440980
441140
441310
441480
441740
441900
442090
442300
442480
442710
442910
443120
443330
443520
443770
443980
444210
444420
444640
444870
445030
445270
445420
445580
445730
445900
446060
446230
446400
446580
446740
446970
447130
447290
447520
447700
447920
448170
448350
448520
448820
448990
449140
449300
449450
449600
449760
449920
450070
450230
450400
450560
450720
450900
451070
451220
451380
451540
451700
451870
452080
452250
452460
452640
452810
452980
453140
453290
453450
453610
453760
453980
454310
454530
454700
454870
455030
455190
455360
455520
455670
455820
455990
456160
456300
456460
456630
456800
456970
457280
457460
457760
457910
458070
458220
458360
458510
458670
458980
459140
459310
459470
459650
459820
460040
460260
460410
460570
460860
461040
461200
461370
461520
461680
461840
462000
462150
462300
462450
462610
462760
462930
463090
463260
463410
463570
463720
463890
464050
464200
464360
464520
464660
464860
465240
465820
466320
466480
467070
467240
467420
467870
468040
468610
468770
468940
469250
469480
469770
469990
470160
470350
470600
471070
471320
471510
471720
472020
472200
472350
472660
472980
473150
473440
473710
473910
474080
474410
474670
474830
475000
475140
475410
475640
475820
476030
476240
476430
476640
476800
476970
477240
477440
477570
477730
477940
478180
478450
478610
478820
478980
479220
479380
479710
479930
480190
480450
480740
480940
481180
481350
481580
481760
481880
482020
482250
482580
482780
483180
483380
483520
483730
483950
484200
484470
484740
485030
485290
485450
485710
485930
486190
486400
486640
486930
487210
487500
487680
487960
488300
488500
488700
489020
489230
489480
489680
489950
490180
490380
490640
490810
490980
491280
491510
491710
491940
492110
492310
492590
492850
493080
493290
493530
493800
494010
494220
494380
494610
494880
495300
495570
495870
496140
496410
496640
496930
497200
497410
497740
497940
498170
498340
498590
498770
498990
499200
499470
499690
500020
500450
500770
500990
501250
501550
501720
502010
502210
502430
502680
502870
503120
503280
503440
503660
503900
504070
504300
504680
504880
505150
505330
505510
505670
505870
506030
506250
506540
506830
507060
507290
507530
507820
508000
508240
508460
508730
508970
509150
509380
509690
509920
510160
510320
510560
510810
510980
511190
511400
511620
511840
512000
512210
512420
512580
512850
513020
513260
513520
513830
514120
514370
514640
514860
515090
515410
515690
515900
516120
516410
516640
516890
517120
517350
517590
517880
518200
518440
518600
518850
519050
519280
519550
519850
520080
520300
520490
520720
520970
521270
521540
521760
522010
522270
522500
522680
522940
523270
523460
523820
524020
524250
524480
524630
524860
525060
525280
525460
525670
525910
526130
526300
526490
526650
526970
527220
527420
527590
527740
527980
528170
528310
528550
528780
528980
529250
529400
529570
529830
530140
530400
530690
530910
531220
531390
531610
531880
532270
532590
532800
533080
533290
533590
533820
533960
534120
534360
534550
534820
535000
535250
535570
535900
536090
536250
536420
536740
536980
537200
537400
537670
537930
538100
538300
538490
538740
538980
539280
539590
539840
540050
540200
540510
540790
541140
541370
541680
541960
542240
542430
542800
543040
543280
543470
543680
543900
544110
544340
544610
544850
545000
545300
545560
545790
546050
546290
546530
546780
547070
547350
547530
547800
548090
548270
548560
548760
549010
549180
549410
549680
549940
550150
550330
550510
550710
550870
551030
551200
551360
551520
551690
551860
552030
552200
552370
552530
552690
552850
553010
553180
553340
553510
553680
553850
554020
554200
554380
554560
554800
555020
555190
555340
555500
555670
555820
555980
556150
556330
556500
556670
556840
557000
557160
557320
557480
557630
557790
557950
558110
558280
558450
558620
558790
558950
559120
559270
559430
559590
559740
559900
560060
560230
560400
560560
560730
560890
561060
561220
561380
561540
561700
561850
562010
562170
562330
562490
562640
562800
562970
563130
563300
563460
563620
563760
563910
564070
564220
564380
564530
564690
564860
565030
565200
565360
565520
565680
565830
565980
566140
566290
566450
566600
566760
566920
567160
567380
567640
567860
568070
568350
568580
568770
569070
569310
569510
569890
570120
570460
570720
570910
571240
571520
571800
572050
572260
572410
572630
572840
573210
573420
573670
573920
574120
574360
574590
574840
575100
575300
575470
575700
575980
576240
576390
576700
576940
577120
577390
577640
577890
578240
578480
578780
578970
579160
579440
579750
580080
580340
580590
580730
581000
581180
581400
581700
581920
582200
582380
582530
582670
582840
583060
583270
583490
583690
584050
584320
584620
584880
585080
585310
585470
585620
585820
586040
586260
586520
586700
586870
587130
587300
587590
587800
588040
588390
588720
589040
589310
589540
589750
589970
590310
590570
590790
591050
591220
591540
591760
591990
592230
592620
592890
593140
593420
593670
593860
594100
594270
594480
594720
595060
595280
595480
595810
596020
596280
596500
596710
596850
597140
597410
597660
597960
598230
598430
598680
598850
599200
599390
599630
599800
600070
600360
600610
600830
601090
601470
601730
601960
602210
602370
602660
602890
603150
603460
603660
604000
604210
604410
604670
604890
605020
605260
605430
605690
605960
606220
606560
606780
607050
607270
607470
607660
607860
608190
608360
608560
608830
609070
609270
609530
609750
609910
610160
610400
610690
611080
611300
611480
611720
611980
612160
612380
612690
612990
613180
613400
613580
613800
614040
614210
614510
614830
615120
615400
615690
615940
616260
616510
616760
616980
617170
617450
617740
618040
618220
618520
618690
619010
619340
619540
619840
620090
620310
620620
620830
621030
621350
621620
621910
622140
622450
622690
622860
623080
623340
623600
623850
624040
624380
624550
624760
624900
625040
625200
625450
625640
625920
626180
626550
626760
626960
627160
627370
627650
627870
628100
628310
628510
628780
629020
629350
629560
629850
630200
630430
630690
630880
631140
631320
631480
631700
631890
632060
632320
632480
632620
632820
633120
633360
633620
633940
634160
634420
634660
634940
635210
635440
635760
636130
636320
636610
636830
636970
637240
637470
637660
637810
638080
638360
638640
638920
639080
639300
639640
639870
640140
640460
640740
640950
641210
641360
641620
641850
642070
642280
642580
642900
643110
643390
643640
643840
644020
644310
644520
644720
645020
645290
645600
645900
646310
646460
646590
646860
647040
647310
647640
647860
648120
648350
648560
648720
649090
649340
649620
