# Supplementary material for: Novel Method to Efficiently Create an mHealth App: Implementation of a Real-Time Electrocardiogram R Peak Detector
Source: JMIR Mhealth Uhealth. 2018 May 22;6(5):e118. doi: 10.2196/mhealth.8429 (PMC5989064; doi:10.2196/mhealth.8429)
Supplement: Multimedia Appendix 2 [file mhealth_v6i5e118_app2.zip › Submission_code/Cleaned database/mitdb/203m.hea]

203m 2 360 650000
203m.mat 16+24 200/mV 11 1024 972 5391 0 MLII
203m.mat 16+24 200/mV 11 1024 1037 28451 0 V1
# 43 M 1878 356 x1
# Coumadin, Digoxin, Heparin, Hygroton, Lasix
# The PVCs are multiform.  There are QRS morphology changes in the upper
# channel due to axis shifts.  There is considerable noise in both channels,
# including muscle artifact and baseline shifts.  This is a very difficult
# record, even for humans!
#Creator: wfdb2mat
#Source: record mitdb/203
