# Supplementary material for: Novel Method to Efficiently Create an mHealth App: Implementation of a Real-Time Electrocardiogram R Peak Detector
Source: JMIR Mhealth Uhealth. 2018 May 22;6(5):e118. doi: 10.2196/mhealth.8429 (PMC5989064; doi:10.2196/mhealth.8429)
Supplement: Multimedia Appendix 2 [file mhealth_v6i5e118_app2.zip › Submission_code/Cleaned database/mitdb/203_ann_qrs.txt]

15
25
100
432
661
863
1003
1271
1484
1720
1875
2103
2252
2369
2519
2660
2793
2934
3129
3334
3465
3585
3715
3854
3994
4237
4541
4723
4860
5083
5248
5435
5650
5795
6031
6201
6435
6712
6945
7280
7588
7751
7883
8155
8313
8542
8877
9115
9295
9433
9673
9952
10169
10498
10831
11082
11343
11654
11859
12019
12278
12527
12756
12992
13199
13541
13778
14016
14291
14590
14787
14927
15244
15436
15631
15848
15931
16070
16307
16600
16690
16727
16859
16977
17157
17275
17430
17652
17815
17923
18230
18435
18642
18912
19117
19260
19394
19743
19895
20102
20296
20455
20583
20710
20899
21034
21159
21280
21409
21707
21862
21975
22141
22259
22389
22515
22651
22769
22885
23264
23398
23642
23771
24075
24227
24363
24491
24726
24885
25003
25302
25442
25675
26002
26302
26450
26591
26821
26974
27218
27519
27829
27973
28219
28453
28638
28863
29026
29342
29520
29786
30063
30281
30592
30744
31010
31250
31579
31851
32010
32244
32517
32730
32986
33034
33133
33270
33406
33603
33765
33896
34177
34288
34441
34584
34724
34987
35140
35264
35534
35665
35793
35931
36080
36297
36497
36557
36679
36773
36921
37065
37297
37405
37543
37770
37838
37896
38001
38121
38292
38395
38636
38871
39003
39127
39273
39472
39656
39782
39926
40045
40261
40391
40705
40834
41244
41395
41661
41814
42129
42438
42660
42915
43054
43402
43556
43687
43843
43989
44225
44459
44626
44759
44886
45035
45154
45290
45568
45709
45997
46118
46337
46461
46734
46860
47063
47237
47349
47596
48029
48197
48403
48739
49062
49190
49421
49560
49690
49939
50122
50451
50746
51056
51188
51305
51431
51656
51908
52180
52487
52935
53171
53356
53749
54133
54331
54473
54747
54925
55142
55424
55673
55810
55979
56232
56371
56504
56844
57006
57270
57528
57799
58087
58346
58581
58818
59054
59366
59633
59897
60104
60418
60613
60810
60967
61211
61497
61693
61907
62117
62281
62516
62787
63073
63257
63545
63748
63891
64011
64133
64354
64609
64854
65066
65342
65611
65878
66045
66212
66461
66692
66889
67062
67208
67328
67492
67779
67955
68103
68382
68625
68875
69151
69405
69634
69889
70027
70262
70526
70743
70997
71141
71393
71621
71926
72092
72359
72520
72761
72961
73173
73394
73652
73828
74050
74213
74417
74770
74926
75154
75481
75753
75951
76109
76258
76510
76706
76992
77150
77268
77567
77733
78113
78270
78555
78819
78952
79286
79448
79798
80071
80307
80441
80576
80999
81126
81385
81644
81871
82132
82396
82670
82973
83173
83358
83687
83890
84050
84296
84565
84816
85109
85323
85453
85593
85835
86052
86293
86492
86813
87091
87323
87615
87869
88128
88379
88537
88788
89010
89239
89460
89663
89792
89931
90074
90196
90306
90514
90783
91085
91387
91627
91767
91884
92119
92277
92634
92788
93194
93432
93665
93958
94092
94250
94463
94671
94992
95283
95639
95815
95939
96257
96418
96748
96819
96886
97020
97152
97316
97396
97638
97931
98151
98413
98698
98852
98981
99114
99246
99663
99808
1.0017e+05
1.0032e+05
1.0044e+05
1.0069e+05
1.0112e+05
1.0129e+05
1.0152e+05
1.0178e+05
1.0205e+05
1.0231e+05
1.0263e+05
1.0285e+05
1.0311e+05
1.0324e+05
1.0351e+05
1.0366e+05
1.0378e+05
1.0402e+05
1.042e+05
1.0452e+05
1.047e+05
1.0511e+05
1.0526e+05
1.0559e+05
1.0582e+05
1.0601e+05
1.0626e+05
1.0641e+05
1.0665e+05
1.0687e+05
1.0711e+05
1.0739e+05
1.0765e+05
1.0784e+05
1.0797e+05
1.0821e+05
1.0848e+05
1.0854e+05
1.0862e+05
1.0875e+05
1.0886e+05
1.0899e+05
1.0908e+05
1.0911e+05
1.0929e+05
1.0938e+05
1.0953e+05
1.0963e+05
1.0978e+05
1.0992e+05
1.1005e+05
1.1015e+05
1.1032e+05
1.1046e+05
1.1071e+05
1.1081e+05
1.1096e+05
1.1122e+05
1.1137e+05
1.1152e+05
1.1174e+05
1.1187e+05
1.12e+05
1.1214e+05
1.1241e+05
1.1275e+05
1.1294e+05
1.1326e+05
1.1345e+05
1.1368e+05
1.1382e+05
1.141e+05
1.1435e+05
1.146e+05
1.1476e+05
1.1504e+05
1.153e+05
1.1548e+05
1.1574e+05
1.1601e+05
1.1628e+05
1.1643e+05
1.1659e+05
1.1673e+05
1.1701e+05
1.1728e+05
1.1753e+05
1.1774e+05
1.1787e+05
1.1801e+05
1.1824e+05
1.1838e+05
1.1854e+05
1.1876e+05
1.1904e+05
1.193e+05
1.1964e+05
1.1992e+05
1.2019e+05
1.2036e+05
1.2061e+05
1.2086e+05
1.2102e+05
1.2127e+05
1.2155e+05
1.2171e+05
1.2185e+05
1.2208e+05
1.2239e+05
1.2253e+05
1.2266e+05
1.2304e+05
1.232e+05
1.2346e+05
1.2362e+05
1.2376e+05
1.239e+05
1.2403e+05
1.2427e+05
1.2445e+05
1.2468e+05
1.2502e+05
1.2522e+05
1.2536e+05
1.2574e+05
1.2591e+05
1.2617e+05
1.264e+05
1.2661e+05
1.2691e+05
1.2706e+05
1.2724e+05
1.2742e+05
1.2765e+05
1.2797e+05
1.282e+05
1.2848e+05
1.2872e+05
1.2885e+05
1.2898e+05
1.291e+05
1.2922e+05
1.2946e+05
1.296e+05
1.2985e+05
1.3025e+05
1.305e+05
1.3086e+05
1.3111e+05
1.3134e+05
1.3176e+05
1.3203e+05
1.3236e+05
1.3265e+05
1.3297e+05
1.332e+05
1.3356e+05
1.3385e+05
1.3408e+05
1.3441e+05
1.3463e+05
1.3482e+05
1.3506e+05
1.3529e+05
1.3562e+05
1.3578e+05
1.3589e+05
1.363e+05
1.3646e+05
1.3668e+05
1.3682e+05
1.3704e+05
1.3722e+05
1.3735e+05
1.3747e+05
1.377e+05
1.3786e+05
1.38e+05
1.3824e+05
1.3839e+05
1.385e+05
1.3877e+05
1.3905e+05
1.3917e+05
1.3944e+05
1.3964e+05
1.3981e+05
1.4004e+05
1.4029e+05
1.404e+05
1.4057e+05
1.4089e+05
1.4117e+05
1.4138e+05
1.4148e+05
1.4171e+05
1.4177e+05
1.4202e+05
1.4231e+05
1.4253e+05
1.428e+05
1.4306e+05
1.4324e+05
1.4345e+05
1.4359e+05
1.4385e+05
1.4412e+05
1.4432e+05
1.4454e+05
1.447e+05
1.4493e+05
1.4508e+05
1.4532e+05
1.4552e+05
1.4566e+05
1.4578e+05
1.4592e+05
1.4605e+05
1.4617e+05
1.4629e+05
1.4644e+05
1.4676e+05
1.4703e+05
1.4727e+05
1.475e+05
1.4775e+05
1.479e+05
1.4801e+05
1.4813e+05
1.4844e+05
1.4857e+05
1.4874e+05
1.4877e+05
1.4892e+05
1.4918e+05
1.4934e+05
1.4958e+05
1.4986e+05
1.5018e+05
1.5038e+05
1.5056e+05
1.507e+05
1.5096e+05
1.5121e+05
1.5146e+05
1.518e+05
1.5214e+05
1.5233e+05
1.5253e+05
1.5278e+05
1.5304e+05
1.5333e+05
1.5348e+05
1.536e+05
1.537e+05
1.5386e+05
1.5412e+05
1.5427e+05
1.544e+05
1.5462e+05
1.5487e+05
1.5501e+05
1.5526e+05
1.5549e+05
1.5588e+05
1.561e+05
1.5644e+05
1.5671e+05
1.5695e+05
1.5721e+05
1.5736e+05
1.5772e+05
1.5787e+05
1.581e+05
1.5836e+05
1.5861e+05
1.5887e+05
1.5901e+05
1.5914e+05
1.5946e+05
1.5961e+05
1.5986e+05
1.602e+05
1.6041e+05
1.6069e+05
1.6083e+05
1.6096e+05
1.6119e+05
1.6134e+05
1.616e+05
1.6174e+05
1.6189e+05
1.6203e+05
1.6232e+05
1.6254e+05
1.6293e+05
1.6308e+05
1.6333e+05
1.6347e+05
1.637e+05
1.6403e+05
1.6422e+05
1.6447e+05
1.6471e+05
1.6494e+05
1.6514e+05
1.6528e+05
1.6556e+05
1.6572e+05
1.6593e+05
1.6623e+05
1.6653e+05
1.669e+05
1.6706e+05
1.6742e+05
1.6774e+05
1.6801e+05
1.6815e+05
1.6833e+05
1.6863e+05
1.6883e+05
1.6901e+05
1.6915e+05
1.6929e+05
1.6942e+05
1.6955e+05
1.6981e+05
1.6995e+05
1.7023e+05
1.704e+05
1.7063e+05
1.7077e+05
1.7089e+05
1.7118e+05
1.7132e+05
1.7164e+05
1.7181e+05
1.7196e+05
1.7216e+05
1.7246e+05
1.7266e+05
1.728e+05
1.7295e+05
1.7308e+05
1.7323e+05
1.733e+05
1.7356e+05
1.7371e+05
1.7385e+05
1.7409e+05
1.7434e+05
1.7461e+05
1.7487e+05
1.7503e+05
1.7522e+05
1.7552e+05
1.7573e+05
1.7598e+05
1.7622e+05
1.7645e+05
1.767e+05
1.7678e+05
1.7703e+05
1.7726e+05
1.7742e+05
1.7768e+05
1.7788e+05
1.7803e+05
1.7828e+05
1.7841e+05
1.7855e+05
1.788e+05
1.7898e+05
1.7923e+05
1.7938e+05
1.7953e+05
1.7967e+05
1.7981e+05
1.8005e+05
1.802e+05
1.8037e+05
1.8058e+05
1.8086e+05
1.8104e+05
1.8116e+05
1.813e+05
1.8153e+05
1.8176e+05
1.8211e+05
1.8226e+05
1.8261e+05
1.8288e+05
1.8313e+05
1.8327e+05
1.834e+05
1.8354e+05
1.8384e+05
1.8389e+05
1.84e+05
1.8412e+05
1.8425e+05
1.8436e+05
1.8439e+05
1.847e+05
1.8483e+05
1.8506e+05
1.8533e+05
1.8566e+05
1.8583e+05
1.8613e+05
1.8647e+05
1.8654e+05
1.8669e+05
1.8696e+05
1.8716e+05
1.8742e+05
1.876e+05
1.8785e+05
1.8816e+05
1.8844e+05
1.889e+05
1.8929e+05
1.8947e+05
1.8973e+05
1.8988e+05
1.9e+05
1.9027e+05
1.9059e+05
1.9083e+05
1.9108e+05
1.913e+05
1.9144e+05
1.9159e+05
1.9184e+05
1.919e+05
1.9198e+05
1.921e+05
1.9231e+05
1.9269e+05
1.9292e+05
1.9309e+05
1.933e+05
1.9349e+05
1.936e+05
1.9373e+05
1.9389e+05
1.9412e+05
1.9426e+05
1.9441e+05
1.9454e+05
1.9467e+05
1.9487e+05
1.9515e+05
1.9529e+05
1.9555e+05
1.958e+05
1.9599e+05
1.962e+05
1.9642e+05
1.9656e+05
1.9669e+05
1.9698e+05
1.9712e+05
1.9736e+05
1.9762e+05
1.9787e+05
1.9801e+05
1.9815e+05
1.9828e+05
1.9852e+05
1.9866e+05
1.9882e+05
1.9902e+05
1.9907e+05
1.9915e+05
1.9919e+05
1.9978e+05
1.9982e+05
2.0002e+05
2.0026e+05
2.0039e+05
2.0052e+05
2.0078e+05
2.0098e+05
2.0118e+05
2.0146e+05
2.0166e+05
2.0184e+05
2.0201e+05
2.0231e+05
2.0251e+05
2.0272e+05
2.0287e+05
2.0302e+05
2.0321e+05
2.0341e+05
2.0362e+05
2.0384e+05
2.0403e+05
2.042e+05
2.0445e+05
2.0458e+05
2.0476e+05
2.0504e+05
2.0527e+05
2.0552e+05
2.0575e+05
2.0601e+05
2.0616e+05
2.064e+05
2.0654e+05
2.0677e+05
2.0694e+05
2.0718e+05
2.0734e+05
2.0749e+05
2.0779e+05
2.0794e+05
2.082e+05
2.0855e+05
2.0881e+05
2.0904e+05
2.0928e+05
2.0951e+05
2.0968e+05
2.0977e+05
2.0994e+05
2.1016e+05
2.1031e+05
2.1058e+05
2.1072e+05
2.1085e+05
2.1102e+05
2.1113e+05
2.112e+05
2.1133e+05
2.1171e+05
2.1187e+05
2.122e+05
2.1239e+05
2.1261e+05
2.1275e+05
2.1287e+05
2.1318e+05
2.1333e+05
2.1361e+05
2.1375e+05
2.1389e+05
2.1415e+05
2.1444e+05
2.1471e+05
2.1495e+05
2.1521e+05
2.1526e+05
2.154e+05
2.1564e+05
2.1588e+05
2.1602e+05
2.1616e+05
2.1643e+05
2.1666e+05
2.168e+05
2.17e+05
2.1712e+05
2.1727e+05
2.1748e+05
2.1772e+05
2.1789e+05
2.1796e+05
2.1819e+05
2.1842e+05
2.1858e+05
2.1882e+05
2.1898e+05
2.192e+05
2.1945e+05
2.1959e+05
2.1986e+05
2.2011e+05
2.2037e+05
2.2061e+05
2.2076e+05
2.2087e+05
2.2102e+05
2.2121e+05
2.2143e+05
2.2159e+05
2.218e+05
2.2202e+05
2.2207e+05
2.2225e+05
2.2251e+05
2.2278e+05
2.2281e+05
2.2292e+05
2.2304e+05
2.2335e+05
2.2349e+05
2.237e+05
2.2389e+05
2.2409e+05
2.2434e+05
2.2443e+05
2.2455e+05
2.2475e+05
2.2499e+05
2.2521e+05
2.2564e+05
2.2578e+05
2.2613e+05
2.2638e+05
2.2651e+05
2.2663e+05
2.2679e+05
2.2691e+05
2.2719e+05
2.2738e+05
2.2754e+05
2.2782e+05
2.2795e+05
2.2819e+05
2.2832e+05
2.2856e+05
2.2882e+05
2.2909e+05
2.2924e+05
2.2944e+05
2.2957e+05
2.2982e+05
2.3004e+05
2.3023e+05
2.3033e+05
2.3049e+05
2.3075e+05
2.3083e+05
2.3088e+05
2.3098e+05
2.3111e+05
2.3125e+05
2.3141e+05
2.3148e+05
2.3168e+05
2.32e+05
2.322e+05
2.3232e+05
2.3248e+05
2.328e+05
2.3294e+05
2.332e+05
2.3343e+05
2.3364e+05
2.338e+05
2.3404e+05
2.3418e+05
2.343e+05
2.3444e+05
2.3469e+05
2.3483e+05
2.3511e+05
2.353e+05
2.3556e+05
2.358e+05
2.361e+05
2.3623e+05
2.3636e+05
2.367e+05
2.3699e+05
2.3726e+05
2.3745e+05
2.3766e+05
2.379e+05
2.3819e+05
2.3839e+05
2.3853e+05
2.3876e+05
2.3905e+05
2.3928e+05
2.3946e+05
2.3966e+05
2.3993e+05
2.4019e+05
2.4026e+05
2.4033e+05
2.4052e+05
2.4075e+05
2.4089e+05
2.4117e+05
2.414e+05
2.4153e+05
2.4161e+05
2.4169e+05
2.4188e+05
2.4195e+05
2.4226e+05
2.4263e+05
2.429e+05
2.4316e+05
2.4341e+05
2.4362e+05
2.4374e+05
2.4387e+05
2.4413e+05
2.4431e+05
2.4462e+05
2.4488e+05
2.4511e+05
2.4534e+05
2.456e+05
2.4576e+05
2.4606e+05
2.4627e+05
2.4643e+05
2.4665e+05
2.4681e+05
2.4701e+05
2.4722e+05
2.4749e+05
2.4763e+05
2.4791e+05
2.4813e+05
2.4828e+05
2.4843e+05
2.4874e+05
2.4899e+05
2.4911e+05
2.4936e+05
2.495e+05
2.4974e+05
2.4996e+05
2.5019e+05
2.5036e+05
2.5052e+05
2.5071e+05
2.5085e+05
2.5099e+05
2.5117e+05
2.5133e+05
2.5147e+05
2.5168e+05
2.518e+05
2.5199e+05
2.5224e+05
2.5243e+05
2.5258e+05
2.5271e+05
2.5295e+05
2.5309e+05
2.533e+05
2.535e+05
2.5375e+05
2.5398e+05
2.5412e+05
2.5425e+05
2.5452e+05
2.5485e+05
2.5502e+05
2.5527e+05
2.5553e+05
2.556e+05
2.5566e+05
2.5577e+05
2.5589e+05
2.5602e+05
2.5609e+05
2.5633e+05
2.5663e+05
2.568e+05
2.5703e+05
2.5718e+05
2.5744e+05
2.5758e+05
2.5787e+05
2.5802e+05
2.5811e+05
2.5829e+05
2.5852e+05
2.5864e+05
2.5887e+05
2.59e+05
2.5929e+05
2.595e+05
2.597e+05
2.5985e+05
2.6004e+05
2.6024e+05
2.604e+05
2.6059e+05
2.6085e+05
2.61e+05
2.6122e+05
2.6137e+05
2.615e+05
2.6175e+05
2.6206e+05
2.6219e+05
2.6228e+05
2.6246e+05
2.6268e+05
2.6283e+05
2.629e+05
2.6304e+05
2.6325e+05
2.6352e+05
2.6374e+05
2.6399e+05
2.6413e+05
2.6438e+05
2.6458e+05
2.6479e+05
2.6499e+05
2.6514e+05
2.6526e+05
2.654e+05
2.6558e+05
2.6585e+05
2.661e+05
2.6633e+05
2.6655e+05
2.6681e+05
2.6687e+05
2.6694e+05
2.6703e+05
2.6715e+05
2.6728e+05
2.6742e+05
2.6752e+05
2.6765e+05
2.6791e+05
2.6802e+05
2.6812e+05
2.6838e+05
2.6853e+05
2.6884e+05
2.6909e+05
2.6922e+05
2.6933e+05
2.6946e+05
2.6968e+05
2.6988e+05
2.7006e+05
2.7028e+05
2.7048e+05
2.7068e+05
2.708e+05
2.7093e+05
2.711e+05
2.7137e+05
2.715e+05
2.7162e+05
2.7186e+05
2.72e+05
2.7221e+05
2.7251e+05
2.7279e+05
2.7287e+05
2.7292e+05
2.7305e+05
2.7316e+05
2.7328e+05
2.7338e+05
2.7353e+05
2.7371e+05
2.7395e+05
2.7408e+05
2.7431e+05
2.7457e+05
2.7479e+05
2.7499e+05
2.7506e+05
2.7523e+05
2.7536e+05
2.7547e+05
2.7559e+05
2.7574e+05
2.7586e+05
2.7615e+05
2.7628e+05
2.7648e+05
2.7667e+05
2.7689e+05
2.7705e+05
2.7725e+05
2.7745e+05
2.7768e+05
2.7789e+05
2.7803e+05
2.7814e+05
2.7827e+05
2.785e+05
2.7874e+05
2.7887e+05
2.7901e+05
2.7916e+05
2.7929e+05
2.7943e+05
2.7954e+05
2.7974e+05
2.7991e+05
2.8014e+05
2.8041e+05
2.8064e+05
2.8094e+05
2.8112e+05
2.8137e+05
2.8145e+05
2.8151e+05
2.8162e+05
2.8175e+05
2.819e+05
2.8197e+05
2.822e+05
2.8237e+05
2.8251e+05
2.8266e+05
2.8282e+05
2.8307e+05
2.8324e+05
2.8346e+05
2.8362e+05
2.8373e+05
2.8387e+05
2.8411e+05
2.8433e+05
2.846e+05
2.8486e+05
2.8501e+05
2.8514e+05
2.8532e+05
2.8549e+05
2.8562e+05
2.8576e+05
2.8596e+05
2.861e+05
2.8631e+05
2.8655e+05
2.8667e+05
2.868e+05
2.8701e+05
2.8713e+05
2.8726e+05
2.8748e+05
2.8782e+05
2.8795e+05
2.8807e+05
2.8831e+05
2.8848e+05
2.8874e+05
2.8896e+05
2.8907e+05
2.8936e+05
2.8951e+05
2.8971e+05
2.9e+05
2.9014e+05
2.9038e+05
2.9056e+05
2.9072e+05
2.9105e+05
2.9118e+05
2.9144e+05
2.9175e+05
2.9196e+05
2.9214e+05
2.9246e+05
2.9263e+05
2.9276e+05
2.9286e+05
2.9301e+05
2.9328e+05
2.9341e+05
2.9361e+05
2.9373e+05
2.9394e+05
2.9406e+05
2.942e+05
2.9454e+05
2.9468e+05
2.9492e+05
2.9514e+05
2.954e+05
2.9555e+05
2.9574e+05
2.9599e+05
2.9617e+05
2.9631e+05
2.9643e+05
2.9656e+05
2.9684e+05
2.9699e+05
2.971e+05
2.9723e+05
2.9745e+05
2.9766e+05
2.9792e+05
2.9818e+05
2.9841e+05
2.9849e+05
2.9856e+05
2.9868e+05
2.988e+05
2.9905e+05
2.9915e+05
2.9929e+05
2.9946e+05
2.9962e+05
2.9983e+05
3.0012e+05
3.0028e+05
3.005e+05
3.0076e+05
3.0097e+05
3.0114e+05
3.0136e+05
3.0141e+05
3.015e+05
3.0163e+05
3.0175e+05
3.0189e+05
3.0215e+05
3.0229e+05
3.0236e+05
3.0243e+05
3.0265e+05
3.028e+05
3.0317e+05
3.0331e+05
3.0352e+05
3.0374e+05
3.0386e+05
3.0403e+05
3.0423e+05
3.045e+05
3.047e+05
3.0484e+05
3.0502e+05
3.0516e+05
3.0538e+05
3.0574e+05
3.0599e+05
3.0627e+05
3.0661e+05
3.0685e+05
3.0696e+05
3.0703e+05
3.073e+05
3.0743e+05
3.0775e+05
3.0799e+05
3.081e+05
3.0842e+05
3.0858e+05
3.0882e+05
3.0914e+05
3.0947e+05
3.0984e+05
3.1e+05
3.1013e+05
3.1026e+05
3.1049e+05
3.1075e+05
3.1105e+05
3.113e+05
3.1153e+05
3.1182e+05
3.1203e+05
3.1224e+05
3.1238e+05
3.1243e+05
3.1262e+05
3.1289e+05
3.1303e+05
3.1314e+05
3.1328e+05
3.1341e+05
3.1361e+05
3.139e+05
3.1412e+05
3.1428e+05
3.1441e+05
3.1452e+05
3.1464e+05
3.1483e+05
3.1508e+05
3.1532e+05
3.1548e+05
3.1569e+05
3.159e+05
3.1603e+05
3.1614e+05
3.1626e+05
3.1648e+05
3.166e+05
3.1685e+05
3.1708e+05
3.1722e+05
3.1748e+05
3.1772e+05
3.1785e+05
3.1796e+05
3.18e+05
3.1817e+05
3.1842e+05
3.1861e+05
3.1871e+05
3.1876e+05
3.1883e+05
3.1889e+05
3.19e+05
3.1921e+05
3.1943e+05
3.1965e+05
3.198e+05
3.2006e+05
3.203e+05
3.2042e+05
3.2078e+05
3.2091e+05
3.2122e+05
3.2142e+05
3.2167e+05
3.2189e+05
3.2204e+05
3.2217e+05
3.223e+05
3.2245e+05
3.2258e+05
3.2287e+05
3.229e+05
3.2304e+05
3.2324e+05
3.2342e+05
3.2358e+05
3.2376e+05
3.239e+05
3.2401e+05
3.2427e+05
3.2454e+05
3.247e+05
3.2484e+05
3.2493e+05
3.2504e+05
3.2517e+05
3.2528e+05
3.2544e+05
3.2548e+05
3.2553e+05
3.2567e+05
3.2597e+05
3.2622e+05
3.2638e+05
3.2657e+05
3.267e+05
3.2673e+05
3.2696e+05
3.2717e+05
3.2741e+05
3.2764e+05
3.278e+05
3.2794e+05
3.2816e+05
3.2836e+05
3.2867e+05
3.2892e+05
3.2917e+05
3.293e+05
3.2932e+05
3.2946e+05
3.2957e+05
3.2958e+05
3.2964e+05
3.2969e+05
3.2973e+05
3.2981e+05
3.2985e+05
3.2998e+05
3.3011e+05
3.3046e+05
3.3069e+05
3.3097e+05
3.3122e+05
3.3141e+05
3.3159e+05
3.3177e+05
3.319e+05
3.3212e+05
3.322e+05
3.3234e+05
3.325e+05
3.3262e+05
3.3274e+05
3.3276e+05
3.3288e+05
3.3303e+05
3.3316e+05
3.3323e+05
3.3336e+05
3.3366e+05
3.3381e+05
3.3393e+05
3.3419e+05
3.3446e+05
3.3473e+05
3.3488e+05
3.3515e+05
3.354e+05
3.3557e+05
3.3574e+05
3.3599e+05
3.3618e+05
3.3631e+05
3.3654e+05
3.367e+05
3.3692e+05
3.3717e+05
3.3746e+05
3.3769e+05
3.3795e+05
3.383e+05
3.3852e+05
3.3872e+05
3.3898e+05
3.3935e+05
3.3959e+05
3.3989e+05
3.4003e+05
3.4016e+05
3.403e+05
3.4041e+05
3.4063e+05
3.4078e+05
3.4107e+05
3.4141e+05
3.4169e+05
3.4199e+05
3.4228e+05
3.425e+05
3.4273e+05
3.4288e+05
3.4312e+05
3.4331e+05
3.4362e+05
3.4389e+05
3.4411e+05
3.4425e+05
3.4437e+05
3.4451e+05
3.4474e+05
3.449e+05
3.4513e+05
3.4549e+05
3.4578e+05
3.4597e+05
3.4627e+05
3.4654e+05
3.4688e+05
3.471e+05
3.4725e+05
3.4737e+05
3.475e+05
3.4764e+05
3.4793e+05
3.4808e+05
3.4831e+05
3.4843e+05
3.4871e+05
3.4891e+05
3.4913e+05
3.4936e+05
3.4965e+05
3.4988e+05
3.5019e+05
3.5041e+05
3.5056e+05
3.5067e+05
3.5091e+05
3.5106e+05
3.5127e+05
3.5151e+05
3.5187e+05
3.5217e+05
3.5236e+05
3.527e+05
3.5301e+05
3.5331e+05
3.5351e+05
3.5379e+05
3.541e+05
3.5438e+05
3.5463e+05
3.5488e+05
3.552e+05
3.5547e+05
3.557e+05
3.5583e+05
3.5614e+05
3.5629e+05
3.5642e+05
3.5668e+05
3.5695e+05
3.5733e+05
3.5776e+05
3.579e+05
3.5836e+05
3.5859e+05
3.5873e+05
3.5887e+05
3.592e+05
3.5936e+05
3.5968e+05
3.5993e+05
3.6032e+05
3.6056e+05
3.6069e+05
3.6103e+05
3.6132e+05
3.6167e+05
3.6189e+05
3.6212e+05
3.6238e+05
3.6255e+05
3.6278e+05
3.6302e+05
3.6314e+05
3.6327e+05
3.6344e+05
3.6358e+05
3.6373e+05
3.6384e+05
3.6397e+05
3.6416e+05
3.6435e+05
3.645e+05
3.6474e+05
3.6492e+05
3.652e+05
3.654e+05
3.6574e+05
3.659e+05
3.6624e+05
3.6647e+05
3.6668e+05
3.6704e+05
3.6732e+05
3.6745e+05
3.6758e+05
3.6775e+05
3.6799e+05
3.6816e+05
3.6834e+05
3.6849e+05
3.6883e+05
3.6896e+05
3.6922e+05
3.6947e+05
3.6971e+05
3.6992e+05
3.7019e+05
3.7041e+05
3.7054e+05
3.7076e+05
3.7091e+05
3.7115e+05
3.7133e+05
3.7157e+05
3.7178e+05
3.7194e+05
3.7207e+05
3.7216e+05
3.723e+05
3.7243e+05
3.7279e+05
3.7294e+05
3.7312e+05
3.7329e+05
3.7365e+05
3.7379e+05
3.7397e+05
3.7411e+05
3.7425e+05
3.7461e+05
3.7474e+05
3.7514e+05
3.7532e+05
3.7554e+05
3.7568e+05
3.758e+05
3.7604e+05
3.7638e+05
3.7663e+05
3.7694e+05
3.7722e+05
3.7734e+05
3.7756e+05
3.7783e+05
3.7806e+05
3.7844e+05
3.786e+05
3.7874e+05
3.7898e+05
3.792e+05
3.7945e+05
3.7958e+05
3.7983e+05
3.8008e+05
3.8033e+05
3.8048e+05
3.8091e+05
3.8106e+05
3.8134e+05
3.8159e+05
3.8181e+05
3.8196e+05
3.8225e+05
3.8255e+05
3.8287e+05
3.8328e+05
3.8346e+05
3.836e+05
3.8383e+05
3.8397e+05
3.8432e+05
3.8446e+05
3.8475e+05
3.8506e+05
3.852e+05
3.8534e+05
3.8556e+05
3.8595e+05
3.861e+05
3.8634e+05
3.866e+05
3.8688e+05
3.8696e+05
3.8703e+05
3.8716e+05
3.8729e+05
3.8741e+05
3.8745e+05
3.877e+05
3.8782e+05
3.8815e+05
3.8829e+05
3.8858e+05
3.8892e+05
3.8929e+05
3.8968e+05
3.8994e+05
3.9016e+05
3.9029e+05
3.9042e+05
3.9079e+05
3.9095e+05
3.9134e+05
3.9165e+05
3.92e+05
3.9218e+05
3.9238e+05
3.925e+05
3.9276e+05
3.93e+05
3.9327e+05
3.9342e+05
3.9373e+05
3.939e+05
3.9414e+05
3.9437e+05
3.9451e+05
3.947e+05
3.9498e+05
3.9519e+05
3.9545e+05
3.9579e+05
3.9603e+05
3.9616e+05
3.9628e+05
3.9653e+05
3.9682e+05
3.9696e+05
3.9708e+05
3.9733e+05
3.9764e+05
3.9797e+05
3.9831e+05
3.9848e+05
3.9878e+05
3.9903e+05
3.9932e+05
3.9959e+05
3.9987e+05
4.0004e+05
4.0034e+05
4.0053e+05
4.0072e+05
4.0091e+05
4.0104e+05
4.0123e+05
4.0154e+05
4.0178e+05
4.0206e+05
4.0227e+05
4.0266e+05
4.0299e+05
4.0318e+05
4.0331e+05
4.0346e+05
4.0368e+05
4.0381e+05
4.0394e+05
4.0408e+05
4.0435e+05
4.046e+05
4.0483e+05
4.0497e+05
4.0524e+05
4.0532e+05
4.0538e+05
4.0551e+05
4.0562e+05
4.0573e+05
4.0577e+05
4.0596e+05
4.0611e+05
4.0647e+05
4.0662e+05
4.0693e+05
4.072e+05
4.0731e+05
4.0742e+05
4.0766e+05
4.0796e+05
4.0827e+05
4.0849e+05
4.0868e+05
4.0888e+05
4.0902e+05
4.0914e+05
4.0926e+05
4.094e+05
4.0951e+05
4.0977e+05
4.0982e+05
4.0991e+05
4.1007e+05
4.1019e+05
4.1046e+05
4.1061e+05
4.1096e+05
4.1111e+05
4.1133e+05
4.1157e+05
4.1186e+05
4.1213e+05
4.1252e+05
4.1279e+05
4.1294e+05
4.1325e+05
4.1331e+05
4.134e+05
4.135e+05
4.1363e+05
4.1381e+05
4.1392e+05
4.1406e+05
4.1457e+05
4.1473e+05
4.1495e+05
4.1502e+05
4.1508e+05
4.1521e+05
4.1533e+05
4.1546e+05
4.1562e+05
4.158e+05
4.1594e+05
4.1614e+05
4.1634e+05
4.1647e+05
4.1663e+05
4.1689e+05
4.1702e+05
4.1715e+05
4.1738e+05
4.1768e+05
4.1786e+05
4.183e+05
4.1845e+05
4.1847e+05
4.1855e+05
4.1879e+05
4.1894e+05
4.1921e+05
4.194e+05
4.1965e+05
4.1988e+05
4.2001e+05
4.2028e+05
4.2032e+05
4.2048e+05
4.207e+05
4.2101e+05
4.2119e+05
4.2132e+05
4.2163e+05
4.2188e+05
4.2214e+05
4.2239e+05
4.2252e+05
4.2274e+05
4.2298e+05
4.2329e+05
4.2344e+05
4.2372e+05
4.2408e+05
4.2434e+05
4.2458e+05
4.2474e+05
4.2493e+05
4.2523e+05
4.256e+05
4.258e+05
4.2601e+05
4.2614e+05
4.2626e+05
4.2642e+05
4.2669e+05
4.2687e+05
4.2718e+05
4.2744e+05
4.2769e+05
4.2791e+05
4.2813e+05
4.2828e+05
4.284e+05
4.2855e+05
4.2868e+05
4.2884e+05
4.2904e+05
4.2931e+05
4.296e+05
4.2985e+05
4.3004e+05
4.3035e+05
4.3063e+05
4.3078e+05
4.3109e+05
4.313e+05
4.3145e+05
4.3158e+05
4.3184e+05
4.3199e+05
4.3233e+05
4.3263e+05
4.3289e+05
4.3295e+05
4.3302e+05
4.3316e+05
4.3329e+05
4.3343e+05
4.3352e+05
4.3378e+05
4.3397e+05
4.3418e+05
4.3435e+05
4.3456e+05
4.348e+05
4.3508e+05
4.3528e+05
4.355e+05
4.3578e+05
4.3599e+05
4.3626e+05
4.366e+05
4.3676e+05
4.3689e+05
4.3711e+05
4.3735e+05
4.3748e+05
4.376e+05
4.3776e+05
4.3789e+05
4.3803e+05
4.3817e+05
4.3843e+05
4.3858e+05
4.388e+05
4.3905e+05
4.3924e+05
4.3937e+05
4.3971e+05
4.3984e+05
4.4009e+05
4.4034e+05
4.4065e+05
4.4089e+05
4.4111e+05
4.4142e+05
4.4172e+05
4.42e+05
4.4219e+05
4.4248e+05
4.4282e+05
4.4311e+05
4.4341e+05
4.4356e+05
4.437e+05
4.4404e+05
4.4419e+05
4.4435e+05
4.4453e+05
4.4479e+05
4.452e+05
4.4562e+05
4.4592e+05
4.4621e+05
4.4648e+05
4.4673e+05
4.47e+05
4.4718e+05
4.4733e+05
4.4746e+05
4.4786e+05
4.4802e+05
4.4837e+05
4.4859e+05
4.4894e+05
4.4922e+05
4.4937e+05
4.4967e+05
4.4999e+05
4.5026e+05
4.5052e+05
4.508e+05
4.5108e+05
4.5123e+05
4.5136e+05
4.5161e+05
4.5178e+05
4.5204e+05
4.5237e+05
4.5262e+05
4.5276e+05
4.5312e+05
4.5327e+05
4.536e+05
4.5384e+05
4.5407e+05
4.5448e+05
4.5484e+05
4.5504e+05
4.5516e+05
4.5539e+05
4.5562e+05
4.5583e+05
4.5599e+05
4.5628e+05
4.5649e+05
4.5674e+05
4.5687e+05
4.5698e+05
4.5712e+05
4.5718e+05
4.5722e+05
4.5735e+05
4.5747e+05
4.5772e+05
4.5795e+05
4.5818e+05
4.5835e+05
4.5847e+05
4.5858e+05
4.5871e+05
4.5885e+05
4.5906e+05
4.5923e+05
4.5943e+05
4.597e+05
4.5986e+05
4.6008e+05
4.6025e+05
4.6043e+05
4.6058e+05
4.6084e+05
4.6109e+05
4.6139e+05
4.6169e+05
4.6187e+05
4.6202e+05
4.6215e+05
4.6228e+05
4.6244e+05
4.6266e+05
4.629e+05
4.6304e+05
4.6317e+05
4.6336e+05
4.638e+05
4.6393e+05
4.6416e+05
4.6437e+05
4.6468e+05
4.6494e+05
4.6519e+05
4.6546e+05
4.6562e+05
4.6596e+05
4.6613e+05
4.6645e+05
4.6677e+05
4.6709e+05
4.6724e+05
4.6743e+05
4.6763e+05
4.6793e+05
4.6808e+05
4.684e+05
4.6874e+05
4.6901e+05
4.6926e+05
4.6944e+05
4.6953e+05
4.6979e+05
4.7005e+05
4.7021e+05
4.705e+05
4.7068e+05
4.708e+05
4.7094e+05
4.7129e+05
4.7145e+05
4.718e+05
4.7194e+05
4.7217e+05
4.7252e+05
4.728e+05
4.7316e+05
4.7343e+05
4.7365e+05
4.7379e+05
4.74e+05
4.7438e+05
4.748e+05
4.7505e+05
4.7536e+05
4.7559e+05
4.7583e+05
4.7621e+05
4.7646e+05
4.7659e+05
4.7691e+05
4.7727e+05
4.7756e+05
4.7771e+05
4.7782e+05
4.782e+05
4.7834e+05
4.7864e+05
4.7902e+05
4.7937e+05
4.7967e+05
4.7995e+05
4.802e+05
4.8045e+05
4.8059e+05
4.809e+05
4.8114e+05
4.8144e+05
4.817e+05
4.819e+05
4.8205e+05
4.8218e+05
4.8241e+05
4.826e+05
4.8286e+05
4.8312e+05
4.8332e+05
4.835e+05
4.8365e+05
4.8387e+05
4.8416e+05
4.8436e+05
4.845e+05
4.8463e+05
4.8486e+05
4.8498e+05
4.8521e+05
4.8538e+05
4.8566e+05
4.8591e+05
4.8618e+05
4.8633e+05
4.8667e+05
4.8696e+05
4.8719e+05
4.8742e+05
4.877e+05
4.8796e+05
4.8832e+05
4.8847e+05
4.8884e+05
4.8902e+05
4.893e+05
4.8948e+05
4.8969e+05
4.8986e+05
4.9009e+05
4.903e+05
4.9045e+05
4.9073e+05
4.909e+05
4.9113e+05
4.914e+05
4.9167e+05
4.9199e+05
4.9225e+05
4.9253e+05
4.9275e+05
4.9302e+05
4.9326e+05
4.9353e+05
4.9368e+05
4.9392e+05
4.9432e+05
4.9462e+05
4.9486e+05
4.9517e+05
4.9539e+05
4.9568e+05
4.9592e+05
4.962e+05
4.9648e+05
4.9673e+05
4.9707e+05
4.9727e+05
4.9745e+05
4.9773e+05
4.9797e+05
4.9816e+05
4.9841e+05
4.9862e+05
4.9887e+05
4.9914e+05
4.9937e+05
4.9969e+05
4.9986e+05
5.001e+05
5.003e+05
5.0047e+05
5.0072e+05
5.0103e+05
5.0133e+05
5.0148e+05
5.0157e+05
5.0183e+05
5.0205e+05
5.0225e+05
5.0252e+05
5.0283e+05
5.0306e+05
5.0326e+05
5.0347e+05
5.0378e+05
5.0402e+05
5.0432e+05
5.0454e+05
5.0471e+05
5.0496e+05
5.0517e+05
5.0538e+05
5.0542e+05
5.0553e+05
5.0568e+05
5.0584e+05
5.0606e+05
5.0632e+05
5.0653e+05
5.0668e+05
5.0681e+05
5.0696e+05
5.0708e+05
5.0724e+05
5.0735e+05
5.0747e+05
5.077e+05
5.0786e+05
5.0808e+05
5.0834e+05
5.0861e+05
5.0876e+05
5.09e+05
5.0903e+05
5.0914e+05
5.0925e+05
5.0936e+05
5.097e+05
5.0983e+05
5.101e+05
5.1024e+05
5.105e+05
5.1071e+05
5.1085e+05
5.1111e+05
5.1126e+05
5.114e+05
5.1166e+05
5.1182e+05
5.12e+05
5.1222e+05
5.1235e+05
5.1248e+05
5.1275e+05
5.1298e+05
5.1327e+05
5.1341e+05
5.1366e+05
5.1382e+05
5.1394e+05
5.1414e+05
5.1441e+05
5.1466e+05
5.1483e+05
5.149e+05
5.1508e+05
5.1529e+05
5.1559e+05
5.1591e+05
5.1605e+05
5.1618e+05
5.1644e+05
5.1673e+05
5.1706e+05
5.1722e+05
5.175e+05
5.1764e+05
5.1788e+05
5.1808e+05
5.183e+05
5.1844e+05
5.1856e+05
5.1883e+05
5.1899e+05
5.1918e+05
5.194e+05
5.1962e+05
5.1987e+05
5.2003e+05
5.2019e+05
5.2032e+05
5.2056e+05
5.2085e+05
5.2111e+05
5.213e+05
5.2152e+05
5.2177e+05
5.219e+05
5.2222e+05
5.2236e+05
5.2249e+05
5.2276e+05
5.2292e+05
5.2325e+05
5.2351e+05
5.2376e+05
5.2406e+05
5.2438e+05
5.2463e+05
5.2478e+05
5.2509e+05
5.2525e+05
5.2535e+05
5.256e+05
5.2591e+05
5.261e+05
5.263e+05
5.2645e+05
5.2656e+05
5.2681e+05
5.2709e+05
5.2743e+05
5.2783e+05
5.2808e+05
5.2848e+05
5.2884e+05
5.2902e+05
5.2928e+05
5.2961e+05
5.2985e+05
5.2999e+05
5.302e+05
5.3049e+05
5.3073e+05
5.3088e+05
5.3102e+05
5.3116e+05
5.3139e+05
5.3162e+05
5.3199e+05
5.322e+05
5.3242e+05
5.326e+05
5.3267e+05
5.3286e+05
5.3318e+05
5.3348e+05
5.339e+05
5.3421e+05
5.3435e+05
5.3466e+05
5.3498e+05
5.3518e+05
5.3536e+05
5.3546e+05
5.3559e+05
5.3583e+05
5.3589e+05
5.361e+05
5.3639e+05
5.3666e+05
5.3697e+05
5.3721e+05
5.3736e+05
5.3766e+05
5.3781e+05
5.38e+05
5.3812e+05
5.3823e+05
5.3856e+05
5.3879e+05
5.3886e+05
5.3893e+05
5.3902e+05
5.3914e+05
5.3921e+05
5.3929e+05
5.3937e+05
5.3954e+05
5.3964e+05
5.3983e+05
5.4001e+05
5.4021e+05
5.404e+05
5.4055e+05
5.4068e+05
5.4092e+05
5.411e+05
5.4125e+05
5.4147e+05
5.4175e+05
5.4203e+05
5.4233e+05
5.4262e+05
5.4279e+05
5.4303e+05
5.4327e+05
5.4357e+05
5.4381e+05
5.4403e+05
5.4431e+05
5.4454e+05
5.4469e+05
5.4494e+05
5.452e+05
5.455e+05
5.4575e+05
5.459e+05
5.4604e+05
5.4616e+05
5.4638e+05
5.4654e+05
5.4683e+05
5.4701e+05
5.4716e+05
5.474e+05
5.4756e+05
5.4793e+05
5.4808e+05
5.4853e+05
5.4895e+05
5.4913e+05
5.4936e+05
5.4958e+05
5.4971e+05
5.4982e+05
5.5e+05
5.5026e+05
5.505e+05
5.5073e+05
5.5099e+05
5.5127e+05
5.5144e+05
5.5175e+05
5.5198e+05
5.5223e+05
5.5248e+05
5.5262e+05
5.528e+05
5.5297e+05
5.5324e+05
5.535e+05
5.5372e+05
5.5384e+05
5.5406e+05
5.542e+05
5.5443e+05
5.5466e+05
5.5486e+05
5.5512e+05
5.5535e+05
5.5565e+05
5.5594e+05
5.5621e+05
5.5641e+05
5.5664e+05
5.5684e+05
5.5708e+05
5.5732e+05
5.5753e+05
5.5776e+05
5.5799e+05
5.5824e+05
5.5838e+05
5.5849e+05
5.5862e+05
5.5884e+05
5.5898e+05
5.5946e+05
5.5961e+05
5.5996e+05
5.602e+05
5.6044e+05
5.6069e+05
5.6083e+05
5.611e+05
5.6131e+05
5.6148e+05
5.6183e+05
5.6214e+05
5.6235e+05
5.625e+05
5.6275e+05
5.6293e+05
5.6308e+05
5.6337e+05
5.6356e+05
5.6385e+05
5.64e+05
5.6425e+05
5.6446e+05
5.6482e+05
5.65e+05
5.6516e+05
5.6537e+05
5.6558e+05
5.6583e+05
5.6612e+05
5.6642e+05
5.6658e+05
5.6686e+05
5.6704e+05
5.674e+05
5.6761e+05
5.6774e+05
5.6786e+05
5.6811e+05
5.6839e+05
5.6854e+05
5.6892e+05
5.6907e+05
5.6938e+05
5.6982e+05
5.7014e+05
5.704e+05
5.7054e+05
5.7076e+05
5.7107e+05
5.7121e+05
5.714e+05
5.7171e+05
5.7207e+05
5.7227e+05
5.7247e+05
5.7271e+05
5.7299e+05
5.7322e+05
5.7336e+05
5.7348e+05
5.7378e+05
5.7402e+05
5.7424e+05
5.7439e+05
5.7464e+05
5.7491e+05
5.753e+05
5.7546e+05
5.7562e+05
5.7585e+05
5.761e+05
5.764e+05
5.7655e+05
5.7679e+05
5.77e+05
5.773e+05
5.7743e+05
5.7765e+05
5.7787e+05
5.7795e+05
5.78e+05
5.7811e+05
5.7823e+05
5.7835e+05
5.7847e+05
5.786e+05
5.7872e+05
5.7881e+05
5.7886e+05
5.7898e+05
5.7914e+05
5.7927e+05
5.7938e+05
5.7953e+05
5.7967e+05
5.799e+05
5.8021e+05
5.8036e+05
5.8049e+05
5.8088e+05
5.8111e+05
5.8125e+05
5.815e+05
5.8166e+05
5.8177e+05
5.8196e+05
5.8222e+05
5.8245e+05
5.8276e+05
5.8295e+05
5.8316e+05
5.833e+05
5.8353e+05
5.8382e+05
5.8412e+05
5.8442e+05
5.8464e+05
5.8487e+05
5.8502e+05
5.8536e+05
5.8554e+05
5.8585e+05
5.86e+05
5.8629e+05
5.8652e+05
5.8691e+05
5.8713e+05
5.8738e+05
5.8768e+05
5.8788e+05
5.8804e+05
5.883e+05
5.8856e+05
5.8877e+05
5.891e+05
5.8934e+05
5.8967e+05
5.8975e+05
5.8982e+05
5.8994e+05
5.9008e+05
5.9027e+05
5.9031e+05
5.9062e+05
5.9079e+05
5.9106e+05
5.9132e+05
5.9159e+05
5.9187e+05
5.9215e+05
5.9245e+05
5.9265e+05
5.9287e+05
5.9316e+05
5.9337e+05
5.9351e+05
5.9377e+05
5.9405e+05
5.9429e+05
5.9461e+05
5.9489e+05
5.9514e+05
5.9539e+05
5.9564e+05
5.9588e+05
5.9616e+05
5.9651e+05
5.9666e+05
5.9679e+05
5.9702e+05
5.9716e+05
5.9738e+05
5.9764e+05
5.9781e+05
5.9809e+05
5.9826e+05
5.9849e+05
5.9878e+05
5.9902e+05
5.9926e+05
5.994e+05
5.9952e+05
5.9975e+05
5.9989e+05
6.0021e+05
6.005e+05
6.0066e+05
6.0091e+05
6.0119e+05
6.0138e+05
6.0161e+05
6.0174e+05
6.0195e+05
6.0216e+05
6.0243e+05
6.0274e+05
6.029e+05
6.0302e+05
6.0315e+05
6.0328e+05
6.0353e+05
6.0367e+05
6.0378e+05
6.0403e+05
6.0416e+05
6.0442e+05
6.0468e+05
6.0502e+05
6.0534e+05
6.0567e+05
6.0586e+05
6.0601e+05
6.0621e+05
6.0645e+05
6.0664e+05
6.0677e+05
6.0697e+05
6.0714e+05
6.0746e+05
6.0774e+05
6.0788e+05
6.0807e+05
6.0826e+05
6.0851e+05
6.0878e+05
6.0905e+05
6.0927e+05
6.0954e+05
6.0986e+05
6.1018e+05
6.1052e+05
6.106e+05
6.1067e+05
6.1076e+05
6.1089e+05
6.1102e+05
6.1115e+05
6.1122e+05
6.1147e+05
6.1176e+05
6.1201e+05
6.1215e+05
6.1237e+05
6.1265e+05
6.128e+05
6.1308e+05
6.134e+05
6.1368e+05
6.1404e+05
6.1444e+05
6.1472e+05
6.1495e+05
6.152e+05
6.1548e+05
6.1578e+05
6.1595e+05
6.1622e+05
6.1645e+05
6.1684e+05
6.1706e+05
6.1735e+05
6.1758e+05
6.1786e+05
6.182e+05
6.1852e+05
6.1875e+05
6.1899e+05
6.1912e+05
6.1926e+05
6.195e+05
6.1966e+05
6.198e+05
6.2002e+05
6.2016e+05
6.2029e+05
6.2052e+05
6.2092e+05
6.212e+05
6.2173e+05
6.2198e+05
6.2226e+05
6.224e+05
6.2259e+05
6.2271e+05
6.2295e+05
6.2318e+05
6.2339e+05
6.236e+05
6.2382e+05
6.2395e+05
6.2407e+05
6.2421e+05
6.2434e+05
6.246e+05
6.2475e+05
6.2501e+05
6.2531e+05
6.2553e+05
6.2585e+05
6.261e+05
6.2625e+05
6.266e+05
6.2693e+05
6.2708e+05
6.2742e+05
6.2776e+05
6.2796e+05
6.282e+05
6.2836e+05
6.2863e+05
6.2895e+05
6.2926e+05
6.2947e+05
6.2973e+05
6.2988e+05
6.3003e+05
6.3017e+05
6.3029e+05
6.3052e+05
6.308e+05
6.3107e+05
6.313e+05
6.3153e+05
6.3176e+05
6.32e+05
6.3227e+05
6.325e+05
6.3264e+05
6.3276e+05
6.3297e+05
6.3325e+05
6.335e+05
6.3365e+05
6.3381e+05
6.3409e+05
6.3427e+05
6.3452e+05
6.3483e+05
6.3504e+05
6.3532e+05
6.3547e+05
6.3577e+05
6.3598e+05
6.3612e+05
6.3623e+05
6.3645e+05
6.3672e+05
6.371e+05
6.3748e+05
6.3774e+05
6.3798e+05
6.3812e+05
6.3834e+05
6.3859e+05
6.3885e+05
6.3914e+05
6.3941e+05
6.3956e+05
6.3986e+05
6.4005e+05
6.402e+05
6.4053e+05
6.4077e+05
6.4093e+05
6.4105e+05
6.413e+05
6.415e+05
6.4171e+05
6.4198e+05
6.4222e+05
6.4243e+05
6.4273e+05
6.4305e+05
6.4337e+05
6.4362e+05
6.4385e+05
6.44e+05
6.4414e+05
6.4427e+05
6.4453e+05
6.4468e+05
6.449e+05
6.4505e+05
6.4524e+05
6.4542e+05
6.4564e+05
6.4592e+05
6.4607e+05
6.4622e+05
6.4648e+05
6.4663e+05
6.4688e+05
6.4714e+05
6.4744e+05
6.4768e+05
6.4806e+05
6.483e+05
6.4867e+05
6.4902e+05
6.4924e+05
6.4945e+05
6.4978e+05
