# Supplementary material for: Novel Method to Efficiently Create an mHealth App: Implementation of a Real-Time Electrocardiogram R Peak Detector
Source: JMIR Mhealth Uhealth. 2018 May 22;6(5):e118. doi: 10.2196/mhealth.8429 (PMC5989064; doi:10.2196/mhealth.8429)
Supplement: Multimedia Appendix 2 [file mhealth_v6i5e118_app2.zip › Submission_code/Cleaned database/mitdb/203_ann_qrs_cleaned.txt]

100
432
661
863
1003
1271
1484
1720
1875
2103
2252
2369
2519
2660
2793
2934
3129
3334
3465
3715
3994
4237
4541
4723
4860
5083
5248
5435
5650
5795
6031
6201
6435
6712
6945
7280
7588
7751
7883
8155
8313
8542
8877
9115
9295
9433
9673
9952
10169
10498
10831
11082
11343
11654
11859
12019
12278
12527
12756
12992
13199
13541
13778
14016
14291
14590
14787
14927
15244
15436
15631
15931
16070
16307
16600
16859
16977
17275
17430
17652
18230
18435
18642
18912
19117
19260
19394
19743
19895
20102
20296
20455
20583
20710
20899
21034
21159
21280
21409
21707
21862
21975
22141
22259
22389
22515
22651
22769
22885
23264
23398
23642
23771
24075
24227
24363
24491
24726
24885
25003
25302
25442
25675
26002
26302
26450
26591
26821
26974
27218
27519
27829
27973
28219
28453
28638
28863
29026
29342
29520
29786
30063
30281
30592
30744
31010
31250
31579
31851
32010
32244
32517
32730
32986
33034
33133
33270
33406
33765
33896
34288
34441
34584
34724
34987
35140
35534
35665
35793
35931
36080
36297
36497
36557
36921
37297
37543
37770
37838
37896
38121
38395
38636
38871
39003
39127
39273
39472
39656
39782
39926
40045
40261
40391
40705
40834
41244
41395
41661
41814
42129
42438
42660
42915
43054
43402
43556
43687
43843
43989
44225
44459
44626
44759
44886
45035
45154
45290
45568
45709
45997
46118
46337
46461
46734
46860
47063
47237
47349
47596
48029
48197
48403
48739
49062
49190
49421
49560
49690
49939
50122
50451
50746
51056
51188
51305
51431
51656
51908
52180
52487
52935
53171
53356
53749
54133
54331
54473
54747
54925
55142
55424
55673
55810
55979
56232
56371
56504
56844
57006
57270
57528
57799
58087
58346
58581
58818
59054
59366
59633
59897
60104
60418
60613
60810
60967
61211
61497
61693
61907
62117
62281
62516
62787
63073
63257
63545
63748
63891
64011
64133
64354
64609
64854
65066
65342
65611
65878
66045
66212
66461
66692
66889
67062
67208
67328
67492
67779
67955
68103
68382
68625
68875
69151
69405
69634
69889
70027
70262
70526
70743
70997
71141
71393
71621
71926
72092
72359
72520
72761
72961
73173
73394
73652
73828
74050
74213
74417
74770
74926
75154
75481
75753
75951
76109
76258
76510
76706
76992
77150
77268
77567
77733
78113
78270
78555
78819
78952
79286
79448
79798
80071
80307
80441
80576
80999
81126
81385
81644
81871
82132
82396
82670
82973
83173
83358
83687
83890
84050
84296
84565
84816
85109
85323
85453
85593
85835
86052
86293
86492
86813
87091
87323
87615
87869
88128
88379
88537
88788
89010
89239
89460
89663
89792
89931
90074
90196
90306
90514
90783
91085
91387
91627
91767
91884
92119
92277
92634
92788
93194
93432
93665
93958
94092
94250
94463
94671
94992
95283
95639
95815
95939
96257
96418
96748
96886
97020
97152
97396
97638
97931
98151
98413
98698
98852
98981
99114
99246
99663
99808
100170
100320
100440
100690
101120
101290
101520
101780
102050
102310
102630
102850
103110
103240
103510
103660
103780
104020
104200
104520
104700
105110
105260
105590
105820
106010
106260
106410
106650
106870
107110
107390
107650
107840
107970
108210
108480
108620
108750
108860
108990
109080
109110
109380
109530
109630
109780
109920
110050
110150
110320
110460
110810
110960
111220
111370
111520
111740
111870
112000
112140
112410
112750
112940
113260
113450
113680
113820
114100
114350
114600
114760
115040
115300
115480
115740
116010
116280
116430
116590
116730
117010
117280
117530
117740
117870
118010
118240
118380
118540
118760
119040
119300
119640
119920
120190
120360
120610
120860
121020
121270
121550
121710
121850
122080
122390
122530
122660
123040
123200
123460
123620
123760
123900
124030
124270
124450
124680
125020
125220
125360
125740
125910
126170
126400
126610
126910
127060
127240
127420
127650
127970
128200
128480
128720
128850
128980
129100
129220
129460
129600
129850
130250
130500
130860
131110
131340
131760
132030
132360
132650
132970
133200
133560
133850
134080
134410
134630
134820
135060
135290
135620
135890
136300
136460
136680
137040
137220
137350
137470
137700
137860
138000
138240
138390
138500
138770
139050
139440
139640
139810
140040
140290
140570
140890
141170
141480
141710
142020
142310
142530
142800
143060
143240
143450
143590
143850
144120
144320
144540
144700
144930
145080
145320
145520
145660
145780
145920
146050
146170
146290
146440
146760
147030
147270
147500
147750
147900
148010
148130
148440
148570
148740
148770
148920
149180
149340
149580
149860
150180
150380
150560
150700
150960
151210
151460
151800
152140
152330
152530
152780
153040
153330
153480
153600
153860
154120
154270
154400
154620
154870
155010
155260
155490
155880
156100
156440
156710
156950
157210
157360
157720
157870
158100
158360
158610
158870
159010
159140
159460
159610
159860
160200
160410
160690
160830
160960
161190
161340
161600
161740
161890
162030
162320
162540
162930
163080
163330
163470
163700
164030
164220
164470
164710
164940
165140
165280
165560
165720
165930
166230
166530
166900
167060
167420
167740
168010
168150
168330
168630
169010
169150
169290
169420
169550
169810
169950
170400
170630
170770
170890
171180
171320
171640
171810
171960
172160
172460
172660
172800
172950
173080
173230
173560
173710
173850
174090
174340
174610
174870
175030
175220
175520
175730
175980
176220
176450
176780
177030
177260
177420
177680
177880
178030
178280
178410
178550
178800
178980
179230
179380
179530
179670
179810
180050
180200
180370
180580
180860
181040
181160
181300
181530
181760
182110
182260
182610
182880
183130
183270
183400
183540
183840
183890
184000
184120
184250
184360
184390
184700
184830
185060
185330
185660
185830
186130
186540
186690
186960
187160
187420
187600
187850
188160
188440
188900
189290
189470
189730
189880
190000
190270
190590
190830
191080
191300
191440
191590
191980
192310
192690
192920
193090
193300
193490
193600
193890
194120
194260
194410
194540
194670
194870
195150
195290
195550
195800
195990
196200
196420
196560
196690
196980
197120
197360
197620
197870
198010
198150
198280
198520
198820
199020
199070
199150
199190
200020
200260
200520
200780
200980
201180
201460
201660
201840
202010
202310
202510
202720
202870
203210
203410
203620
203840
204030
204200
204450
204580
204760
205040
205270
205520
205750
206010
206160
206400
206540
206770
206940
207180
207340
207490
207790
207940
208200
208550
208810
209040
209280
209510
209680
210160
210310
210850
211200
211330
211870
212200
212390
212610
212750
212870
213180
213330
213610
213750
213890
214150
214440
214710
214950
215260
215400
215640
216020
216160
216430
216660
216800
217000
217120
217270
217720
217960
218190
218420
218580
218820
218980
219200
219450
219590
219860
220110
220370
220610
220760
220870
221020
221210
221430
221590
221800
222020
222070
222250
222510
222780
222810
222920
223040
223350
223490
223700
223890
224090
224340
224550
224750
224990
225210
225640
225780
226130
226380
226510
226630
226790
226910
227190
227380
227540
227820
227950
228190
228320
228560
228820
229090
229240
229440
229570
229820
230040
230230
230330
230490
230750
230830
230880
230980
231110
231250
231480
231680
232000
232200
232480
232800
232940
233200
233430
233640
233800
234040
234180
234300
234440
234690
234830
235110
235300
235560
235800
236100
236230
236360
236700
236990
237260
237450
237660
237900
238190
238390
238530
238760
239050
239280
239460
239660
239930
240190
240330
240520
240750
240890
241170
241400
241530
241610
241690
241950
242260
242630
242900
243160
243410
243620
243740
243870
244130
244310
244620
244880
245110
245340
245600
245760
246060
246270
246430
246650
246810
247010
247220
247490
247630
247910
248130
248280
248430
248740
248990
249110
249360
249500
249740
249960
250190
250360
250520
250710
250850
250990
251170
251330
251470
251680
251800
251990
252240
252430
252580
252710
252950
253090
253300
253500
253750
253980
254120
254250
254520
254850
255020
255270
255530
255600
255660
255770
255890
256090
256330
256630
256800
257030
257180
257440
257580
257870
258020
258110
258290
258520
258640
258870
259000
259290
259500
259700
259850
260040
260240
260400
260590
260850
261000
261220
261370
261500
261750
262060
262190
262280
262460
262680
262830
262900
263040
263250
263520
263740
263990
264130
264380
264580
264790
264990
265140
265260
265400
265580
265850
266100
266330
266550
266810
266870
266940
267030
267150
267280
267520
267650
267910
268120
268380
268530
268840
269090
269220
269330
269460
269680
269880
270060
270280
270480
270680
270800
270930
271100
271370
271500
271620
271860
272000
272210
272510
272790
272920
273050
273160
273280
273380
273530
273710
273950
274080
274310
274570
274790
274990
275060
275230
275360
275470
275590
275740
275860
276150
276280
276480
276670
276890
277050
277250
277450
277680
277890
278030
278140
278270
278500
278740
278870
279010
279290
279430
279540
279740
279910
280140
280410
280640
280940
281120
281370
281450
281510
281620
281750
281970
282200
282370
282510
282660
282820
283070
283240
283460
283620
283730
283870
284110
284330
284600
284860
285010
285140
285320
285490
285620
285760
285960
286100
286310
286550
286670
286800
287010
287130
287260
287480
287820
287950
288070
288310
288480
288740
288960
289070
289360
289510
289710
290000
290140
290380
290560
290720
291050
291180
291440
291750
291960
292140
292460
292630
292760
292860
293010
293280
293410
293610
293730
293940
294060
294200
294540
294680
294920
295140
295400
295550
295740
295990
296170
296310
296430
296560
296840
296990
297100
297230
297450
297660
297920
298180
298410
298560
298680
298800
299050
299290
299460
299620
299830
300120
300280
300500
300760
300970
301140
301360
301410
301500
301630
301750
301890
302150
302290
302430
302650
302800
303170
303310
303520
303740
303860
304030
304230
304500
304700
304840
305020
305160
305380
305740
305990
306270
306610
306850
307030
307300
307430
307750
308100
308420
308580
308820
309140
309470
309840
310000
310130
310260
310490
310750
311050
311300
311530
311820
312030
312240
312380
312430
312620
312890
313030
313140
313280
313410
313610
313900
314120
314280
314410
314520
314640
314830
315080
315320
315480
315690
315900
316030
316140
316260
316480
316600
316850
317080
317220
317480
317720
317850
317960
318000
318170
318420
318610
318710
318760
318830
319000
319210
319430
319650
319800
320060
320300
320420
320780
320910
321220
321420
321670
321890
322040
322170
322300
322450
322580
322870
322900
323040
323240
323420
323580
323760
323900
324010
324270
324540
324700
324840
325040
325280
325440
325480
325670
325970
326220
326380
326570
326700
326730
326960
327170
327410
327640
327800
327940
328160
328360
328670
328920
329170
329300
329320
329460
329570
329580
329640
329690
329730
329810
329850
329980
330110
330460
330690
330970
331220
331410
331590
331770
331900
332120
332340
332620
332880
333030
333160
333360
333660
333810
333930
334190
334460
334730
334880
335150
335400
335570
335740
335990
336180
336310
336540
336700
336920
337170
337460
337690
337950
338300
338520
338720
338980
339350
339590
339890
340030
340160
340300
340410
340630
340780
341070
341410
341690
341990
342280
342500
342730
342880
343120
343310
343620
343890
344110
344250
344370
344510
344740
344900
345130
345490
345780
345970
346270
346540
346880
347100
347250
347370
347500
347640
347930
348080
348310
348430
348710
348910
349130
349360
349650
349880
350190
350410
350560
350670
350910
351060
351270
351510
351870
352170
352360
352700
353010
353310
353510
353790
354100
354380
354630
354880
355200
355470
355700
355830
356140
356290
356420
356680
356950
357330
357760
357900
358360
358590
358730
358870
359200
359360
359680
359930
360320
360560
360690
361030
361320
361670
361890
362120
362380
362550
362780
363020
363140
363270
363440
363580
363730
363840
363970
364160
364350
364500
364740
364920
365200
365400
365740
365900
366240
366470
366680
367040
367320
367450
367580
367750
367990
368160
368340
368490
368830
368960
369220
369470
369710
369920
370190
370410
370540
370760
370910
371150
371330
371570
371780
371940
372070
372300
372430
372790
372940
373120
373290
373650
373790
373970
374110
374250
374610
374740
375140
375540
375800
376040
376380
376630
376940
377220
377340
377560
377830
378060
378440
378600
378740
378980
379200
379450
379580
379830
380080
380330
380480
380910
381060
381340
381590
381810
381960
382250
382550
382870
383280
383460
383600
383830
383970
384320
384460
384750
385060
385200
385340
385560
385950
386100
386340
386600
386880
387030
387160
387290
387410
387450
387700
387820
388150
388290
388580
388920
389290
389680
389940
390160
390290
390420
390790
390950
391340
391650
392000
392180
392380
392500
392760
393000
393270
393420
393730
393900
394140
394370
394510
394700
394980
395190
395450
395790
396030
396160
396280
396530
396820
396960
397080
397330
397640
397970
398310
398480
398780
399030
399320
399590
399870
400040
400340
400530
400720
400910
401040
401230
401540
401780
402060
402270
402660
402990
403180
403310
403460
403680
403810
403940
404080
404350
404600
404830
404970
405240
405320
405380
405510
405620
405730
405770
405960
406110
406470
406620
406930
407200
407420
407660
407960
408270
408490
408680
408880
409020
409140
409260
409400
409510
409770
409820
409910
410070
410190
410460
410610
410960
411110
411330
411570
411860
412130
412520
412790
412940
413250
413400
413500
413920
414060
414570
414730
414950
415020
415080
415210
415330
415460
415800
415940
416140
416340
416470
416630
416890
417020
417150
417380
417680
417860
418300
418450
418470
418550
418790
418940
419210
419400
419650
419880
420010
420280
420320
420480
420700
421010
421190
421320
421630
421880
422140
422390
422520
422740
422980
423290
423440
423720
424080
424340
424580
424740
424930
425230
425600
425800
426010
426140
426260
426420
426690
426870
427180
427440
427690
427910
428130
428280
428400
428550
428680
428840
429040
429310
429600
429850
430040
430350
430630
430780
431090
431300
431450
431580
431840
431990
432330
432630
432890
433020
433160
433290
433520
433780
433970
434180
434350
434560
434800
435080
435280
435500
435780
435990
436260
436600
436760
436890
437110
437350
437480
437600
437760
437890
438030
438170
438430
438580
438800
439050
439240
439370
439710
439840
440090
440340
440650
440890
441110
441420
441720
442000
442190
442480
442820
443110
443410
443560
443700
444040
444190
444350
444530
444790
445200
445620
445920
446210
446480
446730
447000
447180
447330
447460
447860
448020
448370
448590
448940
449220
449370
449670
449990
450260
450520
450800
451080
451230
451360
451610
451780
452040
452370
452620
452760
453120
453270
453600
453840
454070
454480
454840
455040
455160
455390
455620
455830
455990
456280
456490
456740
456870
456980
457120
457350
457470
457720
457950
458180
458350
458470
458580
458710
458850
459060
459230
459430
459700
459860
460080
460250
460430
460580
460840
461090
461390
461690
461870
462020
462150
462280
462440
462660
462900
463040
463170
463360
463800
463930
464160
464370
464680
464940
465190
465460
465620
465960
466130
466450
466770
467090
467240
467430
467630
467930
468080
468400
468740
469010
469260
469530
469790
470050
470210
470500
470680
470800
470940
471290
471450
471800
471940
472170
472520
472800
473160
473430
473650
473790
474000
474380
474800
475050
475360
475590
475830
476210
476460
476590
476910
477270
477560
477710
477820
478200
478340
478640
479020
479370
479670
479950
480200
480450
480590
480900
481140
481440
481700
481900
482050
482180
482410
482600
482860
483120
483320
483500
483650
483870
484160
484360
484500
484630
484860
484980
485210
485380
485660
485910
486180
486330
486670
486960
487190
487420
487700
487960
488320
488470
488840
489020
489300
489480
489690
489860
490090
490300
490450
490730
490900
491130
491400
491670
491990
492250
492530
492750
493020
493260
493530
493680
493920
494320
494620
494860
495170
495390
495680
495920
496200
496480
496730
497070
497270
497450
497730
497970
498160
498410
498620
498870
499140
499370
499690
499860
500100
500300
500470
500720
501030
501330
501480
501570
501830
502050
502250
502520
502830
503060
503260
503470
503780
504020
504320
504540
504710
504960
505170
505380
505420
505530
505680
505840
506060
506320
506530
506680
506810
507080
507240
507470
507700
507860
508080
508340
508610
508760
509000
509030
509140
509250
509360
509700
509830
510100
510240
510500
510710
510850
511110
511260
511400
511660
511820
512000
512220
512350
512480
512750
512980
513270
513410
513660
513820
513940
514140
514660
514830
515080
515290
515590
515910
516180
516440
516730
517060
517220
517500
517640
517880
518080
518300
518440
518560
518830
518990
519180
519400
519620
519870
520030
520190
520320
520560
520850
521110
521300
521520
521770
521900
522220
522360
522760
522920
523250
523510
523760
524060
524380
524630
524780
525090
525250
525350
525600
525910
526100
526300
526450
526560
526810
527090
527430
527830
528080
528480
528840
529020
529280
529610
529850
529990
530200
530490
530730
530880
531020
531160
531390
531620
531990
532200
532420
532670
532860
533180
533480
533900
534210
534350
534660
534980
535180
535360
535460
535590
535890
536970
537210
537360
537660
538000
538230
538560
538790
539020
539210
539370
539540
539830
540010
540400
540680
540920
541100
541250
541470
541750
542030
542330
542620
542790
543030
543270
543570
544030
544310
544540
544690
544940
545200
545500
545750
545900
546040
546160
546380
546540
546830
547010
547160
547400
547560
547930
548080
548530
548950
549130
549360
549580
549710
549820
550000
550260
550500
550730
550990
551270
551440
551750
551980
552230
552480
552620
552800
552970
553240
553500
553720
553840
554060
554200
554430
554660
554860
555120
555350
555650
555940
556210
556410
556640
556840
557080
557320
557530
557760
557990
558240
558380
558490
558620
558840
558980
559460
559610
559960
560200
560440
560690
560830
561100
561310
561480
561830
562140
562350
562500
562750
562930
563080
563370
563560
563850
564000
564250
564460
564820
565000
565160
565370
565580
565830
566120
566420
566580
566860
567040
567400
567610
567740
567860
568110
568390
568540
568920
569070
569380
569820
570140
570400
570540
570760
571070
571210
571400
571710
572070
572270
572470
572710
572990
573220
573360
573480
573780
574240
574390
574640
574910
575460
575620
575850
576100
576550
576790
577000
577300
577430
577650
577870
577950
578000
578110
578230
578350
578470
578600
578720
578810
578860
578980
579140
579270
579380
579530
579670
580210
580360
580490
580880
581110
581250
581500
581660
581770
581960
582220
582450
582760
582950
583160
583300
583530
583820
584120
584420
584640
584870
585020
585360
585540
585850
586000
586290
586520
586910
587130
587380
587680
587880
588040
588300
588560
588770
589340
589670
589820
589940
590080
590270
590310
590620
590790
591060
591320
591590
591870
592150
592450
592650
592870
593160
593370
593510
593770
594050
594290
594610
594890
595140
595390
595640
595880
596160
596510
596660
596790
597020
597160
597380
597640
597810
598090
598260
598490
598780
599020
599260
599400
599520
599750
599890
600210
600500
600660
600910
601190
601610
601740
601950
602160
602430
602900
603020
603150
603280
603530
603670
603780
604420
604680
605020
605340
605670
605860
606010
606210
606450
606640
606770
606970
607140
607460
607740
607880
608070
608260
608510
608780
609050
609270
609540
609860
610180
610520
610670
610760
610890
611020
611220
611470
611760
612010
612150
612370
612650
612800
613080
613400
613680
614040
614440
614720
614950
615200
615480
615780
615950
616220
616450
616840
617060
617350
617580
617860
618200
618520
618750
618990
619120
619260
619500
619660
619800
620020
620160
620290
620520
620920
621200
621730
621980
622260
622400
622590
622710
622950
623180
623390
623600
623820
623950
624070
624210
624340
624600
624750
625010
625310
625530
625850
626100
626250
626600
626930
627080
627420
627760
627960
628200
628360
628630
628950
629260
629470
629730
629880
630030
630170
630290
630520
630800
631070
631300
631530
631760
632000
632270
632500
632640
632760
632970
633250
633500
633650
633810
634090
634270
634830
635040
635320
635470
635980
636120
636230
636450
636720
637100
637480
637740
637980
638120
638340
638850
639140
639410
639560
639860
640050
640200
640530
641050
641300
641500
641710
642220
642430
642730
643050
643370
643620
643850
644000
644140
644270
644530
644680
644900
645050
645240
645420
645640
645920
646070
646220
646480
646630
646880
647140
647440
647680
648060
648300
648670
649020
649240
