# Supplementary material for: Novel Method to Efficiently Create an mHealth App: Implementation of a Real-Time Electrocardiogram R Peak Detector
Source: JMIR Mhealth Uhealth. 2018 May 22;6(5):e118. doi: 10.2196/mhealth.8429 (PMC5989064; doi:10.2196/mhealth.8429)
Supplement: Multimedia Appendix 2 [file mhealth_v6i5e118_app2.zip › Submission_code/Cleaned database/mitdb/205m.hea]

205m 2 360 650000
205m.mat 16+24 200/mV 11 1024 938 -12254 0 MLII
205m.mat 16+24 200/mV 11 1024 916 8698 0 V1
# 59 M 1957 694 x2
# Digoxin, Quinaglute
# The PVCs are of two forms, one of which is much more common than the other.
#Creator: wfdb2mat
#Source: record mitdb/205
