# Supplementary material for: Novel Method to Efficiently Create an mHealth App: Implementation of a Real-Time Electrocardiogram R Peak Detector
Source: JMIR Mhealth Uhealth. 2018 May 22;6(5):e118. doi: 10.2196/mhealth.8429 (PMC5989064; doi:10.2196/mhealth.8429)
Supplement: Multimedia Appendix 2 [file mhealth_v6i5e118_app2.zip › Submission_code/Cleaned database/mitdb/205_ann_qrs.txt]

16
230
467
707
945
1189
1431
1672
1903
2146
2394
2637
2874
3114
3355
3595
3841
4085
4325
4562
4807
5060
5303
5544
5784
6025
6267
6514
6754
6992
7229
7472
7710
7949
8182
8421
8655
8900
9141
9376
9612
9852
10098
10339
10576
10811
11045
11280
11521
11768
12001
12238
12476
12723
12962
13204
13443
13687
13926
14171
14421
14664
14903
15147
15395
15641
15878
16119
16358
16599
16844
17089
17327
17563
17805
18051
18294
18532
18771
19010
19252
19501
19739
19982
20219
20465
20710
20954
21193
21436
21676
21928
22177
22421
22660
22903
23151
23394
23632
23872
24111
24347
24590
24836
25071
25307
25547
25792
26029
26268
26505
26746
26985
27227
27468
27706
27946
28191
28440
28680
28914
29151
29393
29635
29876
30116
30354
30596
30841
31088
31332
31568
31805
32043
32286
32530
32770
33010
33243
33484
33726
33965
34199
34434
34670
34912
35156
35396
35635
35871
36113
36355
36595
36829
37064
37301
37541
37783
38017
38256
38488
38730
38967
39206
39439
39672
39908
40150
40389
40626
40862
41097
41335
41573
41813
42043
42273
42508
42745
42984
43218
43455
43688
43929
44171
44413
44648
44889
45128
45374
45620
45859
46100
46341
46587
46828
47068
47307
47545
47784
48024
48269
48506
48747
48990
49240
49477
49716
49953
50198
50436
50681
50919
51160
51394
51636
51880
52120
52354
52591
52831
53076
53323
53567
53808
54043
54283
54531
54771
55005
55238
55477
55716
55958
56197
56438
56675
56920
57164
57407
57646
57888
58126
58370
58612
58849
59086
59324
59564
59803
60038
60272
60508
60744
60986
61228
61463
61701
61938
62188
62428
62668
62901
63137
63372
63614
63856
64089
64323
64563
64810
65050
65289
65528
65767
66007
66248
66493
66728
66964
67199
67444
67680
67914
68145
68380
68611
68850
69092
69328
69561
69796
70042
70282
70520
70757
70992
71225
71464
71709
71943
72175
72408
72649
72885
73123
73357
73594
73830
74069
74312
74547
74784
75023
75271
75509
75746
75983
76224
76466
76710
76957
77199
77436
77679
77931
78173
78413
78653
78896
79137
79380
79625
79868
80105
80349
80597
80841
81078
81321
81566
81813
82062
82302
82543
82784
83038
83282
83526
83764
84001
84238
84479
84727
84966
85203
85446
85694
85935
86174
86414
86658
86896
87139
87382
87627
87861
88102
88346
88586
88818
88986
89293
89533
89772
90011
90247
90478
90718
90961
91197
91426
91658
91899
92140
92380
92617
92852
93088
93332
93576
93811
94042
94275
94511
94747
94985
95216
95452
95683
95927
96167
96405
96637
96870
97105
97341
97579
97813
98044
98270
98503
98742
98972
99199
99426
99660
99885
1.0012e+05
1.0035e+05
1.0058e+05
1.008e+05
1.0103e+05
1.0127e+05
1.0149e+05
1.0172e+05
1.0194e+05
1.0216e+05
1.0238e+05
1.0261e+05
1.0283e+05
1.0305e+05
1.0327e+05
1.0349e+05
1.0371e+05
1.0394e+05
1.0416e+05
1.0437e+05
1.046e+05
1.0482e+05
1.0504e+05
1.0527e+05
1.055e+05
1.0573e+05
1.0596e+05
1.0618e+05
1.0642e+05
1.0665e+05
1.0688e+05
1.0701e+05
1.0732e+05
1.0751e+05
1.0756e+05
1.0763e+05
1.0775e+05
1.0785e+05
1.0798e+05
1.081e+05
1.0822e+05
1.0834e+05
1.0846e+05
1.0865e+05
1.0868e+05
1.0891e+05
1.0909e+05
1.0915e+05
1.0926e+05
1.0938e+05
1.0949e+05
1.096e+05
1.0971e+05
1.098e+05
1.0991e+05
1.1002e+05
1.1012e+05
1.1027e+05
1.103e+05
1.1052e+05
1.1075e+05
1.1097e+05
1.112e+05
1.1142e+05
1.1166e+05
1.1189e+05
1.1212e+05
1.1235e+05
1.1258e+05
1.1281e+05
1.1305e+05
1.1328e+05
1.1352e+05
1.1375e+05
1.1387e+05
1.1422e+05
1.1445e+05
1.1468e+05
1.1491e+05
1.1514e+05
1.1537e+05
1.156e+05
1.1584e+05
1.1607e+05
1.163e+05
1.1652e+05
1.1675e+05
1.1699e+05
1.1722e+05
1.1745e+05
1.1768e+05
1.1792e+05
1.1815e+05
1.1839e+05
1.1863e+05
1.1886e+05
1.1909e+05
1.1933e+05
1.1956e+05
1.198e+05
1.2002e+05
1.2025e+05
1.2049e+05
1.2072e+05
1.2096e+05
1.212e+05
1.2143e+05
1.2166e+05
1.219e+05
1.2215e+05
1.2239e+05
1.2262e+05
1.2285e+05
1.2309e+05
1.2333e+05
1.2357e+05
1.238e+05
1.2404e+05
1.2427e+05
1.2451e+05
1.2475e+05
1.2499e+05
1.2523e+05
1.2546e+05
1.257e+05
1.2594e+05
1.2619e+05
1.2643e+05
1.2668e+05
1.2691e+05
1.2716e+05
1.2741e+05
1.2765e+05
1.2789e+05
1.2813e+05
1.2837e+05
1.2862e+05
1.2887e+05
1.2911e+05
1.2935e+05
1.296e+05
1.2985e+05
1.3009e+05
1.3033e+05
1.3057e+05
1.3075e+05
1.3106e+05
1.313e+05
1.3154e+05
1.3178e+05
1.3201e+05
1.3224e+05
1.3248e+05
1.3272e+05
1.3295e+05
1.3318e+05
1.3342e+05
1.3365e+05
1.339e+05
1.3414e+05
1.3438e+05
1.3461e+05
1.3485e+05
1.351e+05
1.3534e+05
1.3557e+05
1.3581e+05
1.3604e+05
1.3628e+05
1.3652e+05
1.3675e+05
1.3698e+05
1.3721e+05
1.3745e+05
1.3769e+05
1.3792e+05
1.3816e+05
1.3839e+05
1.3862e+05
1.3885e+05
1.3909e+05
1.3933e+05
1.3956e+05
1.398e+05
1.4003e+05
1.4027e+05
1.405e+05
1.4074e+05
1.4097e+05
1.412e+05
1.4144e+05
1.4167e+05
1.4192e+05
1.4215e+05
1.4238e+05
1.4262e+05
1.4286e+05
1.4309e+05
1.4333e+05
1.4356e+05
1.438e+05
1.4403e+05
1.4427e+05
1.4451e+05
1.4474e+05
1.4498e+05
1.4521e+05
1.4546e+05
1.4569e+05
1.4593e+05
1.4616e+05
1.4639e+05
1.4662e+05
1.4686e+05
1.471e+05
1.4733e+05
1.4756e+05
1.478e+05
1.4804e+05
1.4828e+05
1.4851e+05
1.4874e+05
1.4897e+05
1.492e+05
1.4944e+05
1.4968e+05
1.4991e+05
1.5014e+05
1.5037e+05
1.5061e+05
1.5084e+05
1.5108e+05
1.513e+05
1.5154e+05
1.5177e+05
1.52e+05
1.5224e+05
1.5247e+05
1.527e+05
1.5293e+05
1.5317e+05
1.534e+05
1.5364e+05
1.5386e+05
1.541e+05
1.5433e+05
1.5456e+05
1.5479e+05
1.5502e+05
1.5526e+05
1.5548e+05
1.5572e+05
1.5596e+05
1.5619e+05
1.5642e+05
1.5665e+05
1.5688e+05
1.5712e+05
1.5736e+05
1.5759e+05
1.5782e+05
1.5805e+05
1.5829e+05
1.5852e+05
1.5876e+05
1.5898e+05
1.5921e+05
1.5944e+05
1.5967e+05
1.599e+05
1.6014e+05
1.6036e+05
1.6059e+05
1.6082e+05
1.6106e+05
1.6129e+05
1.6152e+05
1.6175e+05
1.6198e+05
1.6221e+05
1.6245e+05
1.6269e+05
1.6291e+05
1.6314e+05
1.6337e+05
1.6361e+05
1.6384e+05
1.6407e+05
1.643e+05
1.6452e+05
1.6475e+05
1.6498e+05
1.6522e+05
1.6545e+05
1.6568e+05
1.6591e+05
1.6615e+05
1.6639e+05
1.6662e+05
1.6685e+05
1.6708e+05
1.6731e+05
1.6755e+05
1.6778e+05
1.6801e+05
1.6824e+05
1.6847e+05
1.687e+05
1.6894e+05
1.6917e+05
1.694e+05
1.6963e+05
1.6987e+05
1.701e+05
1.7034e+05
1.7057e+05
1.708e+05
1.7103e+05
1.7127e+05
1.715e+05
1.7174e+05
1.7196e+05
1.7219e+05
1.7242e+05
1.7265e+05
1.7289e+05
1.7312e+05
1.7335e+05
1.7358e+05
1.7382e+05
1.7406e+05
1.7429e+05
1.7452e+05
1.7476e+05
1.7499e+05
1.7522e+05
1.7546e+05
1.7569e+05
1.7592e+05
1.7615e+05
1.7638e+05
1.7662e+05
1.7685e+05
1.7709e+05
1.7732e+05
1.7755e+05
1.7778e+05
1.7801e+05
1.7825e+05
1.7849e+05
1.7872e+05
1.7895e+05
1.7919e+05
1.7942e+05
1.7965e+05
1.7988e+05
1.8011e+05
1.8034e+05
1.8057e+05
1.808e+05
1.8103e+05
1.8126e+05
1.8148e+05
1.8172e+05
1.8195e+05
1.8218e+05
1.8241e+05
1.8264e+05
1.8287e+05
1.831e+05
1.8334e+05
1.8357e+05
1.838e+05
1.8402e+05
1.8426e+05
1.845e+05
1.8472e+05
1.8495e+05
1.8518e+05
1.8541e+05
1.8565e+05
1.8588e+05
1.8612e+05
1.8635e+05
1.8658e+05
1.8682e+05
1.8706e+05
1.8729e+05
1.8752e+05
1.8775e+05
1.8798e+05
1.882e+05
1.8844e+05
1.8867e+05
1.8889e+05
1.8912e+05
1.8934e+05
1.8957e+05
1.898e+05
1.9003e+05
1.9024e+05
1.9047e+05
1.9069e+05
1.9092e+05
1.9115e+05
1.9138e+05
1.916e+05
1.9182e+05
1.9204e+05
1.9228e+05
1.925e+05
1.9272e+05
1.9295e+05
1.9317e+05
1.934e+05
1.9363e+05
1.9386e+05
1.9409e+05
1.9432e+05
1.9455e+05
1.9479e+05
1.9502e+05
1.9526e+05
1.9548e+05
1.9572e+05
1.9595e+05
1.9618e+05
1.9642e+05
1.9665e+05
1.9688e+05
1.9711e+05
1.9734e+05
1.9758e+05
1.9781e+05
1.9804e+05
1.9827e+05
1.9851e+05
1.9875e+05
1.9899e+05
1.9922e+05
1.9946e+05
1.997e+05
1.9994e+05
2.0018e+05
2.0042e+05
2.0065e+05
2.0088e+05
2.0105e+05
2.0135e+05
2.0159e+05
2.0182e+05
2.0205e+05
2.0228e+05
2.0252e+05
2.0275e+05
2.0299e+05
2.0322e+05
2.0346e+05
2.0369e+05
2.0393e+05
2.0417e+05
2.0441e+05
2.0464e+05
2.0487e+05
2.0511e+05
2.0535e+05
2.0559e+05
2.0582e+05
2.0605e+05
2.0628e+05
2.0652e+05
2.0676e+05
2.0699e+05
2.0722e+05
2.0745e+05
2.0769e+05
2.0793e+05
2.0816e+05
2.0839e+05
2.0862e+05
2.0886e+05
2.091e+05
2.0934e+05
2.0958e+05
2.0981e+05
2.1004e+05
2.1029e+05
2.1053e+05
2.1077e+05
2.11e+05
2.1123e+05
2.1146e+05
2.117e+05
2.1194e+05
2.1218e+05
2.1241e+05
2.1264e+05
2.1288e+05
2.1313e+05
2.1336e+05
2.1359e+05
2.1383e+05
2.1406e+05
2.143e+05
2.1454e+05
2.1477e+05
2.1501e+05
2.1524e+05
2.1548e+05
2.1572e+05
2.1595e+05
2.1618e+05
2.1641e+05
2.1664e+05
2.1688e+05
2.1712e+05
2.1735e+05
2.1759e+05
2.1782e+05
2.1805e+05
2.1829e+05
2.1853e+05
2.1876e+05
2.1899e+05
2.1922e+05
2.1945e+05
2.1969e+05
2.1993e+05
2.2016e+05
2.204e+05
2.2063e+05
2.2087e+05
2.211e+05
2.2134e+05
2.2158e+05
2.2182e+05
2.2205e+05
2.2229e+05
2.2253e+05
2.2277e+05
2.23e+05
2.2324e+05
2.2348e+05
2.2371e+05
2.2394e+05
2.2418e+05
2.2441e+05
2.2464e+05
2.2488e+05
2.2511e+05
2.2535e+05
2.2558e+05
2.2581e+05
2.2606e+05
2.2629e+05
2.2652e+05
2.2674e+05
2.2698e+05
2.2721e+05
2.2744e+05
2.2767e+05
2.279e+05
2.2813e+05
2.2836e+05
2.2859e+05
2.2882e+05
2.2905e+05
2.2928e+05
2.2951e+05
2.2974e+05
2.2997e+05
2.3021e+05
2.3044e+05
2.3061e+05
2.309e+05
2.3114e+05
2.3137e+05
2.316e+05
2.3183e+05
2.3206e+05
2.3228e+05
2.3252e+05
2.3276e+05
2.3299e+05
2.3322e+05
2.3345e+05
2.3369e+05
2.3393e+05
2.3416e+05
2.344e+05
2.3463e+05
2.3487e+05
2.35e+05
2.3535e+05
2.3558e+05
2.3582e+05
2.3605e+05
2.3629e+05
2.3652e+05
2.3676e+05
2.3699e+05
2.3722e+05
2.3746e+05
2.377e+05
2.3794e+05
2.3818e+05
2.3842e+05
2.3867e+05
2.3892e+05
2.3916e+05
2.394e+05
2.3964e+05
2.3988e+05
2.4012e+05
2.4036e+05
2.4061e+05
2.4084e+05
2.4108e+05
2.4131e+05
2.4156e+05
2.418e+05
2.4203e+05
2.4227e+05
2.4251e+05
2.4275e+05
2.4299e+05
2.4324e+05
2.4348e+05
2.4371e+05
2.4395e+05
2.442e+05
2.4443e+05
2.4467e+05
2.449e+05
2.4514e+05
2.4538e+05
2.4562e+05
2.4586e+05
2.461e+05
2.4633e+05
2.4657e+05
2.4682e+05
2.4706e+05
2.4729e+05
2.4753e+05
2.4777e+05
2.4801e+05
2.4825e+05
2.4849e+05
2.4873e+05
2.4897e+05
2.4921e+05
2.4945e+05
2.4969e+05
2.4993e+05
2.5016e+05
2.504e+05
2.5065e+05
2.5089e+05
2.5113e+05
2.5137e+05
2.516e+05
2.5185e+05
2.5209e+05
2.5233e+05
2.5257e+05
2.528e+05
2.5304e+05
2.5328e+05
2.5353e+05
2.5377e+05
2.5401e+05
2.5424e+05
2.5449e+05
2.5473e+05
2.5498e+05
2.5521e+05
2.5545e+05
2.5568e+05
2.5593e+05
2.5617e+05
2.5641e+05
2.5664e+05
2.5688e+05
2.5713e+05
2.5737e+05
2.5761e+05
2.5784e+05
2.5808e+05
2.5831e+05
2.5855e+05
2.588e+05
2.5903e+05
2.5927e+05
2.5951e+05
2.5976e+05
2.6e+05
2.6024e+05
2.6048e+05
2.6072e+05
2.6096e+05
2.612e+05
2.6145e+05
2.6169e+05
2.6192e+05
2.6216e+05
2.6241e+05
2.6265e+05
2.6289e+05
2.6312e+05
2.6337e+05
2.6361e+05
2.6386e+05
2.641e+05
2.6433e+05
2.6457e+05
2.6482e+05
2.6506e+05
2.653e+05
2.6553e+05
2.6577e+05
2.66e+05
2.6624e+05
2.6648e+05
2.6672e+05
2.6696e+05
2.6719e+05
2.6744e+05
2.6768e+05
2.6792e+05
2.6816e+05
2.684e+05
2.6863e+05
2.6888e+05
2.6912e+05
2.6936e+05
2.696e+05
2.6983e+05
2.7008e+05
2.7032e+05
2.7055e+05
2.7079e+05
2.7102e+05
2.7126e+05
2.715e+05
2.7174e+05
2.7197e+05
2.7221e+05
2.7244e+05
2.7269e+05
2.7292e+05
2.7316e+05
2.7339e+05
2.7363e+05
2.7387e+05
2.7411e+05
2.7434e+05
2.7458e+05
2.7481e+05
2.7505e+05
2.7529e+05
2.7552e+05
2.7575e+05
2.7598e+05
2.7622e+05
2.7645e+05
2.7669e+05
2.7693e+05
2.7716e+05
2.7739e+05
2.7762e+05
2.7786e+05
2.7809e+05
2.7832e+05
2.7855e+05
2.7878e+05
2.7901e+05
2.7925e+05
2.7948e+05
2.7971e+05
2.7994e+05
2.8016e+05
2.804e+05
2.8063e+05
2.8086e+05
2.8109e+05
2.8132e+05
2.8154e+05
2.8178e+05
2.8201e+05
2.8224e+05
2.8247e+05
2.827e+05
2.8293e+05
2.8317e+05
2.834e+05
2.8362e+05
2.8385e+05
2.8408e+05
2.8431e+05
2.8454e+05
2.8477e+05
2.85e+05
2.8523e+05
2.8546e+05
2.857e+05
2.8593e+05
2.8615e+05
2.8638e+05
2.8662e+05
2.8685e+05
2.8708e+05
2.8732e+05
2.8754e+05
2.8777e+05
2.88e+05
2.8823e+05
2.8846e+05
2.8868e+05
2.8891e+05
2.8914e+05
2.8936e+05
2.8959e+05
2.8982e+05
2.9005e+05
2.9028e+05
2.905e+05
2.9073e+05
2.9097e+05
2.912e+05
2.9142e+05
2.9165e+05
2.9188e+05
2.9212e+05
2.9235e+05
2.9258e+05
2.9281e+05
2.9303e+05
2.9326e+05
2.935e+05
2.9373e+05
2.9396e+05
2.9419e+05
2.9443e+05
2.9466e+05
2.949e+05
2.9514e+05
2.9538e+05
2.9561e+05
2.9584e+05
2.9605e+05
2.9632e+05
2.9656e+05
2.9679e+05
2.9702e+05
2.9726e+05
2.975e+05
2.9774e+05
2.9797e+05
2.982e+05
2.9844e+05
2.9868e+05
2.9892e+05
2.9916e+05
2.994e+05
2.9964e+05
2.9988e+05
3.0012e+05
3.0036e+05
3.006e+05
3.0084e+05
3.0107e+05
3.0132e+05
3.0156e+05
3.0179e+05
3.0202e+05
3.0225e+05
3.025e+05
3.0274e+05
3.0297e+05
3.0321e+05
3.0344e+05
3.0369e+05
3.0394e+05
3.0418e+05
3.044e+05
3.0464e+05
3.0488e+05
3.0513e+05
3.0537e+05
3.056e+05
3.0584e+05
3.0607e+05
3.0632e+05
3.0655e+05
3.068e+05
3.0703e+05
3.0727e+05
3.075e+05
3.0775e+05
3.08e+05
3.0823e+05
3.0847e+05
3.0871e+05
3.0896e+05
3.092e+05
3.0944e+05
3.0967e+05
3.0991e+05
3.1015e+05
3.1039e+05
3.1063e+05
3.1087e+05
3.1111e+05
3.1135e+05
3.116e+05
3.1184e+05
3.1208e+05
3.1231e+05
3.1256e+05
3.128e+05
3.1304e+05
3.1328e+05
3.1352e+05
3.1376e+05
3.14e+05
3.1425e+05
3.1448e+05
3.1472e+05
3.1496e+05
3.152e+05
3.1545e+05
3.1569e+05
3.1593e+05
3.1617e+05
3.1641e+05
3.1666e+05
3.169e+05
3.1715e+05
3.1739e+05
3.1763e+05
3.1787e+05
3.1813e+05
3.1838e+05
3.1862e+05
3.1886e+05
3.1911e+05
3.1937e+05
3.1962e+05
3.1986e+05
3.201e+05
3.2035e+05
3.2059e+05
3.2084e+05
3.2109e+05
3.2134e+05
3.2158e+05
3.2183e+05
3.2208e+05
3.2233e+05
3.2258e+05
3.2282e+05
3.2292e+05
3.2307e+05
3.2331e+05
3.2357e+05
3.2381e+05
3.2405e+05
3.2429e+05
3.2454e+05
3.2479e+05
3.2504e+05
3.2528e+05
3.2552e+05
3.2577e+05
3.2601e+05
3.2626e+05
3.265e+05
3.2674e+05
3.2699e+05
3.2724e+05
3.2749e+05
3.2772e+05
3.2796e+05
3.282e+05
3.2845e+05
3.2869e+05
3.2893e+05
3.2918e+05
3.2941e+05
3.2966e+05
3.299e+05
3.3014e+05
3.3038e+05
3.3061e+05
3.3086e+05
3.3096e+05
3.311e+05
3.3114e+05
3.3134e+05
3.3157e+05
3.3181e+05
3.3204e+05
3.3228e+05
3.3251e+05
3.3275e+05
3.3298e+05
3.3322e+05
3.3337e+05
3.3369e+05
3.3376e+05
3.3387e+05
3.3399e+05
3.3416e+05
3.3432e+05
3.344e+05
3.3463e+05
3.3487e+05
3.3511e+05
3.3536e+05
3.3559e+05
3.3582e+05
3.3606e+05
3.363e+05
3.3654e+05
3.3678e+05
3.3702e+05
3.3726e+05
3.3751e+05
3.3775e+05
3.3799e+05
3.3823e+05
3.3848e+05
3.3872e+05
3.3896e+05
3.3921e+05
3.3945e+05
3.3969e+05
3.3994e+05
3.4019e+05
3.4043e+05
3.4065e+05
3.409e+05
3.4114e+05
3.4138e+05
3.4162e+05
3.4186e+05
3.421e+05
3.4234e+05
3.4258e+05
3.4283e+05
3.4308e+05
3.4331e+05
3.4355e+05
3.4378e+05
3.4403e+05
3.4428e+05
3.4451e+05
3.4475e+05
3.4498e+05
3.4523e+05
3.4546e+05
3.457e+05
3.4594e+05
3.4617e+05
3.4641e+05
3.4666e+05
3.469e+05
3.4714e+05
3.4738e+05
3.4761e+05
3.4786e+05
3.481e+05
3.4834e+05
3.4854e+05
3.4882e+05
3.4905e+05
3.493e+05
3.4954e+05
3.4977e+05
3.5e+05
3.5024e+05
3.5049e+05
3.5073e+05
3.5097e+05
3.5121e+05
3.5145e+05
3.5169e+05
3.5193e+05
3.5217e+05
3.5241e+05
3.5264e+05
3.5288e+05
3.5312e+05
3.5336e+05
3.5359e+05
3.5382e+05
3.5406e+05
3.5429e+05
3.5453e+05
3.5477e+05
3.5501e+05
3.5524e+05
3.5548e+05
3.5573e+05
3.5596e+05
3.562e+05
3.5643e+05
3.5668e+05
3.5691e+05
3.5715e+05
3.5738e+05
3.5762e+05
3.5785e+05
3.5809e+05
3.5833e+05
3.5857e+05
3.588e+05
3.5903e+05
3.5927e+05
3.595e+05
3.5974e+05
3.5998e+05
3.6022e+05
3.6045e+05
3.6068e+05
3.6092e+05
3.6116e+05
3.6139e+05
3.6163e+05
3.6186e+05
3.6209e+05
3.6233e+05
3.6258e+05
3.6282e+05
3.6305e+05
3.6329e+05
3.6354e+05
3.6378e+05
3.6402e+05
3.6426e+05
3.645e+05
3.6475e+05
3.65e+05
3.6524e+05
3.6548e+05
3.6572e+05
3.6597e+05
3.6622e+05
3.6646e+05
3.6671e+05
3.6695e+05
3.672e+05
3.6744e+05
3.677e+05
3.6794e+05
3.6819e+05
3.6844e+05
3.6869e+05
3.6894e+05
3.6918e+05
3.6943e+05
3.6968e+05
3.6992e+05
3.7017e+05
3.7042e+05
3.7066e+05
3.709e+05
3.7115e+05
3.7141e+05
3.7166e+05
3.719e+05
3.7215e+05
3.724e+05
3.7265e+05
3.7291e+05
3.7316e+05
3.734e+05
3.7366e+05
3.7392e+05
3.7416e+05
3.744e+05
3.7465e+05
3.749e+05
3.7515e+05
3.754e+05
3.7564e+05
3.7589e+05
3.7613e+05
3.7638e+05
3.7663e+05
3.7687e+05
3.7712e+05
3.7736e+05
3.776e+05
3.7785e+05
3.781e+05
3.7834e+05
3.7858e+05
3.7883e+05
3.7908e+05
3.7932e+05
3.7956e+05
3.7981e+05
3.8005e+05
3.803e+05
3.8055e+05
3.808e+05
3.8104e+05
3.8129e+05
3.8155e+05
3.818e+05
3.8205e+05
3.8229e+05
3.8254e+05
3.8279e+05
3.8305e+05
3.833e+05
3.8355e+05
3.8379e+05
3.8405e+05
3.8431e+05
3.8456e+05
3.8481e+05
3.8505e+05
3.853e+05
3.8556e+05
3.8581e+05
3.8606e+05
3.8631e+05
3.8656e+05
3.8681e+05
3.8706e+05
3.8731e+05
3.8756e+05
3.8781e+05
3.8806e+05
3.8832e+05
3.8857e+05
3.8882e+05
3.8907e+05
3.8933e+05
3.8958e+05
3.8984e+05
3.9009e+05
3.9034e+05
3.906e+05
3.9085e+05
3.9111e+05
3.9136e+05
3.9161e+05
3.9187e+05
3.9212e+05
3.9238e+05
3.9262e+05
3.9287e+05
3.9312e+05
3.9338e+05
3.9363e+05
3.9388e+05
3.9413e+05
3.9438e+05
3.9464e+05
3.9489e+05
3.9514e+05
3.9538e+05
3.9564e+05
3.9589e+05
3.9614e+05
3.9639e+05
3.9664e+05
3.9689e+05
3.9714e+05
3.9739e+05
3.9764e+05
3.9789e+05
3.9814e+05
3.9839e+05
3.9864e+05
3.989e+05
3.9915e+05
3.994e+05
3.9965e+05
3.9991e+05
4.0016e+05
4.0041e+05
4.0066e+05
4.0091e+05
4.0116e+05
4.0142e+05
4.0167e+05
4.0192e+05
4.0217e+05
4.0243e+05
4.0268e+05
4.0293e+05
4.0318e+05
4.0344e+05
4.037e+05
4.0395e+05
4.042e+05
4.0445e+05
4.0471e+05
4.0497e+05
4.0522e+05
4.0547e+05
4.0572e+05
4.0597e+05
4.0623e+05
4.0648e+05
4.0674e+05
4.0699e+05
4.0724e+05
4.0751e+05
4.0777e+05
4.0802e+05
4.0827e+05
4.0853e+05
4.0878e+05
4.0904e+05
4.093e+05
4.0955e+05
4.098e+05
4.1006e+05
4.1032e+05
4.1058e+05
4.1083e+05
4.1108e+05
4.1134e+05
4.116e+05
4.1186e+05
4.1212e+05
4.1237e+05
4.1262e+05
4.1289e+05
4.1314e+05
4.1339e+05
4.1364e+05
4.1389e+05
4.1414e+05
4.144e+05
4.1465e+05
4.149e+05
4.1515e+05
4.1541e+05
4.1566e+05
4.1591e+05
4.1616e+05
4.1642e+05
4.1667e+05
4.1693e+05
4.1718e+05
4.1743e+05
4.1769e+05
4.1795e+05
4.182e+05
4.1845e+05
4.187e+05
4.1895e+05
4.1921e+05
4.1947e+05
4.1972e+05
4.1997e+05
4.2023e+05
4.205e+05
4.2075e+05
4.2101e+05
4.2126e+05
4.2152e+05
4.2177e+05
4.2203e+05
4.2228e+05
4.2254e+05
4.2279e+05
4.2305e+05
4.233e+05
4.2356e+05
4.2381e+05
4.2407e+05
4.2432e+05
4.2459e+05
4.2485e+05
4.2511e+05
4.2536e+05
4.2562e+05
4.2588e+05
4.2613e+05
4.2638e+05
4.2664e+05
4.2689e+05
4.2715e+05
4.274e+05
4.2765e+05
4.279e+05
4.2817e+05
4.2842e+05
4.2868e+05
4.2893e+05
4.2919e+05
4.2944e+05
4.297e+05
4.2996e+05
4.3022e+05
4.3046e+05
4.3072e+05
4.3098e+05
4.3124e+05
4.3149e+05
4.3174e+05
4.32e+05
4.3214e+05
4.3251e+05
4.3269e+05
4.33e+05
4.3326e+05
4.3352e+05
4.3378e+05
4.3403e+05
4.3428e+05
4.3453e+05
4.3479e+05
4.3505e+05
4.353e+05
4.3555e+05
4.358e+05
4.3607e+05
4.3633e+05
4.3658e+05
4.3684e+05
4.371e+05
4.3736e+05
4.3762e+05
4.3788e+05
4.3813e+05
4.3839e+05
4.3865e+05
4.3891e+05
4.3916e+05
4.3942e+05
4.3968e+05
4.3993e+05
4.4019e+05
4.4044e+05
4.407e+05
4.4095e+05
4.4122e+05
4.4147e+05
4.4173e+05
4.4198e+05
4.4224e+05
4.425e+05
4.4276e+05
4.4302e+05
4.4327e+05
4.4353e+05
4.4379e+05
4.4405e+05
4.4431e+05
4.4456e+05
4.4482e+05
4.4508e+05
4.4534e+05
4.456e+05
4.4585e+05
4.461e+05
4.4637e+05
4.4663e+05
4.4688e+05
4.4714e+05
4.474e+05
4.4765e+05
4.4792e+05
4.4817e+05
4.4843e+05
4.4869e+05
4.4896e+05
4.4921e+05
4.4947e+05
4.4972e+05
4.4998e+05
4.5024e+05
4.505e+05
4.5077e+05
4.5103e+05
4.5129e+05
4.5156e+05
4.5182e+05
4.5209e+05
4.5235e+05
4.5261e+05
4.5287e+05
4.5314e+05
4.534e+05
4.5366e+05
4.5392e+05
4.542e+05
4.5446e+05
4.5471e+05
4.5497e+05
4.5524e+05
4.555e+05
4.5577e+05
4.5603e+05
4.5629e+05
4.5656e+05
4.5682e+05
4.5708e+05
4.5734e+05
4.576e+05
4.5785e+05
4.5811e+05
4.5838e+05
4.5864e+05
4.5889e+05
4.5916e+05
4.5943e+05
4.5969e+05
4.5995e+05
4.6022e+05
4.6048e+05
4.6075e+05
4.6101e+05
4.6128e+05
4.6154e+05
4.618e+05
4.6207e+05
4.6234e+05
4.626e+05
4.6287e+05
4.6313e+05
4.634e+05
4.6366e+05
4.6393e+05
4.6419e+05
4.6446e+05
4.6472e+05
4.6498e+05
4.6524e+05
4.655e+05
4.6576e+05
4.6602e+05
4.6628e+05
4.6654e+05
4.668e+05
4.6707e+05
4.6733e+05
4.6759e+05
4.6785e+05
4.6812e+05
4.6838e+05
4.6865e+05
4.6891e+05
4.6917e+05
4.6943e+05
4.697e+05
4.6996e+05
4.7021e+05
4.7047e+05
4.7073e+05
4.7099e+05
4.7126e+05
4.7152e+05
4.7177e+05
4.7203e+05
4.723e+05
4.7256e+05
4.7282e+05
4.7307e+05
4.7333e+05
4.7359e+05
4.7385e+05
4.7411e+05
4.7436e+05
4.7462e+05
4.7488e+05
4.7514e+05
4.7539e+05
4.7565e+05
4.7591e+05
4.7617e+05
4.7642e+05
4.7668e+05
4.7694e+05
4.772e+05
4.7746e+05
4.7772e+05
4.7797e+05
4.7822e+05
4.7848e+05
4.7874e+05
4.7887e+05
4.7924e+05
4.795e+05
4.7975e+05
4.8002e+05
4.8027e+05
4.8053e+05
4.8078e+05
4.8105e+05
4.813e+05
4.8156e+05
4.8182e+05
4.8208e+05
4.8233e+05
4.826e+05
4.8285e+05
4.8311e+05
4.8336e+05
4.8351e+05
4.8387e+05
4.8413e+05
4.8439e+05
4.8464e+05
4.849e+05
4.8516e+05
4.8542e+05
4.8567e+05
4.8592e+05
4.8618e+05
4.8643e+05
4.8669e+05
4.8695e+05
4.872e+05
4.8745e+05
4.8772e+05
4.8798e+05
4.8824e+05
4.8849e+05
4.8875e+05
4.8901e+05
4.8928e+05
4.8954e+05
4.8981e+05
4.9007e+05
4.9033e+05
4.906e+05
4.9086e+05
4.9111e+05
4.9138e+05
4.9164e+05
4.919e+05
4.9216e+05
4.9229e+05
4.9267e+05
4.9294e+05
4.9319e+05
4.9345e+05
4.937e+05
4.9396e+05
4.9422e+05
4.9449e+05
4.9474e+05
4.95e+05
4.9526e+05
4.9553e+05
4.9578e+05
4.9604e+05
4.963e+05
4.9656e+05
4.9682e+05
4.9708e+05
4.9734e+05
4.976e+05
4.9785e+05
4.9812e+05
4.9839e+05
4.9864e+05
4.989e+05
4.9916e+05
4.9942e+05
4.9968e+05
4.9994e+05
5.0019e+05
5.0045e+05
5.0072e+05
5.0097e+05
5.0123e+05
5.0148e+05
5.0175e+05
5.0201e+05
5.0227e+05
5.0253e+05
5.0278e+05
5.0304e+05
5.0331e+05
5.0357e+05
5.0383e+05
5.0409e+05
5.0436e+05
5.0462e+05
5.0489e+05
5.0516e+05
5.0542e+05
5.0569e+05
5.0596e+05
5.0623e+05
5.065e+05
5.0676e+05
5.0703e+05
5.073e+05
5.0758e+05
5.0784e+05
5.0811e+05
5.0838e+05
5.0865e+05
5.0892e+05
5.0918e+05
5.0944e+05
5.0971e+05
5.0997e+05
5.1024e+05
5.105e+05
5.1077e+05
5.1104e+05
5.113e+05
5.1156e+05
5.1182e+05
5.1209e+05
5.1235e+05
5.1261e+05
5.1287e+05
5.1313e+05
5.1338e+05
5.1365e+05
5.1391e+05
5.1417e+05
5.1442e+05
5.146e+05
5.1494e+05
5.1508e+05
5.1546e+05
5.1572e+05
5.1597e+05
5.1624e+05
5.1649e+05
5.1675e+05
5.17e+05
5.1726e+05
5.1751e+05
5.1777e+05
5.1803e+05
5.1829e+05
5.1855e+05
5.1882e+05
5.1908e+05
5.1934e+05
5.1961e+05
5.1987e+05
5.2014e+05
5.2041e+05
5.2067e+05
5.2093e+05
5.2119e+05
5.2146e+05
5.2173e+05
5.2198e+05
5.2224e+05
5.225e+05
5.2276e+05
5.2303e+05
5.2329e+05
5.2355e+05
5.2382e+05
5.2409e+05
5.2423e+05
5.2462e+05
5.2489e+05
5.2515e+05
5.2542e+05
5.2569e+05
5.2578e+05
5.2584e+05
5.2617e+05
5.2637e+05
5.265e+05
5.2661e+05
5.2671e+05
5.2681e+05
5.2691e+05
5.2703e+05
5.2713e+05
5.2724e+05
5.2733e+05
5.2747e+05
5.2751e+05
5.277e+05
5.2776e+05
5.2799e+05
5.2825e+05
5.2849e+05
5.2874e+05
5.2897e+05
5.2924e+05
5.2953e+05
5.2978e+05
5.3006e+05
5.3032e+05
5.3051e+05
5.3061e+05
5.3082e+05
5.309e+05
5.3109e+05
5.3139e+05
5.3154e+05
5.3163e+05
5.3182e+05
5.3194e+05
5.3213e+05
5.3219e+05
5.3244e+05
5.3271e+05
5.3297e+05
5.3324e+05
5.3351e+05
5.3377e+05
5.3404e+05
5.3417e+05
5.3457e+05
5.3483e+05
5.3509e+05
5.3536e+05
5.3562e+05
5.3588e+05
5.3614e+05
5.364e+05
5.3666e+05
5.3694e+05
5.372e+05
5.3745e+05
5.3771e+05
5.3798e+05
5.3824e+05
5.385e+05
5.3876e+05
5.3901e+05
5.3927e+05
5.3954e+05
5.398e+05
5.4005e+05
5.4031e+05
5.4057e+05
5.4084e+05
5.4111e+05
5.4137e+05
5.4164e+05
5.419e+05
5.4218e+05
5.4244e+05
5.427e+05
5.4296e+05
5.4322e+05
5.4349e+05
5.4375e+05
5.4401e+05
5.4427e+05
5.4454e+05
5.4481e+05
5.4507e+05
5.4532e+05
5.4559e+05
5.4585e+05
5.4612e+05
5.4639e+05
5.4665e+05
5.469e+05
5.4717e+05
5.4744e+05
5.477e+05
5.4796e+05
5.4822e+05
5.4848e+05
5.4876e+05
5.4902e+05
5.4929e+05
5.4955e+05
5.4983e+05
5.501e+05
5.5037e+05
5.5064e+05
5.509e+05
5.5117e+05
5.5145e+05
5.5172e+05
5.5198e+05
5.5225e+05
5.5253e+05
5.528e+05
5.5306e+05
5.5333e+05
5.536e+05
5.5387e+05
5.5414e+05
5.5441e+05
5.5468e+05
5.5494e+05
5.5521e+05
5.5548e+05
5.5573e+05
5.56e+05
5.5625e+05
5.5652e+05
5.5678e+05
5.5704e+05
5.573e+05
5.5756e+05
5.5783e+05
5.5809e+05
5.5836e+05
5.5862e+05
5.5889e+05
5.5916e+05
5.5943e+05
5.597e+05
5.5996e+05
5.6023e+05
5.605e+05
5.6076e+05
5.6101e+05
5.6128e+05
5.6154e+05
5.6181e+05
5.6207e+05
5.6233e+05
5.6259e+05
5.6286e+05
5.6313e+05
5.6338e+05
5.6364e+05
5.6391e+05
5.6417e+05
5.6444e+05
5.647e+05
5.6496e+05
5.6523e+05
5.655e+05
5.6576e+05
5.6602e+05
5.6629e+05
5.6655e+05
5.6682e+05
5.6709e+05
5.6736e+05
5.6762e+05
5.679e+05
5.6816e+05
5.6843e+05
5.687e+05
5.6897e+05
5.6923e+05
5.695e+05
5.6977e+05
5.7003e+05
5.7029e+05
5.7056e+05
5.7083e+05
5.7109e+05
5.7135e+05
5.7161e+05
5.7188e+05
5.7215e+05
5.7241e+05
5.7267e+05
5.7294e+05
5.7321e+05
5.7348e+05
5.7373e+05
5.74e+05
5.7426e+05
5.7452e+05
5.7479e+05
5.7506e+05
5.7532e+05
5.7559e+05
5.7586e+05
5.7613e+05
5.7639e+05
5.7666e+05
5.7692e+05
5.7719e+05
5.7746e+05
5.7772e+05
5.7798e+05
5.7825e+05
5.7851e+05
5.7877e+05
5.7903e+05
5.793e+05
5.7956e+05
5.7982e+05
5.8009e+05
5.8035e+05
5.8062e+05
5.8088e+05
5.8115e+05
5.8141e+05
5.8167e+05
5.8193e+05
5.8219e+05
5.8246e+05
5.8271e+05
5.8297e+05
5.8323e+05
5.835e+05
5.8376e+05
5.8402e+05
5.8428e+05
5.8454e+05
5.8481e+05
5.8507e+05
5.8534e+05
5.856e+05
5.8586e+05
5.8613e+05
5.8639e+05
5.8665e+05
5.8691e+05
5.8717e+05
5.8744e+05
5.8771e+05
5.8797e+05
5.8823e+05
5.885e+05
5.8878e+05
5.8905e+05
5.8931e+05
5.8957e+05
5.8984e+05
5.901e+05
5.9037e+05
5.9063e+05
5.9089e+05
5.9116e+05
5.9142e+05
5.9168e+05
5.9194e+05
5.922e+05
5.9247e+05
5.9273e+05
5.93e+05
5.9327e+05
5.9353e+05
5.9381e+05
5.9408e+05
5.9434e+05
5.945e+05
5.9487e+05
5.9514e+05
5.9541e+05
5.9567e+05
5.9593e+05
5.9619e+05
5.9647e+05
5.9673e+05
5.9699e+05
5.9726e+05
5.9752e+05
5.978e+05
5.9806e+05
5.9833e+05
5.9859e+05
5.9886e+05
5.9913e+05
5.994e+05
5.9965e+05
5.9992e+05
6.0018e+05
6.0045e+05
6.0071e+05
6.0098e+05
6.0124e+05
6.0152e+05
6.0178e+05
6.0205e+05
6.0231e+05
6.0258e+05
6.0285e+05
6.0312e+05
6.0339e+05
6.0365e+05
6.0391e+05
6.0419e+05
6.0445e+05
6.0471e+05
6.0498e+05
6.0524e+05
6.0551e+05
6.0565e+05
6.0604e+05
6.063e+05
6.0645e+05
6.0683e+05
6.0709e+05
6.0735e+05
6.076e+05
6.0786e+05
6.0812e+05
6.083e+05
6.0864e+05
6.089e+05
6.0916e+05
6.0943e+05
6.0969e+05
6.0995e+05
6.1021e+05
6.1047e+05
6.1074e+05
6.11e+05
6.1126e+05
6.1152e+05
6.1178e+05
6.1205e+05
6.1231e+05
6.1257e+05
6.1283e+05
6.1309e+05
6.1335e+05
6.1362e+05
6.1388e+05
6.1414e+05
6.1441e+05
6.1467e+05
6.1494e+05
6.152e+05
6.1546e+05
6.1571e+05
6.1598e+05
6.1612e+05
6.1651e+05
6.1676e+05
6.1703e+05
6.1729e+05
6.1755e+05
6.178e+05
6.1807e+05
6.1833e+05
6.1859e+05
6.1886e+05
6.1912e+05
6.1939e+05
6.1966e+05
6.1993e+05
6.2019e+05
6.2045e+05
6.2072e+05
6.2099e+05
6.2125e+05
6.2152e+05
6.2178e+05
6.2204e+05
6.2232e+05
6.2258e+05
6.2284e+05
6.2311e+05
6.2338e+05
6.2365e+05
6.2392e+05
6.2419e+05
6.2445e+05
6.2472e+05
6.2499e+05
6.2526e+05
6.2552e+05
6.2578e+05
6.2604e+05
6.2631e+05
6.2658e+05
6.2684e+05
6.271e+05
6.2737e+05
6.2763e+05
6.279e+05
6.2816e+05
6.2842e+05
6.2869e+05
6.2895e+05
6.2922e+05
6.2948e+05
6.2974e+05
6.3001e+05
6.3027e+05
6.3053e+05
6.3079e+05
6.3106e+05
6.3132e+05
6.3159e+05
6.3185e+05
6.3211e+05
6.3238e+05
6.3265e+05
6.3291e+05
6.3317e+05
6.3343e+05
6.3369e+05
6.3396e+05
6.3422e+05
6.3448e+05
6.3474e+05
6.35e+05
6.3527e+05
6.3553e+05
6.3579e+05
6.3605e+05
6.3631e+05
6.3658e+05
6.3685e+05
6.3712e+05
6.3738e+05
6.3765e+05
6.3791e+05
6.3818e+05
6.3844e+05
6.387e+05
6.3896e+05
6.3922e+05
6.3948e+05
6.3974e+05
6.4e+05
6.4027e+05
6.4054e+05
6.408e+05
6.4107e+05
6.4134e+05
6.4161e+05
6.4188e+05
6.4214e+05
6.4241e+05
6.4268e+05
6.4295e+05
6.4322e+05
6.4348e+05
6.4374e+05
6.44e+05
6.4427e+05
6.4454e+05
6.4481e+05
6.4507e+05
6.4534e+05
6.4562e+05
6.4588e+05
6.4614e+05
6.4641e+05
6.4668e+05
6.4695e+05
6.4721e+05
6.4747e+05
6.4774e+05
6.4801e+05
6.4827e+05
6.4853e+05
6.488e+05
6.4906e+05
6.4933e+05
6.496e+05
6.4986e+05
