# Supplementary material for: Novel Method to Efficiently Create an mHealth App: Implementation of a Real-Time Electrocardiogram R Peak Detector
Source: JMIR Mhealth Uhealth. 2018 May 22;6(5):e118. doi: 10.2196/mhealth.8429 (PMC5989064; doi:10.2196/mhealth.8429)
Supplement: Multimedia Appendix 2 [file mhealth_v6i5e118_app2.zip › Submission_code/Cleaned database/mitdb/205_ann_qrs_cleaned.txt]

230
467
707
945
1189
1431
1672
1903
2146
2394
2637
2874
3114
3355
3595
3841
4085
4325
4562
4807
5060
5303
5544
5784
6025
6267
6514
6754
6992
7229
7472
7710
7949
8182
8421
8655
8900
9141
9376
9612
9852
10098
10339
10576
10811
11045
11280
11521
11768
12001
12238
12476
12723
12962
13204
13443
13687
13926
14171
14421
14664
14903
15147
15395
15641
15878
16119
16358
16599
16844
17089
17327
17563
17805
18051
18294
18532
18771
19010
19252
19501
19739
19982
20219
20465
20710
20954
21193
21436
21676
21928
22177
22421
22660
22903
23151
23394
23632
23872
24111
24347
24590
24836
25071
25307
25547
25792
26029
26268
26505
26746
26985
27227
27468
27706
27946
28191
28440
28680
28914
29151
29393
29635
29876
30116
30354
30596
30841
31088
31332
31568
31805
32043
32286
32530
32770
33010
33243
33484
33726
33965
34199
34434
34670
34912
35156
35396
35635
35871
36113
36355
36595
36829
37064
37301
37541
37783
38017
38256
38488
38730
38967
39206
39439
39672
39908
40150
40389
40626
40862
41097
41335
41573
41813
42043
42273
42508
42745
42984
43218
43455
43688
43929
44171
44413
44648
44889
45128
45374
45620
45859
46100
46341
46587
46828
47068
47307
47545
47784
48024
48269
48506
48747
48990
49240
49477
49716
49953
50198
50436
50681
50919
51160
51394
51636
51880
52120
52354
52591
52831
53076
53323
53567
53808
54043
54283
54531
54771
55005
55238
55477
55716
55958
56197
56438
56675
56920
57164
57407
57646
57888
58126
58370
58612
58849
59086
59324
59564
59803
60038
60272
60508
60744
60986
61228
61463
61701
61938
62188
62428
62668
62901
63137
63372
63614
63856
64089
64323
64563
64810
65050
65289
65528
65767
66007
66248
66493
66728
66964
67199
67444
67680
67914
68145
68380
68611
68850
69092
69328
69561
69796
70042
70282
70520
70757
70992
71225
71464
71709
71943
72175
72408
72649
72885
73123
73357
73594
73830
74069
74312
74547
74784
75023
75271
75509
75746
75983
76224
76466
76710
76957
77199
77436
77679
77931
78173
78413
78653
78896
79137
79380
79625
79868
80105
80349
80597
80841
81078
81321
81566
81813
82062
82302
82543
82784
83038
83282
83526
83764
84001
84238
84479
84727
84966
85203
85446
85694
85935
86174
86414
86658
86896
87139
87382
87627
87861
88102
88346
88586
88818
88986
89293
89533
89772
90011
90247
90478
90718
90961
91197
91426
91658
91899
92140
92380
92617
92852
93088
93332
93576
93811
94042
94275
94511
94747
94985
95216
95452
95683
95927
96167
96405
96637
96870
97105
97341
97579
97813
98044
98270
98503
98742
98972
99199
99426
99660
99885
100120
100350
100580
100800
101030
101270
101490
101720
101940
102160
102380
102610
102830
103050
103270
103490
103710
103940
104160
104370
104600
104820
105040
105270
105500
105730
105960
106180
106420
106650
106880
107010
107320
107510
107630
107750
107980
108100
108220
108340
108460
108650
108680
108910
109260
109380
109490
109600
109710
109910
110020
110120
110270
110300
110520
110750
110970
111200
111420
111660
111890
112120
112350
112580
112810
113050
113280
113520
113750
113870
114220
114450
114680
114910
115140
115370
115600
115840
116070
116300
116520
116750
116990
117220
117450
117680
117920
118150
118390
118630
118860
119090
119330
119560
119800
120020
120250
120490
120720
120960
121200
121430
121660
121900
122150
122390
122620
122850
123090
123330
123570
123800
124040
124270
124510
124750
124990
125230
125460
125700
125940
126190
126430
126680
126910
127160
127410
127650
127890
128130
128370
128620
128870
129110
129350
129600
129850
130090
130330
130570
130750
131060
131300
131540
131780
132010
132240
132480
132720
132950
133180
133420
133650
133900
134140
134380
134610
134850
135100
135340
135570
135810
136040
136280
136520
136750
136980
137210
137450
137690
137920
138160
138390
138620
138850
139090
139330
139560
139800
140030
140270
140500
140740
140970
141200
141440
141670
141920
142150
142380
142620
142860
143090
143330
143560
143800
144030
144270
144510
144740
144980
145210
145460
145690
145930
146160
146390
146620
146860
147100
147330
147560
147800
148040
148280
148510
148740
148970
149200
149440
149680
149910
150140
150370
150610
150840
151080
151300
151540
151770
152000
152240
152470
152700
152930
153170
153400
153640
153860
154100
154330
154560
154790
155020
155260
155480
155720
155960
156190
156420
156650
156880
157120
157360
157590
157820
158050
158290
158520
158760
158980
159210
159440
159670
159900
160140
160360
160590
160820
161060
161290
161520
161750
161980
162210
162450
162690
162910
163140
163370
163610
163840
164070
164300
164520
164750
164980
165220
165450
165680
165910
166150
166390
166620
166850
167080
167310
167550
167780
168010
168240
168470
168700
168940
169170
169400
169630
169870
170100
170340
170570
170800
171030
171270
171500
171740
171960
172190
172420
172650
172890
173120
173350
173580
173820
174060
174290
174520
174760
174990
175220
175460
175690
175920
176150
176380
176620
176850
177090
177320
177550
177780
178010
178250
178490
178720
178950
179190
179420
179650
179880
180110
180340
180570
180800
181030
181260
181480
181720
181950
182180
182410
182640
182870
183100
183340
183570
183800
184020
184260
184500
184720
184950
185180
185410
185650
185880
186120
186350
186580
186820
187060
187290
187520
187750
187980
188200
188440
188670
188890
189120
189340
189570
189800
190030
190240
190470
190690
190920
191150
191380
191600
191820
192040
192280
192500
192720
192950
193170
193400
193630
193860
194090
194320
194550
194790
195020
195260
195480
195720
195950
196180
196420
196650
196880
197110
197340
197580
197810
198040
198270
198510
198750
198990
199220
199460
199700
199940
200180
200420
200650
200880
201050
201350
201590
201820
202050
202280
202520
202750
202990
203220
203460
203690
203930
204170
204410
204640
204870
205110
205350
205590
205820
206050
206280
206520
206760
206990
207220
207450
207690
207930
208160
208390
208620
208860
209100
209340
209580
209810
210040
210290
210530
210770
211000
211230
211460
211700
211940
212180
212410
212640
212880
213130
213360
213590
213830
214060
214300
214540
214770
215010
215240
215480
215720
215950
216180
216410
216640
216880
217120
217350
217590
217820
218050
218290
218530
218760
218990
219220
219450
219690
219930
220160
220400
220630
220870
221100
221340
221580
221820
222050
222290
222530
222770
223000
223240
223480
223710
223940
224180
224410
224640
224880
225110
225350
225580
225810
226060
226290
226520
226740
226980
227210
227440
227670
227900
228130
228360
228590
228820
229050
229280
229510
229740
229970
230210
230440
230610
230900
231140
231370
231600
231830
232060
232280
232520
232760
232990
233220
233450
233690
233930
234160
234400
234630
234870
235000
235350
235580
235820
236050
236290
236520
236760
236990
237220
237460
237700
237940
238180
238420
238670
238920
239160
239400
239640
239880
240120
240360
240610
240840
241080
241310
241560
241800
242030
242270
242510
242750
242990
243240
243480
243710
243950
244200
244430
244670
244900
245140
245380
245620
245860
246100
246330
246570
246820
247060
247290
247530
247770
248010
248250
248490
248730
248970
249210
249450
249690
249930
250160
250400
250650
250890
251130
251370
251600
251850
252090
252330
252570
252800
253040
253280
253530
253770
254010
254240
254490
254730
254980
255210
255450
255680
255930
256170
256410
256640
256880
257130
257370
257610
257840
258080
258310
258550
258800
259030
259270
259510
259760
260000
260240
260480
260720
260960
261200
261450
261690
261920
262160
262410
262650
262890
263120
263370
263610
263860
264100
264330
264570
264820
265060
265300
265530
265770
266000
266240
266480
266720
266960
267190
267440
267680
267920
268160
268400
268630
268880
269120
269360
269600
269830
270080
270320
270550
270790
271020
271260
271500
271740
271970
272210
272440
272690
272920
273160
273390
273630
273870
274110
274340
274580
274810
275050
275290
275520
275750
275980
276220
276450
276690
276930
277160
277390
277620
277860
278090
278320
278550
278780
279010
279250
279480
279710
279940
280160
280400
280630
280860
281090
281320
281540
281780
282010
282240
282470
282700
282930
283170
283400
283620
283850
284080
284310
284540
284770
285000
285230
285460
285700
285930
286150
286380
286620
286850
287080
287320
287540
287770
288000
288230
288460
288680
288910
289140
289360
289590
289820
290050
290280
290500
290730
290970
291200
291420
291650
291880
292120
292350
292580
292810
293030
293260
293500
293730
293960
294190
294430
294660
294900
295140
295380
295610
295840
296050
296320
296560
296790
297020
297260
297500
297740
297970
298200
298440
298680
298920
299160
299400
299640
299880
300120
300360
300600
300840
301070
301320
301560
301790
302020
302250
302500
302740
302970
303210
303440
303690
303940
304180
304400
304640
304880
305130
305370
305600
305840
306070
306320
306550
306800
307030
307270
307500
307750
308000
308230
308470
308710
308960
309200
309440
309670
309910
310150
310390
310630
310870
311110
311350
311600
311840
312080
312310
312560
312800
313040
313280
313520
313760
314000
314250
314480
314720
314960
315200
315450
315690
315930
316170
316410
316660
316900
317150
317390
317630
317870
318130
318380
318620
318860
319110
319370
319620
319860
320100
320350
320590
320840
321090
321340
321580
321830
322080
322330
322580
322820
323070
323310
323570
323810
324050
324290
324540
324790
325040
325280
325520
325770
326010
326260
326500
326740
326990
327240
327490
327720
327960
328200
328450
328690
328930
329180
329410
329660
329900
330140
330380
330610
330860
331100
331140
331340
331570
331810
332040
332280
332510
332750
332980
333220
333370
333690
333870
333990
334160
334400
334630
334870
335110
335360
335590
335820
336060
336300
336540
336780
337020
337260
337510
337750
337990
338230
338480
338720
338960
339210
339450
339690
339940
340190
340430
340650
340900
341140
341380
341620
341860
342100
342340
342580
342830
343080
343310
343550
343780
344030
344280
344510
344750
344980
345230
345460
345700
345940
346170
346410
346660
346900
347140
347380
347610
347860
348100
348340
348820
349050
349300
349540
349770
350000
350240
350490
350730
350970
351210
351450
351690
351930
352170
352410
352640
352880
353120
353360
353590
353820
354060
354290
354530
354770
355010
355240
355480
355730
355960
356200
356430
356680
356910
357150
357380
357620
357850
358090
358330
358570
358800
359030
359270
359500
359740
359980
360220
360450
360680
360920
361160
361390
361630
361860
362090
362330
362580
362820
363050
363290
363540
363780
364020
364260
364500
364750
365000
365240
365480
365720
365970
366220
366460
366710
366950
367200
367440
367700
367940
368190
368440
368690
368940
369180
369430
369680
369920
370170
370420
370660
370900
371150
371410
371660
371900
372150
372400
372650
372910
373160
373400
373660
373920
374160
374400
374650
374900
375150
375400
375640
375890
376130
376380
376630
376870
377120
377360
377600
377850
378100
378340
378580
378830
379080
379320
379560
379810
380050
380300
380550
380800
381040
381290
381550
381800
382050
382290
382540
382790
383050
383300
383550
383790
384050
384310
384560
384810
385050
385300
385560
385810
386060
386310
386560
386810
387060
387310
387560
387810
388060
388320
388570
388820
389070
389330
389580
389840
390090
390340
390600
390850
391110
391360
391610
391870
392120
392380
392620
392870
393120
393380
393630
393880
394130
394380
394640
394890
395140
395380
395640
395890
396140
396390
396640
396890
397140
397390
397640
397890
398140
398390
398640
398900
399150
399400
399650
399910
400160
400410
400660
400910
401160
401420
401670
401920
402170
402430
402680
402930
403180
403440
403700
403950
404200
404450
404710
404970
405220
405470
405720
405970
406230
406480
406740
406990
407240
407510
407770
408020
408270
408530
408780
409040
409300
409550
409800
410060
410320
410580
410830
411080
411340
411600
411860
412120
412370
412620
412890
413140
413390
413640
413890
414140
414400
414650
414900
415150
415410
415660
415910
416160
416420
416670
416930
417180
417430
417690
417950
418200
418450
418700
418950
419210
419470
419720
419970
420230
420500
420750
421010
421260
421520
421770
422030
422280
422540
422790
423050
423300
423560
423810
424070
424320
424590
424850
425110
425360
425620
425880
426130
426380
426640
426890
427150
427400
427650
427900
428170
428420
428680
428930
429190
429440
429700
429960
430220
430460
430720
430980
431240
431490
431740
432000
432140
432510
432690
433000
433260
433520
433780
434030
434280
434530
434790
435050
435300
435550
435800
436070
436330
436580
436840
437100
437360
437620
437880
438130
438390
438650
438910
439160
439420
439680
439930
440190
440440
440700
440950
441220
441470
441730
441980
442240
442500
442760
443020
443270
443530
443790
444050
444310
444560
444820
445080
445340
445600
445850
446100
446370
446630
446880
447140
447400
447650
447920
448170
448430
448690
448960
449210
449470
449720
449980
450240
450500
450770
451030
451290
451560
451820
452090
452350
452610
452870
453140
453400
453660
453920
454200
454460
454710
454970
455240
455500
455770
456030
456290
456560
456820
457080
457340
457600
457850
458110
458380
458640
458890
459160
459430
459690
459950
460220
460480
460750
461010
461280
461540
461800
462070
462340
462600
462870
463130
463400
463660
463930
464190
464460
464720
464980
465240
465500
465760
466020
466280
466540
466800
467070
467330
467590
467850
468120
468380
468650
468910
469170
469430
469700
469960
470210
470470
470730
470990
471260
471520
471770
472030
472300
472560
472820
473070
473330
473590
473850
474110
474360
474620
474880
475140
475390
475650
475910
476170
476420
476680
476940
477200
477460
477720
477970
478220
478480
478740
478870
479240
479500
479750
480020
480270
480530
480780
481050
481300
481560
481820
482080
482330
482600
482850
483110
483360
483510
483870
484130
484390
484640
484900
485160
485420
485670
485920
486180
486430
486690
486950
487200
487450
487720
487980
488240
488490
488750
489010
489280
489540
489810
490070
490330
490600
490860
491110
491380
491640
491900
492160
492290
492670
492940
493190
493450
493700
493960
494220
494490
494740
495000
495260
495530
495780
496040
496300
496560
496820
497080
497340
497600
497850
498120
498390
498640
498900
499160
499420
499680
499940
500190
500450
500720
500970
501230
501480
501750
502010
502270
502530
502780
503040
503310
503570
503830
504090
504360
504620
504890
505160
505420
505690
505960
506230
506500
506760
507030
507300
507580
507840
508110
508380
508650
508920
509180
509440
509710
509970
510240
510500
510770
511040
511300
511560
511820
512090
512350
512610
512870
513130
513380
513650
513910
514170
514420
514600
514940
515080
515460
515720
515970
516240
516490
516750
517000
517260
517510
517770
518030
518290
518550
518820
519080
519340
519610
519870
520140
520410
520670
520930
521190
521460
521730
521980
522240
522500
522760
523030
523290
523550
523820
524090
524230
524620
524890
525150
525420
525690
525840
526170
526370
526500
526710
526810
526910
527030
527240
527330
527470
527510
527700
527760
527990
528250
528490
528740
528970
529240
529530
529780
530060
530320
530610
530900
531090
531390
531630
531820
531940
532130
532190
532440
532710
532970
533240
533510
533770
534040
534170
534570
534830
535090
535360
535620
535880
536140
536400
536660
536940
537200
537450
537710
537980
538240
538500
538760
539010
539270
539540
539800
540050
540310
540570
540840
541110
541370
541640
541900
542180
542440
542700
542960
543220
543490
543750
544010
544270
544540
544810
545070
545320
545590
545850
546120
546390
546650
546900
547170
547440
547700
547960
548220
548480
548760
549020
549290
549550
549830
550100
550370
550640
550900
551170
551450
551720
551980
552250
552530
552800
553060
553330
553600
553870
554140
554410
554680
554940
555210
555480
555730
556000
556250
556520
556780
557040
557300
557560
557830
558090
558360
558620
558890
559160
559430
559700
559960
560230
560500
560760
561010
561280
561540
561810
562070
562330
562590
562860
563130
563380
563640
563910
564170
564440
564700
564960
565230
565500
565760
566020
566290
566550
566820
567090
567360
567620
567900
568160
568430
568700
568970
569230
569500
569770
570030
570290
570560
570830
571090
571350
571610
571880
572150
572410
572670
572940
573210
573480
573730
574000
574260
574520
574790
575060
575320
575590
575860
576130
576390
576660
576920
577190
577460
577720
577980
578250
578510
578770
579030
579300
579560
579820
580090
580350
580620
580880
581150
581410
581670
581930
582190
582460
582710
582970
583230
583500
583760
584020
584280
584540
584810
585070
585340
585600
585860
586130
586390
586650
586910
587170
587440
587710
587970
588230
588500
588780
589050
589310
589570
589840
590100
590370
590630
590890
591160
591420
591680
591940
592200
592470
592730
593000
593270
593530
593810
594080
594340
594500
594870
595140
595410
595670
595930
596190
596470
596730
596990
597260
597520
597800
598060
598330
598590
598860
599130
599400
599650
599920
600180
600450
600710
600980
601240
601520
601780
602050
602310
602580
602850
603120
603390
603650
603910
604190
604450
604710
604980
605240
605510
605650
606040
606300
606450
606830
607090
607350
607600
607860
608120
608300
608640
608900
609160
609430
609690
609950
610210
610470
610740
611000
611260
611520
611780
612050
612310
612570
612830
613090
613350
613620
613880
614140
614410
614670
614940
615200
615460
615710
615980
616120
616510
616760
617030
617290
617550
617800
618070
618330
618590
618860
619120
619390
619660
619930
620190
620450
620720
620990
621250
621520
621780
622040
622320
622580
622840
623110
623380
623650
623920
624190
624450
624720
624990
625260
625520
625780
626040
626310
626580
626840
627100
627370
627630
627900
628160
628420
628690
628950
629220
629480
629740
630010
630270
630530
630790
631060
631320
631590
631850
632110
632380
632650
632910
633170
633430
633690
633960
634220
634480
634740
635000
635270
635530
635790
636050
636310
636580
636850
637120
637380
637650
637910
638180
638440
638700
638960
639220
639480
639740
640000
640270
640540
640800
641070
641340
641610
641880
642140
642410
642680
642950
643220
643480
643740
644000
644270
644540
644810
645070
645340
645620
645880
646140
646410
646680
646950
647210
647470
647740
648010
648270
648530
648800
649060
649330
649600
649860
