# Supplementary material for: Novel Method to Efficiently Create an mHealth App: Implementation of a Real-Time Electrocardiogram R Peak Detector
Source: JMIR Mhealth Uhealth. 2018 May 22;6(5):e118. doi: 10.2196/mhealth.8429 (PMC5989064; doi:10.2196/mhealth.8429)
Supplement: Multimedia Appendix 2 [file mhealth_v6i5e118_app2.zip › Submission_code/Cleaned database/mitdb/207m.hea]

207m 2 360 650000
207m.mat 16+24 200/mV 11 1024 981 11594 0 MLII
207m.mat 16+24 200/mV 11 1024 1043 -9539 0 V1
# 89 F 859 694 x1
# Digoxin, Quinaglute
# This is an extremely difficult record.  The predominant rhythm is normal
# sinus with first degree AV block and left bundle branch block.  There are
# periods when the conduction block changes to a right bundle branch block
# pattern.  The PVCs are multiform.  Idioventricular rhythm appears following
# the longest episode of ventricular flutter.  The record ends during the
# episode of SVTA.
#Creator: wfdb2mat
#Source: record mitdb/207
