# Supplementary material for: Novel Method to Efficiently Create an mHealth App: Implementation of a Real-Time Electrocardiogram R Peak Detector
Source: JMIR Mhealth Uhealth. 2018 May 22;6(5):e118. doi: 10.2196/mhealth.8429 (PMC5989064; doi:10.2196/mhealth.8429)
Supplement: Multimedia Appendix 2 [file mhealth_v6i5e118_app2.zip › Submission_code/Cleaned database/mitdb/207_ann_qrs.txt]

10
51
313
836
1079
1589
1822
2343
2594
3112
3358
3858
4093
4638
4890
5410
5649
6161
6409
6940
7192
7701
7938
8438
8695
9216
9464
9950
10197
10690
10940
11451
11700
12198
12437
12937
13201
13349
13718
13869
13968
14126
14264
14415
14523
14666
14690
14895
15019
15139
15259
15388
15520
15643
15760
15907
16016
16139
16263
16384
16497
16612
16711
16823
16937
17056
17219
17347
17510
17619
17731
17858
17977
18133
18257
18351
18397
18826
19071
19580
19716
19761
19837
19965
20078
20184
20298
20403
20522
20641
20749
20852
20963
21093
21184
21316
21433
21609
21732
21828
22118
22263
22384
22514
22666
22775
22884
23175
23503
23747
24178
24536
24867
25186
25497
25628
25759
26165
26400
26811
27056
27257
27459
27786
28040
28183
28718
28966
29116
29456
29848
30089
30568
30832
31262
31615
31945
32285
32638
32986
33340
33605
33997
34348
34709
35077
35421
35761
36106
36440
36793
37148
37501
37849
38183
38510
38868
39235
39576
39925
40265
40600
40952
41302
41655
42001
42332
42661
42986
43335
43686
44021
44355
44689
45010
45347
45688
46026
46290
46681
46904
47308
47597
47749
48020
48134
48248
48670
48886
49332
49560
50026
50264
50725
50949
51384
51604
52090
52321
52786
53013
53472
53693
54161
54402
54869
55104
55559
55776
56267
56509
56975
57207
57667
57894
58371
58608
59090
59321
59786
60005
60492
60732
61218
61442
61912
62137
62602
62836
63325
63553
64033
64250
64730
64968
65458
65682
66158
66376
66860
67098
67592
67820
68301
68522
68996
69208
69734
69934
70435
70666
71132
71341
71866
72072
72582
72792
73280
73495
74020
74234
74727
74944
75430
75640
76173
76381
76887
77083
77585
77795
78331
78534
79048
79250
79748
79959
80491
80698
81213
81411
81910
82122
82644
82845
83356
83558
84063
84301
84807
85015
85515
85713
86216
86426
86541
86657
87040
87173
87215
87274
87404
87522
87645
87754
87882
88000
88122
88260
88393
88518
88639
88717
88789
89132
89243
89321
89373
89478
89628
89767
89891
90003
90132
90238
90361
90467
90595
90725
90854
90967
91078
91186
91316
91426
91539
91668
91777
91880
91996
92102
92211
92322
92425
92525
92629
92738
92839
92954
93050
93173
93298
93431
93540
93669
93803
93942
94123
94221
94438
94681
95207
95567
95921
96164
96301
96906
97009
97052
97131
97281
97385
97496
97609
97730
97826
97940
98055
98169
98278
98377
98485
98552
98652
98751
98857
98947
99057
99163
99278
99375
99492
99598
99692
99810
99910
1e+05
1.0011e+05
1.0022e+05
1.0031e+05
1.0042e+05
1.0055e+05
1.0067e+05
1.008e+05
1.0096e+05
1.0113e+05
1.0119e+05
1.0142e+05
1.0172e+05
1.0193e+05
1.0215e+05
1.0238e+05
1.0278e+05
1.0309e+05
1.0339e+05
1.037e+05
1.0401e+05
1.0431e+05
1.046e+05
1.0489e+05
1.0518e+05
1.0545e+05
1.0574e+05
1.0604e+05
1.0634e+05
1.0663e+05
1.0692e+05
1.072e+05
1.0747e+05
1.0775e+05
1.0803e+05
1.0832e+05
1.0858e+05
1.087e+05
1.0886e+05
1.0912e+05
1.0939e+05
1.0966e+05
1.0992e+05
1.1019e+05
1.1047e+05
1.1075e+05
1.1102e+05
1.1128e+05
1.1154e+05
1.1176e+05
1.1181e+05
1.1206e+05
1.1235e+05
1.1262e+05
1.129e+05
1.1316e+05
1.1343e+05
1.137e+05
1.1396e+05
1.1422e+05
1.1449e+05
1.1477e+05
1.1505e+05
1.1533e+05
1.1547e+05
1.1559e+05
1.1585e+05
1.1611e+05
1.1637e+05
1.1665e+05
1.1692e+05
1.172e+05
1.1746e+05
1.1772e+05
1.1797e+05
1.1821e+05
1.1845e+05
1.187e+05
1.1894e+05
1.192e+05
1.1945e+05
1.197e+05
1.1995e+05
1.2018e+05
1.2043e+05
1.2068e+05
1.2078e+05
1.2093e+05
1.212e+05
1.2146e+05
1.2171e+05
1.2179e+05
1.2198e+05
1.2222e+05
1.2249e+05
1.2275e+05
1.2303e+05
1.2332e+05
1.236e+05
1.2389e+05
1.2416e+05
1.2443e+05
1.2456e+05
1.247e+05
1.2498e+05
1.2526e+05
1.2554e+05
1.2583e+05
1.261e+05
1.2638e+05
1.2665e+05
1.2692e+05
1.2718e+05
1.2746e+05
1.2775e+05
1.2804e+05
1.2831e+05
1.2858e+05
1.2885e+05
1.2911e+05
1.2938e+05
1.2967e+05
1.2996e+05
1.3023e+05
1.305e+05
1.3078e+05
1.3106e+05
1.3131e+05
1.3159e+05
1.3188e+05
1.3217e+05
1.3245e+05
1.3273e+05
1.3299e+05
1.3326e+05
1.3353e+05
1.3381e+05
1.341e+05
1.3439e+05
1.3466e+05
1.3494e+05
1.3522e+05
1.3549e+05
1.3576e+05
1.3605e+05
1.3634e+05
1.3664e+05
1.3692e+05
1.3719e+05
1.3747e+05
1.3774e+05
1.3802e+05
1.3831e+05
1.3861e+05
1.3889e+05
1.3918e+05
1.3947e+05
1.3975e+05
1.4002e+05
1.4031e+05
1.4061e+05
1.4091e+05
1.412e+05
1.4149e+05
1.4177e+05
1.4205e+05
1.4234e+05
1.4264e+05
1.4293e+05
1.4322e+05
1.4352e+05
1.4381e+05
1.4409e+05
1.4438e+05
1.4466e+05
1.4496e+05
1.4527e+05
1.4556e+05
1.4585e+05
1.4614e+05
1.4641e+05
1.4671e+05
1.4702e+05
1.4732e+05
1.4761e+05
1.4791e+05
1.482e+05
1.4848e+05
1.4876e+05
1.4906e+05
1.4936e+05
1.4965e+05
1.4994e+05
1.5022e+05
1.505e+05
1.5074e+05
1.5078e+05
1.5107e+05
1.5137e+05
1.516e+05
1.5165e+05
1.5194e+05
1.5222e+05
1.525e+05
1.5278e+05
1.5305e+05
1.5333e+05
1.5363e+05
1.5393e+05
1.5421e+05
1.5448e+05
1.5476e+05
1.5502e+05
1.553e+05
1.556e+05
1.5589e+05
1.5617e+05
1.5646e+05
1.5674e+05
1.5701e+05
1.5728e+05
1.5755e+05
1.5784e+05
1.5814e+05
1.5842e+05
1.587e+05
1.5897e+05
1.5925e+05
1.5953e+05
1.5978e+05
1.5982e+05
1.601e+05
1.6038e+05
1.6066e+05
1.6094e+05
1.6108e+05
1.6121e+05
1.6148e+05
1.6175e+05
1.6203e+05
1.6233e+05
1.6261e+05
1.6288e+05
1.6316e+05
1.6343e+05
1.637e+05
1.6398e+05
1.6426e+05
1.6455e+05
1.6483e+05
1.6512e+05
1.6539e+05
1.6566e+05
1.6592e+05
1.662e+05
1.6649e+05
1.6678e+05
1.6706e+05
1.6733e+05
1.676e+05
1.6788e+05
1.6815e+05
1.6843e+05
1.6871e+05
1.6899e+05
1.6927e+05
1.6954e+05
1.6982e+05
1.7008e+05
1.7034e+05
1.7047e+05
1.7063e+05
1.7092e+05
1.712e+05
1.7148e+05
1.7174e+05
1.7201e+05
1.7228e+05
1.7255e+05
1.7283e+05
1.7311e+05
1.7339e+05
1.7358e+05
1.7367e+05
1.7395e+05
1.7422e+05
1.7448e+05
1.7476e+05
1.7505e+05
1.7533e+05
1.7562e+05
1.759e+05
1.7617e+05
1.7644e+05
1.7671e+05
1.7699e+05
1.7728e+05
1.7757e+05
1.7784e+05
1.7812e+05
1.784e+05
1.7867e+05
1.7894e+05
1.7923e+05
1.7953e+05
1.7981e+05
1.8009e+05
1.8036e+05
1.8063e+05
1.8091e+05
1.8118e+05
1.8147e+05
1.8176e+05
1.8204e+05
1.8233e+05
1.8261e+05
1.8288e+05
1.8314e+05
1.8343e+05
1.8372e+05
1.8401e+05
1.8429e+05
1.8457e+05
1.8484e+05
1.8512e+05
1.8539e+05
1.8568e+05
1.8596e+05
1.8623e+05
1.8626e+05
1.8654e+05
1.8682e+05
1.8686e+05
1.871e+05
1.8737e+05
1.8764e+05
1.8794e+05
1.8823e+05
1.8852e+05
1.888e+05
1.8907e+05
1.8935e+05
1.8962e+05
1.8991e+05
1.902e+05
1.9049e+05
1.9078e+05
1.9107e+05
1.9135e+05
1.9162e+05
1.919e+05
1.9218e+05
1.9249e+05
1.9278e+05
1.9307e+05
1.9334e+05
1.9363e+05
1.939e+05
1.9419e+05
1.9448e+05
1.9478e+05
1.9507e+05
1.9536e+05
1.9564e+05
1.9592e+05
1.962e+05
1.965e+05
1.968e+05
1.9709e+05
1.9738e+05
1.9766e+05
1.9794e+05
1.9822e+05
1.9852e+05
1.9882e+05
1.9912e+05
1.9942e+05
1.9971e+05
1.9999e+05
2.0027e+05
2.0055e+05
2.0085e+05
2.0116e+05
2.0145e+05
2.0174e+05
2.0203e+05
2.0232e+05
2.026e+05
2.029e+05
2.032e+05
2.0349e+05
2.0379e+05
2.0408e+05
2.0436e+05
2.0464e+05
2.0492e+05
2.0523e+05
2.0553e+05
2.0582e+05
2.0611e+05
2.064e+05
2.0669e+05
2.0697e+05
2.0726e+05
2.0756e+05
2.0786e+05
2.0815e+05
2.0844e+05
2.0872e+05
2.09e+05
2.0928e+05
2.0958e+05
2.0989e+05
2.1018e+05
2.1046e+05
2.1076e+05
2.1104e+05
2.1133e+05
2.1162e+05
2.1192e+05
2.1222e+05
2.1252e+05
2.128e+05
2.1309e+05
2.1336e+05
2.1366e+05
2.1397e+05
2.1427e+05
2.1456e+05
2.1486e+05
2.1514e+05
2.1543e+05
2.1572e+05
2.1602e+05
2.1632e+05
2.1663e+05
2.1693e+05
2.1721e+05
2.175e+05
2.1778e+05
2.1809e+05
2.1841e+05
2.1871e+05
2.1901e+05
2.1931e+05
2.196e+05
2.1989e+05
2.2019e+05
2.205e+05
2.208e+05
2.211e+05
2.214e+05
2.217e+05
2.2198e+05
2.2229e+05
2.226e+05
2.2291e+05
2.2321e+05
2.2351e+05
2.238e+05
2.241e+05
2.244e+05
2.2471e+05
2.2502e+05
2.2533e+05
2.2563e+05
2.2593e+05
2.2622e+05
2.2651e+05
2.2683e+05
2.2715e+05
2.2746e+05
2.2775e+05
2.2805e+05
2.2835e+05
2.2864e+05
2.2895e+05
2.2926e+05
2.2957e+05
2.2988e+05
2.3018e+05
2.3047e+05
2.3076e+05
2.3108e+05
2.3139e+05
2.317e+05
2.32e+05
2.323e+05
2.326e+05
2.3289e+05
2.332e+05
2.3352e+05
2.3384e+05
2.3415e+05
2.3445e+05
2.3474e+05
2.3503e+05
2.3534e+05
2.3566e+05
2.3597e+05
2.3627e+05
2.3657e+05
2.3687e+05
2.3716e+05
2.3746e+05
2.3778e+05
2.381e+05
2.384e+05
2.3871e+05
2.39e+05
2.3929e+05
2.3961e+05
2.3992e+05
2.4023e+05
2.4054e+05
2.4084e+05
2.4114e+05
2.4144e+05
2.4175e+05
2.4207e+05
2.4239e+05
2.427e+05
2.4301e+05
2.4331e+05
2.436e+05
2.4392e+05
2.4424e+05
2.4456e+05
2.4486e+05
2.4517e+05
2.4548e+05
2.4577e+05
2.4608e+05
2.464e+05
2.4672e+05
2.4704e+05
2.4734e+05
2.4764e+05
2.4794e+05
2.4826e+05
2.4858e+05
2.489e+05
2.4921e+05
2.4952e+05
2.4983e+05
2.5013e+05
2.5044e+05
2.5078e+05
2.511e+05
2.5142e+05
2.5172e+05
2.5203e+05
2.5233e+05
2.5265e+05
2.5298e+05
2.533e+05
2.5361e+05
2.5393e+05
2.5424e+05
2.5454e+05
2.5487e+05
2.552e+05
2.5552e+05
2.5584e+05
2.5614e+05
2.5645e+05
2.5676e+05
2.5709e+05
2.5741e+05
2.5773e+05
2.5804e+05
2.5836e+05
2.5866e+05
2.5898e+05
2.593e+05
2.5964e+05
2.5996e+05
2.6026e+05
2.6057e+05
2.6087e+05
2.6118e+05
2.6152e+05
2.6184e+05
2.6216e+05
2.6248e+05
2.6279e+05
2.6309e+05
2.6341e+05
2.6374e+05
2.6407e+05
2.6439e+05
2.647e+05
2.6501e+05
2.6533e+05
2.6566e+05
2.6598e+05
2.663e+05
2.6662e+05
2.6694e+05
2.6725e+05
2.6756e+05
2.6788e+05
2.6822e+05
2.6854e+05
2.6885e+05
2.6916e+05
2.6946e+05
2.6979e+05
2.7012e+05
2.7045e+05
2.7077e+05
2.711e+05
2.7141e+05
2.7172e+05
2.7204e+05
2.7237e+05
2.7271e+05
2.7303e+05
2.7334e+05
2.7366e+05
2.7399e+05
2.7432e+05
2.7466e+05
2.7499e+05
2.7531e+05
2.7564e+05
2.7595e+05
2.7627e+05
2.7661e+05
2.7695e+05
2.7728e+05
2.776e+05
2.7792e+05
2.7823e+05
2.7858e+05
2.7892e+05
2.7925e+05
2.7959e+05
2.7991e+05
2.8023e+05
2.8056e+05
2.8091e+05
2.8126e+05
2.8159e+05
2.8192e+05
2.8226e+05
2.8258e+05
2.8293e+05
2.8328e+05
2.8363e+05
2.8397e+05
2.843e+05
2.8463e+05
2.8497e+05
2.8534e+05
2.8569e+05
2.8602e+05
2.8636e+05
2.867e+05
2.8704e+05
2.8739e+05
2.8774e+05
2.8808e+05
2.8842e+05
2.8875e+05
2.8908e+05
2.8943e+05
2.8979e+05
2.9014e+05
2.9047e+05
2.908e+05
2.9114e+05
2.9149e+05
2.9184e+05
2.9218e+05
2.9252e+05
2.9287e+05
2.932e+05
2.9354e+05
2.9391e+05
2.9426e+05
2.946e+05
2.9494e+05
2.9528e+05
2.9562e+05
2.9597e+05
2.9632e+05
2.9667e+05
2.9701e+05
2.9735e+05
2.9768e+05
2.9803e+05
2.9839e+05
2.9874e+05
2.9908e+05
2.9942e+05
2.9975e+05
3.001e+05
3.0045e+05
3.008e+05
3.0114e+05
3.0149e+05
3.0182e+05
3.0216e+05
3.0253e+05
3.0288e+05
3.0322e+05
3.0355e+05
3.0389e+05
3.0423e+05
3.0458e+05
3.0493e+05
3.0529e+05
3.0563e+05
3.0596e+05
3.0629e+05
3.0664e+05
3.07e+05
3.0735e+05
3.0769e+05
3.0803e+05
3.0836e+05
3.087e+05
3.0906e+05
3.0941e+05
3.0976e+05
3.101e+05
3.1043e+05
3.1077e+05
3.1114e+05
3.1149e+05
3.1183e+05
3.1217e+05
3.1251e+05
3.1284e+05
3.132e+05
3.1355e+05
3.1391e+05
3.1425e+05
3.1458e+05
3.1492e+05
3.1526e+05
3.1563e+05
3.1597e+05
3.1631e+05
3.1666e+05
3.1699e+05
3.1733e+05
3.1769e+05
3.1804e+05
3.1839e+05
3.1873e+05
3.1906e+05
3.194e+05
3.1976e+05
3.2011e+05
3.2045e+05
3.2078e+05
3.2112e+05
3.2146e+05
3.2181e+05
3.2216e+05
3.2252e+05
3.2286e+05
3.2319e+05
3.2352e+05
3.2386e+05
3.2422e+05
3.2457e+05
3.2491e+05
3.2526e+05
3.2559e+05
3.2593e+05
3.2629e+05
3.2664e+05
3.27e+05
3.2733e+05
3.2766e+05
3.2801e+05
3.2836e+05
3.2872e+05
3.2906e+05
3.294e+05
3.2975e+05
3.3008e+05
3.3043e+05
3.3078e+05
3.3114e+05
3.3147e+05
3.3181e+05
3.3214e+05
3.3248e+05
3.3285e+05
3.3319e+05
3.3354e+05
3.3389e+05
3.3422e+05
3.3456e+05
3.3492e+05
3.3527e+05
3.3562e+05
3.3595e+05
3.3629e+05
3.3662e+05
3.3698e+05
3.3733e+05
3.3768e+05
3.3802e+05
3.3836e+05
3.3869e+05
3.3904e+05
3.394e+05
3.3975e+05
3.4009e+05
3.4043e+05
3.4076e+05
3.4111e+05
3.4148e+05
3.4183e+05
3.4218e+05
3.4253e+05
3.4286e+05
3.432e+05
3.4356e+05
3.4392e+05
3.4427e+05
3.4461e+05
3.4495e+05
3.453e+05
3.4566e+05
3.4602e+05
3.4637e+05
3.4672e+05
3.4706e+05
3.474e+05
3.4775e+05
3.4812e+05
3.4847e+05
3.4881e+05
3.4916e+05
3.4949e+05
3.4978e+05
3.5015e+05
3.505e+05
3.5086e+05
3.5121e+05
3.5154e+05
3.5189e+05
3.5225e+05
3.5262e+05
3.5296e+05
3.533e+05
3.5365e+05
3.54e+05
3.5436e+05
3.5471e+05
3.5505e+05
3.554e+05
3.5574e+05
3.5607e+05
3.5644e+05
3.568e+05
3.5715e+05
3.575e+05
3.5784e+05
3.5818e+05
3.5854e+05
3.589e+05
3.5925e+05
3.596e+05
3.5994e+05
3.6027e+05
3.6063e+05
3.61e+05
3.6136e+05
3.6171e+05
3.6205e+05
3.6239e+05
3.6275e+05
3.6311e+05
3.6346e+05
3.6381e+05
3.6416e+05
3.6449e+05
3.6484e+05
3.6522e+05
3.6557e+05
3.6592e+05
3.6626e+05
3.666e+05
3.6696e+05
3.6731e+05
3.6766e+05
3.6802e+05
3.6836e+05
3.687e+05
3.6904e+05
3.694e+05
3.6976e+05
3.7011e+05
3.7045e+05
3.7079e+05
3.7113e+05
3.7148e+05
3.7184e+05
3.7218e+05
3.7253e+05
3.7288e+05
3.732e+05
3.7356e+05
3.7393e+05
3.7428e+05
3.7462e+05
3.7496e+05
3.753e+05
3.7565e+05
3.7601e+05
3.7636e+05
3.7672e+05
3.7706e+05
3.774e+05
3.7774e+05
3.7811e+05
3.7847e+05
3.7882e+05
3.7916e+05
3.7951e+05
3.7985e+05
3.802e+05
3.8056e+05
3.8091e+05
3.8126e+05
3.816e+05
3.8194e+05
3.8231e+05
3.8267e+05
3.8301e+05
3.8336e+05
3.8371e+05
3.8405e+05
3.8441e+05
3.8477e+05
3.8512e+05
3.8548e+05
3.8582e+05
3.8615e+05
3.865e+05
3.8687e+05
3.8722e+05
3.8756e+05
3.8791e+05
3.8825e+05
3.886e+05
3.8896e+05
3.8931e+05
3.8967e+05
3.9001e+05
3.9035e+05
3.9069e+05
3.9106e+05
3.9142e+05
3.9176e+05
3.921e+05
3.9244e+05
3.9279e+05
3.9315e+05
3.9351e+05
3.9387e+05
3.9422e+05
3.9455e+05
3.949e+05
3.9526e+05
3.9562e+05
3.9598e+05
3.9632e+05
3.9667e+05
3.9701e+05
3.9737e+05
3.9773e+05
3.9809e+05
3.9844e+05
3.9878e+05
3.9912e+05
3.9948e+05
3.9984e+05
4.002e+05
4.0054e+05
4.0088e+05
4.0122e+05
4.0157e+05
4.0193e+05
4.0229e+05
4.0264e+05
4.0297e+05
4.0331e+05
4.0365e+05
4.0402e+05
4.0437e+05
4.0472e+05
4.0506e+05
4.0541e+05
4.0574e+05
4.061e+05
4.0646e+05
4.0681e+05
4.0715e+05
4.0749e+05
4.0782e+05
4.0818e+05
4.0854e+05
4.0889e+05
4.0924e+05
4.0958e+05
4.0992e+05
4.1027e+05
4.1063e+05
4.1099e+05
4.1134e+05
4.1167e+05
4.12e+05
4.1236e+05
4.1273e+05
4.1308e+05
4.1343e+05
4.1378e+05
4.1412e+05
4.1446e+05
4.1482e+05
4.1518e+05
4.1554e+05
4.1588e+05
4.1622e+05
4.1656e+05
4.1693e+05
4.1728e+05
4.1763e+05
4.1797e+05
4.1832e+05
4.1865e+05
4.1901e+05
4.1938e+05
4.1972e+05
4.2006e+05
4.2041e+05
4.2074e+05
4.2111e+05
4.2147e+05
4.2181e+05
4.2216e+05
4.225e+05
4.2284e+05
4.2318e+05
4.2354e+05
4.239e+05
4.2425e+05
4.2459e+05
4.2492e+05
4.2528e+05
4.2564e+05
4.2599e+05
4.2634e+05
4.2668e+05
4.2702e+05
4.2736e+05
4.2772e+05
4.2808e+05
4.2843e+05
4.2877e+05
4.2911e+05
4.2945e+05
4.2982e+05
4.3018e+05
4.3053e+05
4.3088e+05
4.3122e+05
4.3156e+05
4.3192e+05
4.3229e+05
4.3265e+05
4.33e+05
4.3334e+05
4.3368e+05
4.3405e+05
4.3441e+05
4.3476e+05
4.3511e+05
4.3546e+05
4.358e+05
4.3615e+05
4.3652e+05
4.3688e+05
4.3723e+05
4.3757e+05
4.379e+05
4.3826e+05
4.3862e+05
4.3898e+05
4.3933e+05
4.3967e+05
4.4001e+05
4.4035e+05
4.4072e+05
4.4108e+05
4.4143e+05
4.4177e+05
4.4211e+05
4.4246e+05
4.4282e+05
4.4317e+05
4.4352e+05
4.4387e+05
4.4422e+05
4.4455e+05
4.4492e+05
4.4528e+05
4.4564e+05
4.4598e+05
4.4632e+05
4.4667e+05
4.4703e+05
4.4739e+05
4.4775e+05
4.481e+05
4.4845e+05
4.4878e+05
4.4914e+05
4.4951e+05
4.4987e+05
4.5022e+05
4.5056e+05
4.509e+05
4.5126e+05
4.5162e+05
4.5197e+05
4.5233e+05
4.5268e+05
4.5301e+05
4.5336e+05
4.5374e+05
4.5409e+05
4.5444e+05
4.5478e+05
4.5512e+05
4.5547e+05
4.5583e+05
4.5619e+05
4.5654e+05
4.5689e+05
4.5722e+05
4.5756e+05
4.5792e+05
4.5829e+05
4.5864e+05
4.5898e+05
4.5932e+05
4.5966e+05
4.6002e+05
4.6038e+05
4.6073e+05
4.6108e+05
4.6142e+05
4.6175e+05
4.6211e+05
4.6248e+05
4.6282e+05
4.6316e+05
4.6351e+05
4.6385e+05
4.642e+05
4.6456e+05
4.6492e+05
4.6527e+05
4.6561e+05
4.6594e+05
4.663e+05
4.6666e+05
4.6703e+05
4.6738e+05
4.6772e+05
4.6807e+05
4.6842e+05
4.6878e+05
4.6914e+05
4.695e+05
4.6985e+05
4.7019e+05
4.7054e+05
4.7091e+05
4.7128e+05
4.7162e+05
4.7197e+05
4.7232e+05
4.7267e+05
4.7303e+05
4.734e+05
4.7376e+05
4.741e+05
4.7444e+05
4.7478e+05
4.7514e+05
4.7551e+05
4.7586e+05
4.7621e+05
4.7656e+05
4.7689e+05
4.7725e+05
4.7761e+05
4.7796e+05
4.7832e+05
4.7866e+05
4.7899e+05
4.7935e+05
4.7971e+05
4.8006e+05
4.8042e+05
4.8076e+05
4.811e+05
4.8146e+05
4.8182e+05
4.8218e+05
4.8254e+05
4.8288e+05
4.8321e+05
4.8357e+05
4.8394e+05
4.843e+05
4.8465e+05
4.8501e+05
4.8535e+05
4.857e+05
4.8606e+05
4.8643e+05
4.8679e+05
4.8713e+05
4.8747e+05
4.8783e+05
4.882e+05
4.8856e+05
4.8892e+05
4.8927e+05
4.8961e+05
4.8996e+05
4.9032e+05
4.9069e+05
4.9105e+05
4.9139e+05
4.9174e+05
4.9208e+05
4.9245e+05
4.9281e+05
4.9316e+05
4.9352e+05
4.9385e+05
4.9419e+05
4.9455e+05
4.9491e+05
4.9527e+05
4.9561e+05
4.9595e+05
4.9629e+05
4.9666e+05
4.9702e+05
4.9737e+05
4.9772e+05
4.9806e+05
4.984e+05
4.9875e+05
4.9912e+05
4.9948e+05
4.9983e+05
5.0018e+05
5.0051e+05
5.0088e+05
5.0124e+05
5.016e+05
5.0195e+05
5.023e+05
5.0264e+05
5.0299e+05
5.0336e+05
5.0372e+05
5.0407e+05
5.0442e+05
5.0476e+05
5.0512e+05
5.0548e+05
5.0584e+05
5.062e+05
5.0655e+05
5.069e+05
5.0725e+05
5.0762e+05
5.08e+05
5.0835e+05
5.087e+05
5.0905e+05
5.094e+05
5.0978e+05
5.1014e+05
5.105e+05
5.1085e+05
5.112e+05
5.1154e+05
5.1191e+05
5.1228e+05
5.1263e+05
5.1298e+05
5.1332e+05
5.1367e+05
5.1403e+05
5.1439e+05
5.1474e+05
5.1509e+05
5.1544e+05
5.1578e+05
5.1615e+05
5.1651e+05
5.1687e+05
5.1721e+05
5.1756e+05
5.179e+05
5.1826e+05
5.1863e+05
5.1898e+05
5.1934e+05
5.1968e+05
5.2002e+05
5.2038e+05
5.2075e+05
5.2111e+05
5.2146e+05
5.218e+05
5.2215e+05
5.225e+05
5.2287e+05
5.2323e+05
5.2358e+05
5.2393e+05
5.2427e+05
5.2463e+05
5.25e+05
5.2536e+05
5.2572e+05
5.2606e+05
5.264e+05
5.2676e+05
5.2713e+05
5.2749e+05
5.2785e+05
5.282e+05
5.2854e+05
5.289e+05
5.2927e+05
5.2963e+05
5.2998e+05
5.3032e+05
5.3067e+05
5.3101e+05
5.3137e+05
5.3174e+05
5.3209e+05
5.3244e+05
5.3278e+05
5.3313e+05
5.335e+05
5.3386e+05
5.3421e+05
5.3455e+05
5.349e+05
5.3525e+05
5.3561e+05
5.3598e+05
5.3634e+05
5.3669e+05
5.3703e+05
5.3737e+05
5.3774e+05
5.3811e+05
5.3846e+05
5.3881e+05
5.3916e+05
5.395e+05
5.3987e+05
5.4023e+05
5.4059e+05
5.4095e+05
5.4129e+05
5.4163e+05
5.42e+05
5.4237e+05
5.4272e+05
5.4307e+05
5.4343e+05
5.4377e+05
5.4413e+05
5.445e+05
5.4487e+05
5.4522e+05
5.4556e+05
5.4591e+05
5.4627e+05
5.4665e+05
5.4701e+05
5.4736e+05
5.4772e+05
5.4807e+05
5.4843e+05
5.488e+05
5.4916e+05
5.4952e+05
5.4987e+05
5.5021e+05
5.5055e+05
5.5094e+05
5.5129e+05
5.5167e+05
5.518e+05
5.5193e+05
5.524e+05
5.5245e+05
5.5252e+05
5.5262e+05
5.5313e+05
5.5339e+05
5.5387e+05
5.5411e+05
5.5458e+05
5.5468e+05
5.5474e+05
5.5483e+05
5.5497e+05
5.551e+05
5.5523e+05
5.5534e+05
5.5546e+05
5.5557e+05
5.5571e+05
5.558e+05
5.5595e+05
5.5605e+05
5.5616e+05
5.5625e+05
5.5636e+05
5.5648e+05
5.566e+05
5.567e+05
5.5682e+05
5.5694e+05
5.5703e+05
5.5716e+05
5.5729e+05
5.574e+05
5.5752e+05
5.5763e+05
5.5775e+05
5.5786e+05
5.5798e+05
5.581e+05
5.5821e+05
5.5831e+05
5.5841e+05
5.5852e+05
5.5862e+05
5.5872e+05
5.5882e+05
5.5894e+05
5.5906e+05
5.5916e+05
5.5927e+05
5.5939e+05
5.5948e+05
5.5958e+05
5.5969e+05
5.5981e+05
5.5991e+05
5.6001e+05
5.6012e+05
5.6024e+05
5.6033e+05
5.6044e+05
5.6056e+05
5.6066e+05
5.6077e+05
5.6086e+05
5.6095e+05
5.6107e+05
5.6118e+05
5.6125e+05
5.6139e+05
5.6151e+05
5.6162e+05
5.6173e+05
5.6183e+05
5.6195e+05
5.6206e+05
5.6216e+05
5.6226e+05
5.6236e+05
5.6247e+05
5.6257e+05
5.6267e+05
5.6278e+05
5.6287e+05
5.6297e+05
5.6306e+05
5.6316e+05
5.6327e+05
5.6337e+05
5.6348e+05
5.6359e+05
5.6369e+05
5.638e+05
5.639e+05
5.6401e+05
5.6411e+05
5.642e+05
5.643e+05
5.6441e+05
5.645e+05
5.6461e+05
5.6472e+05
5.6481e+05
5.6492e+05
5.65e+05
5.6511e+05
5.652e+05
5.6529e+05
5.6538e+05
5.6548e+05
5.6559e+05
5.6569e+05
5.6579e+05
5.659e+05
5.66e+05
5.6611e+05
5.6621e+05
5.6631e+05
5.6641e+05
5.6651e+05
5.6661e+05
5.6671e+05
5.6681e+05
5.669e+05
5.67e+05
5.6709e+05
5.6719e+05
5.6729e+05
5.6738e+05
5.6748e+05
5.6758e+05
5.6768e+05
5.6777e+05
5.6787e+05
5.6797e+05
5.6808e+05
5.6818e+05
5.6828e+05
5.6838e+05
5.6847e+05
5.6857e+05
5.6867e+05
5.6877e+05
5.6887e+05
5.6897e+05
5.6906e+05
5.6916e+05
5.6925e+05
5.6934e+05
5.6944e+05
5.6954e+05
5.6962e+05
5.6971e+05
5.6981e+05
5.6991e+05
5.7002e+05
5.7011e+05
5.7016e+05
5.7021e+05
5.7029e+05
5.7035e+05
5.7044e+05
5.7051e+05
5.7062e+05
5.7072e+05
5.708e+05
5.709e+05
5.7099e+05
5.7109e+05
5.7118e+05
5.7128e+05
5.7137e+05
5.7147e+05
5.7156e+05
5.7166e+05
5.7179e+05
5.7188e+05
5.7199e+05
5.7213e+05
5.7229e+05
5.7235e+05
5.7245e+05
5.7254e+05
5.7263e+05
5.7273e+05
5.7282e+05
5.7292e+05
5.7303e+05
5.7313e+05
5.7322e+05
5.7332e+05
5.734e+05
5.7349e+05
5.736e+05
5.7373e+05
5.738e+05
5.7389e+05
5.7399e+05
5.7409e+05
5.7419e+05
5.7427e+05
5.7438e+05
5.7449e+05
5.7456e+05
5.7466e+05
5.7476e+05
5.7486e+05
5.7496e+05
5.7506e+05
5.7516e+05
5.7526e+05
5.7535e+05
5.7545e+05
5.755e+05
5.756e+05
5.7571e+05
5.7583e+05
5.7598e+05
5.7609e+05
5.762e+05
5.7631e+05
5.7641e+05
5.765e+05
5.7665e+05
5.7678e+05
5.7691e+05
5.7703e+05
5.7713e+05
5.7721e+05
5.7732e+05
5.7742e+05
5.7752e+05
5.7758e+05
5.7772e+05
5.778e+05
5.7791e+05
5.78e+05
5.781e+05
5.7818e+05
5.7827e+05
5.7838e+05
5.7844e+05
5.7858e+05
5.7866e+05
5.7885e+05
5.7895e+05
5.7905e+05
5.7916e+05
5.7926e+05
5.7935e+05
5.7944e+05
5.7954e+05
5.7964e+05
5.7973e+05
5.7983e+05
5.7991e+05
5.8002e+05
5.8013e+05
5.8023e+05
5.8034e+05
5.8043e+05
5.8053e+05
5.8064e+05
5.8072e+05
5.8082e+05
5.8087e+05
5.8099e+05
5.8106e+05
5.8117e+05
5.8126e+05
5.8136e+05
5.8147e+05
5.8155e+05
5.8166e+05
5.8176e+05
5.8186e+05
5.8196e+05
5.8208e+05
5.8217e+05
5.8226e+05
5.8235e+05
5.8244e+05
5.8254e+05
5.8263e+05
5.8274e+05
5.8282e+05
5.8292e+05
5.83e+05
5.8311e+05
5.8321e+05
5.833e+05
5.834e+05
5.835e+05
5.8359e+05
5.8369e+05
5.8379e+05
5.8387e+05
5.8398e+05
5.8409e+05
5.8419e+05
5.8428e+05
5.8438e+05
5.8448e+05
5.8458e+05
5.8464e+05
5.8473e+05
5.8484e+05
5.8494e+05
5.8506e+05
5.8515e+05
5.8524e+05
5.8532e+05
5.8546e+05
5.8554e+05
5.8564e+05
5.8573e+05
5.8585e+05
5.8602e+05
5.8613e+05
5.8623e+05
5.8634e+05
5.8642e+05
5.8652e+05
5.8663e+05
5.8673e+05
5.8682e+05
5.8694e+05
5.8707e+05
5.8722e+05
5.8739e+05
5.8747e+05
5.8758e+05
5.8769e+05
5.8778e+05
5.8788e+05
5.8799e+05
5.8809e+05
5.8819e+05
5.883e+05
5.884e+05
5.8851e+05
5.8862e+05
5.8876e+05
5.8891e+05
5.8905e+05
5.8917e+05
5.8928e+05
5.8941e+05
5.8954e+05
5.8966e+05
5.8993e+05
5.9015e+05
5.9059e+05
5.9141e+05
5.9231e+05
5.9284e+05
5.9328e+05
5.937e+05
5.9414e+05
5.9456e+05
5.9496e+05
5.9536e+05
5.9577e+05
5.962e+05
5.9661e+05
5.9701e+05
5.9741e+05
5.978e+05
5.9821e+05
5.9864e+05
5.9905e+05
5.9945e+05
5.9984e+05
6.0024e+05
6.0066e+05
6.0106e+05
6.0145e+05
6.0184e+05
6.022e+05
6.0259e+05
6.0298e+05
6.0335e+05
6.0371e+05
6.0405e+05
6.044e+05
6.0476e+05
6.0511e+05
6.0546e+05
6.0579e+05
6.0613e+05
6.0645e+05
6.0679e+05
6.0714e+05
6.0747e+05
6.0779e+05
6.081e+05
6.084e+05
6.0872e+05
6.0905e+05
6.0937e+05
6.0968e+05
6.1e+05
6.1031e+05
6.106e+05
6.1091e+05
6.1123e+05
6.1155e+05
6.1187e+05
6.1217e+05
6.1247e+05
6.1302e+05
6.1343e+05
6.1375e+05
6.1429e+05
6.1472e+05
6.1503e+05
6.1537e+05
6.1573e+05
6.1607e+05
6.1641e+05
6.1674e+05
6.1707e+05
6.1743e+05
6.1777e+05
6.1812e+05
6.1847e+05
6.1882e+05
6.1918e+05
6.1954e+05
6.1991e+05
6.2029e+05
6.2067e+05
6.2102e+05
6.2139e+05
6.2176e+05
6.2215e+05
6.2252e+05
6.2289e+05
6.2325e+05
6.2359e+05
6.2395e+05
6.2434e+05
6.247e+05
6.2505e+05
6.2539e+05
6.2572e+05
6.2607e+05
6.2642e+05
6.2675e+05
6.2709e+05
6.2742e+05
6.2774e+05
6.2804e+05
6.2837e+05
6.287e+05
6.2904e+05
6.2935e+05
6.2948e+05
6.2962e+05
6.2993e+05
6.3016e+05
6.3047e+05
6.3071e+05
6.3091e+05
6.3119e+05
6.3136e+05
6.3142e+05
6.3161e+05
6.3179e+05
6.3196e+05
6.3213e+05
6.3229e+05
6.3246e+05
6.3264e+05
6.3282e+05
6.33e+05
6.3317e+05
6.3335e+05
6.3352e+05
6.3369e+05
6.3386e+05
6.3403e+05
6.342e+05
6.3438e+05
6.3456e+05
6.3474e+05
6.3493e+05
6.3511e+05
6.3529e+05
6.3548e+05
6.3566e+05
6.3585e+05
6.3602e+05
6.3619e+05
6.3636e+05
6.3653e+05
6.3671e+05
6.369e+05
6.3708e+05
6.3727e+05
6.3745e+05
6.3763e+05
6.3781e+05
6.3799e+05
6.3816e+05
6.3834e+05
6.3851e+05
6.3868e+05
6.3885e+05
6.3903e+05
6.3923e+05
6.3941e+05
6.3959e+05
6.3976e+05
6.3995e+05
6.4012e+05
6.4031e+05
6.4048e+05
6.4065e+05
6.4081e+05
6.4099e+05
6.4117e+05
6.4136e+05
6.4155e+05
6.4173e+05
6.4191e+05
6.4209e+05
6.4226e+05
6.4243e+05
6.4261e+05
6.4279e+05
6.4296e+05
6.4314e+05
6.4331e+05
6.435e+05
6.4368e+05
6.4386e+05
6.4404e+05
6.4422e+05
6.444e+05
6.4458e+05
6.4475e+05
6.4492e+05
6.4509e+05
6.4527e+05
6.4545e+05
6.4563e+05
6.4582e+05
6.4601e+05
6.4619e+05
6.4638e+05
6.4654e+05
6.4672e+05
6.4691e+05
6.4709e+05
6.4726e+05
6.4743e+05
6.4762e+05
6.4781e+05
6.4799e+05
6.4817e+05
6.4836e+05
6.4855e+05
6.4873e+05
6.489e+05
6.4908e+05
6.4926e+05
6.4943e+05
6.496e+05
6.498e+05
