# Supplementary material for: Novel Method to Efficiently Create an mHealth App: Implementation of a Real-Time Electrocardiogram R Peak Detector
Source: JMIR Mhealth Uhealth. 2018 May 22;6(5):e118. doi: 10.2196/mhealth.8429 (PMC5989064; doi:10.2196/mhealth.8429)
Supplement: Multimedia Appendix 2 [file mhealth_v6i5e118_app2.zip › Submission_code/Cleaned database/mitdb/207_ann_qrs_cleaned.txt]

313
836
1079
1589
1822
2343
2594
3112
3358
3858
4093
4638
4890
5410
5649
6161
6409
6940
7192
7701
7938
8438
8695
9216
9464
9950
10197
10690
10940
11451
11700
12198
12437
12937
13201
13349
13718
13968
14126
14264
14523
15019
15259
15388
15643
15760
15907
16016
16497
16711
16823
16937
17219
17510
17619
17858
18257
18826
19071
19580
19837
19965
20078
20298
20403
20522
20641
21093
21184
21316
21433
21609
22118
22384
22514
22666
22884
23175
23503
23747
24178
24536
24867
25186
25497
25759
26165
26400
26811
27056
27459
27786
28040
28183
28718
28966
29116
29456
29848
30089
30568
30832
31262
31615
31945
32285
32638
32986
33340
33605
33997
34348
34709
35077
35421
35761
36106
36440
36793
37148
37501
37849
38183
38510
38868
39235
39576
39925
40265
40600
40952
41302
41655
42001
42332
42661
42986
43335
43686
44021
44355
44689
45010
45347
45688
46026
46290
46681
46904
47308
47597
47749
48020
48248
48670
48886
49332
49560
50026
50264
50725
50949
51384
51604
52090
52321
52786
53013
53472
53693
54161
54402
54869
55104
55559
55776
56267
56509
56975
57207
57667
57894
58371
58608
59090
59321
59786
60005
60492
60732
61218
61442
61912
62137
62602
62836
63325
63553
64033
64250
64730
64968
65458
65682
66158
66376
66860
67098
67592
67820
68301
68522
68996
69208
69734
69934
70435
70666
71132
71341
71866
72072
72582
72792
73280
74020
74234
74727
74944
75430
76173
76381
76887
77083
77585
77795
78331
78534
79048
79250
79748
79959
80491
80698
81213
81411
81910
82122
82644
82845
83356
84063
84301
84807
85015
85515
85713
86216
86657
87040
87274
87522
87645
87754
87882
88122
88260
88518
90595
90725
90854
92102
92211
92322
92629
92839
92954
93050
93431
93669
93803
93942
94438
95207
95567
95921
96164
96301
96906
97131
97385
97496
97730
97826
98055
98751
98857
99692
99810
99910
100110
100220
100310
100420
100550
100670
100800
100960
101420
102150
102380
102780
103090
103390
103700
104010
104310
104600
104890
105180
105450
105740
106040
106340
106630
106920
107200
107470
107750
108030
108860
109120
109390
109660
109920
110190
110470
110750
111020
111280
111540
111760
111810
112060
112350
112620
112900
113160
113430
113700
113960
114220
114490
114770
115050
115330
115590
115850
116110
116370
116650
116920
117200
117460
117720
117970
118210
118450
118700
118940
119200
119450
119700
119950
120180
120430
120680
120930
121200
121460
121710
121980
122220
122490
122750
123030
123320
123600
123890
124160
124430
124700
124980
125260
125540
125830
126100
126380
126650
126920
127180
127460
127750
128040
128310
128580
128850
129110
129380
129670
129960
130230
130500
130780
131060
131310
131590
131880
132170
132450
132730
132990
133260
133530
133810
134100
134390
134660
134940
135220
135490
135760
136050
136340
136640
136920
137190
137470
137740
138020
138310
138610
138890
139180
139470
139750
140020
140310
140610
140910
141200
141490
141770
142050
142340
142640
142930
143220
143520
143810
144090
144380
144660
144960
145270
145560
145850
146140
146410
146710
147020
147320
147610
147910
148200
148480
148760
149060
149360
149650
149940
150220
150500
150740
150780
151070
151370
151600
151650
151940
152220
152500
152780
153050
153330
153630
153930
154210
154480
154760
155020
155300
155600
155890
156170
156460
156740
157010
157280
157550
157840
158140
158420
158700
158970
159250
159530
159780
159820
160100
160380
160660
160940
161210
161480
161750
162030
162330
162610
162880
163160
163430
163700
163980
164260
164550
164830
165120
165390
165660
165920
166200
166490
166780
167060
167330
167600
167880
168150
168430
168710
168990
169270
169540
169820
170080
170340
170630
170920
171200
171480
171740
172010
172280
172550
172830
173110
173390
173670
173950
174220
174480
174760
175050
175330
175620
175900
176170
176440
176710
176990
177280
177570
177840
178120
178400
178670
178940
179230
179530
179810
180090
180360
180630
180910
181180
181470
181760
182040
182330
182610
182880
183140
183430
183720
184010
184290
184570
184840
185120
185390
185680
185960
186230
186260
186540
186820
186860
187100
187370
187640
187940
188230
188520
188800
189070
189350
189620
189910
190200
190490
190780
191070
191350
191620
191900
192180
192490
192780
193070
193340
193630
193900
194190
194480
194780
195070
195360
195640
195920
196200
196500
196800
197090
197380
197660
197940
198220
198520
198820
199120
199420
199710
199990
200270
200550
200850
201160
201450
201740
202030
202320
202600
202900
203200
203490
203790
204080
204360
204640
204920
205230
205530
205820
206110
206400
206690
206970
207260
207560
207860
208150
208440
208720
209000
209280
209580
209890
210180
210460
210760
211040
211330
211620
211920
212220
212520
212800
213090
213360
213660
213970
214270
214560
214860
215140
215430
215720
216020
216320
216630
216930
217210
217500
217780
218090
218410
218710
219010
219310
219600
219890
220190
220500
220800
221100
221400
221700
221980
222290
222600
222910
223210
223510
223800
224100
224400
224710
225020
225330
225630
225930
226220
226510
226830
227150
227460
227750
228050
228350
228640
228950
229260
229570
229880
230180
230470
230760
231080
231390
231700
232000
232300
232600
232890
233200
233520
233840
234150
234450
234740
235030
235340
235660
235970
236270
236570
236870
237160
237460
237780
238100
238400
238710
239000
239290
239610
239920
240230
240540
240840
241140
241440
241750
242070
242390
242700
243010
243310
243600
243920
244240
244560
244860
245170
245480
245770
246080
246400
246720
247040
247340
247640
247940
248260
248580
248900
249210
249520
249830
250130
250440
250780
251100
251420
251720
252030
252330
252650
252980
253300
253610
253930
254240
254540
254870
255200
255520
255840
256140
256450
256760
257090
257410
257730
258040
258360
258660
258980
259300
259640
259960
260260
260570
260870
261180
261520
261840
262160
262480
262790
263090
263410
263740
264070
264390
264700
265010
265330
265660
265980
266300
266620
266940
267250
267560
267880
268220
268540
268850
269160
269460
269790
270120
270450
270770
271100
271410
271720
272040
272370
272710
273030
273340
273660
273990
274320
274660
274990
275310
275640
275950
276270
276610
276950
277280
277600
277920
278230
278580
278920
279250
279590
279910
280230
280560
280910
281260
281590
281920
282260
282580
282930
283280
283630
283970
284300
284630
284970
285340
285690
286020
286360
286700
287040
287390
287740
288080
288420
288750
289080
289430
289790
290140
290470
290800
291140
291490
291840
292180
292520
292870
293200
293540
293910
294260
294600
294940
295280
295620
295970
296320
296670
297010
297350
297680
298030
298390
298740
299080
299420
299750
300100
300450
300800
301140
301490
301820
302160
302530
302880
303220
303550
303890
304230
304580
304930
305290
305630
305960
306290
306640
307000
307350
307690
308030
308360
308700
309060
309410
309760
310100
310430
310770
311140
311490
311830
312170
312510
312840
313200
313550
313910
314250
314580
314920
315260
315630
315970
316310
316660
316990
317330
317690
318040
318390
318730
319060
319400
319760
320110
320450
320780
321120
321460
321810
322160
322520
322860
323190
323520
323860
324220
324570
324910
325260
325590
325930
326290
326640
327000
327330
327660
328010
328360
328720
329060
329400
329750
330080
330430
330780
331140
331470
331810
332140
332480
332850
333190
333540
333890
334220
334560
334920
335270
335620
335950
336290
336620
336980
337330
337680
338020
338360
338690
339040
339400
339750
340090
340430
340760
341110
341480
341830
342180
342530
342860
343200
343560
343920
344270
344610
344950
345300
345660
346020
346370
346720
347060
347400
347750
348120
348470
348810
349160
349490
349780
350150
350500
350860
351210
351540
351890
352250
352620
352960
353300
353650
354000
354360
354710
355050
355400
355740
356070
356440
356800
357150
357500
357840
358180
358540
358900
359250
359600
359940
360270
360630
361000
361360
361710
362050
362390
362750
363110
363460
363810
364160
364490
364840
365220
365570
365920
366260
366600
366960
367310
367660
368020
368360
368700
369040
369400
369760
370110
370450
370790
371130
371480
371840
372180
372530
372880
373200
373560
373930
374280
374620
374960
375300
375650
376010
376360
376720
377060
377400
377740
378110
378470
378820
379160
379510
379850
380200
380560
380910
381260
381600
381940
382310
382670
383010
383360
383710
384050
384410
384770
385120
385480
385820
386150
386500
386870
387220
387560
387910
388250
388600
388960
389310
389670
390010
390350
390690
391060
391420
391760
392100
392440
392790
393150
393510
393870
394220
394550
394900
395260
395620
395980
396320
396670
397010
397370
397730
398090
398440
398780
399120
399480
399840
400200
400540
400880
401220
401570
401930
402290
402640
402970
403310
403650
404020
404370
404720
405060
405410
405740
406100
406460
406810
407150
407490
407820
408180
408540
408890
409240
409580
409920
410270
410630
410990
411340
411670
412000
412360
412730
413080
413430
413780
414120
414460
414820
415180
415540
415880
416220
416560
416930
417280
417630
417970
418320
418650
419010
419380
419720
420060
420410
420740
421110
421470
421810
422160
422500
422840
423180
423540
423900
424250
424590
424920
425280
425640
425990
426340
426680
427020
427360
427720
428080
428430
428770
429110
429450
429820
430180
430530
430880
431220
431560
431920
432290
432650
433000
433340
433680
434050
434410
434760
435110
435460
435800
436150
436520
436880
437230
437570
437900
438260
438620
438980
439330
439670
440010
440350
440720
441080
441430
441770
442110
442460
442820
443170
443520
443870
444220
444550
444920
445280
445640
445980
446320
446670
447030
447390
447750
448100
448450
448780
449140
449510
449870
450220
450560
450900
451260
451620
451970
452330
452680
453010
453360
453740
454090
454440
454780
455120
455470
455830
456190
456540
456890
457220
457560
457920
458290
458640
458980
459320
459660
460020
460380
460730
461080
461420
461750
462110
462480
462820
463160
463510
463850
464200
464560
464920
465270
465610
465940
466300
466660
467030
467380
467720
468070
468420
468780
469140
469500
469850
470190
470540
470910
471280
471620
471970
472320
472670
473030
473400
473760
474100
474440
474780
475140
475510
475860
476210
476560
476890
477250
477610
477960
478320
478660
478990
479350
479710
480060
480420
480760
481100
481460
481820
482180
482540
482880
483210
483570
483940
484300
484650
485010
485350
485700
486060
486430
486790
487130
487470
487830
488200
488560
488920
489270
489610
489960
490320
490690
491050
491390
491740
492080
492450
492810
493160
493520
493850
494190
494550
494910
495270
495610
495950
496290
496660
497020
497370
497720
498060
498400
498750
499120
499480
499830
500180
500510
500880
501240
501600
501950
502300
502640
502990
503360
503720
504070
504420
504760
505120
505480
505840
506200
506550
506900
507250
507620
508000
508350
508700
509050
509400
509780
510140
510500
510850
511200
511540
511910
512280
512630
512980
513320
513670
514030
514390
514740
515090
515440
515780
516150
516510
516870
517210
517560
517900
518260
518630
518980
519340
519680
520020
520380
520750
521110
521460
521800
522150
522500
522870
523230
523580
523930
524270
524630
525000
525360
525720
526060
526400
526760
527130
527490
527850
528200
528540
528900
529270
529630
529980
530320
530670
531010
531370
531740
532090
532440
532780
533130
533500
533860
534210
534550
534900
535250
535610
535980
536340
536690
537030
537370
537740
538110
538460
538810
539160
539500
539870
540230
540590
540950
541290
541630
542000
542370
542720
543070
543430
543770
544130
544500
544870
545220
545560
545910
546270
546650
547010
547360
547720
548070
548430
548800
549160
549520
549870
550210
550550
550940
551290
551670
551930
552400
552450
552620
553130
553390
553870
554110
554580
554830
554970
555100
555230
555340
555460
555800
556050
556250
556360
556480
557860
557980
558100
559390
559480
559690
559810
559910
560010
560240
560330
560440
560660
560770
561390
561510
562060
562260
562360
562870
563060
563590
563690
563800
564500
564720
564810
565000
565110
565590
565690
565790
565900
566000
566310
566410
566810
567380
567580
567770
568080
569340
569540
569810
570110
570160
570440
570900
571090
571280
571370
571470
571560
571990
572290
572350
572540
572730
572920
573130
573220
573990
574560
574660
574760
574960
576090
579160
579350
579540
579640
580020
580230
580340
581860
582080
582170
582350
582440
582630
582920
583500
584280
584480
584940
585240
585320
586230
586820
586940
587470
587990
588400
588760
588910
589050
589170
589280
589410
589540
589660
590590
591410
592310
592840
593280
593700
594140
594560
594960
595360
595770
596200
596610
597010
597410
597800
598210
598640
599050
599450
599840
600240
600660
601060
601450
601840
602200
602590
602980
603350
603710
604050
604400
604760
605110
605460
605790
606130
606450
606790
607140
607470
607790
608100
608400
608720
609050
609370
609680
610000
610310
610600
610910
611230
611550
611870
612170
612470
613020
613430
613750
614290
614720
615030
615370
615730
616070
616410
616740
617070
617430
617770
618120
618470
618820
619180
619540
619910
620290
620670
621020
621390
621760
622150
622520
622890
623250
623590
623950
624340
624700
625050
625390
625720
626070
626420
626750
627090
627420
627740
628040
628370
628700
629040
629350
629620
629930
630160
630470
630710
630910
631190
631360
631420
631610
631790
631960
632130
632290
632460
632640
632820
633000
633170
633350
633520
633690
633860
634030
634200
634380
634560
634740
634930
635110
635290
635480
635660
635850
636020
636190
636360
636530
636710
636900
637080
637270
637450
637630
637810
637990
638160
638340
638510
638680
638850
639030
639230
639410
639590
639760
639950
640120
640310
640480
640650
640810
640990
641170
641360
641550
641730
641910
642090
642260
642430
642610
642790
642960
643140
643310
643500
643680
643860
644040
644220
644400
644580
644750
644920
645090
645270
645450
645630
645820
646010
646190
646380
646540
646720
646910
647090
647260
647430
647620
647810
647990
648170
648360
648550
648730
648900
649080
649260
649430
649600
