# Supplementary material for: Novel Method to Efficiently Create an mHealth App: Implementation of a Real-Time Electrocardiogram R Peak Detector
Source: JMIR Mhealth Uhealth. 2018 May 22;6(5):e118. doi: 10.2196/mhealth.8429 (PMC5989064; doi:10.2196/mhealth.8429)
Supplement: Multimedia Appendix 2 [file mhealth_v6i5e118_app2.zip › Submission_code/Cleaned database/mitdb/208m.hea]

208m 2 360 650000
208m.mat 16+24 200/mV 11 1024 1003 8074 0 MLII
208m.mat 16+24 200/mV 11 1024 1062 20649 0 V1
# 23 F 2546 N/A x1
# None
# The PVCs are uniform.  The couplets, many of which include a fusion PVC, are
# often seen in a bigeminal pattern.   The triplets each consist of two
# PVCs and a fusion PVC.
#Creator: wfdb2mat
#Source: record mitdb/208
