# Supplementary material for: Novel Method to Efficiently Create an mHealth App: Implementation of a Real-Time Electrocardiogram R Peak Detector
Source: JMIR Mhealth Uhealth. 2018 May 22;6(5):e118. doi: 10.2196/mhealth.8429 (PMC5989064; doi:10.2196/mhealth.8429)
Supplement: Multimedia Appendix 2 [file mhealth_v6i5e118_app2.zip › Submission_code/Cleaned database/mitdb/208_ann_qrs.txt]

10
47
210
484
698
854
1182
1379
1580
1861
2059
2243
2559
2748
2931
3202
3412
3607
3887
4098
4263
4566
4767
4945
5197
5415
5569
5900
6106
6305
6483
6580
6777
6942
7170
7350
7548
7751
7952
8094
8148
8318
8533
8728
8923
9088
9295
9473
9650
9825
10036
10234
10424
10596
10792
10974
11156
11325
11527
11698
11889
12056
12274
12472
12681
12895
13031
13100
13293
13487
13674
13851
14047
14252
14450
14620
14846
15037
15219
15432
15629
15832
16034
16242
16423
16678
16900
17089
17313
17516
17716
17917
18111
18307
18520
18728
18931
19093
19334
19539
19726
19851
19920
20106
20292
20454
20722
20933
21105
21360
21561
21729
21949
22149
22340
22416
22493
22739
22945
23129
23384
23591
23787
24003
24206
24396
24564
24856
25061
25232
25514
25717
25875
26122
26322
26503
26724
26917
27119
27258
27398
27633
27845
28014
28315
28506
28671
28964
29171
29345
29579
29781
29985
30191
30400
30599
30762
31064
31249
31440
31703
31914
32077
32318
32517
32720
32927
33131
33318
33523
33738
33957
34124
34406
34612
34692
34773
35022
35224
35385
35633
35842
36025
36136
36248
36452
36650
36816
37045
37240
37431
37612
37811
38037
38205
38535
38721
38893
39187
39382
39551
39791
40008
40184
40511
40720
40900
41236
41417
41594
41905
42091
42283
42570
42782
42941
43246
43442
43621
43909
44095
44261
44539
44752
44921
45227
45429
45599
45856
46062
46212
46491
46699
46867
47148
47347
47429
47511
47770
47972
48131
48374
48578
48753
49021
49240
49413
49656
49865
49956
50047
50323
50518
50677
51008
51205
51392
51709
51903
52084
52332
52542
52682
52978
53192
53282
53373
53637
53836
54003
54260
54464
54635
54865
55084
55274
55422
55570
55800
55953
56267
56455
56629
56933
57123
57301
57554
57772
57934
58231
58445
58609
58878
59076
59223
59505
59715
59799
59884
60150
60353
60520
60764
60972
61160
61406
61620
61786
62098
62322
62482
62750
62954
63117
63365
63563
63751
63866
63981
64192
64398
64563
64855
65054
65217
65450
65635
65821
66018
66219
66420
66590
66793
66977
67169
67332
67561
67748
67932
68134
68343
68553
68720
68980
69191
69348
69618
69813
69963
70231
70442
70605
70883
71085
71246
71511
71712
71869
72127
72319
72487
72756
72970
73135
73378
73580
73741
73993
74194
74267
74340
74595
74803
74970
75211
75408
75608
75712
75816
76011
76205
76401
76591
76794
76965
77241
77450
77606
77870
78072
78233
78465
78647
78840
79043
79263
79469
79640
79932
80127
80283
80526
80724
80899
81109
81311
81510
81675
81895
82079
82275
82436
82648
82830
83006
83168
83401
83607
83805
84003
84195
84396
84554
84815
85013
85167
85402
85607
85811
86017
86226
86433
86592
86885
87070
87226
87489
87695
87866
88108
88309
88488
88715
88930
89125
89367
89563
89720
89997
90212
90375
90632
90835
91003
91225
91427
91631
91845
92055
92267
92447
92724
92928
93086
93349
93544
93696
93925
94131
94319
94538
94734
94930
95096
95358
95557
95716
95951
96154
96336
96573
96789
96998
97163
97464
97652
97813
98104
98298
98478
98749
98953
99032
99112
99355
99561
99736
99965
1.0016e+05
1.0033e+05
1.0057e+05
1.0079e+05
1.0098e+05
1.0125e+05
1.0145e+05
1.0161e+05
1.0187e+05
1.0208e+05
1.0224e+05
1.0249e+05
1.0269e+05
1.0286e+05
1.0298e+05
1.0309e+05
1.0329e+05
1.035e+05
1.0366e+05
1.0393e+05
1.0413e+05
1.0429e+05
1.0453e+05
1.0474e+05
1.0494e+05
1.0517e+05
1.0538e+05
1.0558e+05
1.0574e+05
1.0605e+05
1.0624e+05
1.064e+05
1.0666e+05
1.0686e+05
1.0702e+05
1.0726e+05
1.0747e+05
1.0768e+05
1.079e+05
1.0811e+05
1.0831e+05
1.0848e+05
1.0876e+05
1.0895e+05
1.0913e+05
1.0944e+05
1.0965e+05
1.0982e+05
1.1007e+05
1.1028e+05
1.1044e+05
1.1068e+05
1.1088e+05
1.1104e+05
1.1131e+05
1.1153e+05
1.1169e+05
1.1198e+05
1.1218e+05
1.1226e+05
1.1234e+05
1.126e+05
1.1281e+05
1.1298e+05
1.132e+05
1.134e+05
1.1359e+05
1.1385e+05
1.1406e+05
1.1426e+05
1.1449e+05
1.1471e+05
1.1489e+05
1.15e+05
1.1512e+05
1.1532e+05
1.1552e+05
1.1575e+05
1.1598e+05
1.162e+05
1.1641e+05
1.1663e+05
1.1684e+05
1.1706e+05
1.1728e+05
1.1744e+05
1.1769e+05
1.1791e+05
1.1811e+05
1.1835e+05
1.1855e+05
1.1875e+05
1.1895e+05
1.1916e+05
1.1935e+05
1.1951e+05
1.1977e+05
1.1998e+05
1.2015e+05
1.2041e+05
1.2061e+05
1.208e+05
1.2101e+05
1.212e+05
1.2138e+05
1.2154e+05
1.2176e+05
1.2194e+05
1.2207e+05
1.2214e+05
1.2232e+05
1.2255e+05
1.2274e+05
1.2294e+05
1.231e+05
1.2334e+05
1.2354e+05
1.2373e+05
1.2392e+05
1.241e+05
1.243e+05
1.2447e+05
1.247e+05
1.249e+05
1.251e+05
1.2526e+05
1.2549e+05
1.2568e+05
1.2586e+05
1.2605e+05
1.2624e+05
1.2643e+05
1.2662e+05
1.2682e+05
1.2701e+05
1.272e+05
1.2736e+05
1.2757e+05
1.2775e+05
1.2794e+05
1.281e+05
1.283e+05
1.2849e+05
1.287e+05
1.2887e+05
1.2911e+05
1.2931e+05
1.295e+05
1.2968e+05
1.2987e+05
1.3006e+05
1.3024e+05
1.3043e+05
1.3061e+05
1.308e+05
1.3097e+05
1.3118e+05
1.3137e+05
1.3157e+05
1.3174e+05
1.3194e+05
1.3211e+05
1.3229e+05
1.3246e+05
1.3263e+05
1.3281e+05
1.3299e+05
1.3306e+05
1.3318e+05
1.3337e+05
1.3356e+05
1.3375e+05
1.3396e+05
1.3403e+05
1.3416e+05
1.3435e+05
1.3453e+05
1.3471e+05
1.3489e+05
1.3508e+05
1.3528e+05
1.3537e+05
1.3546e+05
1.3572e+05
1.3593e+05
1.361e+05
1.3628e+05
1.3635e+05
1.3655e+05
1.3674e+05
1.3699e+05
1.372e+05
1.3739e+05
1.3753e+05
1.3768e+05
1.3791e+05
1.3806e+05
1.3839e+05
1.3856e+05
1.3885e+05
1.3905e+05
1.3924e+05
1.3941e+05
1.3971e+05
1.3992e+05
1.4011e+05
1.4034e+05
1.4055e+05
1.4075e+05
1.4092e+05
1.412e+05
1.4136e+05
1.4163e+05
1.4184e+05
1.4206e+05
1.4223e+05
1.4251e+05
1.4268e+05
1.4292e+05
1.4312e+05
1.4332e+05
1.4348e+05
1.4374e+05
1.4396e+05
1.4418e+05
1.4435e+05
1.4465e+05
1.4487e+05
1.4503e+05
1.4532e+05
1.4552e+05
1.4567e+05
1.4594e+05
1.4616e+05
1.4637e+05
1.4655e+05
1.4683e+05
1.4704e+05
1.4722e+05
1.4746e+05
1.4768e+05
1.4788e+05
1.4805e+05
1.4837e+05
1.4859e+05
1.4875e+05
1.4905e+05
1.4927e+05
1.4942e+05
1.4968e+05
1.4987e+05
1.5005e+05
1.5031e+05
1.5053e+05
1.5074e+05
1.5093e+05
1.5127e+05
1.5146e+05
1.5174e+05
1.5196e+05
1.5216e+05
1.5234e+05
1.5267e+05
1.5288e+05
1.5308e+05
1.5336e+05
1.5357e+05
1.5372e+05
1.5402e+05
1.5421e+05
1.5438e+05
1.5471e+05
1.5492e+05
1.551e+05
1.554e+05
1.5562e+05
1.5579e+05
1.5606e+05
1.5626e+05
1.5641e+05
1.567e+05
1.5693e+05
1.5709e+05
1.5741e+05
1.5763e+05
1.5778e+05
1.5808e+05
1.583e+05
1.5845e+05
1.5874e+05
1.5895e+05
1.5911e+05
1.5945e+05
1.5966e+05
1.5983e+05
1.6014e+05
1.6034e+05
1.605e+05
1.608e+05
1.6102e+05
1.612e+05
1.6151e+05
1.6172e+05
1.6188e+05
1.6217e+05
1.6238e+05
1.6253e+05
1.6283e+05
1.6304e+05
1.632e+05
1.6354e+05
1.6376e+05
1.6393e+05
1.6421e+05
1.6442e+05
1.6457e+05
1.6485e+05
1.6505e+05
1.6521e+05
1.6546e+05
1.6568e+05
1.6588e+05
1.661e+05
1.6634e+05
1.6654e+05
1.6674e+05
1.6706e+05
1.6725e+05
1.6743e+05
1.678e+05
1.6801e+05
1.682e+05
1.6852e+05
1.6872e+05
1.689e+05
1.6922e+05
1.694e+05
1.6959e+05
1.6993e+05
1.7013e+05
1.7033e+05
1.7066e+05
1.7086e+05
1.7104e+05
1.7135e+05
1.7154e+05
1.7172e+05
1.7204e+05
1.7225e+05
1.7243e+05
1.7276e+05
1.7295e+05
1.7314e+05
1.7346e+05
1.7364e+05
1.7384e+05
1.7414e+05
1.7436e+05
1.7454e+05
1.7482e+05
1.7503e+05
1.7519e+05
1.755e+05
1.757e+05
1.7587e+05
1.762e+05
1.764e+05
1.7659e+05
1.769e+05
1.7711e+05
1.7727e+05
1.7757e+05
1.7776e+05
1.7793e+05
1.7825e+05
1.7846e+05
1.7864e+05
1.7898e+05
1.7917e+05
1.7935e+05
1.7964e+05
1.7984e+05
1.8e+05
1.8031e+05
1.8051e+05
1.8069e+05
1.8105e+05
1.8125e+05
1.8142e+05
1.8176e+05
1.8194e+05
1.8212e+05
1.8247e+05
1.8267e+05
1.8285e+05
1.8322e+05
1.8341e+05
1.8359e+05
1.8392e+05
1.841e+05
1.8427e+05
1.8458e+05
1.8478e+05
1.8497e+05
1.8531e+05
1.855e+05
1.8568e+05
1.8598e+05
1.8618e+05
1.8634e+05
1.8664e+05
1.8684e+05
1.8702e+05
1.8736e+05
1.8757e+05
1.8775e+05
1.8805e+05
1.8824e+05
1.8842e+05
1.8869e+05
1.8889e+05
1.8905e+05
1.894e+05
1.896e+05
1.8977e+05
1.901e+05
1.903e+05
1.9047e+05
1.9077e+05
1.9096e+05
1.9113e+05
1.9142e+05
1.9165e+05
1.918e+05
1.921e+05
1.9231e+05
1.9247e+05
1.928e+05
1.9299e+05
1.9315e+05
1.9347e+05
1.9368e+05
1.9385e+05
1.9416e+05
1.9436e+05
1.9453e+05
1.9484e+05
1.9503e+05
1.952e+05
1.9551e+05
1.9572e+05
1.9589e+05
1.9617e+05
1.9638e+05
1.9654e+05
1.9678e+05
1.9698e+05
1.9717e+05
1.9736e+05
1.9754e+05
1.9775e+05
1.9792e+05
1.9826e+05
1.9846e+05
1.9863e+05
1.9896e+05
1.9915e+05
1.9931e+05
1.9959e+05
1.998e+05
1.9996e+05
2.0029e+05
2.0049e+05
2.0067e+05
2.0101e+05
2.012e+05
2.0136e+05
2.0168e+05
2.0187e+05
2.0204e+05
2.0236e+05
2.0258e+05
2.0275e+05
2.0303e+05
2.0323e+05
2.0339e+05
2.0369e+05
2.0388e+05
2.0405e+05
2.0436e+05
2.0457e+05
2.0475e+05
2.0504e+05
2.0525e+05
2.0541e+05
2.057e+05
2.059e+05
2.0606e+05
2.0639e+05
2.0659e+05
2.0677e+05
2.0708e+05
2.0728e+05
2.0745e+05
2.0774e+05
2.0794e+05
2.081e+05
2.0837e+05
2.0859e+05
2.0876e+05
2.0906e+05
2.0928e+05
2.0943e+05
2.0976e+05
2.0995e+05
2.1013e+05
2.1041e+05
2.1062e+05
2.1078e+05
2.1109e+05
2.113e+05
2.1148e+05
2.1177e+05
2.1198e+05
2.1214e+05
2.1242e+05
2.1262e+05
2.1278e+05
2.131e+05
2.1332e+05
2.1349e+05
2.1377e+05
2.1398e+05
2.1415e+05
2.1445e+05
2.1464e+05
2.148e+05
2.151e+05
2.1531e+05
2.155e+05
2.1578e+05
2.1599e+05
2.1615e+05
2.1642e+05
2.1662e+05
2.1678e+05
2.1707e+05
2.1729e+05
2.1745e+05
2.1775e+05
2.1796e+05
2.1812e+05
2.1841e+05
2.1862e+05
2.1877e+05
2.1904e+05
2.1925e+05
2.1942e+05
2.1972e+05
2.1994e+05
2.2009e+05
2.2036e+05
2.2057e+05
2.2072e+05
2.21e+05
2.212e+05
2.2136e+05
2.2164e+05
2.2185e+05
2.2202e+05
2.2228e+05
2.2249e+05
2.2266e+05
2.2293e+05
2.2313e+05
2.2329e+05
2.2357e+05
2.2378e+05
2.2395e+05
2.2423e+05
2.2443e+05
2.2467e+05
2.2496e+05
2.2515e+05
2.2531e+05
2.2562e+05
2.2582e+05
2.2599e+05
2.2624e+05
2.2644e+05
2.2664e+05
2.2683e+05
2.2701e+05
2.2719e+05
2.2738e+05
2.2757e+05
2.2774e+05
2.2794e+05
2.2814e+05
2.2835e+05
2.2857e+05
2.2877e+05
2.2895e+05
2.2923e+05
2.2943e+05
2.2959e+05
2.2984e+05
2.3005e+05
2.3023e+05
2.305e+05
2.3071e+05
2.309e+05
2.3112e+05
2.3133e+05
2.3154e+05
2.317e+05
2.3198e+05
2.3218e+05
2.3237e+05
2.3261e+05
2.3282e+05
2.3303e+05
2.3322e+05
2.3343e+05
2.3363e+05
2.3379e+05
2.3405e+05
2.3426e+05
2.3443e+05
2.3471e+05
2.3493e+05
2.3509e+05
2.354e+05
2.3562e+05
2.3577e+05
2.3604e+05
2.3624e+05
2.3639e+05
2.3665e+05
2.3687e+05
2.3707e+05
2.3734e+05
2.3756e+05
2.3772e+05
2.3804e+05
2.3824e+05
2.384e+05
2.3869e+05
2.389e+05
2.3908e+05
2.3936e+05
2.3957e+05
2.3974e+05
2.4001e+05
2.4022e+05
2.4037e+05
2.4065e+05
2.4086e+05
2.4103e+05
2.4132e+05
2.4153e+05
2.417e+05
2.4196e+05
2.4216e+05
2.4232e+05
2.426e+05
2.428e+05
2.4295e+05
2.4325e+05
2.4347e+05
2.4365e+05
2.4393e+05
2.4413e+05
2.4429e+05
2.4458e+05
2.4478e+05
2.4493e+05
2.4523e+05
2.4544e+05
2.4562e+05
2.459e+05
2.4611e+05
2.4628e+05
2.4656e+05
2.4675e+05
2.4692e+05
2.4718e+05
2.4739e+05
2.4756e+05
2.4783e+05
2.4804e+05
2.4821e+05
2.4847e+05
2.4868e+05
2.4884e+05
2.491e+05
2.493e+05
2.4946e+05
2.4972e+05
2.4994e+05
2.5011e+05
2.5042e+05
2.5062e+05
2.5079e+05
2.5106e+05
2.5127e+05
2.5142e+05
2.5169e+05
2.5191e+05
2.5207e+05
2.5237e+05
2.5258e+05
2.5274e+05
2.5305e+05
2.5324e+05
2.5341e+05
2.5368e+05
2.5389e+05
2.5407e+05
2.5438e+05
2.546e+05
2.5476e+05
2.5505e+05
2.5526e+05
2.5541e+05
2.557e+05
2.559e+05
2.5606e+05
2.5637e+05
2.566e+05
2.5677e+05
2.5708e+05
2.5728e+05
2.5746e+05
2.5774e+05
2.5794e+05
2.581e+05
2.5843e+05
2.5864e+05
2.5883e+05
2.5913e+05
2.5935e+05
2.5952e+05
2.5979e+05
2.6e+05
2.6014e+05
2.6045e+05
2.6067e+05
2.6083e+05
2.6114e+05
2.6135e+05
2.6152e+05
2.618e+05
2.6202e+05
2.6217e+05
2.6246e+05
2.6268e+05
2.6284e+05
2.6315e+05
2.6336e+05
2.6353e+05
2.6382e+05
2.6403e+05
2.6418e+05
2.6448e+05
2.6469e+05
2.6488e+05
2.6522e+05
2.6541e+05
2.6559e+05
2.6588e+05
2.6609e+05
2.6625e+05
2.6655e+05
2.6677e+05
2.6692e+05
2.6726e+05
2.6747e+05
2.6765e+05
2.6795e+05
2.6816e+05
2.6831e+05
2.6861e+05
2.6882e+05
2.6898e+05
2.6929e+05
2.6952e+05
2.6968e+05
2.6997e+05
2.702e+05
2.7037e+05
2.7066e+05
2.7086e+05
2.7102e+05
2.7132e+05
2.7155e+05
2.7171e+05
2.7203e+05
2.7223e+05
2.724e+05
2.7272e+05
2.7292e+05
2.7309e+05
2.734e+05
2.736e+05
2.7378e+05
2.7409e+05
2.743e+05
2.7449e+05
2.7477e+05
2.7498e+05
2.7514e+05
2.7542e+05
2.7564e+05
2.758e+05
2.761e+05
2.7631e+05
2.7647e+05
2.7678e+05
2.7698e+05
2.7716e+05
2.7744e+05
2.7765e+05
2.7781e+05
2.7812e+05
2.7834e+05
2.7852e+05
2.7881e+05
2.7902e+05
2.7918e+05
2.7945e+05
2.7966e+05
2.7982e+05
2.8015e+05
2.8035e+05
2.8053e+05
2.8086e+05
2.8105e+05
2.8122e+05
2.815e+05
2.817e+05
2.8186e+05
2.8215e+05
2.8238e+05
2.8254e+05
2.8286e+05
2.8305e+05
2.8323e+05
2.8354e+05
2.8374e+05
2.8389e+05
2.8418e+05
2.844e+05
2.8457e+05
2.8486e+05
2.8508e+05
2.8524e+05
2.8552e+05
2.8572e+05
2.859e+05
2.8618e+05
2.864e+05
2.8656e+05
2.8685e+05
2.8707e+05
2.8722e+05
2.875e+05
2.8772e+05
2.8787e+05
2.8816e+05
2.8836e+05
2.8854e+05
2.8888e+05
2.8908e+05
2.8926e+05
2.8953e+05
2.8974e+05
2.8989e+05
2.9017e+05
2.9038e+05
2.9054e+05
2.9085e+05
2.9106e+05
2.9124e+05
2.9154e+05
2.9175e+05
2.9191e+05
2.9218e+05
2.9238e+05
2.9252e+05
2.9282e+05
2.9304e+05
2.9321e+05
2.9349e+05
2.937e+05
2.9385e+05
2.9415e+05
2.9435e+05
2.9453e+05
2.948e+05
2.9501e+05
2.9518e+05
2.9547e+05
2.9569e+05
2.9584e+05
2.9613e+05
2.9634e+05
2.9651e+05
2.9678e+05
2.9699e+05
2.9716e+05
2.9745e+05
2.9767e+05
2.9783e+05
2.9812e+05
2.9833e+05
2.9849e+05
2.9879e+05
2.9899e+05
2.9915e+05
2.9946e+05
2.9969e+05
2.9985e+05
3.0013e+05
3.0034e+05
3.005e+05
3.0079e+05
3.01e+05
3.0115e+05
3.0143e+05
3.0164e+05
3.0181e+05
3.0208e+05
3.023e+05
3.0246e+05
3.0276e+05
3.0297e+05
3.0312e+05
3.0341e+05
3.0363e+05
3.038e+05
3.0409e+05
3.043e+05
3.0446e+05
3.0478e+05
3.0499e+05
3.0515e+05
3.0542e+05
3.0563e+05
3.0579e+05
3.0611e+05
3.0632e+05
3.065e+05
3.0682e+05
3.0702e+05
3.072e+05
3.0749e+05
3.077e+05
3.0786e+05
3.0816e+05
3.0839e+05
3.0855e+05
3.0886e+05
3.0908e+05
3.0924e+05
3.0953e+05
3.0973e+05
3.0989e+05
3.1021e+05
3.1043e+05
3.106e+05
3.109e+05
3.1111e+05
3.1128e+05
3.1157e+05
3.1178e+05
3.1193e+05
3.1221e+05
3.1243e+05
3.1261e+05
3.1291e+05
3.1312e+05
3.1328e+05
3.1355e+05
3.1376e+05
3.1392e+05
3.1417e+05
3.144e+05
3.1459e+05
3.1486e+05
3.1508e+05
3.1526e+05
3.1559e+05
3.158e+05
3.1596e+05
3.1627e+05
3.1648e+05
3.1665e+05
3.1691e+05
3.1712e+05
3.1732e+05
3.1751e+05
3.177e+05
3.179e+05
3.1812e+05
3.1832e+05
3.1852e+05
3.1874e+05
3.1889e+05
3.192e+05
3.1942e+05
3.1958e+05
3.1982e+05
3.2002e+05
3.2021e+05
3.2037e+05
3.2063e+05
3.2085e+05
3.2106e+05
3.2127e+05
3.2148e+05
3.2169e+05
3.2185e+05
3.2208e+05
3.2228e+05
3.2247e+05
3.2264e+05
3.2286e+05
3.2308e+05
3.2332e+05
3.2348e+05
3.2355e+05
3.2381e+05
3.2401e+05
3.2418e+05
3.2437e+05
3.2446e+05
3.2467e+05
3.2484e+05
3.2509e+05
3.2517e+05
3.253e+05
3.2551e+05
3.2569e+05
3.2582e+05
3.26e+05
3.2611e+05
3.2621e+05
3.263e+05
3.2638e+05
3.2664e+05
3.2685e+05
3.2701e+05
3.2728e+05
3.275e+05
3.2771e+05
3.2783e+05
3.2796e+05
3.2818e+05
3.2839e+05
3.2856e+05
3.2884e+05
3.2905e+05
3.292e+05
3.2948e+05
3.2971e+05
3.2979e+05
3.2988e+05
3.3017e+05
3.3039e+05
3.3058e+05
3.3081e+05
3.3103e+05
3.3123e+05
3.3137e+05
3.315e+05
3.3175e+05
3.3196e+05
3.3219e+05
3.325e+05
3.327e+05
3.3289e+05
3.3322e+05
3.3341e+05
3.3358e+05
3.3389e+05
3.3412e+05
3.343e+05
3.3459e+05
3.3481e+05
3.3497e+05
3.3518e+05
3.3553e+05
3.3571e+05
3.3597e+05
3.362e+05
3.3642e+05
3.3662e+05
3.3694e+05
3.3714e+05
3.374e+05
3.3763e+05
3.3782e+05
3.3802e+05
3.3836e+05
3.3857e+05
3.3876e+05
3.3909e+05
3.3929e+05
3.3956e+05
3.3977e+05
3.3998e+05
3.4014e+05
3.4045e+05
3.4068e+05
3.4085e+05
3.4121e+05
3.4141e+05
3.4168e+05
3.4191e+05
3.4213e+05
3.4229e+05
3.4257e+05
3.4279e+05
3.4298e+05
3.4323e+05
3.4344e+05
3.4364e+05
3.4381e+05
3.4406e+05
3.4426e+05
3.4448e+05
3.4473e+05
3.4497e+05
3.4519e+05
3.4538e+05
3.4572e+05
3.4591e+05
3.4609e+05
3.4643e+05
3.4662e+05
3.4679e+05
3.4709e+05
3.4732e+05
3.4749e+05
3.478e+05
3.48e+05
3.4818e+05
3.4851e+05
3.487e+05
3.489e+05
3.4924e+05
3.4944e+05
3.4963e+05
3.4997e+05
3.5007e+05
3.5017e+05
3.5043e+05
3.5066e+05
3.5085e+05
3.5113e+05
3.5139e+05
3.5161e+05
3.519e+05
3.5213e+05
3.5234e+05
3.5249e+05
3.5263e+05
3.5284e+05
3.53e+05
3.5336e+05
3.5356e+05
3.5378e+05
3.5406e+05
3.5428e+05
3.5449e+05
3.5466e+05
3.5497e+05
3.5516e+05
3.5537e+05
3.5574e+05
3.5594e+05
3.5624e+05
3.5647e+05
3.5669e+05
3.5693e+05
3.5716e+05
3.5734e+05
3.5766e+05
3.579e+05
3.5807e+05
3.5842e+05
3.5861e+05
3.588e+05
3.5907e+05
3.5928e+05
3.5944e+05
3.5975e+05
3.5996e+05
3.6016e+05
3.6048e+05
3.6058e+05
3.6069e+05
3.6093e+05
3.6116e+05
3.6135e+05
3.6163e+05
3.6186e+05
3.6208e+05
3.6237e+05
3.6261e+05
3.6281e+05
3.6308e+05
3.6331e+05
3.6351e+05
3.6363e+05
3.6374e+05
3.6395e+05
3.6416e+05
3.6436e+05
3.6462e+05
3.6486e+05
3.6505e+05
3.6536e+05
3.6559e+05
3.6576e+05
3.6593e+05
3.661e+05
3.6632e+05
3.6656e+05
3.6673e+05
3.6693e+05
3.6708e+05
3.6732e+05
3.6754e+05
3.6772e+05
3.6803e+05
3.6822e+05
3.6842e+05
3.6876e+05
3.6897e+05
3.6921e+05
3.6943e+05
3.6965e+05
3.6982e+05
3.7015e+05
3.7034e+05
3.7053e+05
3.7084e+05
3.7105e+05
3.7129e+05
3.7153e+05
3.7175e+05
3.7185e+05
3.7195e+05
3.7223e+05
3.7244e+05
3.7265e+05
3.7295e+05
3.7319e+05
3.734e+05
3.7369e+05
3.7394e+05
3.7413e+05
3.7441e+05
3.7462e+05
3.7482e+05
3.751e+05
3.7534e+05
3.7555e+05
3.7581e+05
3.7605e+05
3.7624e+05
3.7655e+05
3.7677e+05
3.7694e+05
3.7711e+05
3.772e+05
3.7729e+05
3.7752e+05
3.7774e+05
3.7791e+05
3.7814e+05
3.783e+05
3.7851e+05
3.7873e+05
3.789e+05
3.792e+05
3.7942e+05
3.796e+05
3.7991e+05
3.8012e+05
3.803e+05
3.8052e+05
3.8073e+05
3.8093e+05
3.8112e+05
3.8139e+05
3.8163e+05
3.8182e+05
3.8218e+05
3.8237e+05
3.8263e+05
3.8285e+05
3.8307e+05
3.8326e+05
3.8354e+05
3.8379e+05
3.8399e+05
3.8428e+05
3.8454e+05
3.8474e+05
3.8504e+05
3.8526e+05
3.8544e+05
3.8562e+05
3.8578e+05
3.8599e+05
3.8624e+05
3.864e+05
3.8679e+05
3.869e+05
3.87e+05
3.8726e+05
3.8748e+05
3.8768e+05
3.8794e+05
3.882e+05
3.884e+05
3.8872e+05
3.8897e+05
3.8914e+05
3.8931e+05
3.8947e+05
3.897e+05
3.8992e+05
3.9019e+05
3.9044e+05
3.9065e+05
3.9095e+05
3.912e+05
3.914e+05
3.9171e+05
3.9194e+05
3.9211e+05
3.9229e+05
3.9247e+05
3.9273e+05
3.9297e+05
3.9322e+05
3.9346e+05
3.9366e+05
3.9394e+05
3.9418e+05
3.9438e+05
3.9466e+05
3.9491e+05
3.9512e+05
3.9543e+05
3.9566e+05
3.9586e+05
3.9614e+05
3.9636e+05
3.9658e+05
3.9687e+05
3.9711e+05
3.9731e+05
3.976e+05
3.9784e+05
3.9806e+05
3.9831e+05
3.9854e+05
3.9875e+05
3.9903e+05
3.9927e+05
3.9948e+05
3.9974e+05
3.9997e+05
4.0018e+05
4.0046e+05
4.0069e+05
4.0092e+05
4.0106e+05
4.012e+05
4.0145e+05
4.0164e+05
4.0182e+05
4.0218e+05
4.0237e+05
4.0261e+05
4.0282e+05
4.0304e+05
4.0332e+05
4.0357e+05
4.0377e+05
4.0407e+05
4.0431e+05
4.0446e+05
4.0464e+05
4.0481e+05
4.0507e+05
4.0527e+05
4.0562e+05
4.0573e+05
4.0584e+05
4.0611e+05
4.0635e+05
4.0655e+05
4.068e+05
4.0703e+05
4.0723e+05
4.0754e+05
4.0779e+05
4.0801e+05
4.0828e+05
4.0852e+05
4.0872e+05
4.0898e+05
4.092e+05
4.094e+05
4.0967e+05
4.0992e+05
4.1014e+05
4.104e+05
4.1062e+05
4.1082e+05
4.1109e+05
4.113e+05
4.1151e+05
4.1175e+05
4.1198e+05
4.1222e+05
4.1247e+05
4.127e+05
4.129e+05
4.1317e+05
4.1339e+05
4.1359e+05
4.1386e+05
4.141e+05
4.1431e+05
4.1456e+05
4.1479e+05
4.1499e+05
4.1527e+05
4.155e+05
4.1569e+05
4.1597e+05
4.1621e+05
4.1643e+05
4.1668e+05
4.1691e+05
4.1711e+05
4.1738e+05
4.176e+05
4.1779e+05
4.1808e+05
4.1832e+05
4.1853e+05
4.188e+05
4.1903e+05
4.1924e+05
4.195e+05
4.1972e+05
4.1992e+05
4.2018e+05
4.2042e+05
4.2064e+05
4.2072e+05
4.209e+05
4.2113e+05
4.2133e+05
4.2162e+05
4.2185e+05
4.2204e+05
4.2216e+05
4.2228e+05
4.2251e+05
4.2273e+05
4.2295e+05
4.2316e+05
4.2337e+05
4.2357e+05
4.2376e+05
4.2395e+05
4.2414e+05
4.2432e+05
4.2451e+05
4.247e+05
4.2488e+05
4.2507e+05
4.2525e+05
4.2543e+05
4.256e+05
4.2578e+05
4.2595e+05
4.2611e+05
4.2628e+05
4.2644e+05
4.266e+05
4.2677e+05
4.2695e+05
4.2713e+05
4.273e+05
4.2747e+05
4.2763e+05
4.2781e+05
4.2798e+05
4.2814e+05
4.2832e+05
4.2849e+05
4.2867e+05
4.2887e+05
4.2907e+05
4.2927e+05
4.2948e+05
4.2968e+05
4.2988e+05
4.2998e+05
4.3006e+05
4.3024e+05
4.3043e+05
4.3062e+05
4.308e+05
4.3099e+05
4.312e+05
4.314e+05
4.3161e+05
4.3181e+05
4.32e+05
4.3219e+05
4.3239e+05
4.3257e+05
4.3276e+05
4.3287e+05
4.3293e+05
4.3313e+05
4.3333e+05
4.3353e+05
4.3366e+05
4.3373e+05
4.3392e+05
4.3411e+05
4.3429e+05
4.3448e+05
4.3467e+05
4.3486e+05
4.3504e+05
4.3522e+05
4.3542e+05
4.3562e+05
4.3582e+05
4.3602e+05
4.3622e+05
4.3643e+05
4.3663e+05
4.3683e+05
4.3704e+05
4.3722e+05
4.3743e+05
4.3764e+05
4.3786e+05
4.3793e+05
4.3808e+05
4.3829e+05
4.3846e+05
4.387e+05
4.3889e+05
4.3896e+05
4.391e+05
4.393e+05
4.3948e+05
4.3969e+05
4.3987e+05
4.4012e+05
4.4034e+05
4.4051e+05
4.4073e+05
4.4092e+05
4.4111e+05
4.413e+05
4.4149e+05
4.4168e+05
4.4188e+05
4.421e+05
4.4233e+05
4.4252e+05
4.4267e+05
4.4276e+05
4.4297e+05
4.4317e+05
4.4338e+05
4.4358e+05
4.4378e+05
4.4399e+05
4.442e+05
4.4441e+05
4.4462e+05
4.4482e+05
4.4502e+05
4.452e+05
4.4542e+05
4.4562e+05
4.458e+05
4.46e+05
4.4619e+05
4.4639e+05
4.4659e+05
4.4678e+05
4.4698e+05
4.4719e+05
4.4738e+05
4.4758e+05
4.4777e+05
4.4796e+05
4.4817e+05
4.4836e+05
4.4866e+05
4.4885e+05
4.4908e+05
4.493e+05
4.495e+05
4.4974e+05
4.4996e+05
4.5016e+05
4.5039e+05
4.5061e+05
4.5072e+05
4.5083e+05
4.5109e+05
4.5131e+05
4.515e+05
4.5176e+05
4.5199e+05
4.5218e+05
4.5243e+05
4.5265e+05
4.5286e+05
4.531e+05
4.5333e+05
4.5345e+05
4.5353e+05
4.5364e+05
4.5376e+05
4.5381e+05
4.5397e+05
4.5413e+05
4.5417e+05
4.5439e+05
4.5458e+05
4.5478e+05
4.55e+05
4.5522e+05
4.5543e+05
4.5564e+05
4.5587e+05
4.5609e+05
4.5626e+05
4.5644e+05
4.567e+05
4.569e+05
4.571e+05
4.573e+05
4.575e+05
4.5758e+05
4.5857e+05
4.5862e+05
4.588e+05
4.5899e+05
4.5918e+05
4.5939e+05
4.596e+05
4.598e+05
4.6007e+05
4.6029e+05
4.605e+05
4.6072e+05
4.6078e+05
4.6092e+05
4.6111e+05
4.6133e+05
4.6155e+05
4.6177e+05
4.62e+05
4.6222e+05
4.6241e+05
4.6264e+05
4.6284e+05
4.6304e+05
4.6325e+05
4.6347e+05
4.6368e+05
4.6397e+05
4.6422e+05
4.6441e+05
4.6468e+05
4.6489e+05
4.6509e+05
4.6528e+05
4.6549e+05
4.657e+05
4.6591e+05
4.6611e+05
4.663e+05
4.6649e+05
4.6669e+05
4.6689e+05
4.6709e+05
4.6728e+05
4.6747e+05
4.6768e+05
4.6791e+05
4.6813e+05
4.6835e+05
4.6858e+05
4.6879e+05
4.6901e+05
4.6923e+05
4.6943e+05
4.6963e+05
4.6983e+05
4.7002e+05
4.7023e+05
4.7044e+05
4.7064e+05
4.7084e+05
4.7104e+05
4.7124e+05
4.7144e+05
4.7163e+05
4.7188e+05
4.7213e+05
4.7232e+05
4.7251e+05
4.7285e+05
4.7306e+05
4.7326e+05
4.7346e+05
4.7366e+05
4.7386e+05
4.7414e+05
4.7435e+05
4.7465e+05
4.749e+05
4.7506e+05
4.7534e+05
4.7554e+05
4.7576e+05
4.7596e+05
4.7615e+05
4.7641e+05
4.7663e+05
4.7685e+05
4.7706e+05
4.7729e+05
4.7748e+05
4.7763e+05
4.7793e+05
4.7812e+05
4.7832e+05
4.7851e+05
4.7871e+05
4.7891e+05
4.791e+05
4.7929e+05
4.7948e+05
4.797e+05
4.7993e+05
4.8013e+05
4.804e+05
4.8059e+05
4.8083e+05
4.8104e+05
4.8125e+05
4.8148e+05
4.817e+05
4.819e+05
4.8218e+05
4.8238e+05
4.826e+05
4.8281e+05
4.8302e+05
4.8325e+05
4.8348e+05
4.8368e+05
4.8395e+05
4.8416e+05
4.8434e+05
4.8453e+05
4.848e+05
4.8489e+05
4.8498e+05
4.8523e+05
4.8546e+05
4.8566e+05
4.8591e+05
4.8611e+05
4.8631e+05
4.8654e+05
4.8675e+05
4.8692e+05
4.8707e+05
4.8721e+05
4.8742e+05
4.8766e+05
4.8787e+05
4.8808e+05
4.8827e+05
4.8846e+05
4.8864e+05
4.8882e+05
4.89e+05
4.8917e+05
4.8936e+05
4.8955e+05
4.8974e+05
4.8994e+05
4.9015e+05
4.9034e+05
4.9056e+05
4.9076e+05
4.9095e+05
4.9114e+05
4.9132e+05
4.9152e+05
4.9173e+05
4.9194e+05
4.9215e+05
4.9236e+05
4.9253e+05
4.928e+05
4.93e+05
4.932e+05
4.9344e+05
4.9365e+05
4.9385e+05
4.9414e+05
4.9436e+05
4.9461e+05
4.9483e+05
4.9503e+05
4.9525e+05
4.9546e+05
4.9564e+05
4.9586e+05
4.961e+05
4.9631e+05
4.9663e+05
4.9683e+05
4.971e+05
4.9733e+05
4.9753e+05
4.9771e+05
4.9789e+05
4.9801e+05
4.982e+05
4.9844e+05
4.9867e+05
4.9886e+05
4.9908e+05
4.9929e+05
4.995e+05
4.9971e+05
4.9991e+05
5.0002e+05
5.0005e+05
5.0012e+05
5.004e+05
5.0063e+05
5.0083e+05
5.0107e+05
5.0129e+05
5.0149e+05
5.0172e+05
5.0192e+05
5.0211e+05
5.0224e+05
5.0237e+05
5.026e+05
5.0282e+05
5.0304e+05
5.0326e+05
5.0346e+05
5.0376e+05
5.0399e+05
5.0409e+05
5.0418e+05
5.0443e+05
5.0465e+05
5.0486e+05
5.0512e+05
5.0534e+05
5.0555e+05
5.0569e+05
5.0583e+05
5.0606e+05
5.0624e+05
5.0642e+05
5.0672e+05
5.0694e+05
5.0716e+05
5.0737e+05
5.0758e+05
5.0775e+05
5.0799e+05
5.0819e+05
5.0838e+05
5.0858e+05
5.0879e+05
5.0899e+05
5.0919e+05
5.0942e+05
5.0963e+05
5.0982e+05
5.1002e+05
5.1023e+05
5.1043e+05
5.106e+05
5.1085e+05
5.1107e+05
5.1128e+05
5.1156e+05
5.1179e+05
5.1202e+05
5.122e+05
5.1246e+05
5.1266e+05
5.1287e+05
5.1308e+05
5.133e+05
5.1355e+05
5.1377e+05
5.1399e+05
5.1419e+05
5.1441e+05
5.1462e+05
5.1483e+05
5.1502e+05
5.1523e+05
5.1541e+05
5.1572e+05
5.1582e+05
5.1592e+05
5.162e+05
5.1643e+05
5.1663e+05
5.1686e+05
5.1707e+05
5.1728e+05
5.1739e+05
5.175e+05
5.1771e+05
5.1792e+05
5.1813e+05
5.1834e+05
5.1856e+05
5.1875e+05
5.1904e+05
5.1923e+05
5.1944e+05
5.1966e+05
5.1988e+05
5.201e+05
5.2032e+05
5.2043e+05
5.2054e+05
5.2075e+05
5.2096e+05
5.2116e+05
5.2141e+05
5.2162e+05
5.2183e+05
5.2208e+05
5.2231e+05
5.2252e+05
5.2279e+05
5.2301e+05
5.2321e+05
5.2338e+05
5.235e+05
5.2362e+05
5.2381e+05
5.2403e+05
5.2426e+05
5.2448e+05
5.2472e+05
5.2493e+05
5.2514e+05
5.2535e+05
5.2555e+05
5.2574e+05
5.2593e+05
5.2614e+05
5.2635e+05
5.2655e+05
5.2677e+05
5.2699e+05
5.2718e+05
5.2746e+05
5.2768e+05
5.2784e+05
5.2812e+05
5.2833e+05
5.2856e+05
5.2877e+05
5.2897e+05
5.2916e+05
5.2939e+05
5.296e+05
5.2978e+05
5.3004e+05
5.3024e+05
5.3043e+05
5.3069e+05
5.3091e+05
5.3108e+05
5.3132e+05
5.3153e+05
5.3172e+05
5.3193e+05
5.3216e+05
5.3235e+05
5.326e+05
5.3284e+05
5.3305e+05
5.3335e+05
5.3357e+05
5.3377e+05
5.3396e+05
5.3422e+05
5.3442e+05
5.3462e+05
5.3482e+05
5.3502e+05
5.3521e+05
5.354e+05
5.356e+05
5.3581e+05
5.3604e+05
5.3628e+05
5.3647e+05
5.3676e+05
5.3696e+05
5.3724e+05
5.3748e+05
5.3769e+05
5.379e+05
5.3809e+05
5.3821e+05
5.3829e+05
5.385e+05
5.3871e+05
5.389e+05
5.3915e+05
5.3937e+05
5.3946e+05
5.3958e+05
5.398e+05
5.4002e+05
5.4023e+05
5.4044e+05
5.4064e+05
5.4084e+05
5.4104e+05
5.4125e+05
5.4146e+05
5.4164e+05
5.419e+05
5.4211e+05
5.422e+05
5.4228e+05
5.4252e+05
5.4272e+05
5.429e+05
5.4312e+05
5.4332e+05
5.4351e+05
5.4377e+05
5.4399e+05
5.4417e+05
5.4445e+05
5.4466e+05
5.4482e+05
5.4497e+05
5.4511e+05
5.4531e+05
5.4552e+05
5.4573e+05
5.4594e+05
5.4611e+05
5.4638e+05
5.4659e+05
5.4676e+05
5.47e+05
5.4718e+05
5.4736e+05
5.4756e+05
5.4776e+05
5.4797e+05
5.4816e+05
5.4838e+05
5.4858e+05
5.4879e+05
5.4899e+05
5.492e+05
5.494e+05
5.4958e+05
5.4978e+05
5.5e+05
5.5011e+05
5.5021e+05
5.5042e+05
5.5063e+05
5.508e+05
5.5101e+05
5.512e+05
5.5139e+05
5.5159e+05
5.5179e+05
5.52e+05
5.5217e+05
5.5245e+05
5.5266e+05
5.5285e+05
5.5306e+05
5.5326e+05
5.5346e+05
5.5368e+05
5.5388e+05
5.5409e+05
5.5429e+05
5.5459e+05
5.548e+05
5.5504e+05
5.5526e+05
5.5546e+05
5.5567e+05
5.5589e+05
5.5608e+05
5.5636e+05
5.5659e+05
5.568e+05
5.5703e+05
5.5726e+05
5.5746e+05
5.5769e+05
5.5788e+05
5.5808e+05
5.5824e+05
5.5848e+05
5.5871e+05
5.5892e+05
5.5913e+05
5.5928e+05
5.5933e+05
5.5954e+05
5.5976e+05
5.5999e+05
5.602e+05
5.603e+05
5.6039e+05
5.6063e+05
5.6087e+05
5.6108e+05
5.6135e+05
5.6156e+05
5.6178e+05
5.6201e+05
5.6224e+05
5.6246e+05
5.6268e+05
5.6291e+05
5.6312e+05
5.6341e+05
5.6364e+05
5.6385e+05
5.6413e+05
5.6434e+05
5.6454e+05
5.6481e+05
5.6506e+05
5.6526e+05
5.6554e+05
5.6578e+05
5.6598e+05
5.6625e+05
5.6648e+05
5.6668e+05
5.6694e+05
5.6716e+05
5.6737e+05
5.6767e+05
5.679e+05
5.681e+05
5.6837e+05
5.686e+05
5.688e+05
5.6906e+05
5.6931e+05
5.6951e+05
5.6981e+05
5.7006e+05
5.7026e+05
5.7056e+05
5.7078e+05
5.7098e+05
5.7125e+05
5.7148e+05
5.7169e+05
5.7199e+05
5.7223e+05
5.7242e+05
5.727e+05
5.7294e+05
5.7313e+05
5.7343e+05
5.7365e+05
5.7394e+05
5.7419e+05
5.7439e+05
5.7467e+05
5.749e+05
5.751e+05
5.7537e+05
5.756e+05
5.758e+05
5.7609e+05
5.7632e+05
5.7653e+05
5.7683e+05
5.7706e+05
5.7726e+05
5.7744e+05
5.7777e+05
5.7797e+05
5.7826e+05
5.785e+05
5.787e+05
5.7897e+05
5.792e+05
5.7939e+05
5.7968e+05
5.7992e+05
5.8011e+05
5.8029e+05
5.8037e+05
5.8045e+05
5.807e+05
5.8095e+05
5.8111e+05
5.813e+05
5.8146e+05
5.817e+05
5.819e+05
5.8218e+05
5.8244e+05
5.8265e+05
5.8298e+05
5.8319e+05
5.8337e+05
5.8372e+05
5.8391e+05
5.8419e+05
5.8443e+05
5.8465e+05
5.8493e+05
5.8519e+05
5.8538e+05
5.8568e+05
5.859e+05
5.8609e+05
5.8646e+05
5.8665e+05
5.8697e+05
5.8721e+05
5.8736e+05
5.8772e+05
5.8791e+05
5.8818e+05
5.884e+05
5.8861e+05
5.8885e+05
5.891e+05
5.893e+05
5.8964e+05
5.8984e+05
5.9013e+05
5.9038e+05
5.9055e+05
5.9072e+05
5.9088e+05
5.9113e+05
5.9134e+05
5.9166e+05
5.9189e+05
5.9206e+05
5.9224e+05
5.9241e+05
5.9266e+05
5.9284e+05
5.9315e+05
5.9341e+05
5.9355e+05
5.9392e+05
5.9402e+05
5.9412e+05
5.944e+05
5.9462e+05
5.9482e+05
5.9505e+05
5.9527e+05
5.9549e+05
5.9578e+05
5.9601e+05
5.9621e+05
5.965e+05
5.9674e+05
5.9693e+05
5.972e+05
5.9744e+05
5.9764e+05
5.9794e+05
5.9817e+05
5.9838e+05
5.9864e+05
5.9888e+05
5.9908e+05
5.9921e+05
5.9935e+05
5.9957e+05
5.998e+05
6.0001e+05
6.0023e+05
6.0046e+05
6.0068e+05
6.009e+05
6.0112e+05
6.0134e+05
6.0156e+05
6.0176e+05
6.0208e+05
6.0233e+05
6.0248e+05
6.0283e+05
6.0303e+05
6.0333e+05
6.0355e+05
6.0371e+05
6.0405e+05
6.0424e+05
6.0456e+05
6.048e+05
6.0495e+05
6.0528e+05
6.0547e+05
6.0574e+05
6.0597e+05
6.0618e+05
6.0641e+05
6.0674e+05
6.0693e+05
6.0723e+05
6.0745e+05
6.0764e+05
6.0802e+05
6.0827e+05
6.0853e+05
6.0879e+05
6.0895e+05
6.0912e+05
6.093e+05
6.0958e+05
6.0977e+05
6.1011e+05
6.1031e+05
6.1063e+05
6.1085e+05
6.1105e+05
6.1143e+05
6.1163e+05
6.1183e+05
6.1216e+05
6.1234e+05
6.1262e+05
6.1286e+05
6.1306e+05
6.1335e+05
6.1358e+05
6.1376e+05
6.1394e+05
6.1411e+05
6.1435e+05
6.1453e+05
6.1484e+05
6.1506e+05
6.1541e+05
6.1562e+05
6.158e+05
6.1618e+05
6.1637e+05
6.167e+05
6.1692e+05
6.172e+05
6.1747e+05
6.1767e+05
6.1797e+05
6.182e+05
6.1837e+05
6.1854e+05
6.187e+05
6.1892e+05
6.1914e+05
6.1948e+05
6.197e+05
6.1986e+05
6.2024e+05
6.2043e+05
6.2074e+05
6.2095e+05
6.211e+05
6.2146e+05
6.2166e+05
6.2196e+05
6.222e+05
6.2239e+05
6.2261e+05
6.229e+05
6.2309e+05
6.2338e+05
6.2362e+05
6.238e+05
6.2399e+05
6.2436e+05
6.2456e+05
6.2472e+05
6.2505e+05
6.2524e+05
6.2549e+05
6.2574e+05
6.2595e+05
6.2622e+05
6.2646e+05
6.2665e+05
6.2696e+05
6.2717e+05
6.2735e+05
6.277e+05
6.279e+05
6.2821e+05
6.2844e+05
6.2861e+05
6.2894e+05
6.2913e+05
6.294e+05
6.296e+05
6.2984e+05
6.3006e+05
6.3037e+05
6.3058e+05
6.3076e+05
6.3113e+05
6.3132e+05
6.3163e+05
6.3183e+05
6.3202e+05
6.3238e+05
6.3258e+05
6.3287e+05
6.3309e+05
6.3329e+05
6.3348e+05
6.338e+05
6.3398e+05
6.3426e+05
6.345e+05
6.3472e+05
6.3494e+05
6.3526e+05
6.3545e+05
6.3572e+05
6.3594e+05
6.3613e+05
6.3634e+05
6.367e+05
6.369e+05
6.3718e+05
6.3742e+05
6.3761e+05
6.3783e+05
6.3813e+05
6.3832e+05
6.3864e+05
6.3886e+05
6.3913e+05
6.3937e+05
6.3957e+05
6.3985e+05
6.4008e+05
6.4028e+05
6.4047e+05
6.4084e+05
6.4104e+05
6.4133e+05
6.4156e+05
6.4173e+05
6.4191e+05
6.4207e+05
6.4228e+05
6.4249e+05
6.426e+05
6.4271e+05
6.43e+05
6.4324e+05
6.4345e+05
6.4373e+05
6.4397e+05
6.4417e+05
6.4446e+05
6.4468e+05
6.4488e+05
6.4515e+05
6.4539e+05
6.4561e+05
6.4583e+05
6.4607e+05
6.4627e+05
6.4654e+05
6.4676e+05
6.4697e+05
6.4713e+05
6.4729e+05
6.4751e+05
6.4768e+05
6.4804e+05
6.4822e+05
6.4852e+05
6.4874e+05
6.489e+05
6.4921e+05
6.4941e+05
6.497e+05
6.4994e+05
