# Supplementary material for: Novel Method to Efficiently Create an mHealth App: Implementation of a Real-Time Electrocardiogram R Peak Detector
Source: JMIR Mhealth Uhealth. 2018 May 22;6(5):e118. doi: 10.2196/mhealth.8429 (PMC5989064; doi:10.2196/mhealth.8429)
Supplement: Multimedia Appendix 2 [file mhealth_v6i5e118_app2.zip › Submission_code/Cleaned database/mitdb/208_ann_qrs_cleaned.txt]

10
47
210
484
698
854
1182
1379
1580
1861
2059
2243
2559
2748
2931
3202
3412
3607
3887
4098
4263
4566
4767
4945
5197
5415
5569
5900
6106
6305
6580
6777
6942
7170
7350
7548
7751
7952
8094
8148
8318
8533
8728
8923
9088
9295
9473
9650
9825
10036
10234
10424
10596
10792
10974
11156
11325
11527
11698
11889
12056
12274
12472
12681
12895
13100
13293
13487
13674
13851
14047
14252
14450
14620
14846
15037
15219
15432
15629
15832
16034
16242
16423
16678
16900
17089
17313
17516
17716
17917
18111
18307
18520
18728
18931
19093
19334
19539
19726
19920
20106
20292
20454
20722
20933
21105
21360
21561
21729
21949
22149
22340
22493
22739
22945
23129
23384
23591
23787
24003
24206
24396
24564
24856
25061
25232
25514
25717
25875
26122
26322
26503
26724
26917
27119
27398
27633
27845
28014
28315
28506
28671
28964
29171
29345
29579
29781
29985
30191
30400
30599
30762
31064
31249
31440
31703
31914
32077
32318
32517
32720
32927
33131
33318
33523
33738
33957
34124
34406
34612
34773
35022
35224
35385
35633
35842
36025
36248
36452
36650
36816
37045
37240
37431
37612
37811
38037
38205
38535
38721
38893
39187
39382
39551
39791
40008
40184
40511
40720
40900
41236
41417
41594
41905
42091
42283
42570
42782
42941
43246
43442
43621
43909
44095
44261
44539
44752
44921
45227
45429
45599
45856
46062
46212
46491
46699
46867
47148
47347
47511
47770
47972
48131
48374
48578
48753
49021
49240
49413
49656
49865
50047
50323
50518
50677
51008
51205
51392
51709
51903
52084
52332
52542
52682
52978
53192
53373
53637
53836
54260
54464
54635
54865
55084
55274
55570
55800
55953
56267
56455
56629
56933
57123
57301
57554
57772
57934
58231
58445
58609
58878
59076
59223
59505
59715
59884
60150
60353
60520
60764
60972
61160
61406
61620
61786
62098
62322
62482
62750
62954
63117
63365
63563
63751
63981
64192
64398
64563
64855
65054
65217
65450
65635
65821
66018
66219
66420
66590
66793
66977
67169
67332
67561
67748
67932
68134
68343
68553
68720
68980
69191
69348
69618
69813
69963
70231
70442
70605
70883
71085
71246
71511
71712
71869
72127
72319
72487
72756
72970
73135
73378
76401
76591
76794
76965
77241
77450
77606
77870
78072
78233
78465
78647
78840
79043
79263
79469
79640
79932
80127
80283
80526
80724
80899
81109
81311
81510
81675
81895
82079
82275
82436
82648
82830
83006
83168
83401
83607
83805
84003
84195
84396
84554
84815
85013
85167
85402
85607
85811
86017
86226
86433
86592
86885
87070
87226
87489
87695
87866
88108
88309
88488
88715
88930
89125
89367
89563
89720
89997
90212
90375
90632
90835
91003
91225
91427
91631
91845
92055
92267
92447
92724
92928
93086
93349
93544
93696
93925
94131
94319
94538
94734
94930
95096
95358
95557
95716
95951
96154
96336
96573
96789
96998
97163
97464
97652
97813
98104
98298
98478
98749
98953
99112
99355
99561
99736
99965
100160
100330
100570
100790
100980
101250
101450
101610
101870
102080
102240
102490
102690
102860
103090
103290
103500
103660
103930
104130
104290
104530
104740
104940
105170
105380
105580
105740
106050
106240
106400
106660
106860
107020
107260
107470
107680
107900
108110
108310
108480
108760
108950
109130
109440
109650
109820
110070
110280
110440
110680
110880
111040
111310
111530
111690
111980
112180
112340
112600
112810
112980
113200
113400
113590
113850
114060
114260
114490
114710
114890
115120
115320
115520
115750
115980
116200
116410
116630
116840
117060
117280
117440
117690
117910
118110
118350
118550
118750
118950
119160
119350
119510
119770
119980
120150
120410
120610
120800
121010
121200
121380
121540
121760
121940
122140
122320
122550
122740
122940
123100
123340
123540
123730
123920
124100
124300
124470
124700
124900
125100
125260
125490
125680
125860
126050
126240
126430
126620
126820
127010
127200
127360
127570
127750
127940
128100
128300
128490
128700
128870
129110
129310
129500
129680
129870
130060
130240
130430
130610
130800
130970
131180
131370
131570
131740
131940
132110
132290
132460
132630
132810
132990
133060
133180
133370
133560
133750
133960
134030
134160
134350
134530
134710
134890
135080
135280
135460
135720
135930
136100
136350
136550
136740
136990
137200
137390
137680
137910
138060
138390
138560
138850
139050
139240
139410
139710
139920
140110
140340
140550
140750
140920
141200
141630
141840
142060
142230
142510
142920
143120
143320
143480
143740
143960
144180
144350
144650
144870
145030
145320
145520
145670
145940
146160
146370
146550
146830
147040
147220
147460
147680
147880
148050
148370
148590
148750
149050
149270
149420
149680
149870
150050
150310
150530
150740
150930
151270
151460
151740
151960
152160
152340
152670
152880
153080
153360
153570
153720
154020
154210
154380
154710
154920
155100
155400
155620
155790
156060
156260
156410
156700
156930
157090
157410
157630
157780
158080
158300
158450
158740
158950
159110
159450
159660
159830
160140
160340
160500
160800
161020
161200
161510
161720
161880
162170
162380
162530
162830
163040
163200
163540
163760
163930
164210
164420
164570
164850
165050
165210
165460
165680
165880
166100
166340
166540
166740
167060
167250
167430
167800
168010
168200
168520
168720
168900
169220
169400
169590
169930
170130
170330
170660
170860
171040
171350
171540
171720
172040
172250
172430
172760
172950
173140
173460
173640
173840
174140
174360
174540
174820
175030
175190
175500
175700
175870
176200
176400
176590
176900
177110
177270
177570
177760
177930
178250
178460
178640
178980
179170
179350
179640
179840
180000
180310
180510
180690
181050
181250
181420
181760
181940
182120
182470
182670
182850
183220
183410
183590
183920
184100
184270
184580
184780
184970
185310
185500
185680
185980
186180
186340
186640
186840
187020
187360
187570
187750
188050
188240
188420
188690
188890
189050
189400
189600
189770
190100
190300
190470
190770
190960
191130
191420
191650
191800
192100
192310
192470
192800
192990
193150
193470
193680
193850
194160
194360
194530
194840
195030
195200
195510
195720
195890
196170
196380
196540
196780
196980
197170
197360
197540
197750
197920
198260
198460
198630
198960
199150
199310
199590
199800
199960
200290
200490
200670
201010
201200
201360
201680
201870
202040
202360
202580
202750
203030
203230
203390
203690
203880
204050
204360
204570
204750
205040
205250
205410
205700
205900
206060
206390
206590
206770
207080
207280
207450
207740
207940
208100
208370
208590
208760
209060
209280
209430
209760
209950
210130
210410
210620
210780
211090
211300
211480
211770
211980
212140
212420
212620
212780
213100
213320
213490
213770
213980
214150
214450
214640
214800
215100
215310
215500
215780
215990
216150
216420
216620
216780
217070
217290
217450
217750
217960
218120
218410
218620
218770
219040
219250
219420
219720
219940
220090
220360
220570
220720
221000
221200
221360
221640
221850
222020
222280
222490
222660
222930
223130
223290
223570
223780
223950
224230
224430
224670
224960
225150
225310
225620
225820
225990
226240
226440
226640
226830
227010
227190
227380
227570
227740
227940
228140
228350
228570
228770
228950
229230
229430
229590
229840
230050
230230
230500
230710
230900
231120
231330
231540
231700
231980
232180
232370
232610
232820
233030
233220
233430
233630
233790
234050
234260
234430
234710
234930
235090
235400
235620
235770
236040
236240
236390
236650
236870
237070
237340
237560
237720
238040
238240
238400
238690
238900
239080
239360
239570
239740
240010
240220
240370
240650
240860
241030
241320
241530
241700
241960
242160
242320
242600
242800
242950
243250
243470
243650
243930
244130
244290
244580
244780
244930
245230
245440
245620
245900
246110
246280
246560
246750
246920
247180
247390
247560
247830
248040
248210
248470
248680
248840
249100
249300
249460
249720
249940
250110
250420
250620
250790
251060
251270
251420
251690
251910
252070
252370
252580
252740
253050
253240
253410
253680
253890
254070
254380
254600
254760
255050
255260
255410
255700
255900
256060
256370
256600
256770
257080
257280
257460
257740
257940
258100
258430
258640
258830
259130
259350
259520
259790
260000
260140
260450
260670
260830
261140
261350
261520
261800
262020
262170
262460
262680
262840
263150
263360
263530
263820
264030
264180
264480
264690
264880
265220
265410
265590
265880
266090
266250
266550
266770
266920
267260
267470
267650
267950
268160
268310
268610
268820
268980
269290
269520
269680
269970
270200
270370
270660
270860
271020
271320
271550
271710
272030
272230
272400
272720
272920
273090
273400
273600
273780
274090
274300
274490
274770
274980
275140
275420
275640
275800
276100
276310
276470
276780
276980
277160
277440
277650
277810
278120
278340
278520
278810
279020
279180
279450
279660
279820
280150
280350
280530
280860
281050
281220
281500
281700
281860
282150
282380
282540
282860
283050
283230
283540
283740
283890
284180
284400
284570
284860
285080
285240
285520
285720
285900
286180
286400
286560
286850
287070
287220
287500
287720
287870
288160
288360
288540
288880
289080
289260
289530
289740
289890
290170
290380
290540
290850
291060
291240
291540
291750
291910
292180
292380
292520
292820
293040
293210
293490
293700
293850
294150
294350
294530
294800
295010
295180
295470
295690
295840
296130
296340
296510
296780
296990
297160
297450
297670
297830
298120
298330
298490
298790
298990
299150
299460
299690
299850
300130
300340
300500
300790
301000
301150
301430
301640
301810
302080
302300
302460
302760
302970
303120
303410
303630
303800
304090
304300
304460
304780
304990
305150
305420
305630
305790
306110
306320
306500
306820
307020
307200
307490
307700
307860
308160
308390
308550
308860
309080
309240
309530
309730
309890
310210
310430
310600
310900
311110
311280
311570
311780
311930
312210
312430
312610
312910
313120
313280
313550
313760
313920
314170
314400
314590
314860
315080
315260
315590
315800
315960
316270
316480
316650
316910
317120
317320
317510
317700
317900
318120
318320
318520
318740
318890
319200
319420
319580
319820
320020
320210
320370
320630
320850
321060
321270
321480
321690
321850
322080
322280
322470
322640
322860
323080
323320
323480
323550
323810
324010
324180
324460
324670
324840
325090
325300
325510
325690
326000
326210
326380
326640
326850
327010
327280
327500
327710
327960
328180
328390
328560
328840
329050
329200
329480
329710
329880
330170
330390
330580
330810
331030
331230
331500
331750
331960
332190
332500
332700
332890
333220
333410
333580
333890
334120
334300
334590
334810
334970
335180
335530
335710
335970
336200
336420
336620
336940
337140
337400
337630
337820
338020
338360
338570
338760
339090
339290
339560
339770
339980
340140
340450
340680
340850
341210
341410
341680
341910
342130
342290
342570
342790
342980
343230
343440
343640
343810
344060
344260
344480
344730
344970
345190
345380
345720
345910
346090
346430
346620
346790
347090
347320
347490
347800
348000
348180
348510
348700
348900
349240
349440
349630
349970
350170
350430
350660
350850
351130
351390
351610
351900
352130
352340
352630
352840
353000
353360
353560
353780
354060
354280
354490
354660
354970
355160
355370
355740
355940
356240
356470
356690
356930
357160
357340
357660
357900
358070
358420
358610
358800
359070
359280
359440
359750
359960
360160
360480
360690
360930
361160
361350
361630
361860
362080
362370
362610
362810
363080
363310
363510
363740
363950
364160
364360
364620
364860
365050
365360
365590
365760
365930
366100
366320
366560
366730
366930
367080
367320
367540
367720
368030
368220
368420
368760
368970
369210
369430
369650
369820
370150
370340
370530
370840
371050
371290
371530
371750
371950
372230
372440
372650
372950
373190
373400
373690
373940
374130
374410
374620
374820
375100
375340
375550
375810
376050
376240
376550
376770
376940
377110
377290
377520
377740
377910
378140
378300
378510
378730
378900
379200
379420
379600
379910
380120
380300
380520
380730
380930
381120
381390
381630
381820
382180
382370
382630
382850
383070
383260
383540
383790
383990
384280
384540
384740
385040
385260
385440
385620
385780
385990
386240
386400
386790
387000
387260
387480
387680
387940
388200
388400
388720
388970
389140
389310
389470
389700
389920
390190
390440
390650
390950
391200
391400
391710
391940
392110
392290
392470
392730
392970
393220
393460
393660
393940
394180
394380
394660
394910
395120
395430
395660
395860
396140
396360
396580
396870
397110
397310
397600
397840
398060
398310
398540
398750
399030
399270
399480
399740
399970
400180
400460
400690
400920
401200
401450
401640
401820
402180
402370
402610
402820
403040
403320
403570
403770
404070
404310
404460
404640
404810
405070
405270
405620
405840
406110
406350
406550
406800
407030
407230
407540
407790
408010
408280
408520
408720
408980
409200
409400
409670
409920
410140
410400
410620
410820
411090
411300
411510
411750
411980
412220
412470
412700
412900
413170
413390
413590
413860
414100
414310
414560
414790
414990
415270
415500
415690
415970
416210
416430
416680
416910
417110
417380
417600
417790
418080
418320
418530
418800
419030
419240
419500
419720
419920
420180
420420
420640
420900
421130
421330
421620
421850
422040
422280
422510
422730
422950
423160
423370
423570
423760
423950
424140
424320
424510
424700
424880
425070
425250
425430
425600
425780
425950
426110
426280
426440
426600
426770
426950
427130
427300
427470
427630
427810
427980
428140
428320
428490
428670
428870
429070
429270
429480
429680
429880
429980
430060
430240
430430
430620
430800
430990
431200
431400
431610
431810
432000
432190
432390
432570
432760
432930
433130
433330
433530
433730
433920
434110
434290
434480
434670
434860
435040
435220
435420
435620
435820
436020
436220
436430
436630
436830
437040
437220
437430
437640
437860
438080
438700
438890
439100
439300
439480
439690
439870
440120
440340
440510
440730
440920
441110
441300
441490
441680
441880
442100
442330
442520
442760
442970
443170
443380
443580
443780
443990
444200
444410
444620
444820
445020
445200
445420
445620
445800
446000
446190
446390
446590
446780
446980
447190
447380
447580
447770
447960
448170
448360
448660
448850
449080
449300
449500
449740
449960
450160
450390
450610
450830
451090
451310
451500
451760
451990
452180
452430
452650
452860
453100
453330
453530
453760
453810
453970
454130
454170
454390
454580
454780
455000
455220
455430
455640
455870
456090
456260
456440
456700
456900
457100
457300
457500
458570
458620
458800
458990
459180
459390
459600
459800
460070
460290
460500
460720
460780
460920
461110
461330
461550
461770
462000
462220
462410
462640
462840
463040
463250
463470
463680
463970
464220
464410
464680
464890
465090
465280
465490
465700
465910
466110
466300
466490
466690
466890
467090
467280
467470
467680
467910
468130
468350
468580
468790
469010
469230
469430
469630
469830
470020
470230
470440
470640
470840
471040
471240
471440
471630
471880
472130
472320
472510
472850
473060
473260
473460
473660
473860
474140
474350
474650
474900
475060
475340
475540
475760
475960
476150
476410
476630
476850
477060
477290
477480
477630
477930
478120
478320
478510
478710
478910
479100
479290
479480
479700
479930
480130
480400
480590
480830
481040
481250
481480
481700
481900
482180
482380
482600
482810
483020
483250
483480
483680
483950
484160
484340
484530
484800
484980
485230
485460
485660
485910
486110
486310
486540
486750
486920
487210
487420
487660
487870
488080
488270
488460
488640
488820
489000
489170
489360
489550
489740
489940
490150
490340
490560
490760
490950
491140
491320
491520
491730
491940
492150
492360
492530
492800
493000
493200
493440
493650
493850
494140
494360
494610
494830
495030
495250
495460
495640
495860
496100
496310
496630
496830
497100
497330
497530
497710
498010
500120
500400
500630
500830
501070
501290
501490
501720
501920
502370
502600
502820
503040
503260
503460
503760
503990
504180
504430
504650
504860
505120
505340
505550
505830
506060
506240
506420
506720
506940
507160
507370
507580
507750
507990
508190
508380
508580
508790
508990
509190
509420
509630
509820
510020
510230
510430
510600
510850
511070
511280
511560
511790
512020
512200
512460
512660
512870
513080
513300
513550
513770
513990
514190
514410
514620
514830
515020
515230
515410
515720
515920
516200
516430
516630
516860
517070
517280
517500
517710
517920
518130
518340
518560
518750
519040
519230
519440
519660
519880
520100
520320
520540
520750
520960
521160
521410
521620
521830
522080
522310
522520
522790
523010
523210
523380
523620
523810
524030
524260
524480
524720
524930
525140
525350
525550
525740
525930
526140
526350
526550
526770
526990
527180
527460
527680
527840
528120
528330
528560
528770
528970
529160
529390
529600
529780
530040
530240
530430
530690
530910
531080
531320
531530
531720
531930
532160
532350
532600
532840
533050
533350
533570
533770
533960
534220
534420
534620
534820
535020
535210
535400
535600
535810
536040
536280
536470
536760
536960
537240
537480
537690
537900
538090
538290
538500
538710
538900
539150
539370
539580
539800
540020
540230
540440
540640
540840
541040
541250
541460
541640
541900
542110
542280
542520
542720
542900
543120
543320
543510
543770
543990
544170
544450
544660
544820
545110
545310
545520
545730
545940
546110
546380
546590
546760
547000
547180
547360
547560
547760
547970
548160
548380
548580
548790
548990
549200
549400
549580
549780
550000
550210
550420
550630
550800
551010
551200
551390
551590
551790
552000
552170
552450
552660
552850
553060
553260
553460
553680
553880
554090
554290
554590
554800
555040
555260
555460
555670
555890
556080
556360
556590
556800
557030
557260
557460
557690
557880
558080
558240
558480
558710
558920
559130
559280
559330
559540
559760
559990
560200
560390
560630
560870
561080
561350
561560
561780
562010
562240
562460
562680
562910
563120
563410
563640
563850
564130
564340
564540
564810
565060
565260
565540
565780
565980
566250
566480
566680
566940
567160
567370
567670
567900
568100
568370
568600
568800
569060
569310
569510
569810
570060
570260
570560
570780
570980
571250
571480
571690
571990
572230
572420
572700
572940
573130
573430
573650
573940
574190
574390
574670
574900
575100
575370
575600
575800
576090
576320
576530
576830
577060
577260
577440
577770
577970
578260
578500
578700
578970
579200
579390
579680
579920
580110
580290
580450
580700
580950
581110
581300
581460
581700
581900
582180
582440
582650
582980
583190
583370
583720
583910
584190
584430
584650
584930
585190
585380
585680
585900
586090
586460
586650
586970
587210
587360
587720
587910
588180
588400
588610
588850
589100
589300
589640
589840
590130
590380
590550
590720
590880
591130
591340
591660
591890
592060
592240
592410
592660
592840
593150
593410
593550
593920
594120
594400
594620
594820
595050
595270
595490
595780
596010
596210
596500
596740
596930
597200
597440
597640
597940
598170
598380
598640
598880
599080
599350
599570
599800
600010
600230
600460
600680
600900
601120
601340
601560
601760
602080
602330
602480
602830
603030
603330
603550
603710
604050
604240
604560
604800
604950
605280
605470
605740
605970
606180
606410
606740
606930
607230
607450
607640
608020
608270
608530
608790
608950
609120
609300
609580
609770
610110
610310
610630
610850
611050
611430
611630
611830
612160
612340
612620
612860
613060
613350
613580
613760
613940
614110
614350
614530
614840
615060
615410
615620
615800
616180
616370
616700
616920
617200
617470
617670
617970
618200
618370
618540
618700
618920
619140
619480
619700
619860
620240
620430
620740
620950
621100
621460
621660
621960
622200
622390
622610
622900
623090
623380
623620
623800
623990
624360
624560
624720
625050
625240
625490
625740
625950
626220
626460
626650
626960
627170
627350
627700
627900
628210
628440
628610
628940
629130
629400
629600
629840
630060
630370
630580
630760
631130
631320
631630
631830
632020
632380
632580
632870
633090
633290
633480
633800
633980
634260
634500
634720
634940
635260
635450
635720
635940
636130
636340
636700
636900
637180
637420
637610
637830
638130
638320
638640
638860
639130
639370
639570
639850
640080
640280
640470
640840
641040
641330
641560
641730
641910
642070
642280
642490
642710
643000
643240
643450
643730
643970
644170
644460
644680
644880
645150
645390
645610
645830
646070
646270
646540
646760
646970
647290
647510
647680
648040
648220
648520
648740
648900
649210
649410
649700
649940
