# Supplementary material for: Novel Method to Efficiently Create an mHealth App: Implementation of a Real-Time Electrocardiogram R Peak Detector
Source: JMIR Mhealth Uhealth. 2018 May 22;6(5):e118. doi: 10.2196/mhealth.8429 (PMC5989064; doi:10.2196/mhealth.8429)
Supplement: Multimedia Appendix 2 [file mhealth_v6i5e118_app2.zip › Submission_code/Cleaned database/mitdb/209_ann_qrs.txt]

85
190
426
660
890
1114
1337
1554
1774
2000
2237
2477
2706
2935
3165
3390
3619
3845
4061
4293
4529
4768
5010
5247
5480
5702
5928
6146
6376
6621
6865
7106
7341
7571
7803
8040
8262
8493
8727
8967
9204
9431
9667
9906
10138
10374
10600
10844
11100
11353
11595
11830
12067
12303
12529
12758
13006
13247
13488
13720
13953
14187
14413
14639
14849
15076
15317
15553
15781
16019
16247
16473
16691
16911
17146
17381
17618
17848
18076
18303
18523
18749
18974
19149
19405
19640
19874
20108
20335
20559
20781
20997
21212
21433
21667
21912
22159
22389
22618
22839
23065
23292
23503
23731
23959
24170
24418
24642
24872
25097
25314
25497
25737
25969
26208
26444
26672
26892
27117
27339
27554
27763
27986
28219
28452
28679
28903
29132
29358
29575
29785
30000
30224
30458
30692
30923
31155
31384
31612
31835
32058
32301
32546
32789
33029
33261
33494
33721
33921
34171
34390
34622
34857
35098
35333
35559
35783
36002
36171
36408
36642
36878
37117
37342
37573
37795
38017
38244
38462
38676
38898
39130
39365
39587
39812
40040
40259
40478
40685
40908
41143
41378
41611
41834
42058
42277
42452
42710
42932
43172
43416
43643
43888
44123
44358
44582
44804
45015
45239
45468
45703
45937
46166
46388
46608
46828
47051
47270
47499
47739
47969
48199
48428
48657
48884
49111
49325
49553
49782
50018
50259
50487
50716
50937
51162
51386
51598
51836
52081
52319
52554
52780
53007
53232
53411
53651
53871
54095
54185
54321
54548
54773
55001
55229
55448
55668
55877
56107
56219
56347
56578
56746
56986
57215
57436
57652
57864
58088
58318
58551
58783
59012
59238
59468
59690
59910
60121
60345
60581
60818
61056
61291
61516
61740
61963
62193
62423
62663
62908
63149
63385
63623
63861
64097
64331
64549
64783
65019
65257
65500
65729
65956
66175
66397
66614
66841
67081
67325
67555
67782
68011
68241
68470
68691
68909
69136
69368
69557
69817
70046
70278
70497
70713
70921
71148
71393
71636
71877
72105
72339
72570
72793
73022
73247
73479
73718
73950
74182
74414
74642
74871
75089
75299
75532
75768
76008
76251
76482
76717
76939
77164
77393
77613
77848
78079
78314
78547
78770
78994
79216
79427
79634
79849
80076
80306
80532
80748
80964
81176
81388
81603
81809
82031
82266
82493
82719
82933
83151
83370
83583
83794
83993
84214
84442
84664
84892
85113
85336
85548
85749
85971
86183
86414
86644
86876
87093
87310
87531
87745
87963
88181
88394
88619
88844
89070
89299
89437
89522
89737
89951
90163
90366
90578
90794
91019
91240
91452
91661
91868
92074
92279
92488
92684
92895
93046
93286
93503
93706
93786
93915
94119
94326
94526
94718
94917
95089
95332
95550
95754
95958
96122
96345
96541
96734
96926
97128
97340
97545
97753
97950
98148
98350
98553
98747
98941
99122
99325
99532
99738
99942
1.0014e+05
1.0035e+05
1.0054e+05
1.0074e+05
1.0093e+05
1.0112e+05
1.0131e+05
1.0151e+05
1.0171e+05
1.0192e+05
1.0211e+05
1.0231e+05
1.025e+05
1.027e+05
1.0289e+05
1.0308e+05
1.0327e+05
1.0346e+05
1.0365e+05
1.0384e+05
1.0405e+05
1.0426e+05
1.0446e+05
1.0466e+05
1.0485e+05
1.0505e+05
1.0523e+05
1.0543e+05
1.0561e+05
1.0581e+05
1.0601e+05
1.0622e+05
1.0643e+05
1.0662e+05
1.0682e+05
1.0701e+05
1.072e+05
1.0734e+05
1.0755e+05
1.0774e+05
1.0794e+05
1.0814e+05
1.0834e+05
1.0854e+05
1.0874e+05
1.0893e+05
1.0913e+05
1.0932e+05
1.0952e+05
1.097e+05
1.0988e+05
1.1002e+05
1.1023e+05
1.1044e+05
1.1066e+05
1.1085e+05
1.1105e+05
1.1124e+05
1.1143e+05
1.1162e+05
1.1181e+05
1.1199e+05
1.1219e+05
1.1239e+05
1.1254e+05
1.1275e+05
1.1296e+05
1.1315e+05
1.1335e+05
1.1355e+05
1.1374e+05
1.1393e+05
1.1411e+05
1.143e+05
1.145e+05
1.147e+05
1.149e+05
1.1511e+05
1.1531e+05
1.1551e+05
1.157e+05
1.159e+05
1.1609e+05
1.1628e+05
1.1648e+05
1.1669e+05
1.169e+05
1.1711e+05
1.1732e+05
1.1752e+05
1.1772e+05
1.1792e+05
1.1809e+05
1.1832e+05
1.1852e+05
1.1872e+05
1.1893e+05
1.1914e+05
1.1935e+05
1.1957e+05
1.1977e+05
1.1998e+05
1.2017e+05
1.2036e+05
1.2057e+05
1.2076e+05
1.2097e+05
1.2118e+05
1.2139e+05
1.216e+05
1.218e+05
1.2199e+05
1.2219e+05
1.2225e+05
1.2233e+05
1.2257e+05
1.2276e+05
1.2296e+05
1.2315e+05
1.2336e+05
1.2357e+05
1.2377e+05
1.2397e+05
1.2413e+05
1.2437e+05
1.2456e+05
1.2476e+05
1.2494e+05
1.2509e+05
1.253e+05
1.2552e+05
1.2572e+05
1.2593e+05
1.2608e+05
1.2628e+05
1.2649e+05
1.2668e+05
1.2687e+05
1.2707e+05
1.2726e+05
1.2747e+05
1.2767e+05
1.2785e+05
1.2807e+05
1.2827e+05
1.2847e+05
1.2867e+05
1.2881e+05
1.2903e+05
1.2922e+05
1.2941e+05
1.2961e+05
1.2982e+05
1.3003e+05
1.3024e+05
1.3044e+05
1.306e+05
1.3082e+05
1.3102e+05
1.3121e+05
1.314e+05
1.316e+05
1.318e+05
1.3201e+05
1.322e+05
1.3241e+05
1.326e+05
1.328e+05
1.3296e+05
1.3318e+05
1.3338e+05
1.3357e+05
1.3376e+05
1.3396e+05
1.3417e+05
1.3438e+05
1.3458e+05
1.3479e+05
1.3499e+05
1.3518e+05
1.3538e+05
1.3554e+05
1.3575e+05
1.3595e+05
1.3616e+05
1.3637e+05
1.3658e+05
1.3678e+05
1.3698e+05
1.3717e+05
1.3737e+05
1.3757e+05
1.3776e+05
1.3791e+05
1.3813e+05
1.3833e+05
1.3854e+05
1.3874e+05
1.3889e+05
1.391e+05
1.3931e+05
1.3951e+05
1.397e+05
1.3989e+05
1.4007e+05
1.4026e+05
1.4046e+05
1.4067e+05
1.4087e+05
1.4108e+05
1.4126e+05
1.4143e+05
1.4164e+05
1.4184e+05
1.4203e+05
1.4213e+05
1.4222e+05
1.4237e+05
1.4261e+05
1.4282e+05
1.4302e+05
1.4323e+05
1.4343e+05
1.4364e+05
1.4384e+05
1.4402e+05
1.4423e+05
1.4442e+05
1.4462e+05
1.4482e+05
1.4503e+05
1.4524e+05
1.4546e+05
1.4566e+05
1.4586e+05
1.4606e+05
1.4626e+05
1.4646e+05
1.4667e+05
1.4688e+05
1.471e+05
1.4732e+05
1.4754e+05
1.4775e+05
1.4797e+05
1.4812e+05
1.4838e+05
1.486e+05
1.488e+05
1.4902e+05
1.4924e+05
1.4946e+05
1.4969e+05
1.4991e+05
1.5012e+05
1.5029e+05
1.5053e+05
1.5074e+05
1.5094e+05
1.5116e+05
1.5139e+05
1.5162e+05
1.5172e+05
1.5177e+05
1.519e+05
1.5204e+05
1.5217e+05
1.523e+05
1.5244e+05
1.5257e+05
1.527e+05
1.5284e+05
1.5297e+05
1.531e+05
1.5323e+05
1.5337e+05
1.5351e+05
1.5365e+05
1.538e+05
1.5394e+05
1.5407e+05
1.5421e+05
1.5435e+05
1.5443e+05
1.5464e+05
1.5485e+05
1.5506e+05
1.5525e+05
1.5547e+05
1.557e+05
1.5585e+05
1.5598e+05
1.562e+05
1.5642e+05
1.5664e+05
1.5685e+05
1.5707e+05
1.5729e+05
1.5751e+05
1.5774e+05
1.5798e+05
1.5822e+05
1.5846e+05
1.587e+05
1.5892e+05
1.5913e+05
1.5937e+05
1.5958e+05
1.5982e+05
1.6005e+05
1.6029e+05
1.6053e+05
1.6076e+05
1.6098e+05
1.612e+05
1.6143e+05
1.6166e+05
1.6188e+05
1.6212e+05
1.6235e+05
1.626e+05
1.6283e+05
1.6306e+05
1.633e+05
1.6354e+05
1.6376e+05
1.6398e+05
1.6422e+05
1.6446e+05
1.6471e+05
1.6495e+05
1.6518e+05
1.6542e+05
1.6564e+05
1.6587e+05
1.6609e+05
1.6633e+05
1.6658e+05
1.6682e+05
1.6705e+05
1.6728e+05
1.6752e+05
1.6771e+05
1.6798e+05
1.682e+05
1.6844e+05
1.6868e+05
1.6892e+05
1.6916e+05
1.6939e+05
1.6962e+05
1.6985e+05
1.7008e+05
1.703e+05
1.7053e+05
1.7078e+05
1.7103e+05
1.7126e+05
1.7149e+05
1.7172e+05
1.7195e+05
1.7218e+05
1.724e+05
1.7262e+05
1.7286e+05
1.731e+05
1.7334e+05
1.7358e+05
1.7381e+05
1.7398e+05
1.7425e+05
1.7448e+05
1.747e+05
1.7493e+05
1.7517e+05
1.7541e+05
1.7564e+05
1.7587e+05
1.761e+05
1.7628e+05
1.7655e+05
1.7678e+05
1.77e+05
1.7723e+05
1.7747e+05
1.777e+05
1.7793e+05
1.7816e+05
1.7839e+05
1.7862e+05
1.7885e+05
1.7906e+05
1.793e+05
1.7955e+05
1.7979e+05
1.8003e+05
1.8026e+05
1.8048e+05
1.807e+05
1.809e+05
1.8114e+05
1.8136e+05
1.816e+05
1.8183e+05
1.8206e+05
1.8228e+05
1.8252e+05
1.8268e+05
1.8283e+05
1.8303e+05
1.833e+05
1.8354e+05
1.8378e+05
1.8402e+05
1.8425e+05
1.8448e+05
1.847e+05
1.8493e+05
1.8514e+05
1.8536e+05
1.8556e+05
1.8581e+05
1.8605e+05
1.8628e+05
1.8651e+05
1.8672e+05
1.8697e+05
1.872e+05
1.8743e+05
1.8766e+05
1.8783e+05
1.8812e+05
1.8835e+05
1.886e+05
1.8883e+05
1.8906e+05
1.8928e+05
1.895e+05
1.8973e+05
1.8995e+05
1.9018e+05
1.9042e+05
1.9066e+05
1.9089e+05
1.9112e+05
1.9134e+05
1.9157e+05
1.918e+05
1.9203e+05
1.9226e+05
1.925e+05
1.9274e+05
1.9298e+05
1.9322e+05
1.9345e+05
1.9369e+05
1.9391e+05
1.9413e+05
1.9436e+05
1.9461e+05
1.9485e+05
1.9508e+05
1.9532e+05
1.9555e+05
1.9575e+05
1.9599e+05
1.9622e+05
1.9644e+05
1.9668e+05
1.9692e+05
1.9715e+05
1.9738e+05
1.9761e+05
1.9784e+05
1.9807e+05
1.9829e+05
1.985e+05
1.9874e+05
1.9895e+05
1.9922e+05
1.9946e+05
1.997e+05
1.9993e+05
2.0004e+05
2.0008e+05
2.0021e+05
2.0035e+05
2.0051e+05
2.007e+05
2.0087e+05
2.0102e+05
2.0116e+05
2.013e+05
2.0144e+05
2.0158e+05
2.0172e+05
2.0186e+05
2.0199e+05
2.0213e+05
2.0226e+05
2.024e+05
2.0254e+05
2.0267e+05
2.028e+05
2.0294e+05
2.0307e+05
2.0321e+05
2.0335e+05
2.0349e+05
2.0363e+05
2.0378e+05
2.0392e+05
2.0405e+05
2.0419e+05
2.0432e+05
2.0445e+05
2.0458e+05
2.0471e+05
2.0484e+05
2.0496e+05
2.051e+05
2.0524e+05
2.0538e+05
2.0552e+05
2.0566e+05
2.058e+05
2.0594e+05
2.0607e+05
2.062e+05
2.0634e+05
2.0647e+05
2.066e+05
2.0674e+05
2.0687e+05
2.07e+05
2.0712e+05
2.0726e+05
2.074e+05
2.0754e+05
2.0768e+05
2.0782e+05
2.0795e+05
2.0809e+05
2.0822e+05
2.0836e+05
2.085e+05
2.0863e+05
2.0876e+05
2.089e+05
2.0903e+05
2.0916e+05
2.0929e+05
2.0942e+05
2.0956e+05
2.0971e+05
2.0984e+05
2.0999e+05
2.1018e+05
2.1035e+05
2.104e+05
2.1061e+05
2.1083e+05
2.1104e+05
2.1126e+05
2.1148e+05
2.1172e+05
2.1197e+05
2.1222e+05
2.1246e+05
2.1271e+05
2.1295e+05
2.1319e+05
2.1341e+05
2.1363e+05
2.138e+05
2.1408e+05
2.1433e+05
2.1457e+05
2.1479e+05
2.1502e+05
2.1524e+05
2.1546e+05
2.1568e+05
2.1579e+05
2.1583e+05
2.1596e+05
2.1611e+05
2.1624e+05
2.1638e+05
2.1652e+05
2.1666e+05
2.168e+05
2.1694e+05
2.1707e+05
2.1721e+05
2.1735e+05
2.1749e+05
2.1763e+05
2.1776e+05
2.1789e+05
2.1803e+05
2.1817e+05
2.1831e+05
2.1845e+05
2.1858e+05
2.1873e+05
2.1886e+05
2.19e+05
2.1914e+05
2.1927e+05
2.1941e+05
2.1954e+05
2.1967e+05
2.198e+05
2.1993e+05
2.2005e+05
2.2019e+05
2.2032e+05
2.2046e+05
2.2061e+05
2.2074e+05
2.2088e+05
2.2102e+05
2.2115e+05
2.2128e+05
2.2141e+05
2.2155e+05
2.2168e+05
2.2181e+05
2.2194e+05
2.2207e+05
2.2219e+05
2.2232e+05
2.2246e+05
2.226e+05
2.2274e+05
2.2288e+05
2.2301e+05
2.2315e+05
2.2329e+05
2.2343e+05
2.2357e+05
2.2375e+05
2.2386e+05
2.2394e+05
2.2414e+05
2.2432e+05
2.2452e+05
2.2474e+05
2.2497e+05
2.2522e+05
2.2546e+05
2.257e+05
2.2596e+05
2.262e+05
2.2645e+05
2.2669e+05
2.2694e+05
2.272e+05
2.2744e+05
2.2769e+05
2.2792e+05
2.2815e+05
2.2837e+05
2.286e+05
2.2882e+05
2.2905e+05
2.2928e+05
2.2946e+05
2.2974e+05
2.2996e+05
2.3019e+05
2.3041e+05
2.3062e+05
2.3084e+05
2.3107e+05
2.313e+05
2.3153e+05
2.3175e+05
2.3198e+05
2.322e+05
2.3242e+05
2.3261e+05
2.3286e+05
2.3307e+05
2.3329e+05
2.3353e+05
2.3374e+05
2.3399e+05
2.3421e+05
2.3443e+05
2.3465e+05
2.3482e+05
2.3506e+05
2.3528e+05
2.3552e+05
2.3576e+05
2.36e+05
2.3622e+05
2.3644e+05
2.3667e+05
2.369e+05
2.3711e+05
2.3733e+05
2.3755e+05
2.3778e+05
2.38e+05
2.3825e+05
2.3848e+05
2.3871e+05
2.3893e+05
2.3911e+05
2.3936e+05
2.3957e+05
2.3981e+05
2.4004e+05
2.4023e+05
2.4049e+05
2.4071e+05
2.4094e+05
2.4116e+05
2.4139e+05
2.416e+05
2.4181e+05
2.4204e+05
2.4226e+05
2.4248e+05
2.4271e+05
2.4293e+05
2.4314e+05
2.4336e+05
2.4357e+05
2.4377e+05
2.4399e+05
2.4422e+05
2.4445e+05
2.4468e+05
2.4491e+05
2.4513e+05
2.4534e+05
2.4557e+05
2.4579e+05
2.46e+05
2.4623e+05
2.4644e+05
2.4669e+05
2.4692e+05
2.4714e+05
2.4736e+05
2.4759e+05
2.478e+05
2.4802e+05
2.4823e+05
2.4846e+05
2.487e+05
2.4893e+05
2.4916e+05
2.4938e+05
2.496e+05
2.4982e+05
2.5004e+05
2.5025e+05
2.5047e+05
2.507e+05
2.5093e+05
2.5116e+05
2.5138e+05
2.5161e+05
2.5184e+05
2.5205e+05
2.5227e+05
2.5248e+05
2.527e+05
2.5294e+05
2.5317e+05
2.5341e+05
2.5363e+05
2.5386e+05
2.5408e+05
2.5429e+05
2.5451e+05
2.5469e+05
2.5495e+05
2.5519e+05
2.5541e+05
2.5564e+05
2.5583e+05
2.5607e+05
2.563e+05
2.5652e+05
2.5673e+05
2.569e+05
2.5715e+05
2.5739e+05
2.5763e+05
2.5786e+05
2.5808e+05
2.5831e+05
2.5853e+05
2.5874e+05
2.5896e+05
2.5918e+05
2.5942e+05
2.5965e+05
2.5988e+05
2.6011e+05
2.6033e+05
2.6056e+05
2.6078e+05
2.6101e+05
2.6123e+05
2.6146e+05
2.617e+05
2.6193e+05
2.6216e+05
2.6239e+05
2.6262e+05
2.6285e+05
2.6305e+05
2.6328e+05
2.6352e+05
2.6376e+05
2.64e+05
2.6411e+05
2.6416e+05
2.6431e+05
2.645e+05
2.6467e+05
2.6481e+05
2.6495e+05
2.6508e+05
2.6521e+05
2.6534e+05
2.6547e+05
2.6562e+05
2.6576e+05
2.659e+05
2.6605e+05
2.6619e+05
2.6633e+05
2.6647e+05
2.6661e+05
2.6675e+05
2.6689e+05
2.6703e+05
2.6716e+05
2.6729e+05
2.6742e+05
2.6755e+05
2.6768e+05
2.6782e+05
2.6796e+05
2.6809e+05
2.6823e+05
2.6837e+05
2.6851e+05
2.6864e+05
2.6878e+05
2.6891e+05
2.6904e+05
2.6918e+05
2.693e+05
2.6943e+05
2.6956e+05
2.6968e+05
2.6976e+05
2.6997e+05
2.7018e+05
2.7039e+05
2.7059e+05
2.7079e+05
2.7088e+05
2.7099e+05
2.7119e+05
2.7139e+05
2.7158e+05
2.7179e+05
2.7192e+05
2.7219e+05
2.7241e+05
2.7265e+05
2.7289e+05
2.7311e+05
2.7334e+05
2.7355e+05
2.7377e+05
2.7399e+05
2.7419e+05
2.7442e+05
2.7465e+05
2.7488e+05
2.7509e+05
2.7531e+05
2.7552e+05
2.7571e+05
2.7594e+05
2.7614e+05
2.7635e+05
2.7655e+05
2.7677e+05
2.7699e+05
2.772e+05
2.7741e+05
2.7762e+05
2.7783e+05
2.7803e+05
2.7823e+05
2.7842e+05
2.7864e+05
2.7886e+05
2.7908e+05
2.7923e+05
2.7948e+05
2.7969e+05
2.799e+05
2.8011e+05
2.8027e+05
2.805e+05
2.8073e+05
2.8096e+05
2.8104e+05
2.812e+05
2.8144e+05
2.8167e+05
2.8191e+05
2.8213e+05
2.8236e+05
2.8259e+05
2.8281e+05
2.8304e+05
2.8328e+05
2.8351e+05
2.8374e+05
2.8397e+05
2.842e+05
2.8442e+05
2.8464e+05
2.8486e+05
2.8502e+05
2.8523e+05
2.8534e+05
2.854e+05
2.8555e+05
2.8569e+05
2.8584e+05
2.8597e+05
2.8611e+05
2.8625e+05
2.8639e+05
2.8653e+05
2.8666e+05
2.868e+05
2.8692e+05
2.8705e+05
2.8718e+05
2.8732e+05
2.8746e+05
2.876e+05
2.8774e+05
2.8789e+05
2.8804e+05
2.8817e+05
2.8831e+05
2.8843e+05
2.8856e+05
2.8869e+05
2.8883e+05
2.889e+05
2.8914e+05
2.8935e+05
2.8957e+05
2.8979e+05
2.9e+05
2.9022e+05
2.9043e+05
2.9065e+05
2.9087e+05
2.9098e+05
2.9104e+05
2.913e+05
2.914e+05
2.9153e+05
2.9176e+05
2.9184e+05
2.92e+05
2.9208e+05
2.9223e+05
2.9246e+05
2.9269e+05
2.9291e+05
2.9312e+05
2.9335e+05
2.9357e+05
2.9381e+05
2.9404e+05
2.9422e+05
2.945e+05
2.9473e+05
2.9496e+05
2.9517e+05
2.954e+05
2.9561e+05
2.9584e+05
2.9607e+05
2.9622e+05
2.963e+05
2.9653e+05
2.9676e+05
2.9698e+05
2.972e+05
2.9742e+05
2.9765e+05
2.9786e+05
2.9809e+05
2.9833e+05
2.9857e+05
2.9881e+05
2.9903e+05
2.9926e+05
2.9948e+05
2.9971e+05
2.9994e+05
3.0016e+05
3.004e+05
3.0064e+05
3.0088e+05
3.0111e+05
3.0134e+05
3.0157e+05
3.0178e+05
3.0203e+05
3.0225e+05
3.0249e+05
3.0274e+05
3.0298e+05
3.0322e+05
3.0345e+05
3.0368e+05
3.0389e+05
3.0415e+05
3.0438e+05
3.0461e+05
3.0485e+05
3.0508e+05
3.0516e+05
3.0531e+05
3.0553e+05
3.0576e+05
3.0599e+05
3.0621e+05
3.0643e+05
3.0665e+05
3.0688e+05
3.071e+05
3.0735e+05
3.0758e+05
3.0781e+05
3.0803e+05
3.0821e+05
3.0846e+05
3.0868e+05
3.0891e+05
3.0914e+05
3.0937e+05
3.0959e+05
3.0971e+05
3.0981e+05
3.1003e+05
3.1025e+05
3.104e+05
3.1061e+05
3.1072e+05
3.1077e+05
3.109e+05
3.1104e+05
3.1118e+05
3.1132e+05
3.1146e+05
3.116e+05
3.1174e+05
3.1188e+05
3.1202e+05
3.1215e+05
3.1229e+05
3.1243e+05
3.1256e+05
3.1275e+05
3.1296e+05
3.13e+05
3.1322e+05
3.1345e+05
3.1368e+05
3.139e+05
3.141e+05
3.1431e+05
3.1452e+05
3.1473e+05
3.1494e+05
3.1514e+05
3.1536e+05
3.1558e+05
3.1566e+05
3.1581e+05
3.1603e+05
3.1625e+05
3.1647e+05
3.1669e+05
3.169e+05
3.171e+05
3.1732e+05
3.1753e+05
3.1776e+05
3.1799e+05
3.1822e+05
3.1845e+05
3.1866e+05
3.1888e+05
3.1909e+05
3.1932e+05
3.1954e+05
3.1977e+05
3.1999e+05
3.2017e+05
3.2043e+05
3.2066e+05
3.2088e+05
3.2106e+05
3.2131e+05
3.2152e+05
3.2174e+05
3.2196e+05
3.2219e+05
3.2242e+05
3.2264e+05
3.2287e+05
3.2309e+05
3.2331e+05
3.2352e+05
3.2373e+05
3.2394e+05
3.2418e+05
3.2442e+05
3.2464e+05
3.2486e+05
3.2505e+05
3.2529e+05
3.2551e+05
3.2572e+05
3.2592e+05
3.2614e+05
3.2636e+05
3.2658e+05
3.268e+05
3.2702e+05
3.2723e+05
3.2744e+05
3.2764e+05
3.2785e+05
3.2806e+05
3.2827e+05
3.285e+05
3.2873e+05
3.2896e+05
3.2918e+05
3.294e+05
3.2962e+05
3.2985e+05
3.3008e+05
3.3029e+05
3.3052e+05
3.3071e+05
3.3098e+05
3.3122e+05
3.3146e+05
3.3168e+05
3.3191e+05
3.3213e+05
3.3234e+05
3.3257e+05
3.3275e+05
3.3303e+05
3.3327e+05
3.3349e+05
3.3371e+05
3.3394e+05
3.3416e+05
3.3437e+05
3.3459e+05
3.348e+05
3.3505e+05
3.3528e+05
3.355e+05
3.3573e+05
3.3596e+05
3.3618e+05
3.3641e+05
3.3662e+05
3.3684e+05
3.3708e+05
3.3732e+05
3.3756e+05
3.3779e+05
3.3801e+05
3.3824e+05
3.3845e+05
3.3863e+05
3.3887e+05
3.391e+05
3.3934e+05
3.3957e+05
3.398e+05
3.4003e+05
3.4025e+05
3.4047e+05
3.407e+05
3.4092e+05
3.4113e+05
3.4135e+05
3.4158e+05
3.4182e+05
3.4206e+05
3.4229e+05
3.425e+05
3.4274e+05
3.4296e+05
3.4318e+05
3.4342e+05
3.436e+05
3.439e+05
3.4414e+05
3.4438e+05
3.4461e+05
3.4484e+05
3.4508e+05
3.4531e+05
3.4554e+05
3.4578e+05
3.4602e+05
3.4626e+05
3.4646e+05
3.467e+05
3.4694e+05
3.4716e+05
3.4738e+05
3.4753e+05
3.4781e+05
3.4806e+05
3.4831e+05
3.4849e+05
3.4874e+05
3.4898e+05
3.4921e+05
3.4943e+05
3.4965e+05
3.4989e+05
3.5013e+05
3.5037e+05
3.5061e+05
3.5085e+05
3.5109e+05
3.5129e+05
3.5155e+05
3.5178e+05
3.5201e+05
3.5225e+05
3.5249e+05
3.5273e+05
3.5298e+05
3.5321e+05
3.5344e+05
3.5367e+05
3.5389e+05
3.5412e+05
3.5435e+05
3.5459e+05
3.5482e+05
3.5505e+05
3.5528e+05
3.5549e+05
3.5569e+05
3.5594e+05
3.5615e+05
3.5638e+05
3.5662e+05
3.5687e+05
3.5711e+05
3.5734e+05
3.5758e+05
3.5781e+05
3.5804e+05
3.5827e+05
3.585e+05
3.5876e+05
3.5901e+05
3.5926e+05
3.5946e+05
3.5972e+05
3.5997e+05
3.6021e+05
3.6043e+05
3.6061e+05
3.6088e+05
3.6113e+05
3.6137e+05
3.616e+05
3.6184e+05
3.6206e+05
3.6229e+05
3.6251e+05
3.6272e+05
3.6296e+05
3.632e+05
3.6344e+05
3.6367e+05
3.639e+05
3.6412e+05
3.6435e+05
3.6458e+05
3.648e+05
3.6503e+05
3.6527e+05
3.6551e+05
3.6576e+05
3.66e+05
3.6624e+05
3.6647e+05
3.6669e+05
3.6688e+05
3.6713e+05
3.6737e+05
3.6761e+05
3.6785e+05
3.6805e+05
3.683e+05
3.6853e+05
3.6875e+05
3.6898e+05
3.6919e+05
3.6943e+05
3.6967e+05
3.699e+05
3.7014e+05
3.7036e+05
3.7059e+05
3.7082e+05
3.7104e+05
3.7125e+05
3.7147e+05
3.717e+05
3.7193e+05
3.7217e+05
3.724e+05
3.7262e+05
3.7284e+05
3.7306e+05
3.7328e+05
3.735e+05
3.7373e+05
3.7381e+05
3.7397e+05
3.742e+05
3.7443e+05
3.7464e+05
3.7487e+05
3.7509e+05
3.753e+05
3.7552e+05
3.7573e+05
3.7595e+05
3.7618e+05
3.7641e+05
3.7664e+05
3.7687e+05
3.7709e+05
3.7731e+05
3.7752e+05
3.7774e+05
3.7798e+05
3.7821e+05
3.7845e+05
3.7868e+05
3.789e+05
3.7913e+05
3.7935e+05
3.7958e+05
3.7978e+05
3.8001e+05
3.8024e+05
3.8048e+05
3.8071e+05
3.8094e+05
3.8117e+05
3.814e+05
3.8163e+05
3.8184e+05
3.8206e+05
3.8229e+05
3.8252e+05
3.8276e+05
3.8299e+05
3.8321e+05
3.8343e+05
3.8365e+05
3.8387e+05
3.8409e+05
3.843e+05
3.8452e+05
3.8475e+05
3.8498e+05
3.8521e+05
3.8543e+05
3.8566e+05
3.8588e+05
3.8605e+05
3.8629e+05
3.8651e+05
3.8674e+05
3.8697e+05
3.8721e+05
3.8744e+05
3.8767e+05
3.8789e+05
3.8811e+05
3.8833e+05
3.8855e+05
3.8878e+05
3.8902e+05
3.8925e+05
3.8948e+05
3.8971e+05
3.8994e+05
3.9016e+05
3.9038e+05
3.906e+05
3.9081e+05
3.9104e+05
3.9127e+05
3.915e+05
3.9173e+05
3.9196e+05
3.9218e+05
3.9239e+05
3.9261e+05
3.9282e+05
3.9308e+05
3.9332e+05
3.9356e+05
3.9379e+05
3.9401e+05
3.9424e+05
3.9447e+05
3.9469e+05
3.9491e+05
3.9512e+05
3.9533e+05
3.9557e+05
3.958e+05
3.9604e+05
3.9626e+05
3.9642e+05
3.9657e+05
3.9667e+05
3.9689e+05
3.9711e+05
3.9732e+05
3.9755e+05
3.9778e+05
3.9802e+05
3.9824e+05
3.9847e+05
3.9868e+05
3.989e+05
3.9913e+05
3.9934e+05
3.9956e+05
3.9979e+05
4.0002e+05
4.0026e+05
4.0048e+05
4.0071e+05
4.0094e+05
4.0117e+05
4.0139e+05
4.016e+05
4.0184e+05
4.0208e+05
4.0232e+05
4.0255e+05
4.0278e+05
4.0296e+05
4.0321e+05
4.0344e+05
4.0366e+05
4.0386e+05
4.0411e+05
4.0435e+05
4.0459e+05
4.0481e+05
4.0502e+05
4.0528e+05
4.055e+05
4.0572e+05
4.0594e+05
4.0617e+05
4.064e+05
4.0664e+05
4.0687e+05
4.0708e+05
4.0731e+05
4.0753e+05
4.0775e+05
4.0797e+05
4.082e+05
4.0843e+05
4.0866e+05
4.089e+05
4.0912e+05
4.0935e+05
4.0958e+05
4.098e+05
4.1003e+05
4.1024e+05
4.1048e+05
4.1072e+05
4.1096e+05
4.112e+05
4.1142e+05
4.1165e+05
4.1187e+05
4.1209e+05
4.1231e+05
4.1254e+05
4.1278e+05
4.1302e+05
4.1326e+05
4.1348e+05
4.1371e+05
4.1394e+05
4.1411e+05
4.1437e+05
4.1459e+05
4.1482e+05
4.1505e+05
4.1529e+05
4.1552e+05
4.1575e+05
4.1598e+05
4.1619e+05
4.1636e+05
4.1661e+05
4.1684e+05
4.1708e+05
4.1732e+05
4.1755e+05
4.1777e+05
4.18e+05
4.1822e+05
4.1844e+05
4.1866e+05
4.1889e+05
4.1912e+05
4.1936e+05
4.196e+05
4.1983e+05
4.2007e+05
4.203e+05
4.2053e+05
4.2074e+05
4.2096e+05
4.2119e+05
4.2143e+05
4.2167e+05
4.2191e+05
4.2214e+05
4.2236e+05
4.2258e+05
4.2281e+05
4.2298e+05
4.2323e+05
4.2347e+05
4.237e+05
4.2394e+05
4.2417e+05
4.244e+05
4.2463e+05
4.2484e+05
4.2508e+05
4.253e+05
4.2552e+05
4.257e+05
4.2597e+05
4.2622e+05
4.2645e+05
4.2668e+05
4.269e+05
4.2712e+05
4.2734e+05
4.2757e+05
4.2778e+05
4.2804e+05
4.2828e+05
4.2851e+05
4.287e+05
4.2896e+05
4.2919e+05
4.2942e+05
4.2963e+05
4.2986e+05
4.3009e+05
4.3032e+05
4.3056e+05
4.3078e+05
4.3101e+05
4.3123e+05
4.3146e+05
4.3167e+05
4.3189e+05
4.3213e+05
4.3236e+05
4.326e+05
4.3278e+05
4.3303e+05
4.3326e+05
4.3348e+05
4.3371e+05
4.3393e+05
4.3416e+05
4.344e+05
4.3463e+05
4.3486e+05
4.351e+05
4.3533e+05
4.3555e+05
4.3576e+05
4.3599e+05
4.3621e+05
4.3644e+05
4.3666e+05
4.3692e+05
4.3715e+05
4.3738e+05
4.3761e+05
4.3784e+05
4.3806e+05
4.3828e+05
4.3852e+05
4.3875e+05
4.3897e+05
4.3922e+05
4.3945e+05
4.396e+05
4.3968e+05
4.3991e+05
4.4014e+05
4.4036e+05
4.4058e+05
4.4082e+05
4.4101e+05
4.4129e+05
4.4152e+05
4.4175e+05
4.4197e+05
4.4219e+05
4.424e+05
4.4262e+05
4.4285e+05
4.4303e+05
4.433e+05
4.4354e+05
4.4376e+05
4.4399e+05
4.4422e+05
4.4444e+05
4.4466e+05
4.4487e+05
4.451e+05
4.4534e+05
4.4557e+05
4.458e+05
4.4603e+05
4.4625e+05
4.4647e+05
4.4668e+05
4.4689e+05
4.4713e+05
4.4735e+05
4.4759e+05
4.4782e+05
4.4804e+05
4.4827e+05
4.4849e+05
4.4868e+05
4.4893e+05
4.4914e+05
4.4938e+05
4.4956e+05
4.4961e+05
4.4984e+05
4.5007e+05
4.503e+05
4.5052e+05
4.5074e+05
4.5095e+05
4.5116e+05
4.5138e+05
4.5162e+05
4.5185e+05
4.5208e+05
4.5231e+05
4.5253e+05
4.5275e+05
4.5298e+05
4.532e+05
4.5341e+05
4.536e+05
4.5386e+05
4.5409e+05
4.5432e+05
4.5454e+05
4.5477e+05
4.55e+05
4.5522e+05
4.5544e+05
4.5565e+05
4.5588e+05
4.5612e+05
4.5635e+05
4.5658e+05
4.5681e+05
4.5703e+05
4.5725e+05
4.5748e+05
4.5769e+05
4.5792e+05
4.5816e+05
4.5839e+05
4.5862e+05
4.5885e+05
4.5908e+05
4.593e+05
4.5952e+05
4.5974e+05
4.5995e+05
4.6018e+05
4.6041e+05
4.6064e+05
4.6087e+05
4.6103e+05
4.6126e+05
4.6148e+05
4.617e+05
4.6191e+05
4.6213e+05
4.6236e+05
4.6258e+05
4.6281e+05
4.6304e+05
4.6327e+05
4.6349e+05
4.6372e+05
4.6394e+05
4.6416e+05
4.6439e+05
4.6462e+05
4.6487e+05
4.6506e+05
4.6533e+05
4.6557e+05
4.6579e+05
4.6601e+05
4.6624e+05
4.6645e+05
4.6669e+05
4.6693e+05
4.6715e+05
4.6739e+05
4.6762e+05
4.6784e+05
4.6807e+05
4.6829e+05
4.6851e+05
4.6873e+05
4.6897e+05
4.6922e+05
4.6945e+05
4.6963e+05
4.699e+05
4.7013e+05
4.7036e+05
4.7058e+05
4.708e+05
4.7104e+05
4.7128e+05
4.7152e+05
4.7174e+05
4.7197e+05
4.722e+05
4.7242e+05
4.7264e+05
4.7287e+05
4.731e+05
4.7334e+05
4.7358e+05
4.7382e+05
4.7406e+05
4.7426e+05
4.7451e+05
4.7473e+05
4.7495e+05
4.7518e+05
4.7542e+05
4.7566e+05
4.759e+05
4.7613e+05
4.7636e+05
4.7659e+05
4.7682e+05
4.7704e+05
4.7726e+05
4.7749e+05
4.7773e+05
4.7796e+05
4.7819e+05
4.7842e+05
4.7861e+05
4.7887e+05
4.791e+05
4.7931e+05
4.7948e+05
4.7976e+05
4.8001e+05
4.8025e+05
4.8047e+05
4.807e+05
4.8092e+05
4.8115e+05
4.8137e+05
4.8159e+05
4.8182e+05
4.8206e+05
4.8229e+05
4.8252e+05
4.8274e+05
4.8297e+05
4.832e+05
4.8342e+05
4.8364e+05
4.8386e+05
4.841e+05
4.8434e+05
4.8458e+05
4.8482e+05
4.8505e+05
4.8528e+05
4.8551e+05
4.8572e+05
4.8596e+05
4.862e+05
4.8644e+05
4.8668e+05
4.8691e+05
4.8714e+05
4.8737e+05
4.8759e+05
4.8782e+05
4.8804e+05
4.8828e+05
4.8852e+05
4.8876e+05
4.89e+05
4.8924e+05
4.8947e+05
4.8969e+05
4.8992e+05
4.9014e+05
4.9036e+05
4.9061e+05
4.9085e+05
4.9109e+05
4.9132e+05
4.9155e+05
4.9175e+05
4.9201e+05
4.9223e+05
4.9247e+05
4.927e+05
4.9294e+05
4.9318e+05
4.9341e+05
4.9365e+05
4.9388e+05
4.941e+05
4.9433e+05
4.9454e+05
4.9478e+05
4.9502e+05
4.9526e+05
4.955e+05
4.9572e+05
4.9595e+05
4.9618e+05
4.964e+05
4.9662e+05
4.9686e+05
4.971e+05
4.9733e+05
4.9756e+05
4.9779e+05
4.9802e+05
4.9824e+05
4.9847e+05
4.9868e+05
4.989e+05
4.9913e+05
4.9937e+05
4.996e+05
4.9984e+05
5.0006e+05
5.0029e+05
5.0051e+05
5.0073e+05
5.0095e+05
5.0118e+05
5.0142e+05
5.0165e+05
5.0188e+05
5.0211e+05
5.0229e+05
5.0255e+05
5.0278e+05
5.0299e+05
5.0321e+05
5.0339e+05
5.0365e+05
5.039e+05
5.0413e+05
5.0436e+05
5.0459e+05
5.0481e+05
5.0503e+05
5.0525e+05
5.0548e+05
5.0572e+05
5.0596e+05
5.062e+05
5.0638e+05
5.0664e+05
5.0687e+05
5.0711e+05
5.0733e+05
5.075e+05
5.0775e+05
5.08e+05
5.0824e+05
5.0841e+05
5.0867e+05
5.0891e+05
5.0913e+05
5.0935e+05
5.0957e+05
5.0981e+05
5.1005e+05
5.1029e+05
5.1053e+05
5.1075e+05
5.1098e+05
5.112e+05
5.1142e+05
5.1164e+05
5.1187e+05
5.1211e+05
5.1235e+05
5.1258e+05
5.1281e+05
5.1304e+05
5.1326e+05
5.1349e+05
5.137e+05
5.1392e+05
5.1416e+05
5.1439e+05
5.1463e+05
5.1488e+05
5.151e+05
5.1533e+05
5.1556e+05
5.1578e+05
5.1601e+05
5.1623e+05
5.1647e+05
5.1671e+05
5.1694e+05
5.1718e+05
5.174e+05
5.1763e+05
5.1786e+05
5.1808e+05
5.183e+05
5.1853e+05
5.1877e+05
5.1901e+05
5.1925e+05
5.1948e+05
5.1971e+05
5.1994e+05
5.2017e+05
5.2039e+05
5.206e+05
5.2087e+05
5.211e+05
5.2134e+05
5.2156e+05
5.2179e+05
5.2202e+05
5.2225e+05
5.2246e+05
5.2269e+05
5.2292e+05
5.2316e+05
5.2339e+05
5.2363e+05
5.2386e+05
5.2408e+05
5.2431e+05
5.2452e+05
5.2474e+05
5.2498e+05
5.2522e+05
5.2545e+05
5.2568e+05
5.2591e+05
5.2613e+05
5.2635e+05
5.2658e+05
5.2679e+05
5.2699e+05
5.2725e+05
5.2748e+05
5.2772e+05
5.2795e+05
5.2818e+05
5.2841e+05
5.2863e+05
5.2885e+05
5.2906e+05
5.293e+05
5.2954e+05
5.2977e+05
5.3001e+05
5.3023e+05
5.3046e+05
5.3068e+05
5.3088e+05
5.3112e+05
5.3135e+05
5.3158e+05
5.3182e+05
5.3206e+05
5.3228e+05
5.3251e+05
5.3274e+05
5.3297e+05
5.3319e+05
5.3341e+05
5.3364e+05
5.3388e+05
5.3413e+05
5.3436e+05
5.3459e+05
5.3481e+05
5.3502e+05
5.3525e+05
5.3546e+05
5.3569e+05
5.3593e+05
5.3616e+05
5.3639e+05
5.3661e+05
5.3684e+05
5.3707e+05
5.3729e+05
5.3752e+05
5.3773e+05
5.3796e+05
5.382e+05
5.3844e+05
5.3867e+05
5.389e+05
5.3912e+05
5.3935e+05
5.3957e+05
5.3979e+05
5.4003e+05
5.4027e+05
5.4051e+05
5.4074e+05
5.4094e+05
5.412e+05
5.4143e+05
5.4165e+05
5.4188e+05
5.4204e+05
5.4231e+05
5.4256e+05
5.428e+05
5.4304e+05
5.4326e+05
5.4349e+05
5.4371e+05
5.4394e+05
5.4415e+05
5.4439e+05
5.4463e+05
5.4486e+05
5.451e+05
5.4532e+05
5.4555e+05
5.4573e+05
5.4599e+05
5.4621e+05
5.4644e+05
5.4668e+05
5.4692e+05
5.4716e+05
5.474e+05
5.4763e+05
5.4787e+05
5.481e+05
5.4832e+05
5.4853e+05
5.4878e+05
5.4903e+05
5.4926e+05
5.495e+05
5.4969e+05
5.4995e+05
5.5018e+05
5.5041e+05
5.5056e+05
5.5078e+05
5.509e+05
5.5095e+05
5.511e+05
5.5125e+05
5.514e+05
5.5155e+05
5.517e+05
5.5184e+05
5.5192e+05
5.5221e+05
5.5244e+05
5.5266e+05
5.5288e+05
5.5311e+05
5.5334e+05
5.5358e+05
5.5381e+05
5.5403e+05
5.5425e+05
5.5447e+05
5.5469e+05
5.5491e+05
5.5514e+05
5.5534e+05
5.5561e+05
5.5585e+05
5.5608e+05
5.5632e+05
5.5655e+05
5.5678e+05
5.57e+05
5.5718e+05
5.5744e+05
5.5769e+05
5.5793e+05
5.5816e+05
5.5839e+05
5.5862e+05
5.5884e+05
5.5905e+05
5.5928e+05
5.5951e+05
5.5976e+05
5.6e+05
5.6018e+05
5.6044e+05
5.6067e+05
5.609e+05
5.611e+05
5.6134e+05
5.6156e+05
5.618e+05
5.6204e+05
5.6228e+05
5.6252e+05
5.6275e+05
5.6298e+05
5.6322e+05
5.6344e+05
5.6366e+05
5.6391e+05
5.6415e+05
5.644e+05
5.6462e+05
5.6485e+05
5.6509e+05
5.6527e+05
5.6553e+05
5.6575e+05
5.6598e+05
5.6615e+05
5.6642e+05
5.6666e+05
5.669e+05
5.6713e+05
5.6736e+05
5.6758e+05
5.678e+05
5.6802e+05
5.6824e+05
5.685e+05
5.6873e+05
5.6897e+05
5.692e+05
5.6942e+05
5.6965e+05
5.6988e+05
5.701e+05
5.7033e+05
5.7057e+05
5.7081e+05
5.7104e+05
5.7127e+05
5.715e+05
5.7174e+05
5.7196e+05
5.7217e+05
5.724e+05
5.7264e+05
5.7286e+05
5.7311e+05
5.7334e+05
5.7357e+05
5.7379e+05
5.7402e+05
5.7424e+05
5.7446e+05
5.7469e+05
5.7487e+05
5.7516e+05
5.7539e+05
5.7562e+05
5.7586e+05
5.7597e+05
5.7609e+05
5.7631e+05
5.7652e+05
5.7676e+05
5.7695e+05
5.7722e+05
5.7745e+05
5.7768e+05
5.7784e+05
5.7807e+05
5.7829e+05
5.785e+05
5.7871e+05
5.7894e+05
5.7916e+05
5.794e+05
5.7962e+05
5.7984e+05
5.8006e+05
5.8028e+05
5.8049e+05
5.8071e+05
5.8091e+05
5.8114e+05
5.8136e+05
5.8157e+05
5.8165e+05
5.8182e+05
5.8204e+05
5.8226e+05
5.8248e+05
5.8265e+05
5.829e+05
5.8311e+05
5.8334e+05
5.8357e+05
5.838e+05
5.8402e+05
5.8424e+05
5.8446e+05
5.8467e+05
5.8489e+05
5.851e+05
5.8532e+05
5.8554e+05
5.8577e+05
5.86e+05
5.8622e+05
5.8645e+05
5.8667e+05
5.8687e+05
5.871e+05
5.8731e+05
5.8754e+05
5.8777e+05
5.8798e+05
5.8824e+05
5.8846e+05
5.8869e+05
5.8891e+05
5.8912e+05
5.8934e+05
5.8956e+05
5.8978e+05
5.9001e+05
5.9024e+05
5.9046e+05
5.9068e+05
5.9088e+05
5.9112e+05
5.9134e+05
5.9155e+05
5.9176e+05
5.9197e+05
5.9222e+05
5.9245e+05
5.9268e+05
5.9289e+05
5.9311e+05
5.9332e+05
5.9353e+05
5.9375e+05
5.9397e+05
5.942e+05
5.9442e+05
5.9466e+05
5.9488e+05
5.951e+05
5.9532e+05
5.9543e+05
5.9554e+05
5.9575e+05
5.9595e+05
5.9616e+05
5.9638e+05
5.966e+05
5.9683e+05
5.9704e+05
5.9725e+05
5.9746e+05
5.9766e+05
5.9787e+05
5.9806e+05
5.9813e+05
5.9828e+05
5.9849e+05
5.9868e+05
5.9892e+05
5.9914e+05
5.9934e+05
5.9955e+05
5.9976e+05
5.9997e+05
6.0018e+05
6.0038e+05
6.006e+05
6.0082e+05
6.0105e+05
6.0128e+05
6.0144e+05
6.0168e+05
6.019e+05
6.0212e+05
6.0233e+05
6.0254e+05
6.0276e+05
6.0299e+05
6.0322e+05
6.0341e+05
6.0364e+05
6.0386e+05
6.0407e+05
6.0423e+05
6.0448e+05
6.0469e+05
6.0491e+05
6.0514e+05
6.0536e+05
6.0559e+05
6.0581e+05
6.06e+05
6.0624e+05
6.0646e+05
6.0668e+05
6.0689e+05
6.0711e+05
6.0735e+05
6.0758e+05
6.078e+05
6.0802e+05
6.0824e+05
6.0845e+05
6.086e+05
6.0866e+05
6.0886e+05
6.0909e+05
6.0931e+05
6.0953e+05
6.0971e+05
6.0996e+05
6.1018e+05
6.104e+05
6.1062e+05
6.1084e+05
6.1106e+05
6.1123e+05
6.1127e+05
6.115e+05
6.1169e+05
6.1196e+05
6.1218e+05
6.124e+05
6.1261e+05
6.1282e+05
6.1304e+05
6.1324e+05
6.1345e+05
6.1368e+05
6.139e+05
6.1413e+05
6.1434e+05
6.1451e+05
6.1476e+05
6.1498e+05
6.152e+05
6.154e+05
6.1562e+05
6.1584e+05
6.1607e+05
6.163e+05
6.1653e+05
6.1676e+05
6.1698e+05
6.1713e+05
6.1734e+05
6.1746e+05
6.175e+05
6.1765e+05
6.178e+05
6.1795e+05
6.1807e+05
6.1816e+05
6.1829e+05
6.1835e+05
6.185e+05
6.1865e+05
6.1886e+05
6.1904e+05
6.1918e+05
6.1932e+05
6.1947e+05
6.1961e+05
6.1974e+05
6.1988e+05
6.2004e+05
6.2019e+05
6.2031e+05
6.204e+05
6.2069e+05
6.2093e+05
6.2115e+05
6.2135e+05
6.2157e+05
6.2178e+05
6.2199e+05
6.2216e+05
6.2242e+05
6.2266e+05
6.2289e+05
6.2312e+05
6.2334e+05
6.2357e+05
6.238e+05
6.24e+05
6.2424e+05
6.2448e+05
6.2472e+05
6.2496e+05
6.252e+05
6.2544e+05
6.2567e+05
6.259e+05
6.2612e+05
6.2634e+05
6.2659e+05
6.2684e+05
6.2704e+05
6.2732e+05
6.2756e+05
6.278e+05
6.2803e+05
6.2827e+05
6.285e+05
6.2874e+05
6.2894e+05
6.2922e+05
6.2946e+05
6.297e+05
6.2994e+05
6.3018e+05
6.3041e+05
6.3063e+05
6.3087e+05
6.3113e+05
6.3137e+05
6.3161e+05
6.3178e+05
6.319e+05
6.3198e+05
6.3215e+05
6.3229e+05
6.3244e+05
6.3258e+05
6.3272e+05
6.3287e+05
6.3294e+05
6.3325e+05
6.3349e+05
6.3373e+05
6.3396e+05
6.3419e+05
6.3442e+05
6.3462e+05
6.3487e+05
6.351e+05
6.3534e+05
6.3559e+05
6.3584e+05
6.3607e+05
6.363e+05
6.3652e+05
6.3675e+05
6.3697e+05
6.3721e+05
6.3745e+05
6.3769e+05
6.3793e+05
6.3816e+05
6.3839e+05
6.3862e+05
6.3886e+05
6.3909e+05
6.3931e+05
6.3949e+05
6.3978e+05
6.4002e+05
6.4026e+05
6.405e+05
6.4073e+05
6.4096e+05
6.4119e+05
6.4142e+05
6.4167e+05
6.4192e+05
6.4217e+05
6.4241e+05
6.4262e+05
6.4288e+05
6.4311e+05
6.4334e+05
6.4357e+05
6.438e+05
6.4405e+05
6.4428e+05
6.4448e+05
6.4474e+05
6.4497e+05
6.452e+05
6.4536e+05
6.456e+05
6.4584e+05
6.4608e+05
6.4632e+05
6.4656e+05
6.468e+05
6.4704e+05
6.4727e+05
6.4744e+05
6.4772e+05
6.4795e+05
6.482e+05
6.4844e+05
6.4867e+05
6.4891e+05
6.4915e+05
6.4939e+05
6.4963e+05
6.4986e+05
