# Supplementary material for: Novel Method to Efficiently Create an mHealth App: Implementation of a Real-Time Electrocardiogram R Peak Detector
Source: JMIR Mhealth Uhealth. 2018 May 22;6(5):e118. doi: 10.2196/mhealth.8429 (PMC5989064; doi:10.2196/mhealth.8429)
Supplement: Multimedia Appendix 2 [file mhealth_v6i5e118_app2.zip › Submission_code/Cleaned database/mitdb/209_ann_qrs_cleaned.txt]

190
426
660
890
1114
1337
1554
1774
2000
2237
2477
2706
2935
3165
3390
3619
3845
4061
4293
4529
4768
5010
5247
5480
5702
5928
6146
6376
6621
6865
7106
7341
7571
7803
8040
8262
8493
8727
8967
9204
9431
9667
9906
10138
10374
10600
10844
11100
11353
11595
11830
12067
12303
12529
12758
13006
13247
13488
13720
13953
14187
14413
14639
14849
15076
15317
15553
15781
16019
16247
16473
16691
16911
17146
17381
17618
17848
18076
18303
18523
18749
18974
19149
19405
19640
19874
20108
20335
20559
20781
20997
21212
21433
21667
21912
22159
22389
22618
22839
23065
23292
23503
23731
23959
24170
24418
24642
24872
25097
25314
25497
25737
25969
26208
26444
26672
26892
27117
27339
27554
27763
27986
28219
28452
28679
28903
29132
29358
29575
29785
30000
30224
30458
30692
30923
31155
31384
31612
31835
32058
32301
32546
32789
33029
33261
33494
33721
33921
34171
34390
34622
34857
35098
35333
35559
35783
36002
36171
36408
36642
36878
37117
37342
37573
37795
38017
38244
38462
38676
38898
39130
39365
39587
39812
40040
40259
40478
40685
40908
41143
41378
41611
41834
42058
42277
42452
42710
42932
43172
43416
43643
43888
44123
44358
44582
44804
45015
45239
45468
45703
45937
46166
46388
46608
46828
47051
47270
47499
47739
47969
48199
48428
48657
48884
49111
49325
49553
49782
50018
50259
50487
50716
50937
51162
51386
51598
51836
52081
52319
52554
52780
53007
53232
53411
53651
53871
54095
54321
54548
54773
55001
55229
55448
55668
55877
56107
56347
56578
56746
56986
57215
57436
57652
57864
58088
58318
58551
58783
59012
59238
59468
59690
59910
60121
60345
60581
60818
61056
61291
61516
61740
61963
62193
62423
62663
62908
63149
63385
63623
63861
64097
64331
64549
64783
65019
65257
65500
65729
65956
66175
66397
66614
66841
67081
67325
67555
67782
68011
68241
68470
68691
68909
69136
69368
69557
69817
70046
70278
70497
70713
70921
71148
71393
71636
71877
72105
72339
72570
72793
73022
73247
73479
73718
73950
74182
74414
74642
74871
75089
75299
75532
75768
76008
76251
76482
76717
76939
77164
77393
77613
77848
78079
78314
78547
78770
78994
79216
79427
79634
79849
80076
80306
80532
80748
80964
81176
81388
81603
81809
82031
82266
82493
82719
82933
83151
83370
83583
83794
83993
84214
84442
84664
84892
85113
85336
85548
85749
85971
86183
86414
86644
86876
87093
87310
87531
87745
87963
88181
88394
88619
88844
89070
89299
89522
89737
89951
90163
90366
90578
90794
91019
91240
91452
91661
91868
92074
92279
92488
92684
92895
93046
93286
93503
93706
93915
94119
94326
94526
94718
94917
95089
95332
95550
95754
95958
96122
96345
96541
96734
96926
97128
97340
97545
97753
97950
98148
98350
98553
98747
98941
99122
99325
99532
99738
99942
100140
100350
100540
100740
100930
101120
101310
101510
101710
101920
102110
102310
102500
102700
102890
103080
103270
103460
103650
103840
104050
104260
104460
104660
104850
105050
105230
105430
105610
105810
106010
106220
106430
106620
106820
107010
107200
107340
107550
107740
107940
108140
108340
108540
108740
108930
109130
109320
109520
109700
109880
110020
110230
110440
110660
110850
111050
111240
111430
111620
111810
111990
112190
112390
112540
112750
112960
113150
113350
113550
113740
113930
114110
114300
114500
114700
114900
115110
115310
115510
115700
115900
116090
116280
116480
116690
116900
117110
117320
117520
117720
117920
118090
118320
118520
118720
118930
119140
119350
119570
119770
119980
120170
120360
120570
120760
120970
121180
121390
121600
121800
121990
122190
122330
122570
122760
122960
123150
123360
123570
123770
123970
124130
124370
124560
124760
124940
125090
125300
125520
125720
125930
126080
126280
126490
126680
126870
127070
127260
127470
127670
127850
128070
128270
128470
128670
128810
129030
129220
129410
129610
129820
130030
130240
130440
130600
130820
131020
131210
131400
131600
131800
132010
132200
132410
132600
132800
132960
133180
133380
133570
133760
133960
134170
134380
134580
134790
134990
135180
135380
135540
135750
135950
136160
136370
136580
136780
136980
137170
137370
137570
137760
137910
138130
138330
138540
138740
138890
139100
139310
139510
139700
139890
140070
140260
140460
140670
140870
141080
141260
141430
141640
141840
142030
142220
142370
142610
142820
143020
143230
143430
143640
143840
144020
144230
144420
144620
144820
145030
145240
145460
145660
145860
146060
146260
146460
146670
146880
147100
147320
147540
147750
147970
148120
148380
148600
148800
149020
149240
149460
149690
149910
150120
150290
150530
150740
150940
151160
151390
151620
151720
151770
151900
152040
152170
152300
152440
152570
152700
152840
152970
153100
153230
153370
153510
153650
153800
153940
154070
154210
154430
154640
154850
155060
155250
155470
155700
155850
155980
156200
156420
156640
156850
157070
157290
157510
157740
157980
158220
158460
158700
158920
159130
159370
159580
159820
160050
160290
160530
160760
160980
161200
161430
161660
161880
162120
162350
162600
162830
163060
163300
163540
163760
163980
164220
164460
164710
164950
165180
165420
165640
165870
166090
166330
166580
166820
167050
167280
167520
167710
167980
168200
168440
168680
168920
169160
169390
169620
169850
170080
170300
170530
170780
171030
171260
171490
171720
171950
172180
172400
172620
172860
173100
173340
173580
173810
173980
174250
174480
174700
174930
175170
175410
175640
175870
176100
176280
176550
176780
177000
177230
177470
177700
177930
178160
178390
178620
178850
179060
179300
179550
179790
180030
180260
180480
180700
180900
181140
181360
181600
181830
182060
182280
182520
182680
182830
183030
183300
183540
183780
184020
184250
184480
184700
184930
185140
185360
185560
185810
186050
186280
186510
186720
186970
187200
187430
187660
187830
188120
188350
188600
188830
189060
189280
189500
189730
189950
190180
190420
190660
190890
191120
191340
191570
191800
192030
192260
192500
192740
192980
193220
193450
193690
193910
194130
194360
194610
194850
195080
195320
195550
195750
195990
196220
196440
196680
196920
197150
197380
197610
197840
198070
198290
198500
198740
198950
199220
199460
199700
199930
200040
200080
200210
200350
200510
200700
200870
201020
201160
201300
201440
201580
201720
201860
201990
202130
202260
202400
202540
202670
202800
202940
203070
203210
203350
203490
203630
203780
203920
204050
204190
204320
204450
204580
204710
204840
204960
205100
205240
205380
205520
205660
205800
205940
206070
206200
206340
206470
206600
206740
206870
207000
207120
207260
207400
207540
207680
207820
207950
208090
208220
208360
208500
208630
208760
208900
209030
209160
209290
209420
209560
209710
209840
209990
210180
210350
210400
210610
210830
211040
211260
211480
211720
211970
212220
212460
212710
212950
213190
213410
213630
213800
214080
214330
214570
214790
215020
215240
215460
215680
215790
215830
215960
216110
216240
216380
216520
216660
216800
216940
217070
217210
217350
217490
217630
217760
217890
218030
218170
218310
218450
218580
218730
218860
219000
219140
219270
219410
219540
219670
219800
219930
220050
220190
220320
220460
220610
220740
220880
221020
221150
221280
221410
221550
221680
221810
221940
222070
222190
222320
222460
222600
222740
222880
223010
223150
223290
223430
223570
223750
223940
224140
224320
224520
224740
224970
225220
225460
225700
225960
226200
226450
226690
226940
227200
227440
227690
227920
228150
228370
228600
228820
229050
229280
229460
229740
229960
230190
230410
230620
230840
231070
231300
231530
231750
231980
232200
232420
232610
232860
233070
233290
233530
233740
233990
234210
234430
234650
234820
235060
235280
235520
235760
236000
236220
236440
236670
236900
237110
237330
237550
237780
238000
238250
238480
238710
238930
239110
239360
239570
239810
240040
240230
240490
240710
240940
241160
241390
241600
241810
242040
242260
242480
242710
242930
243140
243360
243570
243770
243990
244220
244450
244680
244910
245130
245340
245570
245790
246000
246230
246440
246690
246920
247140
247360
247590
247800
248020
248230
248460
248700
248930
249160
249380
249600
249820
250040
250250
250470
250700
250930
251160
251380
251610
251840
252050
252270
252480
252700
252940
253170
253410
253630
253860
254080
254290
254510
254690
254950
255190
255410
255640
255830
256070
256300
256520
256730
256900
257150
257390
257630
257860
258080
258310
258530
258740
258960
259180
259420
259650
259880
260110
260330
260560
260780
261010
261230
261460
261700
261930
262160
262390
262620
262850
263050
263280
263520
263760
264000
264110
264160
264310
264500
264670
264810
264950
265080
265210
265340
265470
265620
265760
265900
266050
266190
266330
266470
266610
266750
266890
267030
267160
267290
267420
267550
267680
267820
267960
268090
268230
268370
268510
268640
268780
268910
269040
269180
269300
269430
269560
269760
269970
270180
270390
270590
270790
270990
271190
271390
271580
271790
271920
272190
272410
272650
272890
273110
273340
273550
273770
273990
274190
274420
274650
274880
275090
275310
275520
275710
275940
276140
276350
276550
276770
276990
277200
277410
277620
277830
278030
278230
278420
278640
278860
279080
279230
279480
279690
279900
280110
280270
280500
280730
280960
281200
281440
281670
281910
282130
282360
282590
282810
283040
283280
283510
283740
283970
284200
284420
284640
284860
285020
285230
285400
285550
285690
285840
285970
286110
286250
286390
286530
286660
286800
286920
287050
287180
287320
287460
287600
287740
287890
288040
288170
288310
288430
288560
288690
288900
289140
289350
289570
289790
290000
290220
290430
290650
290870
291040
291300
291530
291760
292000
292230
292460
292690
292910
293120
293350
293570
293810
294040
294220
294500
294730
294960
295170
295400
295610
295840
296070
296300
296530
296760
296980
297200
297420
297650
297860
298090
298330
298570
298810
299030
299260
299480
299710
299940
300160
300400
300640
300880
301110
301340
301570
301780
302030
302250
302490
302740
302980
303220
303450
303680
303890
304150
304380
304610
304850
305080
305310
305530
305760
305990
306210
306430
306650
306880
307100
307350
307580
307810
308030
308210
308460
308680
308910
309140
309370
309590
309810
310030
310250
310400
310610
310720
310770
310900
311040
311180
311320
311460
311600
311740
311880
312020
312150
312290
312430
312560
312750
312960
313000
313220
313450
313680
313900
314100
314310
314520
314730
314940
315140
315360
315580
315810
316030
316250
316470
316690
316900
317100
317320
317530
317760
317990
318220
318450
318660
318880
319090
319320
319540
319770
319990
320170
320430
320660
320880
321060
321310
321520
321740
321960
322190
322420
322640
322870
323090
323310
323520
323730
323940
324180
324420
324640
324860
325050
325290
325510
325720
325920
326140
326360
326580
326800
327020
327230
327440
327640
327850
328060
328270
328500
328730
328960
329180
329400
329620
329850
330080
330290
330520
330710
330980
331220
331460
331680
331910
332130
332340
332570
332750
333030
333270
333490
333710
333940
334160
334370
334590
334800
335050
335280
335500
335730
335960
336180
336410
336620
336840
337080
337320
337560
337790
338010
338240
338450
338630
338870
339100
339340
339570
339800
340030
340250
340470
340700
340920
341130
341350
341580
341820
342060
342290
342500
342740
342960
343180
343420
343600
343900
344140
344380
344610
344840
345080
345310
345540
345780
346020
346260
346460
346700
346940
347160
347380
347530
347810
348060
348310
348490
348740
348980
349210
349430
349650
349890
350130
350370
350610
350850
351090
351290
351550
351780
352010
352250
352490
352730
352980
353210
353440
353670
353890
354120
354350
354590
354820
355050
355280
355490
355690
355940
356150
356380
356620
356870
357110
357340
357580
357810
358040
358270
358500
358760
359010
359260
359460
359720
359970
360210
360430
360610
360880
361130
361370
361600
361840
362060
362290
362510
362720
362960
363200
363440
363670
363900
364120
364350
364580
364800
365030
365270
365510
365760
366000
366240
366470
366690
366880
367130
367370
367610
367850
368050
368300
368530
368750
368980
369190
369430
369670
369900
370140
370360
370590
370820
371040
371250
371470
371700
371930
372170
372400
372620
372840
373060
373280
373500
373730
373970
374200
374430
374640
374870
375090
375300
375520
375730
375950
376180
376410
376640
376870
377090
377310
377520
377740
377980
378210
378450
378680
378900
379130
379350
379580
379780
380010
380240
380480
380710
380940
381170
381400
381630
381840
382060
382290
382520
382760
382990
383210
383430
383650
383870
384090
384300
384520
384750
384980
385210
385430
385660
385880
386050
386290
386510
386740
386970
387210
387440
387670
387890
388110
388330
388550
388780
389020
389250
389480
389710
389940
390160
390380
390600
390810
391040
391270
391500
391730
391960
392180
392390
392610
392820
393080
393320
393560
393790
394010
394240
394470
394690
394910
395120
395330
395570
395800
396040
396260
396420
396670
396890
397110
397320
397550
397780
398020
398240
398470
398680
398900
399130
399340
399560
399790
400020
400260
400480
400710
400940
401170
401390
401600
401840
402080
402320
402550
402780
402960
403210
403440
403660
403860
404110
404350
404590
404810
405020
405280
405500
405720
405940
406170
406400
406640
406870
407080
407310
407530
407750
407970
408200
408430
408660
408900
409120
409350
409580
409800
410030
410240
410480
410720
410960
411200
411420
411650
411870
412090
412310
412540
412780
413020
413260
413480
413710
413940
414110
414370
414590
414820
415050
415290
415520
415750
415980
416190
416360
416610
416840
417080
417320
417550
417770
418000
418220
418440
418660
418890
419120
419360
419600
419830
420070
420300
420530
420740
420960
421190
421430
421670
421910
422140
422360
422580
422810
422980
423230
423470
423700
423940
424170
424400
424630
424840
425080
425300
425520
425700
425970
426220
426450
426680
426900
427120
427340
427570
427780
428040
428280
428510
428700
428960
429190
429420
429630
429860
430090
430320
430560
430780
431010
431230
431460
431670
431890
432130
432360
432600
432780
433030
433260
433480
433710
433930
434160
434400
434630
434860
435100
435330
435550
435760
435990
436210
436440
436660
436920
437150
437380
437610
437840
438060
438280
438520
438750
438970
439220
439450
439680
439910
440140
440360
440580
440820
441010
441290
441520
441750
441970
442190
442400
442620
442850
443030
443300
443540
443760
443990
444220
444440
444660
444870
445100
445340
445570
445800
446030
446250
446470
446680
446890
447130
447350
447590
447820
448040
448270
448490
448680
448930
449140
449380
449560
449610
449840
450070
450300
450520
450740
450950
451160
451380
451620
451850
452080
452310
452530
452750
452980
453200
453410
453600
453860
454090
454320
454540
454770
455000
455220
455440
455650
455880
456120
456350
456580
456810
457030
457250
457480
457690
457920
458160
458390
458620
458850
459080
459300
459520
459740
459950
460180
460410
460640
460870
461030
461260
461480
461700
461910
462130
462360
462580
462810
463040
463270
463490
463720
463940
464160
464390
464620
464870
465060
465330
465570
465790
466010
466240
466450
466690
466930
467150
467390
467620
467840
468070
468290
468510
468730
468970
469220
469450
469630
469900
470130
470360
470580
470800
471040
471280
471520
471740
471970
472200
472420
472640
472870
473100
473340
473580
473820
474060
474260
474510
474730
474950
475180
475420
475660
475900
476130
476360
476590
476820
477040
477260
477490
477730
477960
478190
478420
478610
478870
479100
479310
479480
479760
480010
480250
480470
480700
480920
481150
481370
481590
481820
482060
482290
482520
482740
482970
483200
483420
483640
483860
484100
484340
484580
484820
485050
485280
485510
485720
485960
486200
486440
486680
486910
487140
487370
487590
487820
488040
488280
488520
488760
489000
489240
489470
489690
489920
490140
490360
490610
490850
491090
491320
491550
491750
492010
492230
492470
492700
492940
493180
493410
493650
493880
494100
494330
494540
494780
495020
495260
495500
495720
495950
496180
496400
496620
496860
497100
497330
497560
497790
498020
498240
498470
498680
498900
499130
499370
499600
499840
500060
500290
500510
500730
500950
501180
501420
501650
501880
502110
502290
502550
502780
502990
503210
503390
503650
503900
504130
504360
504590
504810
505030
505250
505480
505720
505960
506200
506380
506640
506870
507110
507330
507500
507750
508000
508240
508410
508670
508910
509130
509350
509570
509810
510050
510290
510530
510750
510980
511200
511420
511640
511870
512110
512350
512580
512810
513040
513260
513490
513700
513920
514160
514390
514630
514880
515100
515330
515560
515780
516010
516230
516470
516710
516940
517180
517400
517630
517860
518080
518300
518530
518770
519010
519250
519480
519710
519940
520170
520390
520600
520870
521100
521340
521560
521790
522020
522250
522460
522690
522920
523160
523390
523630
523860
524080
524310
524520
524740
524980
525220
525450
525680
525910
526130
526350
526580
526790
526990
527250
527480
527720
527950
528180
528410
528630
528850
529060
529300
529540
529770
530010
530230
530460
530680
530880
531120
531350
531580
531820
532060
532280
532510
532740
532970
533190
533410
533640
533880
534130
534360
534590
534810
535020
535250
535460
535690
535930
536160
536390
536610
536840
537070
537290
537520
537730
537960
538200
538440
538670
538900
539120
539350
539570
539790
540030
540270
540510
540740
540940
541200
541430
541650
541880
542040
542310
542560
542800
543040
543260
543490
543710
543940
544150
544390
544630
544860
545100
545320
545550
545730
545990
546210
546440
546680
546920
547160
547400
547630
547870
548100
548320
548530
548780
549030
549260
549500
549690
549950
550180
550410
550560
550780
550900
550950
551100
551250
551400
551550
551700
551920
552210
552440
552660
552880
553110
553340
553580
553810
554030
554250
554470
554690
554910
555140
555340
555610
555850
556080
556320
556550
556780
557000
557180
557440
557690
557930
558160
558390
558620
558840
559050
559280
559510
559760
560000
560180
560440
560670
560900
561100
561340
561560
561800
562040
562280
562520
562750
562980
563220
563440
563660
563910
564150
564400
564620
564850
565090
565270
565530
565750
565980
566150
566420
566660
566900
567130
567360
567580
567800
568020
568240
568500
568730
568970
569200
569420
569650
569880
570100
570330
570570
570810
571040
571270
571500
571740
571960
572170
572400
572640
572860
573110
573340
573570
573790
574020
574240
574460
574690
574870
575160
575390
575620
575860
576090
576310
576520
576760
576950
577220
577450
577680
577840
578070
578290
578500
578710
578940
579160
579400
579620
579840
580060
580280
580490
580710
580910
581140
581360
581570
581650
581820
582040
582260
582480
582650
582900
583110
583340
583570
583800
584020
584240
584460
584670
584890
585100
585320
585540
585770
586000
586220
586450
586670
586870
587100
587310
587540
587770
587980
588240
588460
588690
588910
589120
589340
589560
589780
590010
590240
590460
590680
590880
591120
591340
591550
591760
591970
592220
592450
592680
592890
593110
593320
593530
593750
593970
594200
594420
594660
594880
595100
595320
595540
595750
595950
596160
596380
596600
596830
597040
597250
597460
597660
597870
598060
598280
598490
598680
598920
599140
599340
599550
599760
599970
600180
600380
600600
600820
601050
601280
601440
601680
601900
602120
602330
602540
602760
602990
603220
603410
603640
603860
604070
604230
604480
604690
604910
605140
605360
605590
605810
606000
606240
606460
606680
606890
607110
607350
607580
607800
608020
608240
608450
608660
608860
609090
609310
609530
609710
609960
610180
610400
610620
610840
611060
611230
611270
611500
611690
611960
612180
612400
612610
612820
613040
613240
613450
613680
613900
614130
614340
614510
614760
614980
615200
615400
615620
615840
616070
616300
616530
616760
616980
617130
617340
617460
617500
617650
617800
617950
618160
618350
618500
618650
618860
619040
619180
619320
619470
619610
619740
619880
620040
620190
620400
620690
620930
621150
621350
621570
621780
621990
622160
622420
622660
622890
623120
623340
623570
623800
624000
624240
624480
624720
624960
625200
625440
625670
625900
626120
626340
626590
626840
627040
627320
627560
627800
628030
628270
628500
628740
628940
629220
629460
629700
629940
630180
630410
630630
630870
631130
631370
631610
631780
631980
632150
632290
632440
632580
632720
632940
633250
633490
633730
633960
634190
634420
634620
634870
635100
635340
635590
635840
636070
636300
636520
636750
636970
637210
637450
637690
637930
638160
638390
638620
638860
639090
639310
639490
639780
640020
640260
640500
640730
640960
641190
641420
641670
641920
642170
642410
642620
642880
643110
643340
643570
643800
644050
644280
644480
644740
644970
645200
645360
645600
645840
646080
646320
646560
646800
647040
647270
647440
647720
647950
648200
648440
648670
648910
649150
649390
649630
