# Supplementary material for: Novel Method to Efficiently Create an mHealth App: Implementation of a Real-Time Electrocardiogram R Peak Detector
Source: JMIR Mhealth Uhealth. 2018 May 22;6(5):e118. doi: 10.2196/mhealth.8429 (PMC5989064; doi:10.2196/mhealth.8429)
Supplement: Multimedia Appendix 2 [file mhealth_v6i5e118_app2.zip › Submission_code/Cleaned database/mitdb/210_ann_qrs.txt]

14
58
251
472
626
867
1082
1299
1587
1819
2029
2250
2509
2750
2988
3247
3465
3675
3842
4152
4382
4596
4826
5125
5364
5632
5829
6093
6365
6532
6741
6948
7188
7415
7618
7843
8116
8400
8670
8877
9104
9416
9679
9900
10248
10499
10751
10953
11073
11428
11671
11924
12168
12377
12507
12790
13017
13202
13453
13724
13978
14198
14450
14668
14955
15185
15414
15643
15875
16126
16353
16607
16846
16999
17260
17522
17788
18055
18258
18514
18748
18978
19103
19356
19556
19768
20035
20275
20511
20693
21048
21247
21445
21639
21841
22084
22357
22619
22877
23185
23439
23692
23940
24194
24432
24701
24969
25193
25391
25529
25847
26104
26309
26515
26780
27112
27366
27580
27827
28100
28333
28620
28887
29136
29414
29662
29910
30206
30449
30684
30956
31151
31424
31637
31917
32152
32341
32553
32806
33084
33339
33606
33871
34131
34380
34607
34801
35071
35224
35374
35696
35915
36167
36420
36645
36889
37121
37330
37612
37876
38134
38370
38603
38852
39067
39342
39557
39837
40112
40329
40538
40778
41047
41301
41566
41817
42049
42289
42489
42681
42919
43116
43346
43550
43800
44133
44372
44608
44748
45052
45209
45514
45672
45982
46236
46429
46667
46849
47112
47357
47585
47828
48101
48302
48521
48837
49089
49316
49518
49678
49997
50289
50560
50812
51059
51324
51522
51814
52085
52369
52613
52920
53169
53421
53666
53965
54246
54553
54782
54999
55234
55544
55796
56060
56311
56599
56872
57128
57372
57600
57853
58093
58362
58573
58839
59067
59402
59610
59880
60119
60361
60566
60764
61018
61273
61527
61792
62020
62252
62475
62711
62979
63210
63478
63717
63946
64219
64469
64770
64992
65239
65521
65809
66040
66303
66625
66823
67080
67332
67573
67637
67839
68119
68362
68565
68822
69080
69304
69526
69751
70017
70291
70536
70793
71027
71283
71483
71507
71729
71936
72064
72235
72568
72793
73017
73225
73464
73713
73994
74251
74470
74592
74830
75071
75276
75479
75661
75956
76224
76449
76687
76899
77152
77350
77541
77798
78036
78278
78522
78767
78988
79167
79477
79719
79958
80213
80462
80586
80903
81065
81185
81387
81645
81876
82099
82308
82391
82667
82920
83133
83395
83666
83916
84046
84320
84524
84788
85060
85324
85576
85816
86077
86314
86538
86744
87129
87402
87678
87888
88149
88261
88394
88635
88857
89074
89315
89599
89898
90163
90368
90590
90857
91121
91362
91587
91837
92139
92403
92560
92813
93012
93259
93385
93667
93922
94186
94478
94708
95049
95281
95576
95840
96098
96397
96622
96782
97093
97339
97578
97833
98079
98386
98564
98790
99070
99318
99572
99831
1.0004e+05
1.0027e+05
1.0056e+05
1.0073e+05
1.0098e+05
1.0124e+05
1.0146e+05
1.0166e+05
1.0191e+05
1.0214e+05
1.0238e+05
1.0265e+05
1.0292e+05
1.0317e+05
1.0344e+05
1.0365e+05
1.0389e+05
1.0414e+05
1.0443e+05
1.0472e+05
1.0496e+05
1.0519e+05
1.0542e+05
1.057e+05
1.0595e+05
1.0616e+05
1.0638e+05
1.0653e+05
1.0682e+05
1.0709e+05
1.0731e+05
1.0752e+05
1.0773e+05
1.0798e+05
1.0819e+05
1.0831e+05
1.0865e+05
1.0884e+05
1.0906e+05
1.093e+05
1.0954e+05
1.0977e+05
1.1e+05
1.1026e+05
1.1051e+05
1.1077e+05
1.11e+05
1.1126e+05
1.1153e+05
1.1176e+05
1.12e+05
1.1227e+05
1.125e+05
1.127e+05
1.1295e+05
1.1316e+05
1.1337e+05
1.1361e+05
1.1392e+05
1.1418e+05
1.1439e+05
1.1459e+05
1.1477e+05
1.1506e+05
1.1533e+05
1.1556e+05
1.158e+05
1.1593e+05
1.1623e+05
1.1647e+05
1.167e+05
1.1691e+05
1.1716e+05
1.1751e+05
1.1776e+05
1.1799e+05
1.1831e+05
1.1854e+05
1.1879e+05
1.1902e+05
1.1927e+05
1.195e+05
1.1968e+05
1.1998e+05
1.2018e+05
1.2041e+05
1.2075e+05
1.2106e+05
1.2131e+05
1.2156e+05
1.2184e+05
1.2208e+05
1.2236e+05
1.2259e+05
1.2284e+05
1.2307e+05
1.2329e+05
1.2351e+05
1.2382e+05
1.2405e+05
1.2429e+05
1.2453e+05
1.2482e+05
1.251e+05
1.2531e+05
1.2557e+05
1.2583e+05
1.2612e+05
1.264e+05
1.2664e+05
1.2689e+05
1.2716e+05
1.2741e+05
1.2764e+05
1.2788e+05
1.2814e+05
1.2842e+05
1.2862e+05
1.2887e+05
1.2901e+05
1.2931e+05
1.2952e+05
1.2976e+05
1.3002e+05
1.3028e+05
1.3055e+05
1.3082e+05
1.3115e+05
1.315e+05
1.3176e+05
1.3201e+05
1.3227e+05
1.3254e+05
1.3281e+05
1.3305e+05
1.3334e+05
1.3363e+05
1.3389e+05
1.3409e+05
1.3438e+05
1.3464e+05
1.349e+05
1.3517e+05
1.354e+05
1.3564e+05
1.3585e+05
1.3609e+05
1.3634e+05
1.3666e+05
1.369e+05
1.3719e+05
1.3744e+05
1.3768e+05
1.3793e+05
1.3815e+05
1.3841e+05
1.3866e+05
1.3893e+05
1.3928e+05
1.3953e+05
1.3978e+05
1.4003e+05
1.4025e+05
1.4055e+05
1.4083e+05
1.4111e+05
1.4136e+05
1.4165e+05
1.4192e+05
1.422e+05
1.4239e+05
1.4261e+05
1.4287e+05
1.431e+05
1.4339e+05
1.4367e+05
1.4394e+05
1.442e+05
1.4445e+05
1.4467e+05
1.4492e+05
1.4513e+05
1.4542e+05
1.4571e+05
1.4594e+05
1.462e+05
1.464e+05
1.4662e+05
1.4684e+05
1.4704e+05
1.4725e+05
1.4757e+05
1.4783e+05
1.481e+05
1.4834e+05
1.4855e+05
1.4878e+05
1.4902e+05
1.4924e+05
1.4956e+05
1.4983e+05
1.5005e+05
1.5032e+05
1.5057e+05
1.5082e+05
1.5103e+05
1.5125e+05
1.5146e+05
1.5156e+05
1.5162e+05
1.5175e+05
1.5194e+05
1.5206e+05
1.522e+05
1.5234e+05
1.5249e+05
1.526e+05
1.5274e+05
1.5306e+05
1.5329e+05
1.535e+05
1.5376e+05
1.5404e+05
1.5431e+05
1.5455e+05
1.5478e+05
1.5502e+05
1.554e+05
1.5564e+05
1.559e+05
1.5616e+05
1.5644e+05
1.567e+05
1.5694e+05
1.5718e+05
1.574e+05
1.5761e+05
1.5782e+05
1.5804e+05
1.5831e+05
1.5855e+05
1.5895e+05
1.5921e+05
1.5948e+05
1.5974e+05
1.5994e+05
1.6018e+05
1.6044e+05
1.6072e+05
1.6098e+05
1.6121e+05
1.6148e+05
1.617e+05
1.6193e+05
1.6217e+05
1.6244e+05
1.627e+05
1.6284e+05
1.6313e+05
1.6336e+05
1.636e+05
1.6385e+05
1.6398e+05
1.6422e+05
1.6445e+05
1.6474e+05
1.6502e+05
1.6528e+05
1.655e+05
1.657e+05
1.6593e+05
1.6619e+05
1.6647e+05
1.6669e+05
1.6688e+05
1.6713e+05
1.6738e+05
1.6762e+05
1.679e+05
1.682e+05
1.6844e+05
1.6869e+05
1.6895e+05
1.6922e+05
1.6945e+05
1.6972e+05
1.7005e+05
1.7022e+05
1.7047e+05
1.706e+05
1.7086e+05
1.7112e+05
1.7138e+05
1.7159e+05
1.7183e+05
1.721e+05
1.7236e+05
1.7257e+05
1.7282e+05
1.7304e+05
1.7329e+05
1.736e+05
1.7384e+05
1.7419e+05
1.7459e+05
1.7484e+05
1.7511e+05
1.7537e+05
1.756e+05
1.7591e+05
1.7617e+05
1.764e+05
1.766e+05
1.7672e+05
1.7696e+05
1.7715e+05
1.774e+05
1.777e+05
1.7798e+05
1.7823e+05
1.7849e+05
1.7875e+05
1.7894e+05
1.7927e+05
1.795e+05
1.7965e+05
1.7994e+05
1.8019e+05
1.8045e+05
1.8068e+05
1.8097e+05
1.8121e+05
1.8144e+05
1.8164e+05
1.8187e+05
1.8216e+05
1.8245e+05
1.8275e+05
1.8298e+05
1.832e+05
1.8343e+05
1.8368e+05
1.8395e+05
1.8422e+05
1.8445e+05
1.8472e+05
1.8497e+05
1.8512e+05
1.8546e+05
1.8562e+05
1.8589e+05
1.8619e+05
1.8647e+05
1.8673e+05
1.8697e+05
1.872e+05
1.8741e+05
1.8764e+05
1.8789e+05
1.8813e+05
1.8838e+05
1.8868e+05
1.8891e+05
1.892e+05
1.8946e+05
1.8968e+05
1.8997e+05
1.9021e+05
1.9043e+05
1.9068e+05
1.9094e+05
1.9121e+05
1.9149e+05
1.9176e+05
1.9204e+05
1.9228e+05
1.925e+05
1.9278e+05
1.9307e+05
1.933e+05
1.9355e+05
1.9376e+05
1.9398e+05
1.941e+05
1.9443e+05
1.9464e+05
1.9493e+05
1.9517e+05
1.954e+05
1.9566e+05
1.9592e+05
1.9614e+05
1.9634e+05
1.9659e+05
1.9685e+05
1.971e+05
1.9738e+05
1.976e+05
1.9783e+05
1.9808e+05
1.9829e+05
1.9844e+05
1.9874e+05
1.9896e+05
1.9921e+05
1.9944e+05
1.9971e+05
1.9994e+05
2.002e+05
2.0045e+05
2.0069e+05
2.0092e+05
2.0104e+05
2.0129e+05
2.0152e+05
2.018e+05
2.0204e+05
2.0216e+05
2.0248e+05
2.027e+05
2.0293e+05
2.0318e+05
2.034e+05
2.0367e+05
2.0395e+05
2.0419e+05
2.044e+05
2.0462e+05
2.0487e+05
2.0514e+05
2.0536e+05
2.0558e+05
2.058e+05
2.0607e+05
2.0632e+05
2.0657e+05
2.0679e+05
2.0703e+05
2.0724e+05
2.0747e+05
2.0779e+05
2.0806e+05
2.0833e+05
2.086e+05
2.0888e+05
2.0912e+05
2.0934e+05
2.0959e+05
2.0984e+05
2.1017e+05
2.1042e+05
2.1068e+05
2.1095e+05
2.112e+05
2.1144e+05
2.1178e+05
2.1203e+05
2.1225e+05
2.125e+05
2.128e+05
2.1315e+05
2.1347e+05
2.1374e+05
2.14e+05
2.1422e+05
2.1448e+05
2.1479e+05
2.1506e+05
2.1529e+05
2.1549e+05
2.1572e+05
2.1602e+05
2.1609e+05
2.1616e+05
2.1642e+05
2.1666e+05
2.1679e+05
2.1708e+05
2.173e+05
2.1755e+05
2.1785e+05
2.1805e+05
2.1828e+05
2.1841e+05
2.1854e+05
2.1867e+05
2.1892e+05
2.1916e+05
2.1942e+05
2.1953e+05
2.1987e+05
2.2009e+05
2.2028e+05
2.2045e+05
2.2068e+05
2.2096e+05
2.2124e+05
2.2152e+05
2.2179e+05
2.22e+05
2.2225e+05
2.2245e+05
2.2267e+05
2.2283e+05
2.2295e+05
2.2326e+05
2.2351e+05
2.2376e+05
2.2402e+05
2.2426e+05
2.2448e+05
2.2474e+05
2.25e+05
2.2522e+05
2.2548e+05
2.2573e+05
2.2604e+05
2.2632e+05
2.2656e+05
2.2682e+05
2.2708e+05
2.2737e+05
2.2761e+05
2.2794e+05
2.2816e+05
2.2841e+05
2.2867e+05
2.289e+05
2.291e+05
2.2933e+05
2.2959e+05
2.2986e+05
2.301e+05
2.3031e+05
2.3053e+05
2.3072e+05
2.3098e+05
2.3119e+05
2.3138e+05
2.3153e+05
2.3178e+05
2.3202e+05
2.3224e+05
2.3249e+05
2.3269e+05
2.3288e+05
2.331e+05
2.3335e+05
2.3361e+05
2.3388e+05
2.3412e+05
2.3438e+05
2.3462e+05
2.3487e+05
2.3506e+05
2.3527e+05
2.355e+05
2.3586e+05
2.361e+05
2.3641e+05
2.367e+05
2.37e+05
2.3723e+05
2.3746e+05
2.3771e+05
2.3797e+05
2.3828e+05
2.3856e+05
2.3881e+05
2.3905e+05
2.3928e+05
2.3952e+05
2.3974e+05
2.3994e+05
2.4017e+05
2.4041e+05
2.4064e+05
2.4093e+05
2.412e+05
2.4144e+05
2.4167e+05
2.4192e+05
2.4212e+05
2.4224e+05
2.4257e+05
2.4285e+05
2.4315e+05
2.4341e+05
2.4364e+05
2.4384e+05
2.4412e+05
2.4438e+05
2.446e+05
2.449e+05
2.4514e+05
2.4534e+05
2.4559e+05
2.4582e+05
2.46e+05
2.4628e+05
2.4651e+05
2.4678e+05
2.4711e+05
2.4735e+05
2.4767e+05
2.4793e+05
2.4821e+05
2.4837e+05
2.4864e+05
2.4889e+05
2.4922e+05
2.4948e+05
2.497e+05
2.4998e+05
2.5022e+05
2.5046e+05
2.5071e+05
2.5096e+05
2.5121e+05
2.515e+05
2.5175e+05
2.52e+05
2.5224e+05
2.5248e+05
2.5272e+05
2.5297e+05
2.5321e+05
2.5346e+05
2.537e+05
2.5392e+05
2.5419e+05
2.5443e+05
2.5465e+05
2.5491e+05
2.5514e+05
2.5546e+05
2.5574e+05
2.5597e+05
2.5618e+05
2.5646e+05
2.5672e+05
2.5694e+05
2.5717e+05
2.5743e+05
2.5766e+05
2.5791e+05
2.5818e+05
2.5841e+05
2.5865e+05
2.5888e+05
2.5912e+05
2.5938e+05
2.5961e+05
2.5982e+05
2.6007e+05
2.6033e+05
2.6058e+05
2.608e+05
2.6103e+05
2.6128e+05
2.6153e+05
2.6172e+05
2.6195e+05
2.6216e+05
2.6228e+05
2.6254e+05
2.6269e+05
2.6294e+05
2.632e+05
2.6342e+05
2.6367e+05
2.6394e+05
2.6422e+05
2.645e+05
2.6475e+05
2.6502e+05
2.6522e+05
2.6545e+05
2.6567e+05
2.6591e+05
2.6625e+05
2.6651e+05
2.6673e+05
2.6698e+05
2.6722e+05
2.6754e+05
2.678e+05
2.6812e+05
2.6839e+05
2.6861e+05
2.6889e+05
2.6913e+05
2.6941e+05
2.6963e+05
2.6988e+05
2.7012e+05
2.7036e+05
2.7057e+05
2.7082e+05
2.7114e+05
2.7139e+05
2.7162e+05
2.7185e+05
2.7209e+05
2.7232e+05
2.7256e+05
2.728e+05
2.7303e+05
2.7333e+05
2.7356e+05
2.7369e+05
2.7394e+05
2.742e+05
2.7446e+05
2.7476e+05
2.7503e+05
2.7526e+05
2.7556e+05
2.7582e+05
2.7604e+05
2.7626e+05
2.7654e+05
2.768e+05
2.7706e+05
2.7731e+05
2.7752e+05
2.7773e+05
2.7785e+05
2.7798e+05
2.782e+05
2.7842e+05
2.7868e+05
2.7892e+05
2.7917e+05
2.7939e+05
2.7959e+05
2.7982e+05
2.8002e+05
2.8034e+05
2.805e+05
2.8075e+05
2.81e+05
2.8126e+05
2.815e+05
2.8176e+05
2.8199e+05
2.8222e+05
2.825e+05
2.827e+05
2.8296e+05
2.8318e+05
2.834e+05
2.8368e+05
2.8395e+05
2.8424e+05
2.8453e+05
2.8481e+05
2.8507e+05
2.8529e+05
2.8552e+05
2.8577e+05
2.8604e+05
2.8629e+05
2.8656e+05
2.8682e+05
2.8706e+05
2.8721e+05
2.8739e+05
2.8762e+05
2.8786e+05
2.8809e+05
2.883e+05
2.8852e+05
2.8862e+05
2.8875e+05
2.8892e+05
2.8905e+05
2.8938e+05
2.8961e+05
2.8984e+05
2.9013e+05
2.9039e+05
2.9064e+05
2.9084e+05
2.9114e+05
2.9144e+05
2.9168e+05
2.9192e+05
2.922e+05
2.9244e+05
2.9278e+05
2.9304e+05
2.9329e+05
2.9352e+05
2.9378e+05
2.94e+05
2.9426e+05
2.945e+05
2.9475e+05
2.9505e+05
2.9531e+05
2.9557e+05
2.958e+05
2.9603e+05
2.9628e+05
2.9657e+05
2.9683e+05
2.9711e+05
2.9734e+05
2.9757e+05
2.9776e+05
2.979e+05
2.9813e+05
2.9833e+05
2.986e+05
2.9881e+05
2.9897e+05
2.9913e+05
2.9942e+05
2.9969e+05
2.9996e+05
3.0022e+05
3.0046e+05
3.0072e+05
3.0097e+05
3.0118e+05
3.0143e+05
3.0169e+05
3.0195e+05
3.022e+05
3.0247e+05
3.027e+05
3.0291e+05
3.0295e+05
3.0306e+05
3.0315e+05
3.034e+05
3.0352e+05
3.0363e+05
3.0386e+05
3.0396e+05
3.0418e+05
3.0442e+05
3.0466e+05
3.0493e+05
3.0519e+05
3.0541e+05
3.0568e+05
3.0591e+05
3.0612e+05
3.0639e+05
3.0654e+05
3.0678e+05
3.0702e+05
3.0728e+05
3.0754e+05
3.0782e+05
3.0807e+05
3.0832e+05
3.0853e+05
3.0887e+05
3.0909e+05
3.0934e+05
3.0959e+05
3.0983e+05
3.1008e+05
3.1035e+05
3.1061e+05
3.1087e+05
3.1104e+05
3.113e+05
3.1163e+05
3.1188e+05
3.1212e+05
3.1237e+05
3.126e+05
3.1283e+05
3.1308e+05
3.1333e+05
3.1356e+05
3.1383e+05
3.141e+05
3.1438e+05
3.1462e+05
3.1484e+05
3.151e+05
3.1533e+05
3.1556e+05
3.1584e+05
3.1602e+05
3.1627e+05
3.164e+05
3.1667e+05
3.1691e+05
3.1717e+05
3.1748e+05
3.1771e+05
3.1796e+05
3.1816e+05
3.1841e+05
3.1862e+05
3.1888e+05
3.1914e+05
3.1939e+05
3.1964e+05
3.1988e+05
3.2014e+05
3.2039e+05
3.2066e+05
3.2095e+05
3.2113e+05
3.2137e+05
3.2165e+05
3.2188e+05
3.2211e+05
3.2242e+05
3.227e+05
3.229e+05
3.2316e+05
3.2348e+05
3.2372e+05
3.2396e+05
3.242e+05
3.2444e+05
3.2466e+05
3.249e+05
3.251e+05
3.2541e+05
3.2565e+05
3.2585e+05
3.261e+05
3.263e+05
3.2653e+05
3.2675e+05
3.2702e+05
3.2728e+05
3.275e+05
3.2776e+05
3.28e+05
3.2823e+05
3.2849e+05
3.2882e+05
3.2908e+05
3.2932e+05
3.2956e+05
3.2978e+05
3.3e+05
3.3022e+05
3.3042e+05
3.3066e+05
3.3088e+05
3.311e+05
3.3138e+05
3.3167e+05
3.319e+05
3.3216e+05
3.324e+05
3.3261e+05
3.3289e+05
3.3311e+05
3.3341e+05
3.3357e+05
3.3386e+05
3.3408e+05
3.3431e+05
3.3457e+05
3.3482e+05
3.3495e+05
3.3519e+05
3.3543e+05
3.3567e+05
3.3597e+05
3.3622e+05
3.3646e+05
3.3675e+05
3.3695e+05
3.3706e+05
3.3735e+05
3.3761e+05
3.379e+05
3.3816e+05
3.3844e+05
3.3866e+05
3.3888e+05
3.3912e+05
3.3936e+05
3.3948e+05
3.3986e+05
3.4014e+05
3.4036e+05
3.4048e+05
3.4078e+05
3.41e+05
3.4122e+05
3.4145e+05
3.4164e+05
3.419e+05
3.4217e+05
3.4241e+05
3.4261e+05
3.4285e+05
3.431e+05
3.4342e+05
3.4364e+05
3.4388e+05
3.441e+05
3.4434e+05
3.4457e+05
3.4483e+05
3.4509e+05
3.4535e+05
3.455e+05
3.4559e+05
3.4567e+05
3.4578e+05
3.4599e+05
3.4609e+05
3.4635e+05
3.4652e+05
3.4668e+05
3.4691e+05
3.4716e+05
3.4739e+05
3.4762e+05
3.4781e+05
3.4804e+05
3.4834e+05
3.4855e+05
3.4878e+05
3.4905e+05
3.4927e+05
3.494e+05
3.4962e+05
3.4974e+05
3.499e+05
3.5021e+05
3.5038e+05
3.5065e+05
3.5092e+05
3.5116e+05
3.5137e+05
3.5164e+05
3.5191e+05
3.5212e+05
3.5237e+05
3.526e+05
3.5291e+05
3.5298e+05
3.5314e+05
3.534e+05
3.5365e+05
3.5388e+05
3.5397e+05
3.5416e+05
3.544e+05
3.5452e+05
3.546e+05
3.5477e+05
3.5486e+05
3.5509e+05
3.5541e+05
3.5567e+05
3.5589e+05
3.5614e+05
3.5637e+05
3.5661e+05
3.5685e+05
3.5708e+05
3.573e+05
3.576e+05
3.5788e+05
3.5814e+05
3.5839e+05
3.5861e+05
3.5882e+05
3.5905e+05
3.5929e+05
3.5955e+05
3.5981e+05
3.6006e+05
3.6031e+05
3.6045e+05
3.6072e+05
3.6093e+05
3.6119e+05
3.6154e+05
3.6182e+05
3.6207e+05
3.6241e+05
3.6261e+05
3.6286e+05
3.6311e+05
3.6338e+05
3.6363e+05
3.6391e+05
3.6416e+05
3.6442e+05
3.6464e+05
3.6489e+05
3.6513e+05
3.6538e+05
3.6564e+05
3.6588e+05
3.6609e+05
3.6616e+05
3.6622e+05
3.6655e+05
3.6671e+05
3.6704e+05
3.672e+05
3.6732e+05
3.6744e+05
3.6767e+05
3.6782e+05
3.6808e+05
3.6824e+05
3.6849e+05
3.6879e+05
3.6886e+05
3.6894e+05
3.6926e+05
3.6942e+05
3.6971e+05
3.6989e+05
3.7001e+05
3.7013e+05
3.704e+05
3.7062e+05
3.7089e+05
3.7117e+05
3.7143e+05
3.7164e+05
3.719e+05
3.7218e+05
3.7246e+05
3.7272e+05
3.7296e+05
3.7322e+05
3.7347e+05
3.7373e+05
3.7391e+05
3.7414e+05
3.7444e+05
3.7471e+05
3.7496e+05
3.7525e+05
3.7556e+05
3.7582e+05
3.7606e+05
3.7633e+05
3.7663e+05
3.7685e+05
3.7711e+05
3.7725e+05
3.7748e+05
3.7772e+05
3.7794e+05
3.7816e+05
3.7828e+05
3.7853e+05
3.7881e+05
3.791e+05
3.7938e+05
3.7956e+05
3.7982e+05
3.8004e+05
3.8026e+05
3.8051e+05
3.8081e+05
3.8096e+05
3.8119e+05
3.8144e+05
3.817e+05
3.8193e+05
3.8212e+05
3.8235e+05
3.8261e+05
3.8288e+05
3.832e+05
3.8348e+05
3.8374e+05
3.8401e+05
3.8428e+05
3.8453e+05
3.8476e+05
3.8495e+05
3.8519e+05
3.8546e+05
3.8572e+05
3.8604e+05
3.8638e+05
3.8662e+05
3.8686e+05
3.8712e+05
3.8741e+05
3.8769e+05
3.8794e+05
3.882e+05
3.8839e+05
3.887e+05
3.8896e+05
3.892e+05
3.8935e+05
3.8969e+05
3.8983e+05
3.8987e+05
3.9001e+05
3.9024e+05
3.9049e+05
3.906e+05
3.9079e+05
3.9096e+05
3.9109e+05
3.9124e+05
3.9161e+05
3.9177e+05
3.9203e+05
3.923e+05
3.9258e+05
3.927e+05
3.9282e+05
3.931e+05
3.9332e+05
3.9364e+05
3.9389e+05
3.9404e+05
3.9418e+05
3.9444e+05
3.9467e+05
3.9493e+05
3.9518e+05
3.9544e+05
3.9568e+05
3.9591e+05
3.962e+05
3.9647e+05
3.9671e+05
3.9694e+05
3.9702e+05
3.9711e+05
3.9733e+05
3.9753e+05
3.9781e+05
3.9799e+05
3.9831e+05
3.9847e+05
3.9868e+05
3.99e+05
3.9917e+05
3.9929e+05
3.996e+05
3.9985e+05
4.0022e+05
4.004e+05
4.0054e+05
4.0069e+05
4.0104e+05
4.0131e+05
4.0157e+05
4.0171e+05
4.0194e+05
4.0218e+05
4.0247e+05
4.0276e+05
4.0302e+05
4.0328e+05
4.0355e+05
4.0378e+05
4.0402e+05
4.0422e+05
4.0444e+05
4.0473e+05
4.0501e+05
4.0528e+05
4.0555e+05
4.0583e+05
4.0603e+05
4.0627e+05
4.0655e+05
4.0682e+05
4.0716e+05
4.0738e+05
4.076e+05
4.078e+05
4.0801e+05
4.083e+05
4.0859e+05
4.0882e+05
4.0905e+05
4.0931e+05
4.0957e+05
4.098e+05
4.1007e+05
4.1033e+05
4.106e+05
4.1088e+05
4.1111e+05
4.1134e+05
4.1147e+05
4.1175e+05
4.1202e+05
4.123e+05
4.1251e+05
4.1282e+05
4.1309e+05
4.1331e+05
4.1352e+05
4.138e+05
4.1406e+05
4.1432e+05
4.1456e+05
4.1479e+05
4.1503e+05
4.1524e+05
4.1552e+05
4.1577e+05
4.1597e+05
4.162e+05
4.1647e+05
4.167e+05
4.1694e+05
4.1706e+05
4.1739e+05
4.1764e+05
4.1794e+05
4.1818e+05
4.1843e+05
4.1856e+05
4.1888e+05
4.1914e+05
4.1937e+05
4.196e+05
4.1986e+05
4.2012e+05
4.2041e+05
4.2065e+05
4.2092e+05
4.2116e+05
4.2143e+05
4.2174e+05
4.2196e+05
4.2223e+05
4.2251e+05
4.2276e+05
4.2306e+05
4.2333e+05
4.2358e+05
4.2386e+05
4.2413e+05
4.2442e+05
4.2461e+05
4.2488e+05
4.2514e+05
4.2537e+05
4.2558e+05
4.2572e+05
4.2602e+05
4.262e+05
4.2653e+05
4.2686e+05
4.271e+05
4.2736e+05
4.276e+05
4.2785e+05
4.2809e+05
4.2825e+05
4.2858e+05
4.2884e+05
4.2909e+05
4.2931e+05
4.2952e+05
4.2973e+05
4.2993e+05
4.3015e+05
4.3045e+05
4.3072e+05
4.31e+05
4.3132e+05
4.3155e+05
4.3176e+05
4.32e+05
4.3222e+05
4.3254e+05
4.3279e+05
4.3306e+05
4.3333e+05
4.336e+05
4.3385e+05
4.3409e+05
4.3434e+05
4.3462e+05
4.3489e+05
4.3509e+05
4.3537e+05
4.3557e+05
4.358e+05
4.3604e+05
4.3629e+05
4.3642e+05
4.3664e+05
4.3688e+05
4.3714e+05
4.374e+05
4.3765e+05
4.379e+05
4.3815e+05
4.384e+05
4.3866e+05
4.3888e+05
4.391e+05
4.3939e+05
4.3972e+05
4.3994e+05
4.4016e+05
4.4037e+05
4.4049e+05
4.408e+05
4.4101e+05
4.4126e+05
4.4153e+05
4.4176e+05
4.4206e+05
4.423e+05
4.4252e+05
4.4275e+05
4.43e+05
4.4326e+05
4.4348e+05
4.4374e+05
4.4399e+05
4.4426e+05
4.4451e+05
4.4475e+05
4.4496e+05
4.4516e+05
4.4536e+05
4.4572e+05
4.4588e+05
4.4617e+05
4.463e+05
4.4655e+05
4.4678e+05
4.47e+05
4.4723e+05
4.4749e+05
4.4773e+05
4.4798e+05
4.4823e+05
4.4852e+05
4.4881e+05
4.4908e+05
4.493e+05
4.4953e+05
4.498e+05
4.5008e+05
4.5036e+05
4.5058e+05
4.5083e+05
4.5124e+05
4.515e+05
4.5172e+05
4.5196e+05
4.522e+05
4.5246e+05
4.5273e+05
4.5296e+05
4.5322e+05
4.5343e+05
4.5368e+05
4.5395e+05
4.5424e+05
4.5449e+05
4.5469e+05
4.5495e+05
4.5519e+05
4.5549e+05
4.5565e+05
4.5575e+05
4.561e+05
4.5636e+05
4.5674e+05
4.5698e+05
4.572e+05
4.5741e+05
4.5762e+05
4.5787e+05
4.5811e+05
4.5834e+05
4.5856e+05
4.588e+05
4.5903e+05
4.5926e+05
4.595e+05
4.5972e+05
4.5991e+05
4.6012e+05
4.6024e+05
4.6056e+05
4.6075e+05
4.6103e+05
4.613e+05
4.6153e+05
4.6178e+05
4.6191e+05
4.6228e+05
4.6254e+05
4.6269e+05
4.6295e+05
4.6321e+05
4.6345e+05
4.6372e+05
4.6398e+05
4.6425e+05
4.6447e+05
4.6478e+05
4.6509e+05
4.653e+05
4.6555e+05
4.6582e+05
4.6607e+05
4.6634e+05
4.6655e+05
4.6678e+05
4.67e+05
4.6725e+05
4.6747e+05
4.6772e+05
4.6784e+05
4.6811e+05
4.6838e+05
4.6862e+05
4.6886e+05
4.6914e+05
4.6944e+05
4.6971e+05
4.6998e+05
4.7024e+05
4.7047e+05
4.7067e+05
4.7089e+05
4.7111e+05
4.7134e+05
4.7159e+05
4.7188e+05
4.722e+05
4.7242e+05
4.7261e+05
4.7282e+05
4.7307e+05
4.7329e+05
4.7349e+05
4.7375e+05
4.7403e+05
4.7427e+05
4.7451e+05
4.7475e+05
4.7497e+05
4.7521e+05
4.7545e+05
4.7567e+05
4.7592e+05
4.7617e+05
4.7641e+05
4.7662e+05
4.7687e+05
4.771e+05
4.7733e+05
4.7768e+05
4.7793e+05
4.7825e+05
4.7848e+05
4.7873e+05
4.7895e+05
4.792e+05
4.7941e+05
4.7964e+05
4.7988e+05
4.8021e+05
4.804e+05
4.8067e+05
4.81e+05
4.8127e+05
4.8149e+05
4.817e+05
4.8192e+05
4.8212e+05
4.8236e+05
4.8266e+05
4.8296e+05
4.8311e+05
4.8342e+05
4.8358e+05
4.8386e+05
4.8407e+05
4.843e+05
4.8452e+05
4.8477e+05
4.85e+05
4.8531e+05
4.8558e+05
4.8583e+05
4.8607e+05
4.863e+05
4.8657e+05
4.8679e+05
4.8705e+05
4.8727e+05
4.8754e+05
4.8777e+05
4.88e+05
4.8832e+05
4.8854e+05
4.8877e+05
4.8899e+05
4.8926e+05
4.8949e+05
4.8978e+05
4.9004e+05
4.9028e+05
4.905e+05
4.9073e+05
4.9101e+05
4.9132e+05
4.9166e+05
4.9191e+05
4.9218e+05
4.9241e+05
4.9279e+05
4.9306e+05
4.9318e+05
4.9354e+05
4.938e+05
4.9406e+05
4.9428e+05
4.9452e+05
4.9477e+05
4.9499e+05
4.952e+05
4.955e+05
4.9585e+05
4.9618e+05
4.9645e+05
4.9666e+05
4.9679e+05
4.9711e+05
4.9735e+05
4.976e+05
4.9785e+05
4.9798e+05
4.9823e+05
4.9844e+05
4.9871e+05
4.9896e+05
4.9921e+05
4.9943e+05
4.9964e+05
4.9987e+05
5.001e+05
5.0034e+05
5.0061e+05
5.0087e+05
5.0112e+05
5.0138e+05
5.0157e+05
5.0182e+05
5.0209e+05
5.0234e+05
5.0256e+05
5.0278e+05
5.0303e+05
5.0322e+05
5.0342e+05
5.0364e+05
5.0388e+05
5.0411e+05
5.0437e+05
5.0463e+05
5.0486e+05
5.0512e+05
5.054e+05
5.057e+05
5.059e+05
5.0612e+05
5.0638e+05
5.0661e+05
5.0683e+05
5.0696e+05
5.0734e+05
5.0759e+05
5.0782e+05
5.0807e+05
5.0828e+05
5.0852e+05
5.0879e+05
5.0912e+05
5.0936e+05
5.0958e+05
5.098e+05
5.1003e+05
5.1028e+05
5.1052e+05
5.1079e+05
5.1106e+05
5.1131e+05
5.1154e+05
5.1177e+05
5.12e+05
5.1219e+05
5.1231e+05
5.1256e+05
5.1281e+05
5.1306e+05
5.1331e+05
5.1361e+05
5.1387e+05
5.1421e+05
5.1444e+05
5.1471e+05
5.1496e+05
5.1522e+05
5.1544e+05
5.1557e+05
5.1582e+05
5.1604e+05
5.1625e+05
5.1646e+05
5.1671e+05
5.1694e+05
5.1719e+05
5.1743e+05
5.177e+05
5.1795e+05
5.182e+05
5.1842e+05
5.1868e+05
5.1895e+05
5.1921e+05
5.1942e+05
5.1968e+05
5.1994e+05
5.2019e+05
5.2044e+05
5.2069e+05
5.2094e+05
5.2119e+05
5.2147e+05
5.2173e+05
5.2196e+05
5.2218e+05
5.2239e+05
5.2263e+05
5.2288e+05
5.2312e+05
5.2339e+05
5.2365e+05
5.2388e+05
5.2412e+05
5.2445e+05
5.2465e+05
5.2484e+05
5.2516e+05
5.2539e+05
5.2566e+05
5.2591e+05
5.2617e+05
5.2642e+05
5.2666e+05
5.2688e+05
5.2713e+05
5.2737e+05
5.2757e+05
5.2786e+05
5.2812e+05
5.2838e+05
5.2858e+05
5.2883e+05
5.2909e+05
5.2932e+05
5.2955e+05
5.2975e+05
5.3003e+05
5.3025e+05
5.3051e+05
5.3072e+05
5.3096e+05
5.3122e+05
5.3144e+05
5.3165e+05
5.319e+05
5.3217e+05
5.3242e+05
5.3271e+05
5.33e+05
5.3322e+05
5.3344e+05
5.3369e+05
5.3393e+05
5.3418e+05
5.3451e+05
5.3475e+05
5.3499e+05
5.3528e+05
5.3558e+05
5.3582e+05
5.3604e+05
5.3625e+05
5.3654e+05
5.368e+05
5.3705e+05
5.3731e+05
5.3758e+05
5.3782e+05
5.3808e+05
5.3831e+05
5.3859e+05
5.3885e+05
5.3908e+05
5.3936e+05
5.3957e+05
5.3982e+05
5.401e+05
5.4032e+05
5.4055e+05
5.4078e+05
5.4104e+05
5.413e+05
5.416e+05
5.4182e+05
5.4206e+05
5.4226e+05
5.4249e+05
5.4289e+05
5.4314e+05
5.4338e+05
5.4361e+05
5.4385e+05
5.4411e+05
5.4446e+05
5.4468e+05
5.449e+05
5.4502e+05
5.4538e+05
5.4565e+05
5.4587e+05
5.4612e+05
5.4642e+05
5.4674e+05
5.4696e+05
5.4722e+05
5.4752e+05
5.4777e+05
5.48e+05
5.4826e+05
5.4852e+05
5.4877e+05
5.4902e+05
5.4923e+05
5.4949e+05
5.4963e+05
5.499e+05
5.5015e+05
5.504e+05
5.5064e+05
5.5075e+05
5.5101e+05
5.5125e+05
5.5152e+05
5.5183e+05
5.5208e+05
5.522e+05
5.5254e+05
5.5285e+05
5.5311e+05
5.5338e+05
5.5364e+05
5.5384e+05
5.541e+05
5.544e+05
5.5468e+05
5.5492e+05
5.5515e+05
5.5541e+05
5.5573e+05
5.56e+05
5.5626e+05
5.5652e+05
5.5678e+05
5.5706e+05
5.5729e+05
5.5757e+05
5.5781e+05
5.5807e+05
5.5829e+05
5.5851e+05
5.5875e+05
5.5903e+05
5.5928e+05
5.5954e+05
5.5978e+05
5.6e+05
5.6022e+05
5.6048e+05
5.6073e+05
5.6099e+05
5.6123e+05
5.6143e+05
5.6174e+05
5.6199e+05
5.6221e+05
5.6248e+05
5.6265e+05
5.6296e+05
5.6325e+05
5.6349e+05
5.6372e+05
5.6396e+05
5.6418e+05
5.6446e+05
5.6469e+05
5.649e+05
5.6515e+05
5.6535e+05
5.6557e+05
5.6588e+05
5.6602e+05
5.6644e+05
5.6672e+05
5.6699e+05
5.6722e+05
5.6744e+05
5.6764e+05
5.6786e+05
5.68e+05
5.6823e+05
5.6853e+05
5.6887e+05
5.6913e+05
5.694e+05
5.6964e+05
5.6987e+05
5.7013e+05
5.7038e+05
5.7062e+05
5.7085e+05
5.7115e+05
5.714e+05
5.7162e+05
5.7189e+05
5.7204e+05
5.7229e+05
5.7248e+05
5.7271e+05
5.7292e+05
5.7317e+05
5.7344e+05
5.737e+05
5.7408e+05
5.7433e+05
5.7462e+05
5.7489e+05
5.7509e+05
5.7534e+05
5.7579e+05
5.7611e+05
5.7632e+05
5.7653e+05
5.7677e+05
5.7704e+05
5.7724e+05
5.7754e+05
5.7785e+05
5.781e+05
5.7833e+05
5.7859e+05
5.7885e+05
5.7907e+05
5.7926e+05
5.7952e+05
5.7966e+05
5.8e+05
5.8023e+05
5.8048e+05
5.8072e+05
5.8093e+05
5.8116e+05
5.8145e+05
5.8167e+05
5.8192e+05
5.8218e+05
5.8246e+05
5.8268e+05
5.8288e+05
5.8315e+05
5.8328e+05
5.8353e+05
5.8376e+05
5.8401e+05
5.8428e+05
5.8452e+05
5.8473e+05
5.8502e+05
5.8526e+05
5.8551e+05
5.8574e+05
5.8598e+05
5.8624e+05
5.8649e+05
5.8673e+05
5.8699e+05
5.8725e+05
5.8747e+05
5.8768e+05
5.8791e+05
5.8811e+05
5.884e+05
5.8855e+05
5.8887e+05
5.8903e+05
5.893e+05
5.8958e+05
5.8984e+05
5.8996e+05
5.9016e+05
5.9042e+05
5.9067e+05
5.9091e+05
5.9114e+05
5.9135e+05
5.9161e+05
5.9188e+05
5.9209e+05
5.9234e+05
5.9251e+05
5.9278e+05
5.93e+05
5.9329e+05
5.9356e+05
5.9383e+05
5.941e+05
5.9436e+05
5.9462e+05
5.9488e+05
5.951e+05
5.9538e+05
5.9563e+05
5.9587e+05
5.9628e+05
5.9659e+05
5.9683e+05
5.9691e+05
5.97e+05
5.9724e+05
5.9741e+05
5.9774e+05
5.9788e+05
5.9804e+05
5.982e+05
5.9842e+05
5.9863e+05
5.9874e+05
5.9902e+05
5.9917e+05
5.9944e+05
5.9968e+05
5.9986e+05
6.0022e+05
6.0047e+05
6.007e+05
6.0091e+05
6.0116e+05
6.0143e+05
6.0168e+05
6.019e+05
6.0213e+05
6.0226e+05
6.0252e+05
6.0276e+05
6.0298e+05
6.0321e+05
6.0334e+05
6.0365e+05
6.0394e+05
6.0417e+05
6.0444e+05
6.047e+05
6.0501e+05
6.0523e+05
6.0545e+05
6.0569e+05
6.0594e+05
6.062e+05
6.0644e+05
6.0673e+05
6.0698e+05
6.0722e+05
6.0743e+05
6.0766e+05
6.0791e+05
6.0818e+05
6.0841e+05
6.0853e+05
6.0888e+05
6.0903e+05
6.0937e+05
6.096e+05
6.0993e+05
6.102e+05
6.1045e+05
6.1069e+05
6.1089e+05
6.1115e+05
6.1137e+05
6.116e+05
6.1185e+05
6.1216e+05
6.1244e+05
6.1268e+05
6.1291e+05
6.1314e+05
6.1335e+05
6.1357e+05
6.1382e+05
6.1407e+05
6.1428e+05
6.1455e+05
6.1482e+05
6.1511e+05
6.1529e+05
6.1559e+05
6.1581e+05
6.1605e+05
6.1631e+05
6.1657e+05
6.1683e+05
6.171e+05
6.1732e+05
6.1755e+05
6.1779e+05
6.1808e+05
6.1833e+05
6.186e+05
6.1887e+05
6.1912e+05
6.1938e+05
6.1962e+05
6.1982e+05
6.2008e+05
6.2035e+05
6.2062e+05
6.2091e+05
6.2113e+05
6.2135e+05
6.2162e+05
6.2185e+05
6.2209e+05
6.2231e+05
6.2252e+05
6.2279e+05
6.2307e+05
6.2335e+05
6.2358e+05
6.2379e+05
6.2391e+05
6.2416e+05
6.2442e+05
6.2464e+05
6.2501e+05
6.253e+05
6.2557e+05
6.2578e+05
6.2603e+05
6.2626e+05
6.2657e+05
6.2681e+05
6.2703e+05
6.2731e+05
6.2756e+05
6.2782e+05
6.2808e+05
6.2833e+05
6.2846e+05
6.2879e+05
6.2912e+05
6.294e+05
6.2963e+05
6.2988e+05
6.302e+05
6.3049e+05
6.3072e+05
6.3095e+05
6.3118e+05
6.3146e+05
6.3172e+05
6.3194e+05
6.3221e+05
6.3236e+05
6.327e+05
6.3286e+05
6.3313e+05
6.3327e+05
6.3363e+05
6.3413e+05
6.343e+05
6.3462e+05
6.3489e+05
6.3509e+05
6.3538e+05
6.356e+05
6.3582e+05
6.3608e+05
6.3629e+05
6.3655e+05
6.3682e+05
6.3706e+05
6.3735e+05
6.3758e+05
6.3782e+05
6.3806e+05
6.3836e+05
6.3858e+05
6.3883e+05
6.3908e+05
6.3937e+05
6.3958e+05
6.3984e+05
6.4009e+05
6.403e+05
6.4052e+05
6.4079e+05
6.4105e+05
6.4128e+05
6.4152e+05
6.4176e+05
6.4201e+05
6.4228e+05
6.4251e+05
6.4276e+05
6.4303e+05
6.4332e+05
6.4356e+05
6.438e+05
6.4402e+05
6.4426e+05
6.4441e+05
6.4457e+05
6.4483e+05
6.45e+05
6.4528e+05
6.4556e+05
6.4581e+05
6.4603e+05
6.4626e+05
6.4649e+05
6.4678e+05
6.4699e+05
6.4724e+05
6.4749e+05
6.4767e+05
6.4797e+05
6.4824e+05
6.4847e+05
6.4875e+05
6.4894e+05
6.4922e+05
6.4951e+05
6.4976e+05
6.4996e+05
