# Supplementary material for: Novel Method to Efficiently Create an mHealth App: Implementation of a Real-Time Electrocardiogram R Peak Detector
Source: JMIR Mhealth Uhealth. 2018 May 22;6(5):e118. doi: 10.2196/mhealth.8429 (PMC5989064; doi:10.2196/mhealth.8429)
Supplement: Multimedia Appendix 2 [file mhealth_v6i5e118_app2.zip › Submission_code/Cleaned database/mitdb/210_ann_qrs_cleaned.txt]

14
58
251
472
626
867
1082
1299
1587
1819
2029
2250
2509
2750
2988
3247
3465
3675
3842
4152
4382
4596
4826
5125
5364
5632
5829
6093
6365
6532
6741
6948
7188
7415
7618
7843
8116
8400
8670
8877
9104
9416
9679
9900
10248
10499
10751
10953
11073
11428
11671
11924
12168
12377
12507
12790
13017
13202
13453
13724
13978
14198
14450
14668
14955
15185
15414
15643
15875
16126
16353
16607
16846
16999
17260
17522
17788
18055
18258
18514
18748
18978
19103
19356
19556
19768
20035
20275
20511
20693
21048
21247
21445
21639
21841
22084
22357
22619
22877
23185
23439
23692
23940
24194
24432
24701
24969
25193
25391
25529
25847
26104
26309
26515
26780
27112
27366
27580
27827
28100
28333
28620
28887
29136
29414
29662
29910
30206
30449
30684
30956
31151
31424
31637
31917
32152
32341
32553
32806
33084
33339
33606
33871
34131
34380
34607
34801
35071
35224
35374
35696
35915
36167
36420
36645
36889
37121
37330
37612
37876
38134
38370
38603
38852
39067
39342
39557
39837
40112
40329
40538
40778
41047
41301
41566
41817
42049
42289
42489
42681
42919
43116
43346
43550
43800
44133
44372
44608
44748
45052
45209
45514
45672
45982
46236
46429
46667
46849
47112
47357
47585
47828
48101
48302
48521
48837
49089
49316
49518
49678
49997
50289
50560
50812
51059
51324
51522
51814
52085
52369
52613
52920
53169
53421
53666
53965
54246
54553
54782
54999
55234
55544
55796
56060
56311
56599
56872
57128
57372
57600
57853
58093
58362
58573
58839
59067
59402
59610
59880
60119
60361
60566
60764
61018
61273
61527
61792
62020
62252
62475
62711
62979
63210
63478
63717
63946
64219
64469
64770
64992
65239
65521
65809
66040
66303
66625
66823
67080
67332
67573
67839
68119
68362
68565
68822
69080
69304
69526
69751
70017
70291
70536
70793
71027
71283
71483
71507
71729
71936
72064
72235
72568
72793
73017
73225
73464
73713
73994
74251
74470
74592
74830
75071
75276
75479
75661
75956
76224
76449
76687
76899
77152
77350
77541
77798
78036
78278
78522
78767
78988
79167
79477
79719
79958
80213
80462
80586
80903
81185
81387
81645
81876
82099
82391
82667
82920
83133
83395
83666
83916
84046
84320
84524
84788
85060
85324
85576
85816
86077
86314
86538
86744
87129
87402
87678
87888
88149
88394
88635
88857
89074
89315
89599
89898
90163
90368
90590
90857
91121
91362
91587
91837
92139
92403
92560
92813
93012
93259
93385
93667
93922
94186
94478
94708
95049
95281
95576
95840
96098
96397
96622
96782
97093
97339
97578
97833
98079
98386
98564
98790
99070
99318
99572
99831
100040
100270
100560
100730
100980
101240
101460
101660
101910
102140
102380
102650
102920
103170
103440
103650
103890
104140
104430
104720
104960
105190
105420
105700
105950
106160
106380
106530
106820
107090
107310
107520
107730
107980
108190
108310
108650
108840
109060
109300
109540
109770
110000
110260
110510
110770
111000
111260
111530
111760
112000
112270
112500
112700
112950
113160
113370
113610
113920
114180
114390
114590
114770
115060
115330
115560
115800
115930
116230
116470
116700
116910
117160
117510
117760
117990
118310
118540
118790
119020
119270
119500
119680
119980
120180
120410
120750
121060
121310
121560
121840
122080
122360
122590
122840
123070
123290
123510
123820
124050
124290
124530
124820
125100
125310
125570
125830
126120
126400
126640
126890
127160
127410
127640
127880
128140
128420
128620
128870
129010
129310
129520
129760
130020
130280
130550
130820
131150
131500
131760
132010
132270
132540
132810
133050
133340
133630
133890
134090
134380
134640
134900
135170
135400
135640
135850
136090
136340
136660
136900
137190
137440
137680
137930
138150
138410
138660
138930
139280
139530
139780
140030
140250
140550
140830
141110
141360
141650
141920
142200
142390
142610
142870
143100
143390
143670
143940
144200
144450
144670
144920
145130
145420
145710
145940
146200
146400
146620
146840
147040
147250
147570
147830
148100
148340
148550
148780
149020
149240
149560
149830
150050
150320
150570
150820
151030
151250
151460
151620
151750
151940
152060
152200
152340
152600
152740
153060
153290
153500
153760
154040
154310
154550
154780
155020
155400
155640
155900
156160
156440
156700
156940
157180
157400
157610
157820
158040
158310
158550
158950
159210
159480
159740
159940
160180
160440
160720
160980
161210
161480
161700
161930
162170
162440
162700
162840
163130
163360
163600
163850
163980
164220
164450
164740
165020
165280
165500
165700
165930
166190
166470
166690
166880
167130
167380
167620
167900
168200
168440
168690
168950
169220
169450
169720
170050
170220
170470
170600
170860
171120
171380
171590
171830
172100
172360
172570
172820
173040
173290
173600
173840
174190
174590
174840
175110
175370
175600
175910
176170
176400
176600
176720
176960
177150
177400
177700
177980
178230
178490
178750
178940
179270
179500
179650
179940
180190
180450
180680
180970
181210
181440
181640
181870
182160
182450
182750
182980
183200
183430
183680
183950
184220
184450
184720
184970
185120
185460
185620
185890
186190
186470
186730
186970
187200
187410
187640
187890
188130
188380
188680
188910
189200
189460
189680
189970
190210
190430
190680
190940
191210
191490
191760
192040
192280
192500
192780
193070
193300
193550
193760
193980
194100
194430
194640
194930
195170
195400
195660
195920
196140
196340
196590
196850
197100
197380
197600
197830
198080
198290
198440
198740
198960
199210
199440
199710
199940
200200
200450
200690
200920
201040
201290
201520
201800
202040
202160
202480
202700
202930
203180
203400
203670
203950
204190
204400
204620
204870
205140
205360
205580
205800
206070
206320
206570
206790
207030
207240
207470
207790
208060
208330
208600
208880
209120
209340
209590
209840
210170
210420
210680
210950
211200
211440
211780
212030
212250
212500
212800
213150
213470
213740
214000
214220
214480
214790
215060
215290
215490
215720
216020
216160
216420
216660
216790
217080
217300
217550
217850
218050
218280
218410
218670
218920
219160
219420
219530
219870
220090
220280
220450
220680
220960
221240
221520
221790
222000
222250
222450
222670
222830
222950
223260
223510
223760
224020
224260
224480
224740
225000
225220
225480
225730
226040
226320
226560
226820
227080
227370
227610
227940
228160
228410
228670
228900
229100
229330
229590
229860
230100
230310
230530
230720
230980
231190
231380
231530
231780
232020
232240
232490
232690
232880
233100
233350
233610
233880
234120
234380
234620
234870
235060
235270
235500
235860
236100
236410
236700
237000
237230
237460
237710
237970
238280
238560
238810
239050
239280
239520
239740
239940
240170
240410
240640
240930
241200
241440
241670
241920
242120
242240
242570
242850
243150
243410
243640
243840
244120
244380
244600
244900
245140
245340
245590
245820
246000
246280
246510
246780
247110
247350
247670
247930
248210
248370
248640
248890
249220
249480
249700
249980
250220
250460
250710
250960
251210
251500
251750
252000
252240
252480
252720
252970
253210
253460
253700
253920
254190
254430
254650
254910
255140
255460
255740
255970
256180
256460
256720
256940
257170
257430
257660
257910
258180
258410
258650
258880
259120
259380
259610
259820
260070
260330
260580
260800
261030
261280
261530
261720
261950
262160
262280
262540
262690
262940
263200
263420
263670
263940
264220
264500
264750
265020
265220
265450
265670
265910
266250
266510
266730
266980
267220
267540
267800
268120
268390
268610
268890
269130
269410
269630
269880
270120
270360
270570
270820
271140
271390
271620
271850
272090
272320
272560
272800
273030
273330
273560
273690
273940
274200
274460
274760
275030
275260
275560
275820
276040
276260
276540
276800
277060
277310
277520
277730
277850
277980
278200
278420
278680
278920
279170
279390
279590
279820
280020
280340
280500
280750
281000
281260
281500
281760
281990
282220
282500
282700
282960
283180
283400
283680
283950
284240
284530
284810
285070
285290
285520
285770
286040
286290
286560
286820
287060
287210
287390
287620
287860
288090
288300
288620
288750
288920
289050
289380
289610
289840
290130
290390
290640
290840
291140
291440
291680
291920
292200
292440
292780
293040
293290
293520
293780
294000
294260
294500
294750
295050
295310
295570
295800
296030
296280
296570
296830
297110
297340
297570
297760
297900
298130
298330
298600
298810
298970
299130
299420
299690
299960
300220
300460
300720
300970
301180
301430
301690
301950
302200
302470
302700
302910
302950
303150
303400
303630
303960
304180
304420
304660
304930
305190
305410
305680
305910
306120
306390
306540
306780
307020
307280
307540
307820
308070
308320
308530
308870
309090
309340
309590
309830
310080
310350
310610
310870
311040
311300
311630
311880
312120
312370
312600
312830
313080
313330
313560
313830
314100
314380
314620
314840
315100
315330
315560
315840
316020
316270
316400
316670
316910
317170
317480
317710
317960
318160
318410
318620
318880
319140
319390
319640
319880
320140
320390
320660
320950
321130
321370
321650
321880
322110
322420
322700
322900
323160
323480
323720
323960
324200
324440
324660
324900
325100
325410
325650
325850
326100
326300
326530
326750
327020
327280
327500
327760
328000
328230
328490
328820
329080
329320
329560
329780
330000
330220
330420
330660
330880
331100
331380
331670
331900
332160
332400
332610
332890
333110
333410
333570
333860
334080
334310
334570
334820
334950
335190
335430
335670
335970
336220
336460
336750
336950
337060
337350
337610
337900
338160
338440
338660
338880
339120
339360
339480
339860
340140
340360
340480
340780
341000
341220
341450
341640
341900
342170
342410
342610
342850
343100
343420
343640
343880
344100
344340
344570
344830
345090
345350
345590
345780
345990
346520
346680
346910
347160
347390
347620
347810
348040
348340
348550
348780
349050
349270
349400
349740
349900
350210
350380
350650
350920
351160
351370
351640
351910
352120
352370
352600
352910
353140
353400
353650
353880
354160
354600
354860
355090
355410
355670
355890
356140
356370
356610
356850
357080
357300
357600
357880
358140
358390
358610
358820
359050
359290
359550
359810
360060
360310
360720
360930
361190
361540
361820
362070
362410
362610
362860
363110
363380
363630
363910
364160
364420
364640
364890
365130
365380
365640
365880
366090
366220
366550
366710
367040
367200
367440
367670
367820
368080
368240
368490
368790
368940
369260
369420
369710
369890
370130
370400
370620
370890
371170
371430
371640
371900
372180
372460
372720
372960
373220
373470
373730
373910
374140
374440
374710
374960
375250
375560
375820
376060
376330
376630
376850
377110
377250
377480
377720
377940
378160
378280
378530
378810
379100
379380
379560
379820
380040
380260
380510
380810
380960
381190
381440
381700
381930
382120
382350
382610
382880
383200
383480
383740
384010
384280
384530
384760
384950
385190
385460
385720
386040
386380
386620
386860
387120
387410
387690
387940
388200
388390
388700
388960
389200
389350
389690
389830
389870
390010
390240
390490
390600
390790
391240
391610
391770
392030
392300
392580
392820
393100
393320
393640
393890
394180
394440
394670
394930
395180
395440
395680
395910
396200
396470
396710
396940
397110
397330
397530
397810
397990
398310
398470
398680
399000
399170
399290
399600
399850
400220
400400
400690
401040
401310
401570
401710
401940
402180
402470
402760
403020
403280
403550
403780
404020
404220
404440
404730
405010
405280
405550
405830
406030
406270
406550
406820
407160
407380
407600
407800
408010
408300
408590
408820
409050
409310
409570
409800
410070
410330
410600
410880
411110
411340
411470
411750
412020
412300
412510
412820
413090
413310
413520
413800
414060
414320
414560
414790
415030
415240
415520
415770
415970
416200
416470
416700
416940
417390
417640
417940
418180
418430
418560
418880
419140
419370
419600
419860
420120
420410
420650
420920
421160
421430
421740
421960
422230
422510
422760
423060
423330
423580
423860
424130
424420
424610
424880
425140
425370
425580
425720
426020
426200
426530
426860
427100
427360
427600
427850
428090
428250
428580
428840
429090
429310
429520
429730
429930
430150
430450
430720
431000
431320
431550
431760
432000
432220
432540
432790
433060
433330
433600
433850
434090
434340
434620
434890
435090
435370
435570
435800
436040
436290
436420
436640
436880
437140
437400
437650
437900
438150
438400
438660
438880
439100
439390
439720
439940
440160
440370
440490
440800
441010
441260
441530
441760
442060
442300
442520
442750
443000
443260
443480
443740
443990
444260
444510
444750
444960
445160
445360
445720
445880
446170
446300
446550
446780
447000
447230
447490
447730
447980
448230
448520
448810
449080
449300
449530
449800
450080
450360
450580
450830
451240
451500
451720
451960
452200
452460
452730
452960
453220
453430
453680
453950
454240
454490
454690
454950
455190
455490
455650
455750
456100
456360
456740
456980
457200
457410
457620
457870
458110
458340
458560
458800
459030
459260
459500
459720
459910
460120
460240
460560
460750
461030
461300
461530
461780
461910
462280
462540
462690
462950
463210
463450
463720
463980
464250
464470
464780
465090
465300
465550
465820
466070
466340
466550
466780
467000
467250
467470
467720
467840
468110
468380
468620
468860
469140
469440
469710
469980
470240
470470
470670
470890
471110
471340
471590
471880
472200
472420
472610
472820
473070
473290
473490
473750
474030
474270
474510
474750
474970
475210
475450
475670
475920
476170
476410
476620
476870
477100
477330
477680
477930
478250
478480
478730
478950
479200
479410
479640
479880
480210
480400
480670
481000
481270
481490
481700
481920
482120
482360
482660
482960
483110
483420
483580
483860
484070
484300
484520
484770
485000
485310
485580
485830
486070
486300
486570
486790
487050
487270
487540
487770
488000
488320
488540
488770
488990
489260
489490
489780
490040
490280
490500
490730
491010
491320
491660
491910
492180
492410
492790
493060
493180
493540
493800
494060
494280
494520
494770
494990
495200
495500
495850
496180
496450
496660
496790
497110
497350
497600
497850
497980
498230
498440
498710
498960
499210
499430
499640
499870
500100
500340
500610
500870
501120
501380
501570
501820
502090
502340
502560
502780
503030
503220
503420
503640
503880
504110
504370
504630
504860
505120
505400
505700
505900
506120
506380
506610
506830
506960
507340
507590
507820
508070
508280
508520
508790
509120
509360
509580
509800
510030
510280
510520
510790
511060
511310
511540
511770
512000
512190
512310
512560
512810
513060
513310
513610
513870
514210
514440
514710
514960
515220
515440
515570
515820
516040
516250
516460
516710
516940
517190
517430
517700
517950
518200
518420
518680
518950
519210
519420
519680
519940
520190
520440
520690
520940
521190
521470
521730
521960
522180
522390
522630
522880
523120
523390
523650
523880
524120
524450
524650
524840
525160
525390
525660
525910
526170
526420
526660
526880
527130
527370
527570
527860
528120
528380
528580
528830
529090
529320
529550
529750
530030
530250
530510
530720
530960
531220
531440
531650
531900
532170
532420
532710
533000
533220
533440
533690
533930
534180
534510
534750
534990
535280
535580
535820
536040
536250
536540
536800
537050
537310
537580
537820
538080
538310
538590
538850
539080
539360
539570
539820
540100
540320
540550
540780
541040
541300
541600
541820
542060
542260
542490
542890
543140
543380
543610
543850
544110
544460
544680
544900
545020
545380
545650
545870
546120
546420
546740
546960
547220
547520
547770
548000
548260
548520
548770
549020
549230
549490
549630
549900
550150
550400
550640
550750
551010
551250
551520
551830
552080
552200
552540
552850
553110
553380
553640
553840
554100
554400
554680
554920
555150
555410
555730
556000
556260
556520
556780
557060
557290
557570
557810
558070
558290
558510
558750
559030
559280
559540
559780
560000
560220
560480
560730
560990
561230
561430
561740
561990
562210
562480
562650
562960
563250
563490
563720
563960
564180
564460
564690
564900
565150
565350
565570
565880
566020
566440
566720
566990
567220
567440
567640
567860
568000
568230
568530
568870
569130
569400
569640
569870
570130
570380
570620
570850
571150
571400
571620
571890
572040
572290
572480
572710
572920
573170
573440
573700
574080
574330
574620
574890
575090
575340
575790
576110
576320
576530
576770
577040
577240
577540
577850
578100
578330
578590
578850
579070
579260
579520
579660
580000
580230
580480
580720
580930
581160
581450
581670
581920
582180
582460
582680
582880
583150
583280
583530
583760
584010
584280
584520
584730
585020
585260
585510
585740
585980
586240
586490
586730
586990
587250
587470
587680
587910
588110
588400
588550
588870
589030
589300
589580
589840
590420
590670
590910
591140
591350
591610
591880
592090
592340
592780
593000
593290
593560
593830
594100
594360
594620
594880
595100
595380
595630
595870
596280
596590
596830
597240
597410
597740
597880
598200
598420
598630
598740
599020
599170
599440
599680
599860
600220
600470
600700
600910
601160
601430
601680
601900
602130
602260
602520
602760
602980
603210
603340
603650
603940
604170
604440
604700
605010
605230
605450
605690
605940
606200
606440
606730
606980
607220
607430
607660
607910
608180
608410
608530
608880
609030
609370
609600
609930
610200
610450
610690
610890
611150
611370
611600
611850
612160
612440
612680
612910
613140
613350
613570
613820
614070
614280
614550
614820
615110
615290
615590
615810
616050
616310
616570
616830
617100
617320
617550
617790
618080
618330
618600
618870
619120
619380
619620
619820
620080
620350
620620
620910
621130
621350
621620
621850
622090
622310
622520
622790
623070
623350
623580
623790
623910
624160
624420
624640
625010
625300
625570
625780
626030
626260
626570
626810
627030
627310
627560
627820
628080
628330
628460
628790
629120
629400
629630
629880
630200
630490
630720
630950
631180
631460
631720
631940
632210
632360
632700
632860
633130
633270
633630
634130
634300
634620
634890
635090
635380
635820
636080
636290
636550
636820
637060
637350
637820
638060
638360
638580
638830
639080
639370
639580
639840
640090
640300
640520
640790
641050
641280
641520
641760
642010
642280
642510
642760
643030
643320
643800
644020
644260
644410
644570
644830
645000
645280
645560
645810
646030
646260
646490
646780
646990
647240
647490
647670
647970
648240
648470
648750
648940
649220
649510
649760
