# Supplementary material for: Novel Method to Efficiently Create an mHealth App: Implementation of a Real-Time Electrocardiogram R Peak Detector
Source: JMIR Mhealth Uhealth. 2018 May 22;6(5):e118. doi: 10.2196/mhealth.8429 (PMC5989064; doi:10.2196/mhealth.8429)
Supplement: Multimedia Appendix 2 [file mhealth_v6i5e118_app2.zip › Submission_code/Cleaned database/mitdb/212m.hea]

212m 2 360 650000
212m.mat 16+24 200/mV 11 1024 924 30934 0 MLII
212m.mat 16+24 200/mV 11 1024 1034 -31408 0 V1
# 32 F 2879 171 x1
# None
# There is rate-related right bundle branch block which appears when the heart
# rate exceeds approximately 90 bpm.
#Creator: wfdb2mat
#Source: record mitdb/212
