# Supplementary material for: Novel Method to Efficiently Create an mHealth App: Implementation of a Real-Time Electrocardiogram R Peak Detector
Source: JMIR Mhealth Uhealth. 2018 May 22;6(5):e118. doi: 10.2196/mhealth.8429 (PMC5989064; doi:10.2196/mhealth.8429)
Supplement: Multimedia Appendix 2 [file mhealth_v6i5e118_app2.zip › Submission_code/Cleaned database/mitdb/212_ann_qrs.txt]

126
215
452
697
925
1169
1441
1708
1954
2192
2398
2605
2827
3050
3281
3549
3790
4031
4279
4517
4755
4977
5200
5439
5681
5918
6162
6399
6631
6855
7092
7334
7571
7814
8069
8332
8572
8807
9050
9281
9507
9742
9993
10233
10479
10717
10944
11172
11403
11638
11869
12098
12336
12575
12810
13045
13277
13500
13732
13973
14221
14468
14728
14982
15225
15459
15700
15941
16178
16417
16670
16926
17167
17416
17662
17900
18119
18347
18592
18838
19081
19303
19517
19731
19937
20151
20387
20630
20881
21122
21364
21604
21831
22049
22265
22500
22762
23025
23277
23522
23771
24013
24256
24489
24719
24968
25232
25483
25727
25978
26224
26454
26692
26941
27189
27436
27692
27940
28179
28416
28651
28886
29120
29352
29591
29832
30081
30316
30544
30774
30997
31225
31466
31722
31972
32204
32428
32647
32870
33090
33314
33546
33786
34020
34262
34501
34731
34959
35190
35427
35659
35901
36154
36405
36627
36851
37070
37298
37534
37765
38012
38239
38459
38683
38908
39129
39350
39567
39808
40074
40346
40621
40884
41117
41341
41556
41773
42007
42270
42529
42794
43026
43252
43482
43709
43938
44197
44427
44679
44930
45169
45405
45628
45845
46064
46299
46538
46777
47015
47247
47455
47677
47914
48162
48402
48647
48893
49131
49366
49596
49811
50024
50238
50469
50719
50963
51206
51451
51695
51923
52155
52393
52611
52833
53061
53299
53534
53758
53985
54202
54413
54624
54845
55075
55304
55524
55744
55963
56176
56384
56586
56792
56988
57189
57398
57611
57835
58061
58280
58491
58697
58912
59135
59365
59591
59810
60036
60265
60482
60698
60910
61123
61343
61566
61797
62031
62266
62492
62712
62931
63151
63370
63599
63829
64059
64298
64528
64753
64976
65192
65409
65617
65839
66079
66319
66555
66788
67014
67232
67447
67682
67930
68176
68417
68663
68911
69148
69387
69635
69870
70106
70354
70607
70854
71101
71343
71582
71812
72047
72283
72521
72763
73012
73255
73493
73723
73945
74165
74385
74614
74854
75096
75343
75587
75818
76047
76271
76504
76747
76983
77220
77464
77697
77920
78146
78373
78597
78822
79055
79303
79545
79780
80014
80237
80462
80690
80917
81152
81388
81616
81849
82077
82299
82525
82750
82984
83209
83453
83708
83969
84211
84437
84670
84884
85102
85328
85561
85799
86031
86262
86493
86719
86948
87176
87414
87666
87911
88158
88406
88644
88866
89087
89308
89538
89774
90017
90257
90508
90744
90974
91207
91436
91671
91906
92148
92394
92642
92872
93099
93331
93560
93783
94015
94254
94496
94725
94956
95185
95404
95623
95852
96084
96319
96554
96794
97033
97265
97482
97697
97910
98125
98350
98582
98813
99057
99291
99518
99741
99964
1.0019e+05
1.0041e+05
1.0064e+05
1.0088e+05
1.0112e+05
1.0135e+05
1.0157e+05
1.0179e+05
1.02e+05
1.0222e+05
1.0244e+05
1.0266e+05
1.0288e+05
1.031e+05
1.0333e+05
1.0356e+05
1.0377e+05
1.0398e+05
1.0419e+05
1.0442e+05
1.0464e+05
1.0487e+05
1.051e+05
1.0534e+05
1.0556e+05
1.0578e+05
1.0599e+05
1.0621e+05
1.0643e+05
1.0665e+05
1.0688e+05
1.0711e+05
1.0734e+05
1.0757e+05
1.078e+05
1.0802e+05
1.0824e+05
1.0846e+05
1.0867e+05
1.0889e+05
1.0912e+05
1.0935e+05
1.0958e+05
1.0981e+05
1.1005e+05
1.1028e+05
1.1051e+05
1.1074e+05
1.1097e+05
1.112e+05
1.1144e+05
1.1168e+05
1.1193e+05
1.122e+05
1.1245e+05
1.1269e+05
1.1292e+05
1.1315e+05
1.1337e+05
1.136e+05
1.1384e+05
1.1407e+05
1.1431e+05
1.1455e+05
1.1479e+05
1.1501e+05
1.1524e+05
1.1548e+05
1.1573e+05
1.1597e+05
1.1621e+05
1.1646e+05
1.1669e+05
1.1691e+05
1.1714e+05
1.1737e+05
1.1761e+05
1.1786e+05
1.181e+05
1.1834e+05
1.1858e+05
1.1881e+05
1.1903e+05
1.1925e+05
1.1946e+05
1.1968e+05
1.1992e+05
1.2016e+05
1.2041e+05
1.2065e+05
1.2088e+05
1.2111e+05
1.2133e+05
1.2155e+05
1.2177e+05
1.22e+05
1.2223e+05
1.2246e+05
1.2268e+05
1.2292e+05
1.2316e+05
1.2338e+05
1.2358e+05
1.2382e+05
1.2405e+05
1.2428e+05
1.2451e+05
1.2476e+05
1.2498e+05
1.2521e+05
1.2542e+05
1.2562e+05
1.2584e+05
1.2604e+05
1.2626e+05
1.2649e+05
1.2673e+05
1.2698e+05
1.2721e+05
1.2743e+05
1.2765e+05
1.2786e+05
1.2808e+05
1.2829e+05
1.2852e+05
1.2876e+05
1.29e+05
1.2924e+05
1.2947e+05
1.2968e+05
1.299e+05
1.3012e+05
1.3034e+05
1.3056e+05
1.3079e+05
1.3103e+05
1.3127e+05
1.3152e+05
1.3177e+05
1.3201e+05
1.3223e+05
1.3245e+05
1.3268e+05
1.3291e+05
1.3314e+05
1.3338e+05
1.3362e+05
1.3385e+05
1.3408e+05
1.343e+05
1.3453e+05
1.3477e+05
1.3503e+05
1.3527e+05
1.3551e+05
1.3574e+05
1.3597e+05
1.3619e+05
1.3641e+05
1.3663e+05
1.3684e+05
1.3706e+05
1.373e+05
1.3755e+05
1.378e+05
1.3804e+05
1.3828e+05
1.385e+05
1.3872e+05
1.3895e+05
1.3918e+05
1.3941e+05
1.3965e+05
1.3989e+05
1.4014e+05
1.4037e+05
1.406e+05
1.4082e+05
1.4105e+05
1.4128e+05
1.4151e+05
1.4176e+05
1.4202e+05
1.4226e+05
1.425e+05
1.4274e+05
1.4298e+05
1.4322e+05
1.4344e+05
1.4367e+05
1.4391e+05
1.4416e+05
1.4439e+05
1.4461e+05
1.4484e+05
1.4507e+05
1.453e+05
1.4552e+05
1.4576e+05
1.4602e+05
1.4627e+05
1.4651e+05
1.4675e+05
1.4698e+05
1.472e+05
1.4742e+05
1.4765e+05
1.4789e+05
1.4812e+05
1.4836e+05
1.4861e+05
1.4884e+05
1.4907e+05
1.4929e+05
1.4949e+05
1.497e+05
1.4991e+05
1.5013e+05
1.5036e+05
1.5059e+05
1.5081e+05
1.5104e+05
1.5126e+05
1.5147e+05
1.5168e+05
1.519e+05
1.5211e+05
1.5232e+05
1.5254e+05
1.5276e+05
1.5299e+05
1.5321e+05
1.5342e+05
1.5363e+05
1.5384e+05
1.5405e+05
1.5426e+05
1.5447e+05
1.5471e+05
1.5496e+05
1.552e+05
1.5543e+05
1.5565e+05
1.5586e+05
1.5606e+05
1.5627e+05
1.5648e+05
1.5668e+05
1.569e+05
1.5712e+05
1.5735e+05
1.5758e+05
1.578e+05
1.5802e+05
1.5824e+05
1.5845e+05
1.5868e+05
1.589e+05
1.5914e+05
1.5937e+05
1.596e+05
1.5983e+05
1.6004e+05
1.6025e+05
1.6047e+05
1.6068e+05
1.6091e+05
1.6113e+05
1.6136e+05
1.6159e+05
1.6182e+05
1.6204e+05
1.6226e+05
1.6247e+05
1.6269e+05
1.6291e+05
1.6313e+05
1.6336e+05
1.6359e+05
1.6382e+05
1.6404e+05
1.6426e+05
1.6447e+05
1.6469e+05
1.6491e+05
1.6513e+05
1.6537e+05
1.6561e+05
1.6583e+05
1.6606e+05
1.6629e+05
1.6651e+05
1.6673e+05
1.6694e+05
1.6717e+05
1.674e+05
1.6762e+05
1.6787e+05
1.6811e+05
1.6834e+05
1.6857e+05
1.688e+05
1.6902e+05
1.6924e+05
1.6947e+05
1.6972e+05
1.6996e+05
1.702e+05
1.7044e+05
1.7067e+05
1.7089e+05
1.711e+05
1.7132e+05
1.7153e+05
1.7175e+05
1.7198e+05
1.7224e+05
1.7251e+05
1.7274e+05
1.7296e+05
1.7317e+05
1.7338e+05
1.7359e+05
1.7382e+05
1.7405e+05
1.743e+05
1.7454e+05
1.7478e+05
1.7503e+05
1.7526e+05
1.7548e+05
1.757e+05
1.7594e+05
1.7617e+05
1.7641e+05
1.7665e+05
1.7689e+05
1.7714e+05
1.7737e+05
1.776e+05
1.7783e+05
1.7806e+05
1.783e+05
1.7854e+05
1.7877e+05
1.7901e+05
1.7924e+05
1.7946e+05
1.7968e+05
1.7992e+05
1.8015e+05
1.8039e+05
1.8065e+05
1.8088e+05
1.8112e+05
1.8135e+05
1.8157e+05
1.8179e+05
1.82e+05
1.8221e+05
1.8244e+05
1.8267e+05
1.829e+05
1.8315e+05
1.834e+05
1.8363e+05
1.8387e+05
1.8408e+05
1.8429e+05
1.845e+05
1.8471e+05
1.8492e+05
1.8514e+05
1.8537e+05
1.8559e+05
1.8582e+05
1.8606e+05
1.8632e+05
1.8656e+05
1.8681e+05
1.8706e+05
1.8729e+05
1.8754e+05
1.8779e+05
1.8802e+05
1.8826e+05
1.8848e+05
1.8871e+05
1.8898e+05
1.8925e+05
1.8951e+05
1.8977e+05
1.9002e+05
1.9028e+05
1.9052e+05
1.9076e+05
1.9099e+05
1.9122e+05
1.9146e+05
1.917e+05
1.9195e+05
1.922e+05
1.9245e+05
1.927e+05
1.9293e+05
1.9316e+05
1.934e+05
1.9365e+05
1.9389e+05
1.9413e+05
1.9436e+05
1.946e+05
1.9485e+05
1.951e+05
1.9534e+05
1.9557e+05
1.958e+05
1.9603e+05
1.9626e+05
1.9649e+05
1.9672e+05
1.9695e+05
1.9717e+05
1.974e+05
1.9763e+05
1.9789e+05
1.9814e+05
1.9839e+05
1.9862e+05
1.9884e+05
1.9906e+05
1.9927e+05
1.9948e+05
1.9971e+05
1.9993e+05
2.0016e+05
2.0039e+05
2.0064e+05
2.0089e+05
2.0112e+05
2.0135e+05
2.0156e+05
2.0177e+05
2.0198e+05
2.0219e+05
2.0242e+05
2.0265e+05
2.0287e+05
2.0309e+05
2.0331e+05
2.0354e+05
2.0378e+05
2.0401e+05
2.0425e+05
2.0449e+05
2.0473e+05
2.0497e+05
2.052e+05
2.0542e+05
2.0564e+05
2.0586e+05
2.0608e+05
2.0631e+05
2.0656e+05
2.0681e+05
2.0704e+05
2.0727e+05
2.0748e+05
2.0769e+05
2.079e+05
2.081e+05
2.0832e+05
2.0854e+05
2.0877e+05
2.0901e+05
2.0925e+05
2.095e+05
2.0973e+05
2.0996e+05
2.1017e+05
2.1039e+05
2.1062e+05
2.1084e+05
2.1108e+05
2.1132e+05
2.1154e+05
2.1176e+05
2.1197e+05
2.1219e+05
2.1241e+05
2.1263e+05
2.1285e+05
2.1309e+05
2.1333e+05
2.1356e+05
2.1379e+05
2.1401e+05
2.1423e+05
2.1445e+05
2.1468e+05
2.1492e+05
2.1516e+05
2.1539e+05
2.1561e+05
2.1584e+05
2.1605e+05
2.1627e+05
2.1649e+05
2.1672e+05
2.1696e+05
2.172e+05
2.1744e+05
2.1767e+05
2.179e+05
2.1813e+05
2.1836e+05
2.1858e+05
2.1879e+05
2.1902e+05
2.1925e+05
2.1949e+05
2.1974e+05
2.1998e+05
2.2022e+05
2.2045e+05
2.2067e+05
2.2089e+05
2.2111e+05
2.2134e+05
2.2158e+05
2.2182e+05
2.2206e+05
2.223e+05
2.2254e+05
2.2277e+05
2.23e+05
2.2322e+05
2.2345e+05
2.237e+05
2.2396e+05
2.242e+05
2.2443e+05
2.2466e+05
2.2487e+05
2.2509e+05
2.2532e+05
2.2556e+05
2.2579e+05
2.2602e+05
2.2625e+05
2.2648e+05
2.2672e+05
2.2694e+05
2.2716e+05
2.2738e+05
2.2761e+05
2.2784e+05
2.2807e+05
2.283e+05
2.2854e+05
2.2876e+05
2.2898e+05
2.2918e+05
2.2939e+05
2.296e+05
2.2983e+05
2.3007e+05
2.303e+05
2.3054e+05
2.3079e+05
2.3103e+05
2.3127e+05
2.3149e+05
2.317e+05
2.3191e+05
2.3212e+05
2.3234e+05
2.3256e+05
2.3277e+05
2.3298e+05
2.3318e+05
2.3337e+05
2.3358e+05
2.3378e+05
2.34e+05
2.3422e+05
2.3445e+05
2.3469e+05
2.3492e+05
2.3515e+05
2.3538e+05
2.3561e+05
2.3583e+05
2.3605e+05
2.3629e+05
2.3652e+05
2.3676e+05
2.37e+05
2.3724e+05
2.3748e+05
2.377e+05
2.3792e+05
2.3815e+05
2.3838e+05
2.3861e+05
2.3884e+05
2.3909e+05
2.3933e+05
2.3958e+05
2.398e+05
2.4002e+05
2.4025e+05
2.4046e+05
2.4068e+05
2.409e+05
2.4114e+05
2.4137e+05
2.416e+05
2.4183e+05
2.4205e+05
2.4227e+05
2.425e+05
2.4272e+05
2.4294e+05
2.432e+05
2.4345e+05
2.437e+05
2.4393e+05
2.4415e+05
2.4437e+05
2.4457e+05
2.4478e+05
2.4498e+05
2.452e+05
2.4543e+05
2.4567e+05
2.4591e+05
2.4615e+05
2.4638e+05
2.4661e+05
2.4685e+05
2.4709e+05
2.4733e+05
2.4757e+05
2.478e+05
2.4803e+05
2.4826e+05
2.4848e+05
2.487e+05
2.4893e+05
2.4914e+05
2.4937e+05
2.4962e+05
2.4986e+05
2.501e+05
2.5033e+05
2.5055e+05
2.5075e+05
2.5095e+05
2.5115e+05
2.5136e+05
2.5158e+05
2.5184e+05
2.5211e+05
2.5228e+05
2.5237e+05
2.5261e+05
2.5272e+05
2.5284e+05
2.5307e+05
2.5329e+05
2.535e+05
2.5373e+05
2.5397e+05
2.5421e+05
2.5446e+05
2.5471e+05
2.5496e+05
2.5522e+05
2.5547e+05
2.5572e+05
2.5597e+05
2.5621e+05
2.5644e+05
2.5669e+05
2.5693e+05
2.5716e+05
2.5738e+05
2.5762e+05
2.5786e+05
2.581e+05
2.5834e+05
2.5859e+05
2.5883e+05
2.5907e+05
2.593e+05
2.5952e+05
2.5973e+05
2.5995e+05
2.6017e+05
2.6041e+05
2.6064e+05
2.6087e+05
2.6111e+05
2.6135e+05
2.616e+05
2.6183e+05
2.6205e+05
2.6228e+05
2.6252e+05
2.6279e+05
2.6306e+05
2.6331e+05
2.6354e+05
2.6376e+05
2.6399e+05
2.6421e+05
2.6443e+05
2.6465e+05
2.6488e+05
2.651e+05
2.6533e+05
2.6555e+05
2.6577e+05
2.6598e+05
2.6619e+05
2.664e+05
2.6662e+05
2.6686e+05
2.6711e+05
2.6735e+05
2.6759e+05
2.678e+05
2.6802e+05
2.6823e+05
2.6843e+05
2.6865e+05
2.6887e+05
2.6909e+05
2.6931e+05
2.6953e+05
2.6976e+05
2.6998e+05
2.702e+05
2.704e+05
2.7062e+05
2.7083e+05
2.7105e+05
2.7128e+05
2.7152e+05
2.7176e+05
2.72e+05
2.7222e+05
2.7243e+05
2.7264e+05
2.7284e+05
2.7305e+05
2.7326e+05
2.7348e+05
2.7368e+05
2.7389e+05
2.7411e+05
2.7432e+05
2.7455e+05
2.7481e+05
2.7506e+05
2.753e+05
2.7553e+05
2.7577e+05
2.7601e+05
2.7625e+05
2.7646e+05
2.7668e+05
2.769e+05
2.7712e+05
2.7734e+05
2.7759e+05
2.7786e+05
2.7812e+05
2.7838e+05
2.7863e+05
2.7885e+05
2.7906e+05
2.7928e+05
2.7949e+05
2.7971e+05
2.7994e+05
2.8019e+05
2.8046e+05
2.8072e+05
2.8096e+05
2.8121e+05
2.8145e+05
2.8169e+05
2.8193e+05
2.8219e+05
2.8244e+05
2.8268e+05
2.8292e+05
2.8316e+05
2.834e+05
2.8363e+05
2.8386e+05
2.841e+05
2.8434e+05
2.8459e+05
2.8484e+05
2.8508e+05
2.853e+05
2.8553e+05
2.8576e+05
2.8599e+05
2.8622e+05
2.8647e+05
2.867e+05
2.8694e+05
2.8716e+05
2.874e+05
2.8763e+05
2.8786e+05
2.8809e+05
2.8831e+05
2.8854e+05
2.8877e+05
2.89e+05
2.8924e+05
2.8948e+05
2.8972e+05
2.8995e+05
2.9017e+05
2.9041e+05
2.9065e+05
2.9089e+05
2.9112e+05
2.9135e+05
2.9158e+05
2.9179e+05
2.92e+05
2.9221e+05
2.9241e+05
2.9262e+05
2.9283e+05
2.9306e+05
2.9329e+05
2.9351e+05
2.9374e+05
2.9395e+05
2.9417e+05
2.9438e+05
2.946e+05
2.9483e+05
2.9506e+05
2.9529e+05
2.9552e+05
2.9576e+05
2.9598e+05
2.9621e+05
2.9644e+05
2.9666e+05
2.9688e+05
2.9711e+05
2.9734e+05
2.9758e+05
2.9782e+05
2.9805e+05
2.9828e+05
2.985e+05
2.9872e+05
2.9895e+05
2.9918e+05
2.9943e+05
2.9966e+05
2.9989e+05
3.0013e+05
3.0035e+05
3.0057e+05
3.008e+05
3.0102e+05
3.0124e+05
3.0147e+05
3.0171e+05
3.0195e+05
3.0218e+05
3.0241e+05
3.0262e+05
3.0284e+05
3.0306e+05
3.0328e+05
3.0353e+05
3.0378e+05
3.0404e+05
3.0428e+05
3.045e+05
3.0472e+05
3.0494e+05
3.0516e+05
3.0537e+05
3.0561e+05
3.0586e+05
3.0613e+05
3.0638e+05
3.0663e+05
3.0688e+05
3.0711e+05
3.0734e+05
3.0757e+05
3.0781e+05
3.0805e+05
3.0829e+05
3.0853e+05
3.0877e+05
3.09e+05
3.0924e+05
3.0947e+05
3.097e+05
3.0993e+05
3.1017e+05
3.1042e+05
3.1066e+05
3.1089e+05
3.1112e+05
3.1135e+05
3.1157e+05
3.118e+05
3.1202e+05
3.1226e+05
3.1249e+05
3.1272e+05
3.1296e+05
3.1319e+05
3.1341e+05
3.1363e+05
3.1385e+05
3.1408e+05
3.1431e+05
3.1454e+05
3.1479e+05
3.1504e+05
3.1528e+05
3.155e+05
3.1571e+05
3.1593e+05
3.1615e+05
3.1638e+05
3.1661e+05
3.1685e+05
3.171e+05
3.1736e+05
3.176e+05
3.1784e+05
3.1807e+05
3.1829e+05
3.1851e+05
3.1873e+05
3.1896e+05
3.1921e+05
3.1946e+05
3.1969e+05
3.199e+05
3.2012e+05
3.2035e+05
3.2059e+05
3.2084e+05
3.211e+05
3.2136e+05
3.2159e+05
3.2183e+05
3.2206e+05
3.223e+05
3.2254e+05
3.2278e+05
3.229e+05
3.2302e+05
3.2326e+05
3.235e+05
3.2372e+05
3.2396e+05
3.2419e+05
3.2441e+05
3.2463e+05
3.2485e+05
3.251e+05
3.2535e+05
3.2561e+05
3.2585e+05
3.2608e+05
3.2631e+05
3.2653e+05
3.2676e+05
3.2699e+05
3.2724e+05
3.2748e+05
3.2773e+05
3.28e+05
3.2824e+05
3.2848e+05
3.287e+05
3.2892e+05
3.2915e+05
3.2939e+05
3.2965e+05
3.299e+05
3.3015e+05
3.3039e+05
3.3062e+05
3.3085e+05
3.3107e+05
3.3129e+05
3.3152e+05
3.3176e+05
3.3202e+05
3.3228e+05
3.3254e+05
3.3277e+05
3.33e+05
3.3323e+05
3.3346e+05
3.337e+05
3.3394e+05
3.3417e+05
3.344e+05
3.3464e+05
3.3486e+05
3.3509e+05
3.3532e+05
3.3555e+05
3.3578e+05
3.3602e+05
3.3628e+05
3.3655e+05
3.368e+05
3.3703e+05
3.3726e+05
3.3748e+05
3.3769e+05
3.3791e+05
3.3814e+05
3.3836e+05
3.3859e+05
3.3883e+05
3.3908e+05
3.3934e+05
3.3958e+05
3.3981e+05
3.4004e+05
3.4028e+05
3.4052e+05
3.4077e+05
3.4102e+05
3.4127e+05
3.4149e+05
3.4171e+05
3.4193e+05
3.4217e+05
3.4241e+05
3.4266e+05
3.4291e+05
3.4316e+05
3.4341e+05
3.4365e+05
3.4389e+05
3.4412e+05
3.4435e+05
3.4457e+05
3.448e+05
3.4505e+05
3.453e+05
3.4555e+05
3.4579e+05
3.4602e+05
3.4626e+05
3.465e+05
3.4675e+05
3.4699e+05
3.4723e+05
3.4746e+05
3.477e+05
3.4793e+05
3.4815e+05
3.4838e+05
3.4862e+05
3.4889e+05
3.4916e+05
3.4942e+05
3.4966e+05
3.499e+05
3.5014e+05
3.5036e+05
3.5059e+05
3.5083e+05
3.5109e+05
3.5136e+05
3.5165e+05
3.519e+05
3.5215e+05
3.5239e+05
3.5263e+05
3.5286e+05
3.5308e+05
3.5332e+05
3.5356e+05
3.5382e+05
3.5406e+05
3.5431e+05
3.5458e+05
3.5485e+05
3.5511e+05
3.5535e+05
3.556e+05
3.5584e+05
3.5607e+05
3.5631e+05
3.5654e+05
3.5677e+05
3.5702e+05
3.5728e+05
3.5754e+05
3.578e+05
3.5807e+05
3.5834e+05
3.586e+05
3.5884e+05
3.5907e+05
3.5929e+05
3.5953e+05
3.5977e+05
3.6002e+05
3.6026e+05
3.605e+05
3.6074e+05
3.6099e+05
3.6122e+05
3.6146e+05
3.6171e+05
3.6197e+05
3.6222e+05
3.6248e+05
3.6274e+05
3.6297e+05
3.632e+05
3.6344e+05
3.6367e+05
3.6391e+05
3.6414e+05
3.6438e+05
3.6463e+05
3.6487e+05
3.651e+05
3.6533e+05
3.6556e+05
3.6581e+05
3.6605e+05
3.6628e+05
3.6651e+05
3.6675e+05
3.6697e+05
3.6719e+05
3.6739e+05
3.6759e+05
3.678e+05
3.6803e+05
3.6827e+05
3.6851e+05
3.6876e+05
3.6899e+05
3.6923e+05
3.6945e+05
3.6967e+05
3.6988e+05
3.7009e+05
3.7032e+05
3.7055e+05
3.7079e+05
3.7105e+05
3.713e+05
3.7154e+05
3.7176e+05
3.72e+05
3.7224e+05
3.7249e+05
3.7275e+05
3.73e+05
3.7324e+05
3.7346e+05
3.7368e+05
3.7389e+05
3.741e+05
3.7431e+05
3.7453e+05
3.7476e+05
3.7501e+05
3.7525e+05
3.7549e+05
3.7574e+05
3.7596e+05
3.7618e+05
3.764e+05
3.7662e+05
3.7684e+05
3.7707e+05
3.773e+05
3.7753e+05
3.7776e+05
3.7799e+05
3.7822e+05
3.7845e+05
3.7868e+05
3.7891e+05
3.7914e+05
3.7938e+05
3.7963e+05
3.7987e+05
3.8011e+05
3.8034e+05
3.8056e+05
3.8078e+05
3.8099e+05
3.8122e+05
3.8146e+05
3.8169e+05
3.8192e+05
3.8215e+05
3.8238e+05
3.826e+05
3.8281e+05
3.8302e+05
3.8324e+05
3.8348e+05
3.837e+05
3.8394e+05
3.8419e+05
3.8442e+05
3.8467e+05
3.849e+05
3.8513e+05
3.8535e+05
3.8556e+05
3.8578e+05
3.8599e+05
3.862e+05
3.8643e+05
3.8665e+05
3.8687e+05
3.871e+05
3.8733e+05
3.8756e+05
3.8779e+05
3.8802e+05
3.8827e+05
3.8851e+05
3.8874e+05
3.8896e+05
3.8918e+05
3.894e+05
3.8962e+05
3.8984e+05
3.9008e+05
3.9031e+05
3.9054e+05
3.9077e+05
3.91e+05
3.9122e+05
3.9145e+05
3.9166e+05
3.9189e+05
3.9212e+05
3.9235e+05
3.9259e+05
3.9281e+05
3.9303e+05
3.9324e+05
3.9345e+05
3.9367e+05
3.9389e+05
3.9412e+05
3.9435e+05
3.9458e+05
3.9482e+05
3.9508e+05
3.9532e+05
3.9555e+05
3.958e+05
3.9605e+05
3.963e+05
3.9655e+05
3.968e+05
3.9705e+05
3.9732e+05
3.9756e+05
3.9781e+05
3.9804e+05
3.9827e+05
3.9852e+05
3.9879e+05
3.9905e+05
3.993e+05
3.9954e+05
3.9979e+05
4.0002e+05
4.0007e+05
4.0026e+05
4.0048e+05
4.0071e+05
4.0095e+05
4.012e+05
4.0145e+05
4.017e+05
4.0186e+05
4.0195e+05
4.0219e+05
4.0242e+05
4.0266e+05
4.029e+05
4.0314e+05
4.0337e+05
4.0362e+05
4.0386e+05
4.041e+05
4.0434e+05
4.0458e+05
4.0481e+05
4.0486e+05
4.0504e+05
4.0528e+05
4.0553e+05
4.0577e+05
4.06e+05
4.0623e+05
4.0637e+05
4.0646e+05
4.0668e+05
4.0692e+05
4.0716e+05
4.0742e+05
4.0766e+05
4.0791e+05
4.0816e+05
4.084e+05
4.0864e+05
4.0888e+05
4.091e+05
4.0933e+05
4.0957e+05
4.098e+05
4.1004e+05
4.1028e+05
4.1051e+05
4.1074e+05
4.1098e+05
4.1122e+05
4.1147e+05
4.1173e+05
4.1197e+05
4.1222e+05
4.1246e+05
4.1268e+05
4.1291e+05
4.1314e+05
4.1337e+05
4.136e+05
4.1384e+05
4.1409e+05
4.1436e+05
4.146e+05
4.1484e+05
4.1508e+05
4.1531e+05
4.1554e+05
4.1577e+05
4.1602e+05
4.1627e+05
4.1652e+05
4.1676e+05
4.1701e+05
4.1724e+05
4.1748e+05
4.1771e+05
4.1796e+05
4.1821e+05
4.1847e+05
4.1871e+05
4.1894e+05
4.1916e+05
4.1937e+05
4.1958e+05
4.198e+05
4.2003e+05
4.2026e+05
4.205e+05
4.2075e+05
4.21e+05
4.2123e+05
4.2147e+05
4.217e+05
4.2192e+05
4.2214e+05
4.2236e+05
4.226e+05
4.2284e+05
4.2307e+05
4.233e+05
4.2352e+05
4.2374e+05
4.2397e+05
4.2421e+05
4.2445e+05
4.2469e+05
4.2494e+05
4.2518e+05
4.2542e+05
4.2566e+05
4.2589e+05
4.2611e+05
4.2633e+05
4.2656e+05
4.268e+05
4.2705e+05
4.273e+05
4.2754e+05
4.2779e+05
4.2803e+05
4.2826e+05
4.285e+05
4.2873e+05
4.2898e+05
4.2922e+05
4.2946e+05
4.2971e+05
4.2995e+05
4.302e+05
4.3044e+05
4.3068e+05
4.3092e+05
4.3117e+05
4.3143e+05
4.3168e+05
4.319e+05
4.3212e+05
4.3234e+05
4.3255e+05
4.3278e+05
4.3301e+05
4.3325e+05
4.3351e+05
4.3375e+05
4.3399e+05
4.3424e+05
4.3446e+05
4.3468e+05
4.349e+05
4.3512e+05
4.3536e+05
4.3559e+05
4.3584e+05
4.361e+05
4.3633e+05
4.3656e+05
4.368e+05
4.3704e+05
4.3728e+05
4.3754e+05
4.3779e+05
4.3805e+05
4.383e+05
4.3855e+05
4.3879e+05
4.3903e+05
4.3926e+05
4.395e+05
4.3973e+05
4.3999e+05
4.4025e+05
4.405e+05
4.4074e+05
4.4098e+05
4.4122e+05
4.4145e+05
4.4169e+05
4.4194e+05
4.4219e+05
4.4244e+05
4.4268e+05
4.4293e+05
4.4316e+05
4.4339e+05
4.4363e+05
4.4387e+05
4.4412e+05
4.4438e+05
4.4463e+05
4.4489e+05
4.4512e+05
4.4535e+05
4.4558e+05
4.4581e+05
4.4603e+05
4.4625e+05
4.4648e+05
4.4671e+05
4.4695e+05
4.4718e+05
4.474e+05
4.4764e+05
4.4786e+05
4.4809e+05
4.4832e+05
4.4858e+05
4.4883e+05
4.4907e+05
4.4931e+05
4.4955e+05
4.4979e+05
4.5002e+05
4.5025e+05
4.505e+05
4.5074e+05
4.5098e+05
4.5122e+05
4.5146e+05
4.517e+05
4.5193e+05
4.5217e+05
4.524e+05
4.5264e+05
4.5288e+05
4.5313e+05
4.5337e+05
4.536e+05
4.5383e+05
4.5405e+05
4.5428e+05
4.5452e+05
4.5477e+05
4.5501e+05
4.5525e+05
4.555e+05
4.5574e+05
4.5598e+05
4.5621e+05
4.5644e+05
4.5667e+05
4.569e+05
4.5715e+05
4.574e+05
4.5764e+05
4.5788e+05
4.5812e+05
4.5835e+05
4.5858e+05
4.5881e+05
4.5905e+05
4.5929e+05
4.5953e+05
4.5977e+05
4.6001e+05
4.6024e+05
4.6046e+05
4.6069e+05
4.6092e+05
4.6116e+05
4.614e+05
4.6164e+05
4.6189e+05
4.6212e+05
4.6235e+05
4.6257e+05
4.628e+05
4.6303e+05
4.6326e+05
4.6351e+05
4.6375e+05
4.64e+05
4.6424e+05
4.6449e+05
4.6472e+05
4.6494e+05
4.6518e+05
4.6541e+05
4.6566e+05
4.6592e+05
4.6618e+05
4.6642e+05
4.6665e+05
4.6688e+05
4.671e+05
4.6733e+05
4.6756e+05
4.678e+05
4.6805e+05
4.683e+05
4.6855e+05
4.688e+05
4.6904e+05
4.6927e+05
4.695e+05
4.6975e+05
4.6999e+05
4.7023e+05
4.7049e+05
4.7074e+05
4.7098e+05
4.7121e+05
4.7145e+05
4.717e+05
4.7194e+05
4.7219e+05
4.7245e+05
4.727e+05
4.7294e+05
4.7319e+05
4.7343e+05
4.7366e+05
4.7389e+05
4.7414e+05
4.7439e+05
4.7463e+05
4.7489e+05
4.7513e+05
4.7537e+05
4.7562e+05
4.7586e+05
4.761e+05
4.7635e+05
4.766e+05
4.7686e+05
4.771e+05
4.7735e+05
4.7759e+05
4.7782e+05
4.7805e+05
4.7829e+05
4.7854e+05
4.7879e+05
4.7904e+05
4.7929e+05
4.7954e+05
4.7977e+05
4.8e+05
4.8024e+05
4.8048e+05
4.8074e+05
4.8099e+05
4.8125e+05
4.8149e+05
4.8173e+05
4.8198e+05
4.8223e+05
4.8247e+05
4.8271e+05
4.8296e+05
4.8322e+05
4.8348e+05
4.8374e+05
4.8397e+05
4.8421e+05
4.8445e+05
4.8469e+05
4.8494e+05
4.8521e+05
4.8548e+05
4.8574e+05
4.86e+05
4.8626e+05
4.8651e+05
4.8675e+05
4.87e+05
4.8726e+05
4.8752e+05
4.8778e+05
4.8804e+05
4.8829e+05
4.8853e+05
4.8877e+05
4.8903e+05
4.8929e+05
4.8954e+05
4.8978e+05
4.9003e+05
4.9028e+05
4.9052e+05
4.9076e+05
4.9101e+05
4.9127e+05
4.9154e+05
4.918e+05
4.9207e+05
4.9232e+05
4.9256e+05
4.9279e+05
4.9303e+05
4.9326e+05
4.935e+05
4.9375e+05
4.94e+05
4.9425e+05
4.945e+05
4.9475e+05
4.9498e+05
4.952e+05
4.9543e+05
4.9565e+05
4.959e+05
4.9614e+05
4.9638e+05
4.9662e+05
4.9685e+05
4.9707e+05
4.973e+05
4.9753e+05
4.9777e+05
4.9802e+05
4.9826e+05
4.985e+05
4.9876e+05
4.99e+05
4.9923e+05
4.9946e+05
4.9971e+05
4.9994e+05
5.0018e+05
5.0045e+05
5.007e+05
5.0096e+05
5.012e+05
5.0144e+05
5.0168e+05
5.0191e+05
5.0216e+05
5.0233e+05
5.0242e+05
5.0249e+05
5.0268e+05
5.0292e+05
5.0318e+05
5.0345e+05
5.037e+05
5.0395e+05
5.0411e+05
5.0418e+05
5.0442e+05
5.0465e+05
5.0488e+05
5.0511e+05
5.0534e+05
5.0556e+05
5.0578e+05
5.06e+05
5.0623e+05
5.0646e+05
5.0669e+05
5.0693e+05
5.0718e+05
5.0742e+05
5.0767e+05
5.0791e+05
5.0813e+05
5.0836e+05
5.0858e+05
5.0881e+05
5.0904e+05
5.0925e+05
5.0947e+05
5.0968e+05
5.0989e+05
5.101e+05
5.1031e+05
5.1055e+05
5.108e+05
5.1104e+05
5.1128e+05
5.1154e+05
5.118e+05
5.1203e+05
5.1226e+05
5.1249e+05
5.1272e+05
5.1296e+05
5.1319e+05
5.1343e+05
5.1368e+05
5.1393e+05
5.1417e+05
5.144e+05
5.1464e+05
5.1489e+05
5.1514e+05
5.1539e+05
5.1565e+05
5.1591e+05
5.1616e+05
5.164e+05
5.1663e+05
5.1687e+05
5.1711e+05
5.1735e+05
5.1762e+05
5.1788e+05
5.1815e+05
5.184e+05
5.1865e+05
5.189e+05
5.1914e+05
5.1938e+05
5.1964e+05
5.199e+05
5.2015e+05
5.2039e+05
5.2065e+05
5.2089e+05
5.2112e+05
5.2135e+05
5.216e+05
5.2185e+05
5.2211e+05
5.2238e+05
5.2265e+05
5.2289e+05
5.2313e+05
5.2336e+05
5.2359e+05
5.2382e+05
5.2406e+05
5.243e+05
5.2455e+05
5.2479e+05
5.2503e+05
5.2527e+05
5.255e+05
5.2574e+05
5.2598e+05
5.2623e+05
5.2649e+05
5.2676e+05
5.2701e+05
5.2725e+05
5.275e+05
5.2778e+05
5.2806e+05
5.2834e+05
5.286e+05
5.2885e+05
5.2911e+05
5.2936e+05
5.2959e+05
5.2982e+05
5.3007e+05
5.3036e+05
5.3063e+05
5.309e+05
5.3118e+05
5.3145e+05
5.3169e+05
5.3193e+05
5.3218e+05
5.3247e+05
5.3281e+05
5.3316e+05
5.3349e+05
5.338e+05
5.3407e+05
5.3432e+05
5.3456e+05
5.3481e+05
5.3506e+05
5.3531e+05
5.3556e+05
5.3582e+05
5.3608e+05
5.3635e+05
5.3662e+05
5.3688e+05
5.3714e+05
5.3741e+05
5.3767e+05
5.3791e+05
5.3816e+05
5.3839e+05
5.3862e+05
5.3885e+05
5.3908e+05
5.3931e+05
5.3956e+05
5.3979e+05
5.4002e+05
5.4024e+05
5.4046e+05
5.4069e+05
5.4092e+05
5.4116e+05
5.4141e+05
5.4167e+05
5.4191e+05
5.4215e+05
5.4238e+05
5.4261e+05
5.4283e+05
5.4306e+05
5.4329e+05
5.4355e+05
5.438e+05
5.4404e+05
5.443e+05
5.4453e+05
5.4475e+05
5.4498e+05
5.4522e+05
5.4545e+05
5.4569e+05
5.4593e+05
5.4619e+05
5.4643e+05
5.4667e+05
5.469e+05
5.4714e+05
5.4738e+05
5.4762e+05
5.4788e+05
5.4813e+05
5.4838e+05
5.4862e+05
5.4886e+05
5.491e+05
5.4935e+05
5.4961e+05
5.4986e+05
5.5012e+05
5.5039e+05
5.5065e+05
5.509e+05
5.5114e+05
5.5137e+05
5.516e+05
5.5186e+05
5.5212e+05
5.5238e+05
5.5263e+05
5.5288e+05
5.5311e+05
5.5334e+05
5.5357e+05
5.5381e+05
5.5405e+05
5.543e+05
5.5455e+05
5.5482e+05
5.5507e+05
5.5531e+05
5.5555e+05
5.5579e+05
5.5604e+05
5.5629e+05
5.5655e+05
5.568e+05
5.5704e+05
5.5729e+05
5.5753e+05
5.5777e+05
5.58e+05
5.5825e+05
5.585e+05
5.5875e+05
5.59e+05
5.5925e+05
5.595e+05
5.5974e+05
5.5998e+05
5.6021e+05
5.6045e+05
5.6071e+05
5.6096e+05
5.612e+05
5.6144e+05
5.6167e+05
5.6189e+05
5.6211e+05
5.6233e+05
5.6257e+05
5.6281e+05
5.6306e+05
5.6331e+05
5.6356e+05
5.6381e+05
5.6406e+05
5.6429e+05
5.6453e+05
5.6477e+05
5.6502e+05
5.6527e+05
5.6553e+05
5.6578e+05
5.6602e+05
5.6625e+05
5.665e+05
5.6675e+05
5.67e+05
5.6725e+05
5.6752e+05
5.6777e+05
5.6803e+05
5.6828e+05
5.6853e+05
5.6876e+05
5.69e+05
5.6926e+05
5.6952e+05
5.6978e+05
5.7003e+05
5.7027e+05
5.7051e+05
5.7074e+05
5.7098e+05
5.7125e+05
5.7152e+05
5.7177e+05
5.7203e+05
5.723e+05
5.724e+05
5.7255e+05
5.7278e+05
5.7284e+05
5.7302e+05
5.7326e+05
5.7351e+05
5.7377e+05
5.7402e+05
5.7427e+05
5.7452e+05
5.7475e+05
5.75e+05
5.7526e+05
5.7553e+05
5.7581e+05
5.7606e+05
5.7632e+05
5.7656e+05
5.768e+05
5.7703e+05
5.7725e+05
5.7748e+05
5.7773e+05
5.7801e+05
5.783e+05
5.7836e+05
5.7857e+05
5.7882e+05
5.7906e+05
5.7932e+05
5.796e+05
5.7987e+05
5.8013e+05
5.8038e+05
5.8063e+05
5.8088e+05
5.8112e+05
5.8127e+05
5.8134e+05
5.8158e+05
5.8183e+05
5.8208e+05
5.8234e+05
5.8261e+05
5.8288e+05
5.8314e+05
5.834e+05
5.8366e+05
5.8391e+05
5.8415e+05
5.844e+05
5.8467e+05
5.8493e+05
5.8518e+05
5.8542e+05
5.8566e+05
5.8589e+05
5.8612e+05
5.8636e+05
5.8661e+05
5.8687e+05
5.8712e+05
5.8737e+05
5.8762e+05
5.8787e+05
5.8811e+05
5.8835e+05
5.886e+05
5.8885e+05
5.8909e+05
5.8934e+05
5.8959e+05
5.8982e+05
5.9004e+05
5.9028e+05
5.9052e+05
5.9077e+05
5.9102e+05
5.9128e+05
5.9154e+05
5.9177e+05
5.92e+05
5.9224e+05
5.9246e+05
5.9269e+05
5.9292e+05
5.9317e+05
5.9344e+05
5.9372e+05
5.9401e+05
5.9428e+05
5.9452e+05
5.9477e+05
5.9503e+05
5.9528e+05
5.9552e+05
5.9576e+05
5.96e+05
5.9622e+05
5.9645e+05
5.9668e+05
5.9692e+05
5.9717e+05
5.9744e+05
5.977e+05
5.9797e+05
5.9824e+05
5.985e+05
5.9874e+05
5.9898e+05
5.9923e+05
5.9948e+05
5.9974e+05
5.9999e+05
6.0025e+05
6.005e+05
6.0074e+05
6.0099e+05
6.0124e+05
6.0148e+05
6.0173e+05
6.0199e+05
6.0225e+05
6.025e+05
6.0274e+05
6.0297e+05
6.0321e+05
6.0345e+05
6.0369e+05
6.0395e+05
6.0421e+05
6.0446e+05
6.047e+05
6.0495e+05
6.0518e+05
6.0542e+05
6.0565e+05
6.059e+05
6.0615e+05
6.064e+05
6.0665e+05
6.069e+05
6.0715e+05
6.0738e+05
6.0761e+05
6.0786e+05
6.0811e+05
6.0836e+05
6.0861e+05
6.0886e+05
6.0911e+05
6.0935e+05
6.0959e+05
6.0984e+05
6.1009e+05
6.1034e+05
6.106e+05
6.1087e+05
6.1113e+05
6.1137e+05
6.1161e+05
6.1185e+05
6.1208e+05
6.1232e+05
6.1258e+05
6.1285e+05
6.131e+05
6.1335e+05
6.136e+05
6.1383e+05
6.1407e+05
6.1431e+05
6.1455e+05
6.1479e+05
6.1504e+05
6.153e+05
6.1555e+05
6.1578e+05
6.1601e+05
6.1625e+05
6.1648e+05
6.1672e+05
6.1698e+05
6.1724e+05
6.1749e+05
6.1773e+05
6.1796e+05
6.182e+05
6.1843e+05
6.1867e+05
6.1891e+05
6.1916e+05
6.1941e+05
6.1966e+05
6.199e+05
6.2014e+05
6.2038e+05
6.2062e+05
6.2087e+05
6.2112e+05
6.2137e+05
6.2162e+05
6.2188e+05
6.2212e+05
6.2235e+05
6.2258e+05
6.2282e+05
6.2305e+05
6.2327e+05
6.235e+05
6.2374e+05
6.2398e+05
6.2422e+05
6.2447e+05
6.2471e+05
6.2493e+05
6.2515e+05
6.2539e+05
6.2563e+05
6.2586e+05
6.261e+05
6.2633e+05
6.2657e+05
6.2681e+05
6.2703e+05
6.2726e+05
6.2751e+05
6.2776e+05
6.28e+05
6.2824e+05
6.2848e+05
6.2871e+05
6.2893e+05
6.2915e+05
6.2938e+05
6.2961e+05
6.2985e+05
6.301e+05
6.3036e+05
6.3061e+05
6.3084e+05
6.3107e+05
6.313e+05
6.3152e+05
6.3174e+05
6.3195e+05
6.3218e+05
6.3243e+05
6.3267e+05
6.3291e+05
6.3315e+05
6.334e+05
6.3365e+05
6.3389e+05
6.3416e+05
6.3442e+05
6.3468e+05
6.3492e+05
6.3516e+05
6.3541e+05
6.3564e+05
6.3587e+05
6.3611e+05
6.3637e+05
6.3662e+05
6.3688e+05
6.3714e+05
6.3737e+05
6.3759e+05
6.3781e+05
6.381e+05
6.3839e+05
6.3869e+05
6.3898e+05
6.3925e+05
6.3949e+05
6.3972e+05
6.3996e+05
6.402e+05
6.4047e+05
6.4073e+05
6.4101e+05
6.413e+05
6.4159e+05
6.4184e+05
6.421e+05
6.4236e+05
6.4262e+05
6.4288e+05
6.4315e+05
6.4342e+05
6.4367e+05
6.4393e+05
6.4418e+05
6.4443e+05
6.4467e+05
6.4492e+05
6.4518e+05
6.4544e+05
6.4571e+05
6.4598e+05
6.4622e+05
6.4645e+05
6.467e+05
6.4695e+05
6.472e+05
6.4745e+05
6.4768e+05
6.4791e+05
6.4814e+05
6.4837e+05
6.486e+05
6.4886e+05
6.4914e+05
6.4942e+05
6.4967e+05
6.4995e+05
