# Supplementary material for: Novel Method to Efficiently Create an mHealth App: Implementation of a Real-Time Electrocardiogram R Peak Detector
Source: JMIR Mhealth Uhealth. 2018 May 22;6(5):e118. doi: 10.2196/mhealth.8429 (PMC5989064; doi:10.2196/mhealth.8429)
Supplement: Multimedia Appendix 2 [file mhealth_v6i5e118_app2.zip › Submission_code/Cleaned database/mitdb/212_ann_qrs_cleaned.txt]

215
452
697
925
1169
1441
1708
1954
2192
2398
2605
2827
3050
3281
3549
3790
4031
4279
4517
4755
4977
5200
5439
5681
5918
6162
6399
6631
6855
7092
7334
7571
7814
8069
8332
8572
8807
9050
9281
9507
9742
9993
10233
10479
10717
10944
11172
11403
11638
11869
12098
12336
12575
12810
13045
13277
13500
13732
13973
14221
14468
14728
14982
15225
15459
15700
15941
16178
16417
16670
16926
17167
17416
17662
17900
18119
18347
18592
18838
19081
19303
19517
19731
19937
20151
20387
20630
20881
21122
21364
21604
21831
22049
22265
22500
22762
23025
23277
23522
23771
24013
24256
24489
24719
24968
25232
25483
25727
25978
26224
26454
26692
26941
27189
27436
27692
27940
28179
28416
28651
28886
29120
29352
29591
29832
30081
30316
30544
30774
30997
31225
31466
31722
31972
32204
32428
32647
32870
33090
33314
33546
33786
34020
34262
34501
34731
34959
35190
35427
35659
35901
36154
36405
36627
36851
37070
37298
37534
37765
38012
38239
38459
38683
38908
39129
39350
39567
39808
40074
40346
40621
40884
41117
41341
41556
41773
42007
42270
42529
42794
43026
43252
43482
43709
43938
44197
44427
44679
44930
45169
45405
45628
45845
46064
46299
46538
46777
47015
47247
47455
47677
47914
48162
48402
48647
48893
49131
49366
49596
49811
50024
50238
50469
50719
50963
51206
51451
51695
51923
52155
52393
52611
52833
53061
53299
53534
53758
53985
54202
54413
54624
54845
55075
55304
55524
55744
55963
56176
56384
56586
56792
56988
57189
57398
57611
57835
58061
58280
58491
58697
58912
59135
59365
59591
59810
60036
60265
60482
60698
60910
61123
61343
61566
61797
62031
62266
62492
62712
62931
63151
63370
63599
63829
64059
64298
64528
64753
64976
65192
65409
65617
65839
66079
66319
66555
66788
67014
67232
67447
67682
67930
68176
68417
68663
68911
69148
69387
69635
69870
70106
70354
70607
70854
71101
71343
71582
71812
72047
72283
72521
72763
73012
73255
73493
73723
73945
74165
74385
74614
74854
75096
75343
75587
75818
76047
76271
76504
76747
76983
77220
77464
77697
77920
78146
78373
78597
78822
79055
79303
79545
79780
80014
80237
80462
80690
80917
81152
81388
81616
81849
82077
82299
82525
82750
82984
83209
83453
83708
83969
84211
84437
84670
84884
85102
85328
85561
85799
86031
86262
86493
86719
86948
87176
87414
87666
87911
88158
88406
88644
88866
89087
89308
89538
89774
90017
90257
90508
90744
90974
91207
91436
91671
91906
92148
92394
92642
92872
93099
93331
93560
93783
94015
94254
94496
94725
94956
95185
95404
95623
95852
96084
96319
96554
96794
97033
97265
97482
97697
97910
98125
98350
98582
98813
99057
99291
99518
99741
99964
100190
100410
100640
100880
101120
101350
101570
101790
102000
102220
102440
102660
102880
103100
103330
103560
103770
103980
104190
104420
104640
104870
105100
105340
105560
105780
105990
106210
106430
106650
106880
107110
107340
107570
107800
108020
108240
108460
108670
108890
109120
109350
109580
109810
110050
110280
110510
110740
110970
111200
111440
111680
111930
112200
112450
112690
112920
113150
113370
113600
113840
114070
114310
114550
114790
115010
115240
115480
115730
115970
116210
116460
116690
116910
117140
117370
117610
117860
118100
118340
118580
118810
119030
119250
119460
119680
119920
120160
120410
120650
120880
121110
121330
121550
121770
122000
122230
122460
122680
122920
123160
123380
123580
123820
124050
124280
124510
124760
124980
125210
125420
125620
125840
126040
126260
126490
126730
126980
127210
127430
127650
127860
128080
128290
128520
128760
129000
129240
129470
129680
129900
130120
130340
130560
130790
131030
131270
131520
131770
132010
132230
132450
132680
132910
133140
133380
133620
133850
134080
134300
134530
134770
135030
135270
135510
135740
135970
136190
136410
136630
136840
137060
137300
137550
137800
138040
138280
138500
138720
138950
139180
139410
139650
139890
140140
140370
140600
140820
141050
141280
141510
141760
142020
142260
142500
142740
142980
143220
143440
143670
143910
144160
144390
144610
144840
145070
145300
145520
145760
146020
146270
146510
146750
146980
147200
147420
147650
147890
148120
148360
148610
148840
149070
149290
149490
149700
149910
150130
150360
150590
150810
151040
151260
151470
151680
151900
152110
152320
152540
152760
152990
153210
153420
153630
153840
154050
154260
154470
154710
154960
155200
155430
155650
155860
156060
156270
156480
156680
156900
157120
157350
157580
157800
158020
158240
158450
158680
158900
159140
159370
159600
159830
160040
160250
160470
160680
160910
161130
161360
161590
161820
162040
162260
162470
162690
162910
163130
163360
163590
163820
164040
164260
164470
164690
164910
165130
165370
165610
165830
166060
166290
166510
166730
166940
167170
167400
167620
167870
168110
168340
168570
168800
169020
169240
169470
169720
169960
170200
170440
170670
170890
171100
171320
171530
171750
171980
172240
172510
172740
172960
173170
173380
173590
173820
174050
174300
174540
174780
175030
175260
175480
175700
175940
176170
176410
176650
176890
177140
177370
177600
177830
178060
178300
178540
178770
179010
179240
179460
179680
179920
180150
180390
180650
180880
181120
181350
181570
181790
182000
182210
182440
182670
182900
183150
183400
183630
183870
184080
184290
184500
184710
184920
185140
185370
185590
185820
186060
186320
186560
186810
187060
187290
187540
187790
188020
188260
188480
188710
188980
189250
189510
189770
190020
190280
190520
190760
190990
191220
191460
191700
191950
192200
192450
192700
192930
193160
193400
193650
193890
194130
194360
194600
194850
195100
195340
195570
195800
196030
196260
196490
196720
196950
197170
197400
197630
197890
198140
198390
198620
198840
199060
199270
199480
199710
199930
200160
200390
200640
200890
201120
201350
201560
201770
201980
202190
202420
202650
202870
203090
203310
203540
203780
204010
204250
204490
204730
204970
205200
205420
205640
205860
206080
206310
206560
206810
207040
207270
207480
207690
207900
208100
208320
208540
208770
209010
209250
209500
209730
209960
210170
210390
210620
210840
211080
211320
211540
211760
211970
212190
212410
212630
212850
213090
213330
213560
213790
214010
214230
214450
214680
214920
215160
215390
215610
215840
216050
216270
216490
216720
216960
217200
217440
217670
217900
218130
218360
218580
218790
219020
219250
219490
219740
219980
220220
220450
220670
220890
221110
221340
221580
221820
222060
222300
222540
222770
223000
223220
223450
223700
223960
224200
224430
224660
224870
225090
225320
225560
225790
226020
226250
226480
226720
226940
227160
227380
227610
227840
228070
228300
228540
228760
228980
229180
229390
229600
229830
230070
230300
230540
230790
231030
231270
231490
231700
231910
232120
232340
232560
232770
232980
233180
233370
233580
233780
234000
234220
234450
234690
234920
235150
235380
235610
235830
236050
236290
236520
236760
237000
237240
237480
237700
237920
238150
238380
238610
238840
239090
239330
239580
239800
240020
240250
240460
240680
240900
241140
241370
241600
241830
242050
242270
242500
242720
242940
243200
243450
243700
243930
244150
244370
244570
244780
244980
245200
245430
245670
245910
246150
246380
246610
246850
247090
247330
247570
247800
248030
248260
248480
248700
248930
249140
249370
249620
249860
250100
250330
250550
250750
250950
251150
251360
251580
251840
252110
252370
252610
252840
253070
253290
253500
253730
253970
254210
254460
254710
254960
255220
255470
255720
255970
256210
256440
256690
256930
257160
257380
257620
257860
258100
258340
258590
258830
259070
259300
259520
259730
259950
260170
260410
260640
260870
261110
261350
261600
261830
262050
262280
262520
262790
263060
263310
263540
263760
263990
264210
264430
264650
264880
265100
265330
265550
265770
265980
266190
266400
266620
266860
267110
267350
267590
267800
268020
268230
268430
268650
268870
269090
269310
269530
269760
269980
270200
270400
270620
270830
271050
271280
271520
271760
272000
272220
272430
272640
272840
273050
273260
273480
273680
273890
274110
274320
274550
274810
275060
275300
275530
275770
276010
276250
276460
276680
276900
277120
277340
277590
277860
278120
278380
278630
278850
279060
279280
279490
279710
279940
280190
280460
280720
280960
281210
281450
281690
281930
282190
282440
282680
282920
283160
283400
283630
283860
284100
284340
284590
284840
285080
285300
285530
285760
285990
286220
286470
286700
286940
287160
287400
287630
287860
288090
288310
288540
288770
289000
289240
289480
289720
289950
290170
290410
290650
290890
291120
291350
291580
291790
292000
292210
292410
292620
292830
293060
293290
293510
293740
293950
294170
294380
294600
294830
295060
295290
295520
295760
295980
296210
296440
296660
296880
297110
297340
297580
297820
298050
298280
298500
298720
298950
299180
299430
299660
299890
300130
300350
300570
300800
301020
301240
301470
301710
301950
302180
302410
302620
302840
303060
303280
303530
303780
304040
304280
304500
304720
304940
305160
305370
305610
305860
306130
306380
306630
306880
307110
307340
307570
307810
308050
308290
308530
308770
309000
309240
309470
309700
309930
310170
310420
310660
310890
311120
311350
311570
311800
312020
312260
312490
312720
312960
313190
313410
313630
313850
314080
314310
314540
314790
315040
315280
315500
315710
315930
316150
316380
316610
316850
317100
317360
317600
317840
318070
318290
318510
318730
318960
319210
319460
319690
319900
320120
320350
320590
320840
321100
321360
321590
321830
322060
322300
322540
322780
323020
323260
323500
323720
323960
324190
324410
324630
324850
325100
325350
325610
325850
326080
326310
326530
326760
326990
327240
327480
327730
328000
328240
328480
328700
328920
329150
329390
329650
329900
330150
330390
330620
330850
331070
331290
331520
331760
332020
332280
332540
332770
333000
333230
333460
333700
333940
334170
334400
334640
334860
335090
335320
335550
335780
336020
336280
336550
336800
337030
337260
337480
337690
337910
338140
338360
338590
338830
339080
339340
339580
339810
340040
340280
340520
340770
341020
341270
341490
341710
341930
342170
342410
342660
342910
343160
343410
343650
343890
344120
344350
344570
344800
345050
345300
345550
345790
346020
346260
346500
346750
346990
347230
347460
347700
347930
348150
348380
348620
348890
349160
349420
349660
349900
350140
350360
350590
350830
351090
351360
351650
351900
352150
352390
352630
352860
353080
353320
353560
353820
354060
354310
354580
354850
355110
355350
355600
355840
356070
356310
356540
356770
357020
357280
357540
357800
358070
358340
358600
358840
359070
359290
359530
359770
360020
360260
360500
360740
360990
361220
361460
361710
361970
362220
362480
362740
362970
363200
363440
363670
363910
364140
364380
364630
364870
365100
365330
365560
365810
366050
366280
366510
366750
366970
367190
367390
367590
367800
368030
368270
368510
368760
368990
369230
369450
369670
369880
370090
370320
370550
370790
371050
371300
371540
371760
372000
372240
372490
372750
373000
373240
373460
373680
373890
374100
374310
374530
374760
375010
375250
375490
375740
375960
376180
376400
376620
376840
377070
377300
377530
377760
377990
378220
378450
378680
378910
379140
379380
379630
379870
380110
380340
380560
380780
380990
381220
381460
381690
381920
382150
382380
382600
382810
383020
383240
383480
383700
383940
384190
384420
384670
384900
385130
385350
385560
385780
385990
386200
386430
386650
386870
387100
387330
387560
387790
388020
388270
388510
388740
388960
389180
389400
389620
389840
390080
390310
390540
390770
391000
391220
391450
391660
391890
392120
392350
392590
392810
393030
393240
393450
393670
393890
394120
394350
394580
394820
395080
395320
395550
395800
396050
396300
396550
396800
397050
397320
397560
397810
398040
398270
398520
398790
399050
399300
399540
399790
400020
400070
400260
400480
400710
400950
401200
401450
401700
401950
402190
402420
402660
402900
403140
403370
403620
403860
404100
404340
404580
404810
404860
405040
405280
405530
405770
406000
406230
406460
406680
406920
407160
407420
407660
407910
408160
408400
408640
408880
409100
409330
409570
409800
410040
410280
410510
410740
410980
411220
411470
411730
411970
412220
412460
412680
412910
413140
413370
413600
413840
414090
414360
414600
414840
415080
415310
415540
415770
416020
416270
416520
416760
417010
417240
417480
417710
417960
418210
418470
418710
418940
419160
419370
419580
419800
420030
420260
420500
420750
421000
421230
421470
421700
421920
422140
422360
422600
422840
423070
423300
423520
423740
423970
424210
424450
424690
424940
425180
425420
425660
425890
426110
426330
426560
426800
427050
427300
427540
427790
428030
428260
428500
428730
428980
429220
429460
429710
429950
430200
430440
430680
430920
431170
431430
431680
431900
432120
432340
432550
432780
433010
433250
433510
433750
433990
434240
434460
434680
434900
435120
435360
435590
435840
436100
436330
436560
436800
437040
437280
437540
437790
438050
438300
438550
438790
439030
439260
439500
439730
439990
440250
440500
440740
440980
441220
441450
441690
441940
442190
442440
442680
442930
443160
443390
443630
443870
444120
444380
444630
444890
445120
445350
445580
445810
446030
446250
446480
446710
446950
447180
447400
447640
447860
448090
448320
448580
448830
449070
449310
449550
449790
450020
450250
450500
450740
450980
451220
451460
451700
451930
452170
452400
452640
452880
453130
453370
453600
453830
454050
454280
454520
454770
455010
455250
455500
455740
455980
456210
456440
456670
456900
457150
457400
457640
457880
458120
458350
458580
458810
459050
459290
459530
459770
460010
460240
460460
460690
460920
461160
461400
461640
461890
462120
462350
462570
462800
463030
463260
463510
463750
464000
464240
464490
464720
464940
465180
465410
465660
465920
466180
466420
466650
466880
467100
467330
467560
467800
468050
468300
468550
468800
469040
469270
469500
469750
469990
470230
470490
470740
470980
471210
471450
471700
471940
472190
472450
472700
472940
473190
473430
473660
473890
474140
474390
474630
474890
475130
475370
475620
475860
476100
476350
476600
476860
477100
477350
477590
477820
478050
478290
478540
478790
479040
479290
479540
479770
480000
480240
480480
480740
480990
481250
481490
481730
481980
482230
482470
482710
482960
483220
483480
483740
483970
484210
484450
484690
484940
485210
485480
485740
486000
486260
486510
486750
487000
487260
487520
487780
488040
488290
488530
488770
489030
489290
489540
489780
490030
490280
490520
490760
491010
491270
491540
491800
492070
492320
492560
492790
493030
493260
493500
493750
494000
494250
494500
494750
494980
495200
495430
495650
495900
496140
496380
496620
496850
497070
497300
497530
497770
498020
498260
498500
498760
499000
499230
499460
499710
499940
500180
500450
500700
500960
501200
501440
501680
501910
502160
502420
502680
502920
503180
503450
503700
503950
504180
504420
504650
504880
505110
505340
505560
505780
506000
506230
506460
506690
506930
507180
507420
507670
507910
508130
508360
508580
508810
509040
509250
509470
509680
509890
510100
510310
510550
510800
511040
511280
511540
511800
512030
512260
512490
512720
512960
513190
513430
513680
513930
514170
514400
514640
514890
515140
515390
515650
515910
516160
516400
516630
516870
517110
517350
517620
517880
518150
518400
518650
518900
519140
519380
519640
519900
520150
520390
520650
520890
521120
521350
521600
521850
522110
522380
522650
522890
523130
523360
523590
523820
524060
524300
524550
524790
525030
525270
525500
525740
525980
526230
526490
526760
527010
527250
527500
527780
528060
528340
528600
528850
529110
529360
529590
529820
530070
530360
530630
530900
531180
531450
531690
531930
532180
532470
532810
533160
533490
533800
534070
534320
534560
534810
535060
535310
535560
535820
536080
536350
536620
536880
537140
537410
537670
537910
538160
538390
538620
538850
539080
539310
539560
539790
540020
540240
540460
540690
540920
541160
541410
541670
541910
542150
542380
542610
542830
543060
543290
543550
543800
544040
544300
544530
544750
544980
545220
545450
545690
545930
546190
546430
546670
546900
547140
547380
547620
547880
548130
548380
548620
548860
549100
549350
549610
549860
550120
550390
550650
550900
551140
551370
551600
551860
552120
552380
552630
552880
553110
553340
553570
553810
554050
554300
554550
554820
555070
555310
555550
555790
556040
556290
556550
556800
557040
557290
557530
557770
558000
558250
558500
558750
559000
559250
559500
559740
559980
560210
560450
560710
560960
561200
561440
561670
561890
562110
562330
562570
562810
563060
563310
563560
563810
564060
564290
564530
564770
565020
565270
565530
565780
566020
566250
566500
566750
567000
567250
567520
567770
568030
568280
568530
568760
569000
569260
569520
569780
570030
570270
570510
570740
570980
571250
571520
571770
572030
572300
572550
572780
573020
573260
573510
573770
574020
574270
574520
574750
575000
575260
575530
575810
576060
576320
576560
576800
577030
577250
577480
577730
578010
578300
578570
578820
579060
579320
579600
579870
580130
580380
580630
580880
581120
581340
581580
581830
582080
582340
582610
582880
583140
583400
583660
583910
584150
584400
584670
584930
585180
585420
585660
585890
586120
586360
586610
586870
587120
587370
587620
587870
588110
588350
588600
588850
589090
589340
589590
589820
590040
590280
590520
590770
591020
591280
591540
591770
592000
592240
592460
592690
592920
593170
593440
593720
594010
594280
594520
594770
595030
595280
595520
595760
596000
596220
596450
596680
596920
597170
597440
597700
597970
598240
598500
598740
598980
599230
599480
599740
599990
600250
600500
600740
600990
601240
601480
601730
601990
602250
602500
602740
602970
603210
603450
603690
603950
604210
604460
604700
604950
605180
605420
605650
605900
606150
606400
606650
606900
607150
607380
607610
607860
608110
608360
608610
608860
609110
609350
609590
609840
610090
610340
610600
610870
611130
611370
611610
611850
612080
612320
612580
612850
613100
613350
613600
613830
614070
614310
614550
614790
615040
615300
615550
615780
616010
616250
616480
616720
616980
617240
617490
617730
617960
618200
618430
618670
618910
619160
619410
619660
619900
620140
620380
620620
620870
621120
621370
621620
621880
622120
622350
622580
622820
623050
623270
623500
623740
623980
624220
624470
624710
624930
625150
625390
625630
625860
626100
626330
626570
626810
627030
627260
627510
627760
628000
628240
628480
628710
628930
629150
629380
629610
629850
630100
630360
630610
630840
631070
631300
631520
631740
631950
632180
632430
632670
632910
633150
633400
633650
633890
634160
634420
634680
634920
635160
635410
635640
635870
636110
636370
636620
636880
637140
637370
637590
637810
638100
638390
638690
638980
639250
639490
639720
639960
640200
640470
640730
641010
641300
641590
641840
642100
642360
642620
642880
643150
643420
643670
643930
644180
644430
644670
644920
645180
645440
645710
645980
646220
646450
646700
646950
647200
647450
647680
647910
648140
648370
648600
648860
649140
649420
649670
