# Supplementary material for: Novel Method to Efficiently Create an mHealth App: Implementation of a Real-Time Electrocardiogram R Peak Detector
Source: JMIR Mhealth Uhealth. 2018 May 22;6(5):e118. doi: 10.2196/mhealth.8429 (PMC5989064; doi:10.2196/mhealth.8429)
Supplement: Multimedia Appendix 2 [file mhealth_v6i5e118_app2.zip › Submission_code/Cleaned database/mitdb/213m.hea]

213m 2 360 650000
213m.mat 16+24 200/mV 11 1024 1022 7666 0 MLII
213m.mat 16+24 200/mV 11 1024 901 24094 0 V1
# 61 M 2817 1629 x1
# Digoxin
# The PVCs are multiform and usually late-cycle, frequently resulting in
# fusion PVCs.  The morphology of the fusion PVCs varies from almost normal
# to almost identical to that of the PVCs.
#Creator: wfdb2mat
#Source: record mitdb/213
