# Supplementary material for: Novel Method to Efficiently Create an mHealth App: Implementation of a Real-Time Electrocardiogram R Peak Detector
Source: JMIR Mhealth Uhealth. 2018 May 22;6(5):e118. doi: 10.2196/mhealth.8429 (PMC5989064; doi:10.2196/mhealth.8429)
Supplement: Multimedia Appendix 2 [file mhealth_v6i5e118_app2.zip › Submission_code/Cleaned database/mitdb/213_ann_qrs.txt]

19
96
254
479
674
874
1077
1273
1467
1656
1850
2048
2237
2434
2633
2833
3022
3220
3409
3604
3807
4008
4201
4402
4593
4786
4977
5173
5375
5572
5772
5964
6157
6348
6544
6743
6942
7135
7334
7523
7716
7915
8108
8303
8498
8700
8899
9096
9285
9482
9682
9883
10075
10274
10463
10657
10851
11043
11237
11434
11637
11828
12022
12215
12410
12607
12809
13006
13204
13392
13586
13782
13979
14174
14370
14569
14764
14958
15147
15340
15537
15737
15930
16128
16321
16513
16707
16906
17096
17297
17500
17696
17887
18081
18273
18472
18672
18867
19062
19254
19447
19637
19835
20027
20223
20419
20616
20810
21005
21193
21388
21592
21792
21991
22185
22375
22572
22729
22954
23155
23351
23555
23745
23937
24128
24329
24527
24726
24921
25117
25306
25499
25697
25895
26093
26289
26487
26681
26882
27070
27263
27462
27663
27856
28051
28242
28436
28630
28826
29021
29217
29418
29618
29814
30007
30207
30407
30611
30802
31004
31195
31390
31587
31783
31978
32178
32379
32570
32765
32961
33154
33349
33550
33749
33946
34136
34335
34531
34728
34928
35124
35324
35523
35721
35913
36106
36305
36507
36698
36900
37088
37284
37478
37677
37872
38070
38268
38467
38662
38857
39050
39250
39448
39644
39844
40037
40231
40422
40622
40812
41007
41207
41403
41596
41791
41982
42179
42381
42583
42778
42970
43166
43363
43561
43752
43954
44160
44356
44551
44748
44940
45136
45334
45531
45730
45922
46123
46307
46508
46702
46905
47102
47297
47490
47684
47877
48074
48271
48470
48667
48862
49053
49244
49445
49632
49832
49999
50233
50424
50619
50816
51011
51211
51410
51605
51801
51995
52190
52385
52575
52777
52974
53174
53363
53561
53751
53846
53941
54142
54342
54536
54721
54822
54924
55115
55311
55506
55702
55895
56099
56291
56485
56677
56871
57070
57269
57446
57660
57849
58041
58239
58427
58626
58823
59025
59213
59409
59603
59797
59996
60166
60397
60595
60785
60983
61177
61372
61570
61768
61967
62159
62356
62549
62743
62940
63143
63319
63538
63728
63922
64119
64311
64504
64707
64907
65102
65297
65488
65686
65885
66085
66280
66480
66667
66861
67051
67244
67439
67636
67834
68031
68231
68423
68615
68816
69021
69216
69412
69604
69805
70000
70195
70389
70591
70788
70986
71179
71372
71535
71765
71966
72161
72363
72556
72749
72943
73142
73336
73537
73738
73939
74132
74331
74527
74722
74924
75123
75323
75513
75704
75897
76101
76292
76489
76688
76885
77076
77275
77465
77662
77868
78065
78259
78457
78655
78846
79044
79239
79437
79633
79831
80024
80219
80411
80607
80803
81005
81190
81395
81586
81782
81982
82180
82383
82580
82780
82977
83171
83360
83560
83759
83958
84154
84351
84540
84735
84934
85124
85325
85525
85723
85915
86114
86307
86504
86708
86908
87102
87302
87443
87676
87885
88079
88276
88469
88669
88860
89052
89241
89438
89638
89839
90033
90232
90424
90621
90823
91011
91211
91411
91616
91807
92004
92202
92398
92592
92789
92984
93153
93382
93572
93769
93965
94168
94363
94562
94754
94953
95146
95341
95538
95735
95832
95930
96128
96315
96509
96689
96795
96901
97095
97287
97492
97682
97875
98069
98265
98464
98664
98859
99060
99251
99446
99647
99824
1.0004e+05
1.0024e+05
1.0044e+05
1.0064e+05
1.0083e+05
1.0102e+05
1.0122e+05
1.0142e+05
1.0162e+05
1.0181e+05
1.0201e+05
1.0219e+05
1.024e+05
1.026e+05
1.0279e+05
1.0299e+05
1.0319e+05
1.0339e+05
1.0359e+05
1.0379e+05
1.0398e+05
1.0417e+05
1.0437e+05
1.0458e+05
1.0478e+05
1.0498e+05
1.0517e+05
1.0537e+05
1.0556e+05
1.0575e+05
1.0595e+05
1.0613e+05
1.0635e+05
1.0653e+05
1.0674e+05
1.0694e+05
1.0713e+05
1.0733e+05
1.0753e+05
1.0773e+05
1.0793e+05
1.0812e+05
1.0832e+05
1.0851e+05
1.0871e+05
1.0891e+05
1.091e+05
1.093e+05
1.095e+05
1.097e+05
1.0989e+05
1.1008e+05
1.1028e+05
1.1048e+05
1.1067e+05
1.1087e+05
1.1106e+05
1.1126e+05
1.1145e+05
1.1163e+05
1.1185e+05
1.1203e+05
1.1225e+05
1.1245e+05
1.1265e+05
1.1285e+05
1.1304e+05
1.1324e+05
1.1344e+05
1.1363e+05
1.1383e+05
1.1402e+05
1.1421e+05
1.144e+05
1.146e+05
1.147e+05
1.148e+05
1.1499e+05
1.1519e+05
1.1539e+05
1.1559e+05
1.1569e+05
1.1578e+05
1.1597e+05
1.1618e+05
1.1638e+05
1.1658e+05
1.1678e+05
1.1697e+05
1.1716e+05
1.1735e+05
1.1752e+05
1.1775e+05
1.1795e+05
1.1815e+05
1.1834e+05
1.1854e+05
1.1873e+05
1.1892e+05
1.1912e+05
1.1932e+05
1.1952e+05
1.1972e+05
1.1991e+05
1.201e+05
1.203e+05
1.205e+05
1.2066e+05
1.209e+05
1.211e+05
1.213e+05
1.2149e+05
1.2169e+05
1.2188e+05
1.2208e+05
1.2228e+05
1.2248e+05
1.2268e+05
1.2287e+05
1.2307e+05
1.2322e+05
1.2346e+05
1.2365e+05
1.2385e+05
1.2405e+05
1.2425e+05
1.2444e+05
1.2464e+05
1.2484e+05
1.25e+05
1.2524e+05
1.2544e+05
1.2564e+05
1.2583e+05
1.2602e+05
1.2622e+05
1.2642e+05
1.2662e+05
1.2682e+05
1.2702e+05
1.2721e+05
1.2741e+05
1.276e+05
1.278e+05
1.2799e+05
1.282e+05
1.284e+05
1.2859e+05
1.2878e+05
1.2898e+05
1.2918e+05
1.2938e+05
1.2952e+05
1.2976e+05
1.2997e+05
1.3017e+05
1.3036e+05
1.3056e+05
1.3075e+05
1.3095e+05
1.3115e+05
1.3135e+05
1.3154e+05
1.3174e+05
1.3193e+05
1.3212e+05
1.3232e+05
1.3252e+05
1.3272e+05
1.3292e+05
1.3312e+05
1.3331e+05
1.335e+05
1.337e+05
1.339e+05
1.341e+05
1.343e+05
1.3445e+05
1.3469e+05
1.3489e+05
1.3508e+05
1.3528e+05
1.3548e+05
1.3563e+05
1.3587e+05
1.3607e+05
1.3626e+05
1.3645e+05
1.3665e+05
1.3685e+05
1.3705e+05
1.3725e+05
1.3744e+05
1.3764e+05
1.3783e+05
1.3802e+05
1.3822e+05
1.3842e+05
1.3862e+05
1.3882e+05
1.3902e+05
1.3921e+05
1.394e+05
1.396e+05
1.398e+05
1.4e+05
1.402e+05
1.404e+05
1.4059e+05
1.4079e+05
1.4098e+05
1.4118e+05
1.4138e+05
1.4158e+05
1.4178e+05
1.4197e+05
1.4217e+05
1.4237e+05
1.4256e+05
1.4276e+05
1.4292e+05
1.4316e+05
1.4336e+05
1.4356e+05
1.4375e+05
1.4395e+05
1.4415e+05
1.4434e+05
1.4454e+05
1.4474e+05
1.4494e+05
1.4513e+05
1.4532e+05
1.4552e+05
1.4572e+05
1.4592e+05
1.4612e+05
1.4632e+05
1.465e+05
1.4671e+05
1.469e+05
1.471e+05
1.473e+05
1.475e+05
1.477e+05
1.4789e+05
1.4809e+05
1.4829e+05
1.4848e+05
1.4868e+05
1.4888e+05
1.4908e+05
1.4928e+05
1.4947e+05
1.4966e+05
1.4986e+05
1.5005e+05
1.5025e+05
1.5044e+05
1.5065e+05
1.5084e+05
1.5104e+05
1.5123e+05
1.5143e+05
1.5163e+05
1.5183e+05
1.5203e+05
1.5223e+05
1.5242e+05
1.5262e+05
1.5281e+05
1.5301e+05
1.532e+05
1.534e+05
1.536e+05
1.5379e+05
1.5399e+05
1.5419e+05
1.5438e+05
1.5458e+05
1.5478e+05
1.5498e+05
1.5518e+05
1.5537e+05
1.5557e+05
1.5576e+05
1.5596e+05
1.5616e+05
1.5636e+05
1.5656e+05
1.5675e+05
1.5695e+05
1.5715e+05
1.5734e+05
1.5753e+05
1.5773e+05
1.5793e+05
1.5813e+05
1.5829e+05
1.5851e+05
1.5871e+05
1.5891e+05
1.591e+05
1.593e+05
1.595e+05
1.5968e+05
1.5989e+05
1.6009e+05
1.6028e+05
1.6048e+05
1.6068e+05
1.6088e+05
1.6108e+05
1.6127e+05
1.6146e+05
1.6165e+05
1.6185e+05
1.6204e+05
1.6224e+05
1.6244e+05
1.6264e+05
1.6283e+05
1.6303e+05
1.6322e+05
1.6342e+05
1.6362e+05
1.6382e+05
1.6402e+05
1.6421e+05
1.6441e+05
1.6461e+05
1.6481e+05
1.65e+05
1.652e+05
1.654e+05
1.656e+05
1.658e+05
1.6599e+05
1.6618e+05
1.6638e+05
1.6659e+05
1.6678e+05
1.6698e+05
1.6708e+05
1.6717e+05
1.6737e+05
1.6755e+05
1.6776e+05
1.6796e+05
1.6806e+05
1.6816e+05
1.6836e+05
1.6856e+05
1.6876e+05
1.6895e+05
1.6914e+05
1.6934e+05
1.6955e+05
1.6975e+05
1.6995e+05
1.7014e+05
1.7034e+05
1.7053e+05
1.7062e+05
1.7071e+05
1.7092e+05
1.7112e+05
1.7132e+05
1.7152e+05
1.7162e+05
1.7172e+05
1.7192e+05
1.721e+05
1.7231e+05
1.7252e+05
1.7272e+05
1.7291e+05
1.7311e+05
1.7331e+05
1.734e+05
1.735e+05
1.737e+05
1.739e+05
1.741e+05
1.7427e+05
1.7438e+05
1.745e+05
1.7469e+05
1.7488e+05
1.7508e+05
1.7528e+05
1.7548e+05
1.7568e+05
1.7588e+05
1.7608e+05
1.7627e+05
1.7646e+05
1.7656e+05
1.7665e+05
1.7686e+05
1.7703e+05
1.7727e+05
1.7745e+05
1.7756e+05
1.7767e+05
1.7786e+05
1.7805e+05
1.7825e+05
1.7846e+05
1.7866e+05
1.7885e+05
1.7904e+05
1.7924e+05
1.7943e+05
1.7963e+05
1.7982e+05
1.8002e+05
1.8019e+05
1.8042e+05
1.8061e+05
1.8081e+05
1.81e+05
1.812e+05
1.8141e+05
1.816e+05
1.8181e+05
1.82e+05
1.8219e+05
1.8239e+05
1.8257e+05
1.8278e+05
1.8298e+05
1.8318e+05
1.8338e+05
1.8357e+05
1.8376e+05
1.8396e+05
1.8415e+05
1.8436e+05
1.8454e+05
1.8475e+05
1.8492e+05
1.8514e+05
1.8534e+05
1.8553e+05
1.8573e+05
1.8593e+05
1.8613e+05
1.8633e+05
1.8652e+05
1.8672e+05
1.8691e+05
1.8711e+05
1.8732e+05
1.8751e+05
1.877e+05
1.879e+05
1.8809e+05
1.8828e+05
1.8848e+05
1.8868e+05
1.8888e+05
1.8907e+05
1.8927e+05
1.8946e+05
1.8966e+05
1.8985e+05
1.9005e+05
1.9026e+05
1.9046e+05
1.9066e+05
1.9085e+05
1.9105e+05
1.9124e+05
1.9144e+05
1.9164e+05
1.9183e+05
1.9203e+05
1.9223e+05
1.9242e+05
1.9261e+05
1.9281e+05
1.9301e+05
1.9321e+05
1.934e+05
1.936e+05
1.938e+05
1.9399e+05
1.9418e+05
1.9438e+05
1.9458e+05
1.9478e+05
1.9498e+05
1.9518e+05
1.9538e+05
1.9557e+05
1.9577e+05
1.9597e+05
1.9617e+05
1.9637e+05
1.9657e+05
1.9676e+05
1.9696e+05
1.9715e+05
1.9735e+05
1.9754e+05
1.9774e+05
1.9791e+05
1.9814e+05
1.9834e+05
1.9854e+05
1.9873e+05
1.9893e+05
1.9914e+05
1.993e+05
1.9953e+05
1.9972e+05
1.9992e+05
2.0012e+05
2.0031e+05
2.005e+05
2.0069e+05
2.0091e+05
2.011e+05
2.013e+05
2.0149e+05
2.0169e+05
2.0188e+05
2.0209e+05
2.0228e+05
2.0248e+05
2.0268e+05
2.0287e+05
2.0307e+05
2.0327e+05
2.0347e+05
2.0367e+05
2.0384e+05
2.0406e+05
2.0424e+05
2.0446e+05
2.0466e+05
2.0486e+05
2.0506e+05
2.0525e+05
2.0546e+05
2.0564e+05
2.0584e+05
2.06e+05
2.0623e+05
2.0643e+05
2.0663e+05
2.0683e+05
2.0703e+05
2.0722e+05
2.0742e+05
2.0762e+05
2.0782e+05
2.0802e+05
2.0822e+05
2.0842e+05
2.0861e+05
2.088e+05
2.09e+05
2.092e+05
2.0939e+05
2.0959e+05
2.0979e+05
2.0998e+05
2.1018e+05
2.1037e+05
2.1057e+05
2.1077e+05
2.1097e+05
2.1117e+05
2.1137e+05
2.1156e+05
2.1176e+05
2.1196e+05
2.1215e+05
2.1236e+05
2.1253e+05
2.1275e+05
2.1295e+05
2.1315e+05
2.1334e+05
2.1354e+05
2.1374e+05
2.1394e+05
2.1413e+05
2.1433e+05
2.1452e+05
2.1472e+05
2.1492e+05
2.1511e+05
2.1531e+05
2.1552e+05
2.1572e+05
2.1591e+05
2.1611e+05
2.1631e+05
2.1651e+05
2.167e+05
2.169e+05
2.171e+05
2.1731e+05
2.175e+05
2.1769e+05
2.1789e+05
2.1808e+05
2.1829e+05
2.1848e+05
2.1869e+05
2.1888e+05
2.1908e+05
2.1927e+05
2.1937e+05
2.1947e+05
2.1968e+05
2.1988e+05
2.2007e+05
2.2026e+05
2.2036e+05
2.2047e+05
2.2067e+05
2.2087e+05
2.2106e+05
2.2126e+05
2.2146e+05
2.2166e+05
2.2185e+05
2.2205e+05
2.2224e+05
2.2244e+05
2.2264e+05
2.2284e+05
2.2303e+05
2.2323e+05
2.2343e+05
2.2362e+05
2.2382e+05
2.2401e+05
2.2422e+05
2.2442e+05
2.2462e+05
2.2481e+05
2.249e+05
2.25e+05
2.2521e+05
2.2538e+05
2.2561e+05
2.2578e+05
2.259e+05
2.2602e+05
2.2621e+05
2.264e+05
2.266e+05
2.268e+05
2.2699e+05
2.2719e+05
2.2739e+05
2.2759e+05
2.2778e+05
2.2798e+05
2.2816e+05
2.2838e+05
2.2858e+05
2.2878e+05
2.2898e+05
2.2914e+05
2.2937e+05
2.2957e+05
2.2977e+05
2.2997e+05
2.3017e+05
2.3037e+05
2.3057e+05
2.3076e+05
2.3096e+05
2.3115e+05
2.3134e+05
2.3156e+05
2.3176e+05
2.3191e+05
2.3214e+05
2.3234e+05
2.3254e+05
2.3274e+05
2.3294e+05
2.3314e+05
2.3334e+05
2.3354e+05
2.3371e+05
2.3393e+05
2.3413e+05
2.3433e+05
2.3454e+05
2.3473e+05
2.3493e+05
2.3512e+05
2.3532e+05
2.3552e+05
2.3572e+05
2.3591e+05
2.3611e+05
2.3632e+05
2.3652e+05
2.3671e+05
2.3691e+05
2.3711e+05
2.3731e+05
2.3751e+05
2.3771e+05
2.3791e+05
2.381e+05
2.3831e+05
2.3851e+05
2.387e+05
2.389e+05
2.3911e+05
2.3931e+05
2.3951e+05
2.397e+05
2.399e+05
2.401e+05
2.403e+05
2.405e+05
2.407e+05
2.409e+05
2.4109e+05
2.4128e+05
2.4149e+05
2.4168e+05
2.4188e+05
2.4208e+05
2.4229e+05
2.4249e+05
2.4268e+05
2.4288e+05
2.4308e+05
2.4328e+05
2.4348e+05
2.4368e+05
2.4388e+05
2.4407e+05
2.4427e+05
2.4447e+05
2.4466e+05
2.4486e+05
2.4506e+05
2.4527e+05
2.4546e+05
2.4566e+05
2.4586e+05
2.4606e+05
2.4626e+05
2.4646e+05
2.4666e+05
2.4686e+05
2.4705e+05
2.4725e+05
2.4745e+05
2.4765e+05
2.4785e+05
2.4805e+05
2.4825e+05
2.4844e+05
2.4864e+05
2.4884e+05
2.4903e+05
2.4924e+05
2.4944e+05
2.4964e+05
2.4984e+05
2.5003e+05
2.5023e+05
2.5043e+05
2.5062e+05
2.5083e+05
2.5103e+05
2.5123e+05
2.5143e+05
2.5163e+05
2.5182e+05
2.5202e+05
2.5223e+05
2.5243e+05
2.5263e+05
2.5282e+05
2.5302e+05
2.5321e+05
2.5341e+05
2.5361e+05
2.5381e+05
2.54e+05
2.542e+05
2.544e+05
2.546e+05
2.5479e+05
2.55e+05
2.552e+05
2.554e+05
2.556e+05
2.558e+05
2.56e+05
2.5619e+05
2.5639e+05
2.5658e+05
2.5678e+05
2.5699e+05
2.5718e+05
2.5738e+05
2.5758e+05
2.5778e+05
2.5797e+05
2.5818e+05
2.5838e+05
2.5858e+05
2.5877e+05
2.5897e+05
2.5917e+05
2.5937e+05
2.5957e+05
2.5977e+05
2.5998e+05
2.6018e+05
2.6037e+05
2.6057e+05
2.6077e+05
2.6097e+05
2.6118e+05
2.6137e+05
2.6156e+05
2.6176e+05
2.6195e+05
2.6215e+05
2.6235e+05
2.6254e+05
2.6275e+05
2.6296e+05
2.6316e+05
2.6335e+05
2.6355e+05
2.6375e+05
2.6395e+05
2.6416e+05
2.6436e+05
2.6456e+05
2.6475e+05
2.6495e+05
2.6515e+05
2.6534e+05
2.6555e+05
2.6574e+05
2.6595e+05
2.6614e+05
2.6634e+05
2.6653e+05
2.6673e+05
2.6694e+05
2.6714e+05
2.6734e+05
2.6754e+05
2.6774e+05
2.6794e+05
2.6814e+05
2.6834e+05
2.6854e+05
2.6874e+05
2.6894e+05
2.6914e+05
2.6933e+05
2.6953e+05
2.6973e+05
2.6993e+05
2.7013e+05
2.7034e+05
2.7053e+05
2.7073e+05
2.7092e+05
2.7112e+05
2.7132e+05
2.7152e+05
2.7173e+05
2.7192e+05
2.7212e+05
2.7232e+05
2.7251e+05
2.7272e+05
2.7293e+05
2.7312e+05
2.7333e+05
2.7352e+05
2.7372e+05
2.7391e+05
2.7411e+05
2.7431e+05
2.7451e+05
2.7471e+05
2.7491e+05
2.7511e+05
2.753e+05
2.755e+05
2.7571e+05
2.7591e+05
2.7611e+05
2.7631e+05
2.7651e+05
2.767e+05
2.7691e+05
2.771e+05
2.773e+05
2.7751e+05
2.7771e+05
2.7791e+05
2.7801e+05
2.7811e+05
2.783e+05
2.785e+05
2.787e+05
2.789e+05
2.791e+05
2.7927e+05
2.7938e+05
2.795e+05
2.7969e+05
2.7989e+05
2.8009e+05
2.803e+05
2.8049e+05
2.807e+05
2.809e+05
2.811e+05
2.8129e+05
2.8149e+05
2.817e+05
2.819e+05
2.821e+05
2.823e+05
2.8238e+05
2.8246e+05
2.8269e+05
2.8289e+05
2.8308e+05
2.8329e+05
2.8338e+05
2.8348e+05
2.8368e+05
2.8388e+05
2.8408e+05
2.8427e+05
2.8447e+05
2.8467e+05
2.8488e+05
2.8508e+05
2.8528e+05
2.8547e+05
2.8557e+05
2.8567e+05
2.8588e+05
2.8607e+05
2.8627e+05
2.8644e+05
2.8668e+05
2.8687e+05
2.8707e+05
2.8726e+05
2.8736e+05
2.8746e+05
2.8766e+05
2.8786e+05
2.8806e+05
2.8826e+05
2.8845e+05
2.8865e+05
2.8885e+05
2.8904e+05
2.8924e+05
2.8944e+05
2.8963e+05
2.8984e+05
2.9004e+05
2.9024e+05
2.9044e+05
2.9064e+05
2.9084e+05
2.9104e+05
2.9123e+05
2.9143e+05
2.9159e+05
2.9182e+05
2.9201e+05
2.9221e+05
2.9242e+05
2.9261e+05
2.9281e+05
2.9301e+05
2.932e+05
2.934e+05
2.936e+05
2.9381e+05
2.9401e+05
2.942e+05
2.944e+05
2.9459e+05
2.9479e+05
2.9498e+05
2.9518e+05
2.9539e+05
2.9557e+05
2.9579e+05
2.9598e+05
2.9618e+05
2.9639e+05
2.9658e+05
2.9678e+05
2.9698e+05
2.9717e+05
2.9738e+05
2.9757e+05
2.9777e+05
2.9797e+05
2.9818e+05
2.9838e+05
2.9858e+05
2.9878e+05
2.9897e+05
2.9918e+05
2.9938e+05
2.9958e+05
2.9978e+05
2.9998e+05
3.0017e+05
3.0036e+05
3.0057e+05
3.0077e+05
3.0097e+05
3.0117e+05
3.0138e+05
3.0158e+05
3.0177e+05
3.0196e+05
3.0217e+05
3.0238e+05
3.0258e+05
3.0278e+05
3.0297e+05
3.0318e+05
3.0337e+05
3.0357e+05
3.0377e+05
3.0397e+05
3.0417e+05
3.0437e+05
3.0457e+05
3.0477e+05
3.0497e+05
3.0517e+05
3.0538e+05
3.0553e+05
3.0577e+05
3.0596e+05
3.0617e+05
3.0637e+05
3.0657e+05
3.0677e+05
3.0697e+05
3.0718e+05
3.0738e+05
3.0757e+05
3.0777e+05
3.0797e+05
3.0817e+05
3.0827e+05
3.0838e+05
3.0858e+05
3.0876e+05
3.0897e+05
3.0917e+05
3.0927e+05
3.0938e+05
3.0957e+05
3.0978e+05
3.0997e+05
3.1018e+05
3.1038e+05
3.1057e+05
3.1077e+05
3.1097e+05
3.1118e+05
3.1139e+05
3.1158e+05
3.1178e+05
3.1199e+05
3.1218e+05
3.1238e+05
3.1258e+05
3.1278e+05
3.1298e+05
3.1318e+05
3.1338e+05
3.1357e+05
3.1376e+05
3.1397e+05
3.1418e+05
3.1438e+05
3.1458e+05
3.1476e+05
3.1496e+05
3.1514e+05
3.1536e+05
3.1557e+05
3.1577e+05
3.1597e+05
3.1617e+05
3.1638e+05
3.1658e+05
3.1677e+05
3.1697e+05
3.1718e+05
3.1737e+05
3.1757e+05
3.1776e+05
3.1797e+05
3.1817e+05
3.1831e+05
3.1844e+05
3.1875e+05
3.1897e+05
3.1916e+05
3.1936e+05
3.1956e+05
3.1976e+05
3.1995e+05
3.2016e+05
3.2036e+05
3.2056e+05
3.2075e+05
3.2095e+05
3.2115e+05
3.2134e+05
3.2154e+05
3.2174e+05
3.2194e+05
3.2213e+05
3.2226e+05
3.2233e+05
3.2251e+05
3.2272e+05
3.2285e+05
3.2293e+05
3.2313e+05
3.2333e+05
3.2353e+05
3.2372e+05
3.2392e+05
3.2412e+05
3.2432e+05
3.2452e+05
3.247e+05
3.2492e+05
3.2512e+05
3.2532e+05
3.2551e+05
3.2572e+05
3.2592e+05
3.2612e+05
3.2631e+05
3.2652e+05
3.2671e+05
3.269e+05
3.2711e+05
3.273e+05
3.2751e+05
3.277e+05
3.2792e+05
3.2811e+05
3.2831e+05
3.2851e+05
3.2871e+05
3.2891e+05
3.2912e+05
3.2932e+05
3.2952e+05
3.2972e+05
3.2992e+05
3.3012e+05
3.3031e+05
3.3052e+05
3.3072e+05
3.3092e+05
3.3112e+05
3.3132e+05
3.3152e+05
3.3172e+05
3.3188e+05
3.3212e+05
3.3231e+05
3.3252e+05
3.3273e+05
3.3287e+05
3.3311e+05
3.3332e+05
3.3352e+05
3.3373e+05
3.3392e+05
3.3413e+05
3.3432e+05
3.3452e+05
3.3472e+05
3.3493e+05
3.3513e+05
3.3533e+05
3.3552e+05
3.3572e+05
3.3592e+05
3.3612e+05
3.3632e+05
3.3652e+05
3.3674e+05
3.3693e+05
3.3713e+05
3.3733e+05
3.3753e+05
3.3774e+05
3.3794e+05
3.3814e+05
3.3834e+05
3.3854e+05
3.3873e+05
3.3894e+05
3.3913e+05
3.3933e+05
3.3954e+05
3.3974e+05
3.399e+05
3.4013e+05
3.4033e+05
3.4053e+05
3.4074e+05
3.4095e+05
3.4115e+05
3.4134e+05
3.4155e+05
3.4174e+05
3.4195e+05
3.4215e+05
3.4235e+05
3.4255e+05
3.4276e+05
3.4295e+05
3.4315e+05
3.4335e+05
3.4355e+05
3.4375e+05
3.4395e+05
3.4415e+05
3.4434e+05
3.4454e+05
3.4474e+05
3.4494e+05
3.4514e+05
3.4534e+05
3.4555e+05
3.4575e+05
3.4595e+05
3.4615e+05
3.4634e+05
3.4655e+05
3.4676e+05
3.4696e+05
3.4716e+05
3.4735e+05
3.4755e+05
3.4775e+05
3.4794e+05
3.4815e+05
3.4835e+05
3.4855e+05
3.4874e+05
3.4894e+05
3.4913e+05
3.4933e+05
3.4954e+05
3.4975e+05
3.4994e+05
3.5014e+05
3.5034e+05
3.5054e+05
3.5074e+05
3.5094e+05
3.5114e+05
3.5134e+05
3.5154e+05
3.5174e+05
3.5193e+05
3.5212e+05
3.5232e+05
3.5253e+05
3.5272e+05
3.5292e+05
3.5311e+05
3.5331e+05
3.5351e+05
3.537e+05
3.539e+05
3.541e+05
3.5431e+05
3.545e+05
3.547e+05
3.549e+05
3.5509e+05
3.5529e+05
3.555e+05
3.557e+05
3.559e+05
3.5609e+05
3.5628e+05
3.5648e+05
3.5667e+05
3.5687e+05
3.5707e+05
3.5728e+05
3.5747e+05
3.5768e+05
3.5786e+05
3.5806e+05
3.5826e+05
3.5848e+05
3.5867e+05
3.5887e+05
3.5906e+05
3.5926e+05
3.5945e+05
3.5964e+05
3.5984e+05
3.6004e+05
3.6024e+05
3.604e+05
3.6063e+05
3.6082e+05
3.6101e+05
3.6121e+05
3.6142e+05
3.6161e+05
3.6181e+05
3.62e+05
3.6219e+05
3.6239e+05
3.6259e+05
3.6278e+05
3.6298e+05
3.6319e+05
3.6339e+05
3.6359e+05
3.6378e+05
3.6398e+05
3.6418e+05
3.6439e+05
3.6459e+05
3.6479e+05
3.6499e+05
3.6518e+05
3.6538e+05
3.6558e+05
3.6578e+05
3.6598e+05
3.6619e+05
3.6639e+05
3.6659e+05
3.6679e+05
3.6699e+05
3.672e+05
3.6741e+05
3.6761e+05
3.6781e+05
3.6801e+05
3.6821e+05
3.6841e+05
3.6862e+05
3.6882e+05
3.6902e+05
3.6922e+05
3.6942e+05
3.6962e+05
3.6982e+05
3.7002e+05
3.7023e+05
3.7043e+05
3.7063e+05
3.7084e+05
3.7104e+05
3.7124e+05
3.7144e+05
3.7164e+05
3.7184e+05
3.7205e+05
3.7226e+05
3.7246e+05
3.7265e+05
3.7286e+05
3.7307e+05
3.7327e+05
3.7347e+05
3.7368e+05
3.7387e+05
3.7407e+05
3.7427e+05
3.7448e+05
3.7468e+05
3.7488e+05
3.7509e+05
3.7529e+05
3.7549e+05
3.7568e+05
3.7589e+05
3.761e+05
3.762e+05
3.7629e+05
3.7651e+05
3.7669e+05
3.7691e+05
3.7709e+05
3.7731e+05
3.7748e+05
3.776e+05
3.7772e+05
3.7792e+05
3.7812e+05
3.7832e+05
3.7852e+05
3.7871e+05
3.7891e+05
3.7912e+05
3.7922e+05
3.7932e+05
3.7949e+05
3.7968e+05
3.799e+05
3.8004e+05
3.8013e+05
3.8031e+05
3.8053e+05
3.8074e+05
3.8094e+05
3.8113e+05
3.8133e+05
3.8141e+05
3.815e+05
3.8173e+05
3.8193e+05
3.8213e+05
3.8231e+05
3.824e+05
3.8249e+05
3.8272e+05
3.8291e+05
3.8312e+05
3.8332e+05
3.8352e+05
3.8372e+05
3.8392e+05
3.8413e+05
3.8433e+05
3.8452e+05
3.847e+05
3.8493e+05
3.8514e+05
3.8534e+05
3.8554e+05
3.8573e+05
3.8583e+05
3.8593e+05
3.8614e+05
3.8633e+05
3.8653e+05
3.8674e+05
3.8693e+05
3.8713e+05
3.8733e+05
3.8753e+05
3.8773e+05
3.8794e+05
3.8804e+05
3.8814e+05
3.8834e+05
3.8853e+05
3.8874e+05
3.8888e+05
3.8901e+05
3.8933e+05
3.8954e+05
3.8974e+05
3.8994e+05
3.9014e+05
3.9034e+05
3.9054e+05
3.9074e+05
3.9094e+05
3.9114e+05
3.9135e+05
3.9153e+05
3.9173e+05
3.9194e+05
3.9214e+05
3.9234e+05
3.9254e+05
3.9275e+05
3.9293e+05
3.9314e+05
3.9335e+05
3.9355e+05
3.9375e+05
3.9396e+05
3.9416e+05
3.9436e+05
3.9456e+05
3.9476e+05
3.9495e+05
3.9515e+05
3.9536e+05
3.9556e+05
3.9576e+05
3.9596e+05
3.9616e+05
3.9636e+05
3.9654e+05
3.9677e+05
3.9697e+05
3.9718e+05
3.9737e+05
3.9757e+05
3.9777e+05
3.9797e+05
3.9818e+05
3.9837e+05
3.9858e+05
3.9878e+05
3.9898e+05
3.9917e+05
3.9937e+05
3.9958e+05
3.9978e+05
3.9997e+05
4.0018e+05
4.0038e+05
4.0057e+05
4.0077e+05
4.0097e+05
4.0118e+05
4.0138e+05
4.0159e+05
4.0179e+05
4.0199e+05
4.0218e+05
4.0239e+05
4.0257e+05
4.028e+05
4.0297e+05
4.032e+05
4.0339e+05
4.0359e+05
4.038e+05
4.0399e+05
4.042e+05
4.044e+05
4.046e+05
4.048e+05
4.05e+05
4.052e+05
4.0536e+05
4.0561e+05
4.0581e+05
4.0601e+05
4.0621e+05
4.0641e+05
4.0661e+05
4.0681e+05
4.0701e+05
4.0722e+05
4.0742e+05
4.0762e+05
4.0783e+05
4.0802e+05
4.0822e+05
4.0842e+05
4.0863e+05
4.0882e+05
4.0903e+05
4.0922e+05
4.0942e+05
4.0963e+05
4.0982e+05
4.1003e+05
4.1023e+05
4.1044e+05
4.1064e+05
4.1084e+05
4.1104e+05
4.1124e+05
4.1145e+05
4.1165e+05
4.1185e+05
4.1205e+05
4.1223e+05
4.1245e+05
4.1266e+05
4.1285e+05
4.1306e+05
4.1326e+05
4.1346e+05
4.1367e+05
4.1386e+05
4.1406e+05
4.1426e+05
4.1448e+05
4.1467e+05
4.1488e+05
4.1508e+05
4.1528e+05
4.1548e+05
4.1567e+05
4.1588e+05
4.1608e+05
4.163e+05
4.1649e+05
4.1669e+05
4.1689e+05
4.1709e+05
4.173e+05
4.1748e+05
4.177e+05
4.179e+05
4.181e+05
4.183e+05
4.185e+05
4.1865e+05
4.189e+05
4.1911e+05
4.1931e+05
4.1951e+05
4.1971e+05
4.1991e+05
4.2011e+05
4.2031e+05
4.2052e+05
4.2072e+05
4.2091e+05
4.2111e+05
4.2131e+05
4.2151e+05
4.2171e+05
4.2191e+05
4.2212e+05
4.2231e+05
4.2252e+05
4.2271e+05
4.2291e+05
4.2311e+05
4.2332e+05
4.2352e+05
4.2372e+05
4.2392e+05
4.2412e+05
4.2431e+05
4.2452e+05
4.2473e+05
4.2493e+05
4.2514e+05
4.2533e+05
4.2553e+05
4.2572e+05
4.2593e+05
4.2613e+05
4.2633e+05
4.2654e+05
4.2674e+05
4.2694e+05
4.2713e+05
4.2734e+05
4.2754e+05
4.2774e+05
4.2795e+05
4.2816e+05
4.2835e+05
4.2855e+05
4.2872e+05
4.2896e+05
4.2916e+05
4.2937e+05
4.2957e+05
4.2976e+05
4.2996e+05
4.3016e+05
4.3036e+05
4.3057e+05
4.3077e+05
4.3098e+05
4.3117e+05
4.3138e+05
4.3157e+05
4.3178e+05
4.3199e+05
4.3219e+05
4.324e+05
4.3261e+05
4.328e+05
4.33e+05
4.332e+05
4.334e+05
4.336e+05
4.3381e+05
4.3402e+05
4.3421e+05
4.3441e+05
4.3461e+05
4.3481e+05
4.3502e+05
4.3522e+05
4.3543e+05
4.3563e+05
4.3582e+05
4.3603e+05
4.3623e+05
4.3643e+05
4.3663e+05
4.3685e+05
4.3704e+05
4.3724e+05
4.3744e+05
4.3765e+05
4.3785e+05
4.3806e+05
4.3826e+05
4.3846e+05
4.3866e+05
4.3886e+05
4.3906e+05
4.3926e+05
4.3946e+05
4.3967e+05
4.3987e+05
4.4007e+05
4.4027e+05
4.4047e+05
4.4068e+05
4.4088e+05
4.4109e+05
4.413e+05
4.415e+05
4.417e+05
4.419e+05
4.4211e+05
4.423e+05
4.4251e+05
4.4272e+05
4.4292e+05
4.4311e+05
4.4331e+05
4.4352e+05
4.4372e+05
4.4393e+05
4.4413e+05
4.4434e+05
4.4453e+05
4.4474e+05
4.4494e+05
4.4514e+05
4.4535e+05
4.4556e+05
4.4577e+05
4.4596e+05
4.4617e+05
4.4637e+05
4.4657e+05
4.4678e+05
4.4698e+05
4.4719e+05
4.4739e+05
4.4758e+05
4.4778e+05
4.4799e+05
4.4819e+05
4.4839e+05
4.486e+05
4.4881e+05
4.4901e+05
4.492e+05
4.4941e+05
4.4962e+05
4.4983e+05
4.5003e+05
4.5023e+05
4.5043e+05
4.5064e+05
4.5084e+05
4.5103e+05
4.5124e+05
4.5145e+05
4.5165e+05
4.5185e+05
4.5206e+05
4.5226e+05
4.5246e+05
4.5266e+05
4.5287e+05
4.5308e+05
4.5328e+05
4.5348e+05
4.5369e+05
4.5389e+05
4.5409e+05
4.543e+05
4.5451e+05
4.5472e+05
4.5492e+05
4.5511e+05
4.5532e+05
4.5553e+05
4.5574e+05
4.5593e+05
4.5614e+05
4.5634e+05
4.5654e+05
4.5674e+05
4.5694e+05
4.5716e+05
4.5736e+05
4.5757e+05
4.5776e+05
4.5797e+05
4.5818e+05
4.5838e+05
4.5859e+05
4.588e+05
4.59e+05
4.592e+05
4.594e+05
4.596e+05
4.5981e+05
4.6001e+05
4.6021e+05
4.6042e+05
4.6062e+05
4.6082e+05
4.6102e+05
4.6123e+05
4.6144e+05
4.6164e+05
4.6184e+05
4.6206e+05
4.6226e+05
4.6246e+05
4.6266e+05
4.6287e+05
4.6307e+05
4.6328e+05
4.6349e+05
4.6369e+05
4.6389e+05
4.6409e+05
4.643e+05
4.6451e+05
4.6471e+05
4.6491e+05
4.6512e+05
4.6532e+05
4.6552e+05
4.6572e+05
4.6593e+05
4.6613e+05
4.6634e+05
4.6654e+05
4.6675e+05
4.6695e+05
4.6715e+05
4.6736e+05
4.6757e+05
4.6778e+05
4.6798e+05
4.6818e+05
4.6838e+05
4.6858e+05
4.6878e+05
4.6898e+05
4.6919e+05
4.694e+05
4.696e+05
4.698e+05
4.7e+05
4.702e+05
4.7042e+05
4.7062e+05
4.7082e+05
4.7102e+05
4.7124e+05
4.7144e+05
4.7164e+05
4.7184e+05
4.7206e+05
4.7226e+05
4.7246e+05
4.7266e+05
4.7287e+05
4.7307e+05
4.7327e+05
4.7348e+05
4.7369e+05
4.7388e+05
4.7408e+05
4.7429e+05
4.7449e+05
4.7469e+05
4.749e+05
4.7511e+05
4.7532e+05
4.7552e+05
4.7571e+05
4.7592e+05
4.7613e+05
4.7634e+05
4.7654e+05
4.7675e+05
4.7695e+05
4.7715e+05
4.7735e+05
4.7755e+05
4.7776e+05
4.7797e+05
4.7817e+05
4.7837e+05
4.7858e+05
4.7878e+05
4.7898e+05
4.7919e+05
4.794e+05
4.796e+05
4.798e+05
4.8e+05
4.8021e+05
4.8041e+05
4.8062e+05
4.8081e+05
4.8104e+05
4.8123e+05
4.8144e+05
4.8164e+05
4.8183e+05
4.8204e+05
4.8225e+05
4.8246e+05
4.8265e+05
4.8285e+05
4.8305e+05
4.8324e+05
4.8346e+05
4.8366e+05
4.8387e+05
4.8408e+05
4.8428e+05
4.8448e+05
4.8468e+05
4.8489e+05
4.851e+05
4.853e+05
4.855e+05
4.857e+05
4.859e+05
4.861e+05
4.863e+05
4.8646e+05
4.8671e+05
4.8692e+05
4.8711e+05
4.8732e+05
4.8752e+05
4.8772e+05
4.8792e+05
4.8814e+05
4.8834e+05
4.8854e+05
4.8874e+05
4.8894e+05
4.8914e+05
4.8934e+05
4.8955e+05
4.8976e+05
4.8995e+05
4.9015e+05
4.9036e+05
4.9056e+05
4.9076e+05
4.9096e+05
4.9117e+05
4.9137e+05
4.9157e+05
4.9178e+05
4.9198e+05
4.9218e+05
4.9238e+05
4.9259e+05
4.928e+05
4.93e+05
4.932e+05
4.934e+05
4.936e+05
4.938e+05
4.9402e+05
4.9422e+05
4.9442e+05
4.9462e+05
4.9481e+05
4.9502e+05
4.9522e+05
4.9542e+05
4.9562e+05
4.958e+05
4.9603e+05
4.9623e+05
4.9643e+05
4.9654e+05
4.9664e+05
4.9685e+05
4.9705e+05
4.9726e+05
4.9746e+05
4.9756e+05
4.9766e+05
4.9786e+05
4.9806e+05
4.9826e+05
4.9847e+05
4.9868e+05
4.9888e+05
4.9907e+05
4.9927e+05
4.9948e+05
4.9968e+05
4.9978e+05
4.9989e+05
5.0009e+05
5.0026e+05
5.0049e+05
5.0068e+05
5.0079e+05
5.009e+05
5.011e+05
5.0131e+05
5.0151e+05
5.0172e+05
5.0192e+05
5.0212e+05
5.0232e+05
5.0252e+05
5.0274e+05
5.0294e+05
5.0314e+05
5.0334e+05
5.0354e+05
5.0374e+05
5.0394e+05
5.0415e+05
5.0433e+05
5.0456e+05
5.0476e+05
5.0496e+05
5.0517e+05
5.0537e+05
5.0557e+05
5.0578e+05
5.0599e+05
5.0619e+05
5.0638e+05
5.0659e+05
5.068e+05
5.0699e+05
5.072e+05
5.074e+05
5.0761e+05
5.0781e+05
5.0801e+05
5.0821e+05
5.0842e+05
5.0862e+05
5.0882e+05
5.0903e+05
5.0921e+05
5.0943e+05
5.0963e+05
5.0984e+05
5.1005e+05
5.1024e+05
5.1045e+05
5.1065e+05
5.1086e+05
5.1105e+05
5.1125e+05
5.1146e+05
5.1167e+05
5.1187e+05
5.1207e+05
5.1226e+05
5.1247e+05
5.1268e+05
5.1287e+05
5.1308e+05
5.1328e+05
5.1349e+05
5.1369e+05
5.139e+05
5.1406e+05
5.143e+05
5.1451e+05
5.1471e+05
5.1492e+05
5.1511e+05
5.1532e+05
5.1552e+05
5.1572e+05
5.1592e+05
5.1613e+05
5.1634e+05
5.1653e+05
5.1674e+05
5.1694e+05
5.1713e+05
5.1734e+05
5.1755e+05
5.1776e+05
5.1795e+05
5.1815e+05
5.1829e+05
5.1854e+05
5.1874e+05
5.1896e+05
5.1917e+05
5.1937e+05
5.1957e+05
5.1977e+05
5.1997e+05
5.2017e+05
5.2038e+05
5.2057e+05
5.2079e+05
5.2099e+05
5.2119e+05
5.214e+05
5.2159e+05
5.2179e+05
5.22e+05
5.2221e+05
5.224e+05
5.2261e+05
5.2282e+05
5.2302e+05
5.2322e+05
5.2344e+05
5.2364e+05
5.2384e+05
5.2404e+05
5.2425e+05
5.2445e+05
5.2465e+05
5.2486e+05
5.25e+05
5.2525e+05
5.2546e+05
5.2566e+05
5.2587e+05
5.2607e+05
5.2628e+05
5.2649e+05
5.2669e+05
5.2688e+05
5.2709e+05
5.273e+05
5.275e+05
5.277e+05
5.2791e+05
5.2812e+05
5.2832e+05
5.2852e+05
5.2873e+05
5.2893e+05
5.2913e+05
5.2934e+05
5.2955e+05
5.2975e+05
5.2994e+05
5.3014e+05
5.3034e+05
5.3055e+05
5.3076e+05
5.3096e+05
5.3117e+05
5.3138e+05
5.3158e+05
5.3178e+05
5.3198e+05
5.322e+05
5.3241e+05
5.3261e+05
5.3281e+05
5.3302e+05
5.3322e+05
5.3342e+05
5.3362e+05
5.3383e+05
5.3404e+05
5.3423e+05
5.3444e+05
5.3464e+05
5.3485e+05
5.3505e+05
5.3526e+05
5.3546e+05
5.3564e+05
5.3587e+05
5.3601e+05
5.3615e+05
5.3647e+05
5.3668e+05
5.3689e+05
5.3709e+05
5.373e+05
5.375e+05
5.3769e+05
5.379e+05
5.3811e+05
5.3831e+05
5.3851e+05
5.3871e+05
5.3891e+05
5.3911e+05
5.3931e+05
5.3952e+05
5.3973e+05
5.3993e+05
5.4013e+05
5.4034e+05
5.4054e+05
5.4075e+05
5.4096e+05
5.4116e+05
5.4137e+05
5.4157e+05
5.4177e+05
5.4197e+05
5.4218e+05
5.4238e+05
5.4258e+05
5.4279e+05
5.4299e+05
5.432e+05
5.4339e+05
5.4359e+05
5.438e+05
5.4401e+05
5.4422e+05
5.4442e+05
5.4462e+05
5.4483e+05
5.4504e+05
5.4523e+05
5.4544e+05
5.4565e+05
5.4586e+05
5.4606e+05
5.4626e+05
5.4646e+05
5.4666e+05
5.4687e+05
5.4708e+05
5.4728e+05
5.4748e+05
5.4768e+05
5.4789e+05
5.4809e+05
5.483e+05
5.4851e+05
5.4872e+05
5.4892e+05
5.4912e+05
5.4933e+05
5.4954e+05
5.4974e+05
5.4995e+05
5.5016e+05
5.5036e+05
5.5056e+05
5.5076e+05
5.5097e+05
5.5117e+05
5.5137e+05
5.5158e+05
5.5178e+05
5.5199e+05
5.5219e+05
5.5239e+05
5.5259e+05
5.5281e+05
5.5302e+05
5.5322e+05
5.5342e+05
5.5362e+05
5.5383e+05
5.5404e+05
5.5424e+05
5.5444e+05
5.5466e+05
5.5486e+05
5.5506e+05
5.5526e+05
5.5547e+05
5.5568e+05
5.5588e+05
5.5608e+05
5.5628e+05
5.5649e+05
5.5669e+05
5.569e+05
5.571e+05
5.5731e+05
5.5752e+05
5.5773e+05
5.5793e+05
5.5812e+05
5.5833e+05
5.5855e+05
5.5875e+05
5.5896e+05
5.5916e+05
5.5936e+05
5.5956e+05
5.5977e+05
5.5997e+05
5.6018e+05
5.6039e+05
5.6059e+05
5.6079e+05
5.6099e+05
5.612e+05
5.6141e+05
5.6162e+05
5.6182e+05
5.6203e+05
5.6223e+05
5.6243e+05
5.6263e+05
5.6284e+05
5.6305e+05
5.6319e+05
5.6332e+05
5.6356e+05
5.638e+05
5.64e+05
5.642e+05
5.6442e+05
5.6462e+05
5.6483e+05
5.6502e+05
5.6522e+05
5.6542e+05
5.6564e+05
5.6584e+05
5.6604e+05
5.6624e+05
5.6646e+05
5.6666e+05
5.6686e+05
5.6706e+05
5.6727e+05
5.6748e+05
5.6768e+05
5.6788e+05
5.6808e+05
5.6829e+05
5.6849e+05
5.6869e+05
5.689e+05
5.691e+05
5.6931e+05
5.6951e+05
5.6972e+05
5.6992e+05
5.7012e+05
5.7033e+05
5.7055e+05
5.7075e+05
5.7095e+05
5.7115e+05
5.7136e+05
5.7156e+05
5.7176e+05
5.7197e+05
5.7216e+05
5.7238e+05
5.7258e+05
5.7279e+05
5.7299e+05
5.7319e+05
5.734e+05
5.736e+05
5.7382e+05
5.7401e+05
5.7421e+05
5.7442e+05
5.7462e+05
5.7484e+05
5.7504e+05
5.7525e+05
5.7544e+05
5.7565e+05
5.7586e+05
5.7606e+05
5.7627e+05
5.7647e+05
5.7668e+05
5.7688e+05
5.7708e+05
5.7728e+05
5.7749e+05
5.7759e+05
5.777e+05
5.779e+05
5.7809e+05
5.7831e+05
5.785e+05
5.7861e+05
5.7872e+05
5.7892e+05
5.7913e+05
5.7935e+05
5.7956e+05
5.7975e+05
5.7995e+05
5.8016e+05
5.8037e+05
5.8056e+05
5.8077e+05
5.8097e+05
5.8118e+05
5.8139e+05
5.8158e+05
5.8178e+05
5.82e+05
5.8221e+05
5.8241e+05
5.8262e+05
5.8282e+05
5.8302e+05
5.8323e+05
5.8342e+05
5.8363e+05
5.8384e+05
5.8405e+05
5.8424e+05
5.8444e+05
5.8461e+05
5.8476e+05
5.8507e+05
5.8527e+05
5.8547e+05
5.8568e+05
5.8588e+05
5.8608e+05
5.8628e+05
5.865e+05
5.867e+05
5.869e+05
5.8709e+05
5.8732e+05
5.8751e+05
5.8772e+05
5.8793e+05
5.8814e+05
5.8834e+05
5.8854e+05
5.8874e+05
5.8894e+05
5.8915e+05
5.8934e+05
5.8954e+05
5.8974e+05
5.8996e+05
5.9017e+05
5.9036e+05
5.9056e+05
5.9078e+05
5.9099e+05
5.9116e+05
5.9139e+05
5.9159e+05
5.9179e+05
5.9199e+05
5.9219e+05
5.924e+05
5.9257e+05
5.9281e+05
5.9302e+05
5.9321e+05
5.9341e+05
5.9362e+05
5.9383e+05
5.9403e+05
5.9423e+05
5.9443e+05
5.9463e+05
5.9483e+05
5.9504e+05
5.9524e+05
5.9544e+05
5.9565e+05
5.9585e+05
5.9605e+05
5.9625e+05
5.9646e+05
5.9667e+05
5.9688e+05
5.9707e+05
5.9728e+05
5.9748e+05
5.9769e+05
5.9789e+05
5.9808e+05
5.983e+05
5.985e+05
5.987e+05
5.9885e+05
5.991e+05
5.993e+05
5.995e+05
5.9972e+05
5.9992e+05
6.0013e+05
6.0033e+05
6.0053e+05
6.0074e+05
6.0094e+05
6.0114e+05
6.0135e+05
6.0156e+05
6.0176e+05
6.0197e+05
6.0217e+05
6.0237e+05
6.0257e+05
6.0278e+05
6.0299e+05
6.0319e+05
6.0336e+05
6.0358e+05
6.0379e+05
6.04e+05
6.042e+05
6.044e+05
6.0461e+05
6.0481e+05
6.0502e+05
6.0522e+05
6.0543e+05
6.0564e+05
6.0585e+05
6.0605e+05
6.0623e+05
6.0646e+05
6.0664e+05
6.0686e+05
6.0707e+05
6.0727e+05
6.0748e+05
6.0768e+05
6.0789e+05
6.0809e+05
6.0829e+05
6.085e+05
6.087e+05
6.0891e+05
6.091e+05
6.0932e+05
6.0952e+05
6.0973e+05
6.0991e+05
6.1014e+05
6.1034e+05
6.1055e+05
6.1076e+05
6.1095e+05
6.1115e+05
6.1136e+05
6.1158e+05
6.1177e+05
6.1197e+05
6.1217e+05
6.1238e+05
6.1258e+05
6.1276e+05
6.1299e+05
6.132e+05
6.1341e+05
6.1361e+05
6.1379e+05
6.1402e+05
6.1422e+05
6.1443e+05
6.1464e+05
6.1484e+05
6.1505e+05
6.1525e+05
6.1545e+05
6.1565e+05
6.1586e+05
6.1606e+05
6.1626e+05
6.1645e+05
6.1667e+05
6.1687e+05
6.1707e+05
6.1728e+05
6.175e+05
6.177e+05
6.179e+05
6.1811e+05
6.183e+05
6.1851e+05
6.1871e+05
6.1892e+05
6.1912e+05
6.1933e+05
6.1954e+05
6.1974e+05
6.1993e+05
6.2012e+05
6.2035e+05
6.2056e+05
6.2076e+05
6.2096e+05
6.2117e+05
6.2137e+05
6.2157e+05
6.2177e+05
6.2198e+05
6.2219e+05
6.2239e+05
6.2259e+05
6.228e+05
6.2297e+05
6.2321e+05
6.2342e+05
6.2363e+05
6.2383e+05
6.2403e+05
6.2423e+05
6.2443e+05
6.2464e+05
6.2484e+05
6.2504e+05
6.2525e+05
6.2545e+05
6.2565e+05
6.2585e+05
6.2606e+05
6.2628e+05
6.2648e+05
6.2668e+05
6.2689e+05
6.2709e+05
6.2729e+05
6.2749e+05
6.2771e+05
6.2792e+05
6.2812e+05
6.2832e+05
6.2852e+05
6.2872e+05
6.2893e+05
6.2914e+05
6.2935e+05
6.2956e+05
6.2975e+05
6.2996e+05
6.3016e+05
6.3032e+05
6.3056e+05
6.3078e+05
6.3098e+05
6.3118e+05
6.3139e+05
6.316e+05
6.318e+05
6.3201e+05
6.3222e+05
6.3242e+05
6.3262e+05
6.3283e+05
6.3303e+05
6.3323e+05
6.3344e+05
6.3365e+05
6.3385e+05
6.3406e+05
6.3426e+05
6.3446e+05
6.3466e+05
6.3487e+05
6.3508e+05
6.3528e+05
6.355e+05
6.357e+05
6.359e+05
6.3608e+05
6.3631e+05
6.3652e+05
6.3672e+05
6.3693e+05
6.3713e+05
6.3733e+05
6.3753e+05
6.3773e+05
6.3795e+05
6.3815e+05
6.3835e+05
6.3854e+05
6.3876e+05
6.3897e+05
6.3916e+05
6.3937e+05
6.3958e+05
6.398e+05
6.4e+05
6.402e+05
6.404e+05
6.406e+05
6.4081e+05
6.4103e+05
6.4123e+05
6.4143e+05
6.4163e+05
6.4184e+05
6.4204e+05
6.4224e+05
6.4245e+05
6.4266e+05
6.4286e+05
6.4306e+05
6.4326e+05
6.4343e+05
6.4367e+05
6.4388e+05
6.4409e+05
6.443e+05
6.4449e+05
6.4469e+05
6.449e+05
6.4511e+05
6.4531e+05
6.4551e+05
6.4572e+05
6.4592e+05
6.4612e+05
6.4632e+05
6.4653e+05
6.4674e+05
6.4694e+05
6.4715e+05
6.4735e+05
6.4755e+05
6.4775e+05
6.4795e+05
6.4816e+05
6.4837e+05
6.4852e+05
6.4876e+05
6.4898e+05
6.4918e+05
6.4938e+05
6.4958e+05
6.4979e+05
6.4999e+05
