# Supplementary material for: Novel Method to Efficiently Create an mHealth App: Implementation of a Real-Time Electrocardiogram R Peak Detector
Source: JMIR Mhealth Uhealth. 2018 May 22;6(5):e118. doi: 10.2196/mhealth.8429 (PMC5989064; doi:10.2196/mhealth.8429)
Supplement: Multimedia Appendix 2 [file mhealth_v6i5e118_app2.zip › Submission_code/Cleaned database/mitdb/213_ann_qrs_cleaned.txt]

96
254
479
674
874
1077
1273
1467
1656
1850
2048
2237
2434
2633
2833
3022
3220
3409
3604
3807
4008
4201
4402
4593
4786
4977
5173
5375
5572
5772
5964
6157
6348
6544
6743
6942
7135
7334
7523
7716
7915
8108
8303
8498
8700
8899
9096
9285
9482
9682
9883
10075
10274
10463
10657
10851
11043
11237
11434
11637
11828
12022
12215
12410
12607
12809
13006
13204
13392
13586
13782
13979
14174
14370
14569
14764
14958
15147
15340
15537
15737
15930
16128
16321
16513
16707
16906
17096
17297
17500
17696
17887
18081
18273
18472
18672
18867
19062
19254
19447
19637
19835
20027
20223
20419
20616
20810
21005
21193
21388
21592
21792
21991
22185
22375
22572
22729
22954
23155
23351
23555
23745
23937
24128
24329
24527
24726
24921
25117
25306
25499
25697
25895
26093
26289
26487
26681
26882
27070
27263
27462
27663
27856
28051
28242
28436
28630
28826
29021
29217
29418
29618
29814
30007
30207
30407
30611
30802
31004
31195
31390
31587
31783
31978
32178
32379
32570
32765
32961
33154
33349
33550
33749
33946
34136
34335
34531
34728
34928
35124
35324
35523
35721
35913
36106
36305
36507
36698
36900
37088
37284
37478
37677
37872
38070
38268
38467
38662
38857
39050
39250
39448
39644
39844
40037
40231
40422
40622
40812
41007
41207
41403
41596
41791
41982
42179
42381
42583
42778
42970
43166
43363
43561
43752
43954
44160
44356
44551
44748
44940
45136
45334
45531
45730
45922
46123
46307
46508
46702
46905
47102
47297
47490
47684
47877
48074
48271
48470
48667
48862
49053
49244
49445
49632
49832
49999
50233
50424
50619
50816
51011
51211
51410
51605
51801
51995
52190
52385
52575
52777
52974
53174
53363
53561
53751
53941
54142
54342
54536
54721
54924
55115
55311
55506
55702
55895
56099
56291
56485
56677
56871
57070
57269
57446
57660
57849
58041
58239
58427
58626
58823
59025
59213
59409
59603
59797
59996
60166
60397
60595
60785
60983
61177
61372
61570
61768
61967
62159
62356
62549
62743
62940
63143
63319
63538
63728
63922
64119
64311
64504
64707
64907
65102
65297
65488
65686
65885
66085
66280
66480
66667
66861
67051
67244
67439
67636
67834
68031
68231
68423
68615
68816
69021
69216
69412
69604
69805
70000
70195
70389
70591
70788
70986
71179
71372
71535
71765
71966
72161
72363
72556
72749
72943
73142
73336
73537
73738
73939
74132
74331
74527
74722
74924
75123
75323
75513
75704
75897
76101
76292
76489
76688
76885
77076
77275
77465
77662
77868
78065
78259
78457
78655
78846
79044
79239
79437
79633
79831
80024
80219
80411
80607
80803
81005
81190
81395
81586
81782
81982
82180
82383
82580
82780
82977
83171
83360
83560
83759
83958
84154
84351
84540
84735
84934
85124
85325
85525
85723
85915
86114
86307
86504
86708
86908
87102
87302
87443
87676
87885
88079
88276
88469
88669
88860
89052
89241
89438
89638
89839
90033
90232
90424
90621
90823
91011
91211
91411
91616
91807
92004
92202
92398
92592
92789
92984
93153
93382
93572
93769
93965
94168
94363
94562
94754
94953
95146
95341
95538
95735
95930
96128
96315
96509
96689
96901
97095
97287
97492
97682
97875
98069
98265
98464
98664
98859
99060
99251
99446
99647
99824
100040
100240
100440
100640
100830
101020
101220
101420
101620
101810
102010
102190
102400
102600
102790
102990
103190
103390
103590
103790
103980
104170
104370
104580
104780
104980
105170
105370
105560
105750
105950
106130
106350
106530
106740
106940
107130
107330
107530
107730
107930
108120
108320
108510
108710
108910
109100
109300
109500
109700
109890
110080
110280
110480
110670
110870
111060
111260
111450
111630
111850
112030
112250
112450
112650
112850
113040
113240
113440
113630
113830
114020
114210
114400
114600
114800
114990
115190
115390
115590
115780
115970
116180
116380
116580
116780
116970
117160
117350
117520
117750
117950
118150
118340
118540
118730
118920
119120
119320
119520
119720
119910
120100
120300
120500
120660
120900
121100
121300
121490
121690
121880
122080
122280
122480
122680
122870
123070
123220
123460
123650
123850
124050
124250
124440
124640
124840
125000
125240
125440
125640
125830
126020
126220
126420
126620
126820
127020
127210
127410
127600
127800
127990
128200
128400
128590
128780
128980
129180
129380
129520
129760
129970
130170
130360
130560
130750
130950
131150
131350
131540
131740
131930
132120
132320
132520
132720
132920
133120
133310
133500
133700
133900
134100
134300
134450
134690
134890
135080
135280
135480
135630
135870
136070
136260
136450
136650
136850
137050
137250
137440
137640
137830
138020
138220
138420
138620
138820
139020
139210
139400
139600
139800
140000
140200
140400
140590
140790
140980
141180
141380
141580
141780
141970
142170
142370
142560
142760
142920
143160
143360
143560
143750
143950
144150
144340
144540
144740
144940
145130
145320
145520
145720
145920
146120
146320
146500
146710
146900
147100
147300
147500
147700
147890
148090
148290
148480
148680
148880
149080
149280
149470
149660
149860
150050
150250
150440
150650
150840
151040
151230
151430
151630
151830
152030
152230
152420
152620
152810
153010
153200
153400
153600
153790
153990
154190
154380
154580
154780
154980
155180
155370
155570
155760
155960
156160
156360
156560
156750
156950
157150
157340
157530
157730
157930
158130
158290
158510
158710
158910
159100
159300
159500
159680
159890
160090
160280
160480
160680
160880
161080
161270
161460
161650
161850
162040
162240
162440
162640
162830
163030
163220
163420
163620
163820
164020
164210
164410
164610
164810
165000
165200
165400
165600
165800
165990
166180
166380
166590
166780
166980
167170
167370
167550
167760
167960
168160
168360
168560
168760
168950
169140
169340
169550
169750
169950
170140
170340
170530
170710
170920
171120
171320
171520
171720
171920
172100
172310
172520
172720
172910
173110
173310
173500
173700
173900
174100
174270
174500
174690
174880
175080
175280
175480
175680
175880
176080
176270
176460
176650
176860
177030
177270
177450
177670
177860
178050
178250
178460
178660
178850
179040
179240
179430
179630
179820
180020
180190
180420
180610
180810
181000
181200
181410
181600
181810
182000
182190
182390
182570
182780
182980
183180
183380
183570
183760
183960
184150
184360
184540
184750
184920
185140
185340
185530
185730
185930
186130
186330
186520
186720
186910
187110
187320
187510
187700
187900
188090
188280
188480
188680
188880
189070
189270
189460
189660
189850
190050
190260
190460
190660
190850
191050
191240
191440
191640
191830
192030
192230
192420
192610
192810
193010
193210
193400
193600
193800
193990
194180
194380
194580
194780
194980
195180
195380
195570
195770
195970
196170
196370
196570
196760
196960
197150
197350
197540
197740
197910
198140
198340
198540
198730
198930
199140
199300
199530
199720
199920
200120
200310
200500
200690
200910
201100
201300
201490
201690
201880
202090
202280
202480
202680
202870
203070
203270
203470
203670
203840
204060
204240
204460
204660
204860
205060
205250
205460
205640
205840
206000
206230
206430
206630
206830
207030
207220
207420
207620
207820
208020
208220
208420
208610
208800
209000
209200
209390
209590
209790
209980
210180
210370
210570
210770
210970
211170
211370
211560
211760
211960
212150
212360
212530
212750
212950
213150
213340
213540
213740
213940
214130
214330
214520
214720
214920
215110
215310
215520
215720
215910
216110
216310
216510
216700
216900
217100
217310
217500
217690
217890
218080
218290
218480
218690
218880
219080
219270
219470
219680
219880
220070
220260
220470
220670
220870
221060
221260
221460
221660
221850
222050
222240
222440
222640
222840
223030
223230
223430
223620
223820
224010
224220
224420
224620
224810
225000
225210
225380
225610
225780
226020
226210
226400
226600
226800
226990
227190
227390
227590
227780
227980
228160
228380
228580
228780
228980
229140
229370
229570
229770
229970
230170
230370
230570
230760
230960
231150
231340
231560
231760
231910
232140
232340
232540
232740
232940
233140
233340
233540
233710
233930
234130
234330
234540
234730
234930
235120
235320
235520
235720
235910
236110
236320
236520
236710
236910
237110
237310
237510
237710
237910
238100
238310
238510
238700
238900
239110
239310
239510
239700
239900
240100
240300
240500
240700
240900
241090
241280
241490
241680
241880
242080
242290
242490
242680
242880
243080
243280
243480
243680
243880
244070
244270
244470
244660
244860
245060
245270
245460
245660
245860
246060
246260
246460
246660
246860
247050
247250
247450
247650
247850
248050
248250
248440
248640
248840
249030
249240
249440
249640
249840
250030
250230
250430
250620
250830
251030
251230
251430
251630
251820
252020
252230
252430
252630
252820
253020
253210
253410
253610
253810
254000
254200
254400
254600
254790
255000
255200
255400
255600
255800
256000
256190
256390
256580
256780
256990
257180
257380
257580
257780
257970
258180
258380
258580
258770
258970
259170
259370
259570
259770
259980
260180
260370
260570
260770
260970
261180
261370
261560
261760
261950
262150
262350
262540
262750
262960
263160
263350
263550
263750
263950
264160
264360
264560
264750
264950
265150
265340
265550
265740
265950
266140
266340
266530
266730
266940
267140
267340
267540
267740
267940
268140
268340
268540
268740
268940
269140
269330
269530
269730
269930
270130
270340
270530
270730
270920
271120
271320
271520
271730
271920
272120
272320
272510
272720
272930
273120
273330
273520
273720
273910
274110
274310
274510
274710
274910
275110
275300
275500
275710
275910
276110
276310
276510
276700
276910
277100
277300
277510
277710
277910
278110
278300
278500
278700
278900
279100
279270
279500
279690
279890
280090
280300
280490
280700
280900
281100
281290
281490
281700
281900
282100
282300
282460
282690
282890
283080
283290
283480
283680
283880
284080
284270
284470
284670
284880
285080
285280
285470
285670
285880
286070
286270
286440
286680
286870
287070
287260
287460
287660
287860
288060
288260
288450
288650
288850
289040
289240
289440
289630
289840
290040
290240
290440
290640
290840
291040
291230
291430
291820
292010
292210
292420
292610
292810
293010
293200
293400
293600
293810
294010
294200
294400
294590
294790
294980
295180
295390
295570
295790
295980
296180
296390
296580
296780
296980
297170
297380
297570
297770
297970
298180
298380
298580
298780
298970
299180
299380
299580
299780
299980
300170
300360
300570
300770
300970
301170
301380
301580
301770
301960
302170
302380
302580
302780
302970
303180
303370
303570
303770
303970
304170
304370
304570
304770
304970
305170
305380
305530
305770
305960
306170
306370
306570
306770
306970
307180
307380
307570
307770
307970
308170
308380
308580
308760
308970
309170
309380
309570
309780
309970
310180
310380
310570
310770
310970
311180
311390
311580
311780
311990
312180
312380
312580
312780
312980
313180
313380
313570
313760
313970
314180
314380
314580
314760
314960
315140
315360
315570
315770
315970
316170
316380
316580
316770
316970
317180
317370
317570
317760
317970
318170
318310
318440
318750
318970
319160
319360
319560
319760
319950
320160
320360
320560
320750
320950
321150
321340
321540
321740
321940
322130
322260
322330
322720
322930
323130
323330
323530
323720
323920
324120
324320
324520
324700
324920
325120
325320
325510
325720
325920
326120
326310
326520
326710
326900
327110
327300
327510
327700
327920
328110
328310
328510
328710
328910
329120
329320
329520
329720
329920
330120
330310
330520
330720
330920
331120
331320
331520
331720
331880
332120
332310
332520
332730
332870
333110
333320
333520
333730
333920
334130
334320
334520
334720
334930
335130
335330
335520
335720
335920
336120
336320
336520
336740
336930
337130
337330
337530
337740
337940
338140
338340
338540
338730
338940
339130
339330
339540
339740
339900
340130
340330
340530
340740
340950
341150
341340
341550
341740
341950
342150
342350
342550
342760
342950
343150
343350
343550
343750
343950
344150
344340
344540
344740
344940
345140
345340
345550
345750
345950
346150
346340
346550
346760
346960
347160
347350
347550
347750
347940
348150
348350
348550
348740
348940
349130
349330
349540
349750
349940
350140
350340
350540
350740
350940
351140
351340
351540
351740
351930
352120
352320
352530
352720
352920
353110
353310
353510
353700
353900
354100
354310
354500
354700
354900
355090
355290
355500
355700
355900
356090
356280
356480
356670
356870
357070
357280
357470
357680
357860
358060
358260
358480
358670
358870
359060
359260
359450
359640
359840
360040
360240
360400
360630
360820
361010
361210
361420
361610
361810
362000
362190
362390
362590
362780
362980
363190
363390
363590
363780
363980
364180
364390
364590
364790
364990
365180
365380
365580
365780
365980
366190
366390
366590
366790
366990
367200
367410
367610
367810
368010
368210
368410
368620
368820
369020
369220
369420
369620
369820
370020
370230
370430
370630
370840
371040
371240
371440
371640
371840
372050
372260
372460
372650
372860
373070
373270
373470
373680
373870
374070
374270
374480
374680
374880
375090
375290
375490
375680
375890
376100
376290
376510
376690
376910
377090
377310
377480
377720
377920
378120
378320
378520
378710
378910
379120
379490
379680
379900
380130
380310
380530
380740
380940
381130
381330
381500
381730
381930
382130
382310
382490
382720
382910
383120
383320
383520
383720
383920
384130
384330
384520
384700
384930
385140
385340
385540
385730
385930
386140
386330
386530
386740
386930
387130
387330
387530
387730
387940
388140
388340
388530
388740
388880
389010
389330
389540
389740
389940
390140
390340
390540
390740
390940
391140
391350
391530
391730
391940
392140
392340
392540
392750
392930
393140
393350
393550
393750
393960
394160
394360
394560
394760
394950
395150
395360
395560
395760
395960
396160
396360
396540
396770
396970
397180
397370
397570
397770
397970
398180
398370
398580
398780
398980
399170
399370
399580
399780
399970
400180
400380
400570
400770
400970
401180
401380
401590
401790
401990
402180
402390
402570
402800
402970
403200
403390
403590
403800
403990
404200
404400
404600
404800
405000
405200
405360
405610
405810
406010
406210
406410
406610
406810
407010
407220
407420
407620
407830
408020
408220
408420
408630
408820
409030
409220
409420
409630
409820
410030
410230
410440
410640
410840
411040
411240
411450
411650
411850
412050
412230
412450
412660
412850
413060
413260
413460
413670
413860
414060
414260
414480
414670
414880
415080
415280
415480
415670
415880
416080
416300
416490
416690
416890
417090
417300
417480
417700
417900
418100
418300
418500
418650
418900
419110
419310
419510
419710
419910
420110
420310
420520
420720
420910
421110
421310
421510
421710
421910
422120
422310
422520
422710
422910
423110
423320
423520
423720
423920
424120
424310
424520
424730
424930
425140
425330
425530
425720
425930
426130
426330
426540
426740
426940
427130
427340
427540
427740
427950
428160
428350
428550
428720
428960
429160
429370
429570
429760
429960
430160
430360
430570
430770
430980
431170
431380
431570
431780
431990
432190
432400
432610
432800
433000
433200
433400
433600
433810
434020
434210
434410
434610
434810
435020
435220
435430
435630
435820
436030
436230
436430
436630
436850
437040
437240
437440
437650
437850
438060
438260
438460
438660
438860
439060
439260
439460
439670
439870
440070
440270
440470
440680
440880
441090
441300
441500
441700
441900
442110
442300
442510
442720
442920
443110
443310
443520
443720
443930
444130
444340
444530
444740
444940
445140
445350
445560
445770
445960
446170
446370
446570
446780
446980
447190
447390
447580
447780
447990
448190
448390
448600
448810
449010
449200
449410
449620
449830
450030
450230
450430
450640
450840
451030
451240
451450
451650
451850
452060
452260
452460
452660
452870
453080
453280
453480
453690
453890
454090
454300
454510
454720
454920
455110
455320
455530
455740
455930
456140
456340
456540
456740
456940
457160
457360
457570
457760
457970
458180
458380
458590
458800
459000
459200
459400
459600
459810
460010
460210
460420
460620
460820
461020
461230
461440
461640
461840
462060
462260
462460
462660
462870
463070
463280
463490
463690
463890
464090
464300
464510
464710
464910
465120
465320
465520
465720
465930
466130
466340
466540
466750
466950
467150
467360
467570
467780
467980
468180
468380
468580
468780
468980
469190
469400
469600
469800
470000
470200
470420
470620
470820
471020
471240
471440
471640
471840
472060
472260
472460
472660
472870
473070
473270
473480
473690
473880
474080
474290
474490
474690
474900
475110
475320
475520
475710
475920
476130
476340
476540
476750
476950
477150
477350
477550
477760
477970
478170
478370
478580
478780
478980
479190
479400
479600
479800
480000
480210
480410
480620
480810
481040
481230
481440
481640
481830
482040
482250
482460
482650
482850
483050
483240
483460
483660
483870
484080
484280
484480
484680
484890
485100
485300
485500
485700
485900
486100
486300
486460
486710
486920
487110
487320
487520
487720
487920
488140
488340
488540
488740
488940
489140
489340
489550
489760
489950
490150
490360
490560
490760
490960
491170
491370
491570
491780
491980
492180
492380
492590
492800
493000
493200
493400
493600
493800
494020
494220
494420
494620
494810
495020
495220
495420
495620
495800
496030
496230
496430
496640
496850
497050
497260
497460
497660
497860
498060
498260
498470
498680
498880
499070
499270
499480
499680
499890
500090
500260
500490
500680
500900
501100
501310
501510
501720
501920
502120
502320
502520
502740
502940
503140
503340
503540
503740
503940
504330
504560
504760
505170
505370
505570
505780
505990
506190
506380
506590
506800
506990
507200
507400
507610
507810
508010
508210
508420
508620
508820
509030
509210
509430
509630
509840
510050
510240
510450
510650
510860
511050
511250
511460
511670
511870
512070
512260
512470
512680
513080
513280
513490
513690
513900
514060
514300
514510
514710
514920
515110
515320
515520
515720
515920
516130
516340
516530
516740
516940
517130
517340
517550
517760
517950
518150
518290
518540
518740
518960
519170
519370
519570
519770
519970
520170
520380
520570
520790
520990
521190
521400
521590
521790
522000
522210
522400
522610
522820
523020
523220
523440
523640
523840
524040
524250
524450
524650
524860
525000
525250
525460
525660
525870
526070
526280
526490
526690
526880
527090
527300
527500
527700
527910
528120
528320
528520
528730
528930
529130
529340
529550
529750
529940
530140
530340
530550
530760
530960
531170
531380
531580
531780
531980
532200
532410
532610
532810
533020
533220
533420
533620
533830
534040
534230
534440
534640
534850
535050
535260
535460
535640
535870
536010
536150
536470
536680
536890
537090
537300
537500
537690
537900
538110
538310
538510
538710
538910
539110
539310
539520
539730
539930
540130
540340
540540
540750
540960
541160
541370
541570
541770
541970
542180
542380
542580
542790
542990
543200
543390
543590
543800
544010
544220
544420
544620
544830
545040
545230
545440
545650
545860
546060
546260
546460
546660
546870
547080
547280
547480
547680
547890
548090
548300
548510
548720
548920
549120
549330
549540
549740
549950
550160
550360
550560
550760
550970
551170
551370
551580
551780
551990
552190
552390
552590
552810
553020
553220
553420
553620
553830
554040
554240
554440
554660
554860
555060
555260
555470
555680
555880
556080
556280
556490
556690
556900
557100
557310
557520
557730
557930
558120
558330
558550
558750
558960
559160
559360
559560
559770
559970
560180
560390
560590
560790
560990
561200
561410
561620
561820
562030
562230
562430
562630
562840
563050
563190
563320
563560
563800
564000
564200
564420
564620
564830
565020
565220
565420
565640
565840
566040
566240
566460
566660
566860
567060
567270
567480
567680
567880
568080
568290
568490
568690
568900
569100
569310
569510
569720
569920
570120
570330
570550
570750
570950
571150
571360
571560
571760
571970
572160
572380
572580
572790
572990
573190
573400
573600
573820
574010
574210
574420
574620
574840
575040
575250
575440
575650
575860
576060
576270
576470
576680
576880
577080
577280
577490
577700
577900
578090
578310
578500
578720
578920
579130
579350
579560
579750
579950
580160
580370
580560
580770
580970
581180
581390
581580
581780
582000
582210
582410
582620
582820
583020
583230
583420
583630
583840
584050
584240
584440
584610
584760
585070
585270
585470
585680
585880
586080
586280
586500
586700
586900
587090
587320
587510
587720
587930
588140
588340
588540
588740
588940
589150
589340
589540
589740
589960
590170
590360
590560
590780
590990
591160
591390
591590
591790
591990
592190
592400
592570
592810
593020
593210
593410
593620
593830
594030
594230
594430
594630
594830
595040
595240
595440
595650
595850
596050
596250
596460
596670
596880
597070
597280
597480
597690
597890
598080
598300
598500
598700
598850
599100
599300
599500
599720
599920
600130
600330
600530
600740
600940
601140
601350
601560
601760
601970
602170
602370
602570
602780
602990
603190
603360
603580
603790
604000
604200
604400
604610
604810
605020
605220
605430
605640
605850
606050
606230
606460
606640
606860
607070
607270
607480
607680
607890
608090
608290
608500
608700
608910
609100
609320
609520
609730
609910
610140
610340
610550
610760
610950
611150
611360
611580
611770
611970
612170
612380
612580
612760
612990
613200
613410
613610
613790
614020
614220
614430
614640
614840
615050
615250
615450
615650
615860
616060
616260
616450
616670
616870
617070
617280
617500
617700
617900
618110
618300
618510
618710
618920
619120
619330
619540
619740
619930
620120
620350
620560
620760
620960
621170
621370
621570
621770
621980
622190
622390
622590
622800
622970
623210
623420
623630
623830
624030
624230
624430
624640
624840
625040
625250
625450
625650
625850
626060
626280
626480
626680
626890
627090
627290
627490
627710
627920
628120
628320
628520
628720
628930
629140
629350
629560
629750
629960
630160
630320
630560
630780
630980
631180
631390
631600
631800
632010
632220
632420
632620
632830
633030
633230
633440
633650
633850
634060
634260
634460
634660
634870
635080
635280
635500
635700
635900
636080
636310
636520
636720
636930
637130
637330
637530
637730
637950
638150
638350
638540
638760
638970
639160
639370
639580
639800
640000
640200
640400
640600
640810
641030
641230
641430
641630
641840
642040
642240
642450
642660
642860
643060
643260
643430
643670
643880
644090
644300
644490
644690
644900
645110
645310
645510
645720
645920
646120
646320
646530
646740
646940
647150
647350
647550
647750
647950
648160
648370
648520
648760
648980
649180
649380
649580
649790
