# Supplementary material for: Novel Method to Efficiently Create an mHealth App: Implementation of a Real-Time Electrocardiogram R Peak Detector
Source: JMIR Mhealth Uhealth. 2018 May 22;6(5):e118. doi: 10.2196/mhealth.8429 (PMC5989064; doi:10.2196/mhealth.8429)
Supplement: Multimedia Appendix 2 [file mhealth_v6i5e118_app2.zip › Submission_code/Cleaned database/mitdb/214m.hea]

214m 2 360 650000
214m.mat 16+24 200/mV 11 1024 1005 -26794 0 MLII
214m.mat 16+24 200/mV 11 1024 1029 -8619 0 V1
# 53 M 3189 1629 x1
# Digoxin, Dilantin
# The PVCs are multiform.  There are two episodes of artifactual amplitude
# decrease and one occurrence of tape slippage.
#Creator: wfdb2mat
#Source: record mitdb/214
