# Supplementary material for: Novel Method to Efficiently Create an mHealth App: Implementation of a Real-Time Electrocardiogram R Peak Detector
Source: JMIR Mhealth Uhealth. 2018 May 22;6(5):e118. doi: 10.2196/mhealth.8429 (PMC5989064; doi:10.2196/mhealth.8429)
Supplement: Multimedia Appendix 2 [file mhealth_v6i5e118_app2.zip › Submission_code/Cleaned database/mitdb/214_ann_qrs.txt]

20
59
347
661
976
1291
1608
1906
2136
2480
2758
3074
3236
3695
3973
4232
4495
4768
5043
5322
5639
5961
6230
6490
6752
7033
7327
7622
7911
8211
8487
8744
9013
9294
9591
9901
10198
10474
10752
11019
11290
11572
11865
12168
12465
12667
13005
13274
13557
13840
14131
14428
14715
14994
15264
15529
15823
16131
16435
16732
17009
17279
17542
17811
18086
18391
18696
18989
19271
19543
19828
20118
20410
20707
21014
21289
21549
21810
22079
22374
22680
22978
23260
23535
23793
24045
24313
24592
24898
25262
25545
25808
26081
26348
26618
26901
27193
27497
27620
27779
27870
28036
28114
28192
28574
28859
29080
29232
29437
29715
29809
29867
30235
30479
30646
31004
31292
31487
31666
31845
32095
32333
32568
32814
33069
33329
33539
33958
34219
34480
34742
35022
35305
35595
35878
36172
36452
36716
36975
37238
37524
37813
38095
38361
38628
38877
39126
39382
39651
39937
40247
40399
40815
41084
41363
41645
41928
42235
42389
42866
43140
43410
43710
44007
44313
44624
44779
45215
45485
45760
45898
46372
46682
46987
47133
47536
47807
48084
48366
48658
48974
49255
49509
49754
50017
50212
50288
50582
50882
51178
51473
51615
52012
52274
52538
52827
53115
53313
53668
53927
54187
54439
54708
54990
55282
55583
55870
56000
56436
56723
56929
57343
57642
57938
58097
58245
58699
58991
59285
59570
59857
60127
60392
60658
60831
61237
61545
61862
62099
62453
62722
62925
63297
63580
63891
64205
64490
64765
65037
65330
65637
65951
66277
66593
66878
67153
67435
67583
68061
68366
68655
68937
69201
69333
69731
70010
70297
70585
70853
71103
71353
71517
71862
72120
72390
72661
72926
73100
73412
73646
73899
74148
74408
74662
74925
75175
75423
75659
75898
76156
76339
76758
77049
77342
77618
77887
78158
78384
78718
79028
79328
79504
79868
80122
80400
80680
80828
81260
81560
81834
82090
82348
82495
82907
83210
83504
83781
84059
84327
84596
84873
85169
85484
85808
86102
86241
86413
86922
87217
87462
87513
87805
88099
88378
88643
88906
89195
89486
89777
90062
90339
90598
90856
91107
91177
91248
91628
91914
92064
92453
92702
92833
93199
93463
93611
93820
94029
94337
94635
94897
95165
95435
95730
96041
96350
96506
96974
97256
97541
97712
98167
98490
98803
99093
99236
99668
99951
1.0025e+05
1.0055e+05
1.0087e+05
1.0116e+05
1.0144e+05
1.0173e+05
1.0202e+05
1.0232e+05
1.0262e+05
1.0293e+05
1.0324e+05
1.0353e+05
1.0378e+05
1.0405e+05
1.0434e+05
1.0464e+05
1.0494e+05
1.0524e+05
1.0553e+05
1.0582e+05
1.061e+05
1.0638e+05
1.0656e+05
1.0675e+05
1.0731e+05
1.0761e+05
1.0779e+05
1.0816e+05
1.0845e+05
1.0872e+05
1.09e+05
1.0929e+05
1.0958e+05
1.0986e+05
1.1011e+05
1.1037e+05
1.1064e+05
1.1093e+05
1.1124e+05
1.1154e+05
1.1186e+05
1.1216e+05
1.1243e+05
1.1258e+05
1.1305e+05
1.1329e+05
1.1359e+05
1.1408e+05
1.1436e+05
1.1465e+05
1.1495e+05
1.1528e+05
1.1542e+05
1.159e+05
1.162e+05
1.1648e+05
1.1662e+05
1.1703e+05
1.1731e+05
1.1762e+05
1.1791e+05
1.1819e+05
1.1848e+05
1.1875e+05
1.1902e+05
1.193e+05
1.1948e+05
1.199e+05
1.2021e+05
1.2051e+05
1.2078e+05
1.2105e+05
1.2133e+05
1.2161e+05
1.2191e+05
1.2221e+05
1.2252e+05
1.2282e+05
1.231e+05
1.2316e+05
1.2324e+05
1.2341e+05
1.2353e+05
1.2398e+05
1.2407e+05
1.2438e+05
1.2467e+05
1.2496e+05
1.2522e+05
1.2531e+05
1.2539e+05
1.2575e+05
1.2603e+05
1.2623e+05
1.2661e+05
1.269e+05
1.2708e+05
1.2725e+05
1.2743e+05
1.2768e+05
1.2795e+05
1.2821e+05
1.2848e+05
1.2876e+05
1.2895e+05
1.2934e+05
1.2959e+05
1.2972e+05
1.3013e+05
1.3042e+05
1.3071e+05
1.31e+05
1.3129e+05
1.3158e+05
1.3186e+05
1.3214e+05
1.3242e+05
1.3275e+05
1.3309e+05
1.334e+05
1.337e+05
1.3398e+05
1.3413e+05
1.3461e+05
1.3492e+05
1.3527e+05
1.3559e+05
1.3587e+05
1.3614e+05
1.3641e+05
1.3668e+05
1.3696e+05
1.3725e+05
1.3754e+05
1.3783e+05
1.381e+05
1.3834e+05
1.3861e+05
1.3888e+05
1.3918e+05
1.3949e+05
1.398e+05
1.401e+05
1.4039e+05
1.4053e+05
1.4097e+05
1.4128e+05
1.4161e+05
1.4182e+05
1.4225e+05
1.4255e+05
1.4284e+05
1.4314e+05
1.4344e+05
1.4375e+05
1.4408e+05
1.444e+05
1.4468e+05
1.4482e+05
1.4529e+05
1.456e+05
1.4592e+05
1.4623e+05
1.4653e+05
1.4682e+05
1.4709e+05
1.4737e+05
1.4757e+05
1.4802e+05
1.4833e+05
1.4863e+05
1.4878e+05
1.4918e+05
1.4947e+05
1.4975e+05
1.5004e+05
1.5036e+05
1.5068e+05
1.5097e+05
1.5125e+05
1.5154e+05
1.5185e+05
1.5216e+05
1.5247e+05
1.5265e+05
1.5279e+05
1.5309e+05
1.5323e+05
1.5364e+05
1.5393e+05
1.5422e+05
1.5453e+05
1.5483e+05
1.551e+05
1.5536e+05
1.5562e+05
1.5587e+05
1.5604e+05
1.5637e+05
1.5663e+05
1.5691e+05
1.5719e+05
1.5745e+05
1.577e+05
1.5796e+05
1.5824e+05
1.5854e+05
1.5884e+05
1.5916e+05
1.5947e+05
1.5962e+05
1.6005e+05
1.6034e+05
1.6066e+05
1.6085e+05
1.6129e+05
1.6159e+05
1.6187e+05
1.6214e+05
1.624e+05
1.6267e+05
1.6287e+05
1.633e+05
1.6362e+05
1.6393e+05
1.6421e+05
1.645e+05
1.648e+05
1.6496e+05
1.6541e+05
1.6574e+05
1.6603e+05
1.6629e+05
1.6656e+05
1.6672e+05
1.6713e+05
1.6744e+05
1.6774e+05
1.679e+05
1.6804e+05
1.6831e+05
1.6858e+05
1.6874e+05
1.6912e+05
1.6941e+05
1.6971e+05
1.7e+05
1.7027e+05
1.7053e+05
1.7078e+05
1.7104e+05
1.7129e+05
1.7148e+05
1.7185e+05
1.7214e+05
1.7243e+05
1.7269e+05
1.7282e+05
1.7323e+05
1.7351e+05
1.738e+05
1.741e+05
1.744e+05
1.7469e+05
1.7496e+05
1.7523e+05
1.7552e+05
1.7584e+05
1.7616e+05
1.7647e+05
1.7679e+05
1.7708e+05
1.7738e+05
1.7768e+05
1.7799e+05
1.7816e+05
1.7866e+05
1.7886e+05
1.7923e+05
1.795e+05
1.7978e+05
1.8006e+05
1.8034e+05
1.8064e+05
1.8081e+05
1.8093e+05
1.8121e+05
1.8135e+05
1.8173e+05
1.82e+05
1.8229e+05
1.8257e+05
1.8284e+05
1.8312e+05
1.8339e+05
1.8364e+05
1.8387e+05
1.8405e+05
1.8439e+05
1.8467e+05
1.8494e+05
1.8521e+05
1.8546e+05
1.8572e+05
1.8597e+05
1.8623e+05
1.8651e+05
1.868e+05
1.8711e+05
1.8742e+05
1.877e+05
1.8797e+05
1.8825e+05
1.8852e+05
1.888e+05
1.8909e+05
1.8937e+05
1.8965e+05
1.8992e+05
1.9016e+05
1.9032e+05
1.9068e+05
1.9096e+05
1.9124e+05
1.9152e+05
1.9179e+05
1.9195e+05
1.923e+05
1.9256e+05
1.9282e+05
1.9309e+05
1.934e+05
1.9358e+05
1.9399e+05
1.9426e+05
1.9452e+05
1.948e+05
1.9509e+05
1.9518e+05
1.9527e+05
1.9567e+05
1.9599e+05
1.9618e+05
1.9654e+05
1.968e+05
1.9697e+05
1.9734e+05
1.9763e+05
1.9782e+05
1.98e+05
1.9818e+05
1.9845e+05
1.987e+05
1.9894e+05
1.992e+05
1.9937e+05
1.9972e+05
2.0001e+05
2.0028e+05
2.0052e+05
2.0076e+05
2.0094e+05
2.0127e+05
2.0151e+05
2.0178e+05
2.0204e+05
2.0232e+05
2.0252e+05
2.0286e+05
2.0311e+05
2.0325e+05
2.0365e+05
2.0394e+05
2.0423e+05
2.0452e+05
2.0481e+05
2.0508e+05
2.0534e+05
2.0559e+05
2.0587e+05
2.0617e+05
2.0647e+05
2.0675e+05
2.0702e+05
2.0728e+05
2.0753e+05
2.0778e+05
2.0803e+05
2.0829e+05
2.0858e+05
2.0886e+05
2.0911e+05
2.0935e+05
2.0958e+05
2.0982e+05
2.1009e+05
2.1034e+05
2.1061e+05
2.1089e+05
2.1118e+05
2.1145e+05
2.117e+05
2.1196e+05
2.1223e+05
2.124e+05
2.1283e+05
2.1311e+05
2.1341e+05
2.1369e+05
2.1395e+05
2.1422e+05
2.145e+05
2.148e+05
2.1512e+05
2.1541e+05
2.1569e+05
2.1597e+05
2.1624e+05
2.1652e+05
2.168e+05
2.1709e+05
2.1739e+05
2.1769e+05
2.1797e+05
2.1823e+05
2.1851e+05
2.1871e+05
2.1909e+05
2.1938e+05
2.1968e+05
2.1997e+05
2.2024e+05
2.205e+05
2.2078e+05
2.2108e+05
2.2139e+05
2.2169e+05
2.22e+05
2.2229e+05
2.2257e+05
2.2286e+05
2.2315e+05
2.2346e+05
2.2363e+05
2.2412e+05
2.2442e+05
2.2469e+05
2.2498e+05
2.2528e+05
2.2543e+05
2.2591e+05
2.2624e+05
2.2653e+05
2.2667e+05
2.271e+05
2.2738e+05
2.2769e+05
2.28e+05
2.2831e+05
2.2862e+05
2.289e+05
2.2918e+05
2.2946e+05
2.2977e+05
2.3008e+05
2.304e+05
2.3071e+05
2.3099e+05
2.3128e+05
2.3142e+05
2.3186e+05
2.3217e+05
2.3246e+05
2.3255e+05
2.3264e+05
2.3306e+05
2.3331e+05
2.335e+05
2.3387e+05
2.3416e+05
2.3434e+05
2.3474e+05
2.3502e+05
2.3519e+05
2.3556e+05
2.3581e+05
2.3598e+05
2.3618e+05
2.3638e+05
2.3667e+05
2.3696e+05
2.3724e+05
2.375e+05
2.3776e+05
2.3802e+05
2.3829e+05
2.3858e+05
2.3878e+05
2.3922e+05
2.3949e+05
2.3977e+05
2.4004e+05
2.4034e+05
2.4064e+05
2.4095e+05
2.4127e+05
2.4159e+05
2.4188e+05
2.4202e+05
2.4248e+05
2.4281e+05
2.4315e+05
2.4348e+05
2.438e+05
2.441e+05
2.4439e+05
2.4469e+05
2.4483e+05
2.4535e+05
2.4566e+05
2.4595e+05
2.4623e+05
2.465e+05
2.4679e+05
2.4708e+05
2.4724e+05
2.4771e+05
2.4801e+05
2.4829e+05
2.4856e+05
2.4886e+05
2.4902e+05
2.4944e+05
2.4973e+05
2.5003e+05
2.5031e+05
2.5057e+05
2.5083e+05
2.5111e+05
2.5141e+05
2.5172e+05
2.5201e+05
2.5231e+05
2.5259e+05
2.5288e+05
2.5302e+05
2.5345e+05
2.5377e+05
2.5408e+05
2.5425e+05
2.5466e+05
2.5493e+05
2.552e+05
2.5548e+05
2.5576e+05
2.559e+05
2.5633e+05
2.5662e+05
2.5688e+05
2.5713e+05
2.5739e+05
2.5766e+05
2.5795e+05
2.5824e+05
2.5854e+05
2.5869e+05
2.5913e+05
2.5939e+05
2.5967e+05
2.5996e+05
2.6026e+05
2.6057e+05
2.6087e+05
2.6115e+05
2.6144e+05
2.6172e+05
2.62e+05
2.623e+05
2.626e+05
2.6291e+05
2.6321e+05
2.6347e+05
2.6374e+05
2.6388e+05
2.6431e+05
2.646e+05
2.6489e+05
2.6518e+05
2.6546e+05
2.6573e+05
2.6599e+05
2.6627e+05
2.6658e+05
2.6689e+05
2.672e+05
2.675e+05
2.6778e+05
2.6807e+05
2.6836e+05
2.6865e+05
2.6898e+05
2.6931e+05
2.6962e+05
2.6992e+05
2.702e+05
2.7051e+05
2.7083e+05
2.7115e+05
2.7148e+05
2.7182e+05
2.7211e+05
2.724e+05
2.727e+05
2.729e+05
2.7338e+05
2.737e+05
2.7401e+05
2.7431e+05
2.7445e+05
2.7488e+05
2.7517e+05
2.7547e+05
2.7578e+05
2.7607e+05
2.7633e+05
2.7661e+05
2.7688e+05
2.7715e+05
2.7744e+05
2.7773e+05
2.779e+05
2.7833e+05
2.7859e+05
2.7885e+05
2.7913e+05
2.7942e+05
2.797e+05
2.8e+05
2.8029e+05
2.8059e+05
2.8072e+05
2.8114e+05
2.8142e+05
2.8161e+05
2.8205e+05
2.8234e+05
2.8263e+05
2.8291e+05
2.8318e+05
2.8347e+05
2.8361e+05
2.841e+05
2.8441e+05
2.8472e+05
2.85e+05
2.8528e+05
2.8545e+05
2.8588e+05
2.8618e+05
2.8651e+05
2.8682e+05
2.8711e+05
2.8739e+05
2.8768e+05
2.8785e+05
2.8832e+05
2.8863e+05
2.8895e+05
2.8925e+05
2.8953e+05
2.898e+05
2.901e+05
2.9025e+05
2.9072e+05
2.9103e+05
2.9131e+05
2.9159e+05
2.9186e+05
2.92e+05
2.9239e+05
2.9267e+05
2.9296e+05
2.9324e+05
2.9351e+05
2.9376e+05
2.9403e+05
2.943e+05
2.9458e+05
2.9487e+05
2.9516e+05
2.9546e+05
2.9576e+05
2.9589e+05
2.9633e+05
2.9663e+05
2.9694e+05
2.9724e+05
2.9755e+05
2.9772e+05
2.9814e+05
2.9843e+05
2.9871e+05
2.9902e+05
2.9919e+05
2.9966e+05
2.9995e+05
3.0023e+05
3.0051e+05
3.008e+05
3.011e+05
3.014e+05
3.015e+05
3.0156e+05
3.0177e+05
3.0191e+05
3.0231e+05
3.024e+05
3.0267e+05
3.0295e+05
3.0324e+05
3.0352e+05
3.0371e+05
3.041e+05
3.0436e+05
3.0463e+05
3.0488e+05
3.0514e+05
3.0541e+05
3.057e+05
3.0599e+05
3.0628e+05
3.0656e+05
3.067e+05
3.0688e+05
3.0734e+05
3.0764e+05
3.0794e+05
3.0826e+05
3.0855e+05
3.0882e+05
3.0901e+05
3.0942e+05
3.0972e+05
3.1004e+05
3.1035e+05
3.1051e+05
3.1098e+05
3.1126e+05
3.1156e+05
3.1188e+05
3.122e+05
3.1251e+05
3.1283e+05
3.1312e+05
3.1341e+05
3.1371e+05
3.1385e+05
3.1434e+05
3.1465e+05
3.1494e+05
3.1521e+05
3.1548e+05
3.1576e+05
3.1604e+05
3.1622e+05
3.1664e+05
3.1695e+05
3.1713e+05
3.175e+05
3.1776e+05
3.1803e+05
3.183e+05
3.1859e+05
3.1887e+05
3.1917e+05
3.1945e+05
3.197e+05
3.1984e+05
3.2024e+05
3.2052e+05
3.2082e+05
3.2112e+05
3.2141e+05
3.217e+05
3.2198e+05
3.2228e+05
3.2258e+05
3.229e+05
3.2324e+05
3.2356e+05
3.2386e+05
3.2403e+05
3.245e+05
3.2482e+05
3.2515e+05
3.2534e+05
3.2582e+05
3.2612e+05
3.264e+05
3.2672e+05
3.2703e+05
3.2734e+05
3.2766e+05
3.2781e+05
3.2826e+05
3.2853e+05
3.2881e+05
3.2896e+05
3.2942e+05
3.2972e+05
3.3001e+05
3.3029e+05
3.3056e+05
3.3084e+05
3.3112e+05
3.3139e+05
3.3168e+05
3.3197e+05
3.3225e+05
3.325e+05
3.3276e+05
3.3302e+05
3.333e+05
3.336e+05
3.3375e+05
3.342e+05
3.345e+05
3.3477e+05
3.3504e+05
3.3533e+05
3.3554e+05
3.3595e+05
3.3627e+05
3.3657e+05
3.3687e+05
3.3716e+05
3.3745e+05
3.3776e+05
3.3808e+05
3.3843e+05
3.3861e+05
3.3907e+05
3.3938e+05
3.397e+05
3.4001e+05
3.4019e+05
3.4069e+05
3.4101e+05
3.4129e+05
3.4158e+05
3.4188e+05
3.4218e+05
3.4249e+05
3.4279e+05
3.431e+05
3.4339e+05
3.4366e+05
3.4393e+05
3.4412e+05
3.4456e+05
3.4487e+05
3.4516e+05
3.4543e+05
3.457e+05
3.4597e+05
3.4624e+05
3.4652e+05
3.4684e+05
3.4714e+05
3.4742e+05
3.4769e+05
3.4795e+05
3.481e+05
3.4854e+05
3.4883e+05
3.4914e+05
3.4946e+05
3.4974e+05
3.5001e+05
3.5029e+05
3.5058e+05
3.509e+05
3.5105e+05
3.5155e+05
3.5186e+05
3.5215e+05
3.5243e+05
3.5273e+05
3.5305e+05
3.5338e+05
3.537e+05
3.54e+05
3.5415e+05
3.546e+05
3.5489e+05
3.5519e+05
3.5534e+05
3.5553e+05
3.5606e+05
3.5633e+05
3.566e+05
3.5687e+05
3.5714e+05
3.5742e+05
3.577e+05
3.5798e+05
3.5826e+05
3.5852e+05
3.5878e+05
3.5904e+05
3.5933e+05
3.5962e+05
3.5991e+05
3.602e+05
3.6048e+05
3.6076e+05
3.6104e+05
3.6132e+05
3.6162e+05
3.6179e+05
3.6228e+05
3.6257e+05
3.6286e+05
3.6314e+05
3.6344e+05
3.6374e+05
3.6404e+05
3.6437e+05
3.6468e+05
3.6496e+05
3.6525e+05
3.6553e+05
3.6584e+05
3.6602e+05
3.6648e+05
3.6678e+05
3.6696e+05
3.6735e+05
3.6762e+05
3.679e+05
3.6818e+05
3.6849e+05
3.6865e+05
3.691e+05
3.6937e+05
3.6965e+05
3.6993e+05
3.7021e+05
3.7039e+05
3.708e+05
3.711e+05
3.7137e+05
3.7162e+05
3.7189e+05
3.7217e+05
3.7245e+05
3.7274e+05
3.7303e+05
3.7332e+05
3.736e+05
3.7387e+05
3.7415e+05
3.7429e+05
3.7478e+05
3.7509e+05
3.7541e+05
3.757e+05
3.76e+05
3.7619e+05
3.7663e+05
3.7696e+05
3.773e+05
3.7762e+05
3.7792e+05
3.7822e+05
3.7854e+05
3.7886e+05
3.7919e+05
3.7954e+05
3.7979e+05
3.8018e+05
3.8049e+05
3.8078e+05
3.811e+05
3.8142e+05
3.8157e+05
3.8206e+05
3.8234e+05
3.826e+05
3.8288e+05
3.8317e+05
3.8347e+05
3.8379e+05
3.8409e+05
3.8437e+05
3.8464e+05
3.8491e+05
3.8518e+05
3.8546e+05
3.8575e+05
3.8605e+05
3.8632e+05
3.8657e+05
3.8682e+05
3.8708e+05
3.8735e+05
3.876e+05
3.8787e+05
3.8813e+05
3.884e+05
3.8865e+05
3.8888e+05
3.8912e+05
3.8937e+05
3.8964e+05
3.8993e+05
3.902e+05
3.9049e+05
3.9076e+05
3.9102e+05
3.9127e+05
3.9152e+05
3.9179e+05
3.9208e+05
3.9237e+05
3.9265e+05
3.9293e+05
3.9319e+05
3.9339e+05
3.9374e+05
3.9402e+05
3.9432e+05
3.9463e+05
3.9493e+05
3.952e+05
3.9534e+05
3.9578e+05
3.9608e+05
3.9638e+05
3.9669e+05
3.9701e+05
3.9716e+05
3.9759e+05
3.9786e+05
3.9815e+05
3.9847e+05
3.9878e+05
3.9887e+05
3.9896e+05
3.994e+05
3.9968e+05
3.9985e+05
4.0025e+05
4.0054e+05
4.0074e+05
4.0095e+05
4.0116e+05
4.0144e+05
4.017e+05
4.0197e+05
4.0225e+05
4.024e+05
4.0282e+05
4.0311e+05
4.0341e+05
4.037e+05
4.0396e+05
4.0422e+05
4.045e+05
4.048e+05
4.0499e+05
4.0541e+05
4.0571e+05
4.06e+05
4.0628e+05
4.0657e+05
4.0686e+05
4.0705e+05
4.0752e+05
4.0782e+05
4.0812e+05
4.0841e+05
4.087e+05
4.0901e+05
4.0932e+05
4.0966e+05
4.0999e+05
4.103e+05
4.106e+05
4.1091e+05
4.1124e+05
4.1158e+05
4.1191e+05
4.1225e+05
4.1246e+05
4.1261e+05
4.1309e+05
4.134e+05
4.1372e+05
4.1402e+05
4.1431e+05
4.146e+05
4.1487e+05
4.1514e+05
4.154e+05
4.1568e+05
4.1597e+05
4.1627e+05
4.1654e+05
4.1679e+05
4.1705e+05
4.1722e+05
4.1759e+05
4.1787e+05
4.1816e+05
4.1845e+05
4.1875e+05
4.1891e+05
4.1927e+05
4.1956e+05
4.1984e+05
4.2014e+05
4.2043e+05
4.2072e+05
4.2099e+05
4.2125e+05
4.215e+05
4.2176e+05
4.2204e+05
4.2232e+05
4.2259e+05
4.2286e+05
4.2312e+05
4.2336e+05
4.236e+05
4.2385e+05
4.2406e+05
4.2434e+05
4.2461e+05
4.2488e+05
4.2512e+05
4.2536e+05
4.256e+05
4.2583e+05
4.2601e+05
4.2633e+05
4.2658e+05
4.2685e+05
4.2713e+05
4.274e+05
4.2764e+05
4.2782e+05
4.2815e+05
4.2842e+05
4.287e+05
4.2898e+05
4.2926e+05
4.2955e+05
4.2972e+05
4.3011e+05
4.3038e+05
4.3068e+05
4.3084e+05
4.3132e+05
4.3163e+05
4.3193e+05
4.3222e+05
4.3252e+05
4.3271e+05
4.3314e+05
4.3346e+05
4.3378e+05
4.3407e+05
4.3435e+05
4.3466e+05
4.3482e+05
4.3528e+05
4.356e+05
4.3591e+05
4.3621e+05
4.3649e+05
4.3678e+05
4.371e+05
4.3742e+05
4.3775e+05
4.3793e+05
4.384e+05
4.3871e+05
4.3901e+05
4.3932e+05
4.3966e+05
4.4e+05
4.4018e+05
4.4064e+05
4.4093e+05
4.4124e+05
4.4156e+05
4.4186e+05
4.4221e+05
4.4252e+05
4.4282e+05
4.4311e+05
4.4341e+05
4.4373e+05
4.4394e+05
4.4438e+05
4.4456e+05
4.4498e+05
4.4525e+05
4.4553e+05
4.4581e+05
4.4611e+05
4.4628e+05
4.4672e+05
4.4698e+05
4.4725e+05
4.4751e+05
4.4778e+05
4.4805e+05
4.4834e+05
4.4863e+05
4.4892e+05
4.4918e+05
4.4943e+05
4.497e+05
4.4988e+05
4.5026e+05
4.5055e+05
4.5084e+05
4.5114e+05
4.5123e+05
4.5132e+05
4.5169e+05
4.5197e+05
4.5214e+05
4.5258e+05
4.5287e+05
4.5305e+05
4.5324e+05
4.5343e+05
4.537e+05
4.5395e+05
4.5421e+05
4.5448e+05
4.5467e+05
4.5506e+05
4.5533e+05
4.5559e+05
4.5583e+05
4.5608e+05
4.5626e+05
4.564e+05
4.5686e+05
4.5715e+05
4.5723e+05
4.5731e+05
4.5772e+05
4.5797e+05
4.5811e+05
4.5849e+05
4.5876e+05
4.5891e+05
4.5911e+05
4.5931e+05
4.596e+05
4.5986e+05
4.6011e+05
4.6036e+05
4.6062e+05
4.6089e+05
4.6118e+05
4.6148e+05
4.6177e+05
4.6207e+05
4.6235e+05
4.6264e+05
4.6292e+05
4.6322e+05
4.6355e+05
4.6388e+05
4.6418e+05
4.6448e+05
4.6478e+05
4.6509e+05
4.654e+05
4.6572e+05
4.6606e+05
4.6638e+05
4.6667e+05
4.6696e+05
4.6727e+05
4.6742e+05
4.679e+05
4.682e+05
4.6849e+05
4.6876e+05
4.6902e+05
4.6917e+05
4.6958e+05
4.6988e+05
4.7017e+05
4.7045e+05
4.7073e+05
4.7099e+05
4.7127e+05
4.7154e+05
4.7182e+05
4.7212e+05
4.7232e+05
4.7271e+05
4.7297e+05
4.7311e+05
4.7347e+05
4.7372e+05
4.74e+05
4.7426e+05
4.7453e+05
4.7482e+05
4.7508e+05
4.7533e+05
4.7559e+05
4.7587e+05
4.7617e+05
4.7649e+05
4.7681e+05
4.7712e+05
4.7743e+05
4.7772e+05
4.7803e+05
4.7835e+05
4.7857e+05
4.7905e+05
4.7936e+05
4.7967e+05
4.7999e+05
4.8031e+05
4.8063e+05
4.8098e+05
4.8133e+05
4.8164e+05
4.8194e+05
4.8227e+05
4.8261e+05
4.8295e+05
4.833e+05
4.8363e+05
4.8395e+05
4.8426e+05
4.8457e+05
4.8494e+05
4.853e+05
4.8563e+05
4.8595e+05
4.8625e+05
4.8656e+05
4.8688e+05
4.8721e+05
4.8755e+05
4.8787e+05
4.8816e+05
4.8842e+05
4.8871e+05
4.8901e+05
4.8916e+05
4.896e+05
4.8991e+05
4.9019e+05
4.9045e+05
4.9072e+05
4.91e+05
4.9131e+05
4.9163e+05
4.9194e+05
4.9227e+05
4.9257e+05
4.9286e+05
4.9318e+05
4.9351e+05
4.9386e+05
4.942e+05
4.9452e+05
4.9484e+05
4.9515e+05
4.9546e+05
4.958e+05
4.9614e+05
4.9648e+05
4.9678e+05
4.9707e+05
4.9722e+05
4.9768e+05
4.9796e+05
4.9826e+05
4.9855e+05
4.9883e+05
4.9908e+05
4.9934e+05
4.9961e+05
4.999e+05
5.002e+05
5.0048e+05
5.0076e+05
5.0093e+05
5.0129e+05
5.0154e+05
5.0169e+05
5.0208e+05
5.0237e+05
5.0265e+05
5.0291e+05
5.0316e+05
5.034e+05
5.0365e+05
5.0391e+05
5.0418e+05
5.0446e+05
5.0478e+05
5.0497e+05
5.0519e+05
5.0563e+05
5.059e+05
5.0618e+05
5.0648e+05
5.0678e+05
5.0707e+05
5.0738e+05
5.0767e+05
5.0795e+05
5.0826e+05
5.0857e+05
5.089e+05
5.0924e+05
5.0955e+05
5.0985e+05
5.1015e+05
5.1044e+05
5.1073e+05
5.1103e+05
5.1135e+05
5.1166e+05
5.1194e+05
5.122e+05
5.125e+05
5.1264e+05
5.1307e+05
5.1336e+05
5.1354e+05
5.139e+05
5.1414e+05
5.1438e+05
5.1462e+05
5.1488e+05
5.1515e+05
5.1543e+05
5.1571e+05
5.1599e+05
5.1626e+05
5.1652e+05
5.1669e+05
5.1706e+05
5.1735e+05
5.1764e+05
5.1793e+05
5.1819e+05
5.1836e+05
5.1874e+05
5.1902e+05
5.193e+05
5.1958e+05
5.1988e+05
5.2007e+05
5.2047e+05
5.2073e+05
5.2091e+05
5.2133e+05
5.2165e+05
5.2196e+05
5.2229e+05
5.226e+05
5.2279e+05
5.2319e+05
5.2348e+05
5.238e+05
5.2412e+05
5.2429e+05
5.2472e+05
5.25e+05
5.2527e+05
5.2555e+05
5.2584e+05
5.2614e+05
5.2645e+05
5.2674e+05
5.2701e+05
5.2728e+05
5.2758e+05
5.2787e+05
5.2816e+05
5.2848e+05
5.2879e+05
5.291e+05
5.2937e+05
5.2966e+05
5.2999e+05
5.3031e+05
5.3061e+05
5.3077e+05
5.3123e+05
5.315e+05
5.3178e+05
5.3206e+05
5.3236e+05
5.3252e+05
5.3298e+05
5.3327e+05
5.3355e+05
5.3382e+05
5.341e+05
5.3425e+05
5.3468e+05
5.3498e+05
5.3528e+05
5.3556e+05
5.3582e+05
5.3609e+05
5.3638e+05
5.3667e+05
5.3696e+05
5.3725e+05
5.3755e+05
5.3782e+05
5.3807e+05
5.3834e+05
5.3862e+05
5.3892e+05
5.3923e+05
5.3953e+05
5.3983e+05
5.4012e+05
5.4026e+05
5.407e+05
5.41e+05
5.4131e+05
5.4163e+05
5.4192e+05
5.4206e+05
5.4245e+05
5.4272e+05
5.4298e+05
5.4325e+05
5.4352e+05
5.438e+05
5.4408e+05
5.4433e+05
5.4457e+05
5.4483e+05
5.4511e+05
5.4539e+05
5.4569e+05
5.46e+05
5.463e+05
5.4659e+05
5.4673e+05
5.4717e+05
5.4749e+05
5.4781e+05
5.4797e+05
5.4844e+05
5.4872e+05
5.49e+05
5.4916e+05
5.4959e+05
5.4989e+05
5.501e+05
5.5052e+05
5.5078e+05
5.5105e+05
5.5134e+05
5.5164e+05
5.5196e+05
5.5211e+05
5.5261e+05
5.529e+05
5.5318e+05
5.5348e+05
5.5378e+05
5.5412e+05
5.5445e+05
5.5477e+05
5.5509e+05
5.5539e+05
5.557e+05
5.5602e+05
5.5636e+05
5.5671e+05
5.5701e+05
5.5728e+05
5.5756e+05
5.5784e+05
5.5811e+05
5.5841e+05
5.5857e+05
5.5901e+05
5.5929e+05
5.5955e+05
5.5979e+05
5.6008e+05
5.6036e+05
5.6064e+05
5.6093e+05
5.6122e+05
5.615e+05
5.6175e+05
5.6201e+05
5.6227e+05
5.6256e+05
5.6274e+05
5.6311e+05
5.6338e+05
5.6363e+05
5.6388e+05
5.6412e+05
5.6429e+05
5.6461e+05
5.6487e+05
5.6515e+05
5.6541e+05
5.6566e+05
5.6582e+05
5.6614e+05
5.6638e+05
5.6664e+05
5.6691e+05
5.6719e+05
5.6728e+05
5.6738e+05
5.6779e+05
5.6805e+05
5.6822e+05
5.6857e+05
5.6885e+05
5.6903e+05
5.6923e+05
5.6944e+05
5.6971e+05
5.7e+05
5.7026e+05
5.705e+05
5.7074e+05
5.71e+05
5.7126e+05
5.7145e+05
5.7182e+05
5.7208e+05
5.7222e+05
5.7262e+05
5.7288e+05
5.7315e+05
5.7343e+05
5.7372e+05
5.7393e+05
5.7432e+05
5.7459e+05
5.7487e+05
5.7516e+05
5.7546e+05
5.7577e+05
5.761e+05
5.7642e+05
5.7673e+05
5.7702e+05
5.7733e+05
5.7767e+05
5.7801e+05
5.7834e+05
5.7857e+05
5.79e+05
5.7931e+05
5.7951e+05
5.7997e+05
5.8031e+05
5.8064e+05
5.8094e+05
5.8122e+05
5.815e+05
5.818e+05
5.8199e+05
5.8241e+05
5.8273e+05
5.8303e+05
5.8317e+05
5.8358e+05
5.8387e+05
5.8417e+05
5.8447e+05
5.8478e+05
5.8509e+05
5.8539e+05
5.8568e+05
5.8587e+05
5.8629e+05
5.8661e+05
5.8694e+05
5.8725e+05
5.8755e+05
5.8783e+05
5.8813e+05
5.8828e+05
5.8875e+05
5.8907e+05
5.8939e+05
5.8967e+05
5.8995e+05
5.9025e+05
5.9055e+05
5.9086e+05
5.9118e+05
5.9134e+05
5.9181e+05
5.9208e+05
5.9238e+05
5.9269e+05
5.9299e+05
5.9329e+05
5.936e+05
5.9389e+05
5.9417e+05
5.9445e+05
5.9473e+05
5.9506e+05
5.9538e+05
5.957e+05
5.96e+05
5.9629e+05
5.9658e+05
5.9687e+05
5.9717e+05
5.9749e+05
5.978e+05
5.981e+05
5.9837e+05
5.9864e+05
5.9894e+05
5.9923e+05
5.9953e+05
5.9985e+05
6.0017e+05
6.0046e+05
6.0073e+05
6.0101e+05
6.013e+05
6.0162e+05
6.0191e+05
6.022e+05
6.025e+05
6.0276e+05
6.0303e+05
6.0332e+05
6.0349e+05
6.0367e+05
6.0418e+05
6.0448e+05
6.0475e+05
6.0502e+05
6.0528e+05
6.0554e+05
6.0581e+05
6.0609e+05
6.0638e+05
6.0666e+05
6.0692e+05
6.0716e+05
6.0742e+05
6.0768e+05
6.0794e+05
6.082e+05
6.0846e+05
6.0872e+05
6.0898e+05
6.0922e+05
6.0938e+05
6.097e+05
6.0998e+05
6.1026e+05
6.1052e+05
6.108e+05
6.1107e+05
6.1133e+05
6.1159e+05
6.1184e+05
6.1211e+05
6.1239e+05
6.1268e+05
6.1296e+05
6.1322e+05
6.1347e+05
6.1371e+05
6.1396e+05
6.1422e+05
6.144e+05
6.1474e+05
6.1501e+05
6.1527e+05
6.1552e+05
6.1574e+05
6.1598e+05
6.1614e+05
6.165e+05
6.1678e+05
6.1705e+05
6.1732e+05
6.1747e+05
6.1785e+05
6.1809e+05
6.1834e+05
6.186e+05
6.1887e+05
6.1905e+05
6.1947e+05
6.1975e+05
6.2003e+05
6.2031e+05
6.206e+05
6.2077e+05
6.2121e+05
6.2153e+05
6.2182e+05
6.221e+05
6.2235e+05
6.2252e+05
6.2292e+05
6.2321e+05
6.2352e+05
6.2382e+05
6.241e+05
6.2437e+05
6.2453e+05
6.2492e+05
6.2522e+05
6.2553e+05
6.2581e+05
6.26e+05
6.2638e+05
6.2665e+05
6.2693e+05
6.2707e+05
6.2752e+05
6.2781e+05
6.2811e+05
6.2838e+05
6.2864e+05
6.289e+05
6.2918e+05
6.2946e+05
6.2973e+05
6.3003e+05
6.3033e+05
6.3059e+05
6.3086e+05
6.3112e+05
6.314e+05
6.317e+05
6.32e+05
6.323e+05
6.3262e+05
6.3289e+05
6.3315e+05
6.3342e+05
6.337e+05
6.34e+05
6.3428e+05
6.3456e+05
6.3484e+05
6.3511e+05
6.3538e+05
6.3564e+05
6.3593e+05
6.3622e+05
6.3653e+05
6.3682e+05
6.3709e+05
6.3735e+05
6.3761e+05
6.3787e+05
6.3805e+05
6.3842e+05
6.387e+05
6.39e+05
6.3927e+05
6.3951e+05
6.3967e+05
6.4004e+05
6.4032e+05
6.4059e+05
6.4087e+05
6.4115e+05
6.4143e+05
6.4157e+05
6.4195e+05
6.4222e+05
6.4252e+05
6.4281e+05
6.431e+05
6.4328e+05
6.4367e+05
6.4394e+05
6.4422e+05
6.4449e+05
6.4478e+05
6.4508e+05
6.4526e+05
6.4564e+05
6.459e+05
6.4615e+05
6.4642e+05
6.467e+05
6.4679e+05
6.4688e+05
6.4726e+05
6.4756e+05
6.4774e+05
6.4808e+05
6.4832e+05
6.4849e+05
6.4866e+05
6.4884e+05
6.4911e+05
6.4938e+05
6.4963e+05
6.4989e+05
