# Supplementary material for: Novel Method to Efficiently Create an mHealth App: Implementation of a Real-Time Electrocardiogram R Peak Detector
Source: JMIR Mhealth Uhealth. 2018 May 22;6(5):e118. doi: 10.2196/mhealth.8429 (PMC5989064; doi:10.2196/mhealth.8429)
Supplement: Multimedia Appendix 2 [file mhealth_v6i5e118_app2.zip › Submission_code/Cleaned database/mitdb/214_ann_qrs_cleaned.txt]

347
661
976
1291
1608
1906
2136
2480
2758
3074
3236
3695
3973
4232
4495
4768
5043
5322
5639
5961
6230
6490
6752
7033
7327
7622
7911
8211
8487
8744
9013
9294
9591
9901
10198
10474
10752
11019
11290
11572
11865
12168
12465
12667
13005
13274
13557
13840
14131
14428
14715
14994
15264
15529
15823
16131
16435
16732
17009
17279
17542
17811
18086
18391
18696
18989
19271
19543
19828
20118
20410
20707
21014
21289
21549
21810
22079
22374
22680
22978
23260
23535
23793
24045
24313
24592
24898
25262
25545
25808
26081
26348
26618
26901
27193
27497
27779
28036
28192
28574
28859
29080
29437
29715
29867
30235
30479
30646
31004
31292
31487
31845
32095
32333
32568
32814
33069
33329
33539
33958
34219
34480
34742
35022
35305
35595
35878
36172
36452
36716
36975
37238
37524
37813
38095
38361
38628
38877
39126
39382
39651
39937
40247
40399
40815
41084
41363
41645
41928
42235
42389
42866
43140
43410
43710
44007
44313
44624
44779
45215
45485
45760
45898
46372
46682
46987
47133
47536
47807
48084
48366
48658
48974
49255
49509
49754
50017
50288
50582
50882
51178
51473
51615
52012
52274
52538
52827
53115
53313
53668
53927
54187
54439
54708
54990
55282
55583
55870
56000
56436
56723
56929
57343
57642
57938
58097
58245
58699
58991
59285
59570
59857
60127
60392
60658
60831
61237
61545
61862
62099
62453
62722
62925
63297
63580
63891
64205
64490
64765
65037
65330
65637
65951
66277
66593
66878
67153
67435
67583
68061
68366
68655
68937
69201
69333
69731
70010
70297
70585
70853
71103
71353
71517
71862
72120
72390
72661
72926
73100
73412
73646
73899
74148
74408
74662
74925
75175
75423
75659
75898
76156
76339
76758
77049
77342
77618
77887
78158
78384
78718
79028
79328
79504
79868
80122
80400
80680
80828
81260
81560
81834
82090
82348
82495
82907
83210
83504
83781
84059
84327
84596
84873
85169
85484
85808
86102
86241
86413
86922
87217
87462
87513
87805
88099
88378
88643
88906
89195
89486
89777
90062
90339
90598
90856
91107
91248
91628
91914
92064
92453
92702
92833
93199
93463
93611
94029
94337
94635
94897
95165
95435
95730
96041
96350
96506
96974
97256
97541
97712
98167
98490
98803
99093
99236
99668
99951
100250
100550
100870
101160
101440
101730
102020
102320
102620
102930
103240
103530
103780
104050
104340
104640
104940
105240
105530
105820
106100
106380
106560
106750
107310
107610
108160
108450
108720
109000
109290
109580
109860
110110
110370
110640
110930
111240
111540
111860
112160
112430
112580
113050
113590
114080
114360
114650
114950
115280
115420
115900
116200
116480
116620
117030
117310
117620
117910
118190
118480
118750
119020
119300
119480
119900
120210
120510
120780
121050
121330
121610
121910
122210
122520
122820
123100
123240
123410
123530
124070
124380
124670
124960
125220
125390
125750
126030
126230
126610
126900
127080
127430
127680
127950
128210
128480
128760
128950
129340
129590
129720
130130
130420
130710
131000
131290
131580
131860
132140
132420
132750
133090
133400
133700
133980
134130
134610
134920
135270
135590
135870
136140
136410
136680
136960
137250
137540
137830
138100
138340
138610
138880
139180
139490
139800
140100
140390
140530
140970
141280
141610
141820
142250
142550
142840
143140
143440
143750
144080
144400
144680
144820
145290
145600
145920
146230
146530
146820
147090
147370
147570
148020
148330
148630
148780
149180
149470
149750
150040
150360
150680
150970
151250
151540
151850
152160
152470
152650
152790
153090
153230
153640
153930
154220
154530
154830
155100
155360
155620
155870
156040
156370
156630
156910
157190
157450
157700
157960
158240
158540
158840
159160
159470
159620
160050
160340
160660
160850
161290
161590
161870
162140
162400
162670
162870
163300
163620
163930
164210
164500
164800
164960
165410
165740
166030
166290
166560
166720
167130
167440
167740
168040
168310
168580
168740
169120
169410
169710
170000
170270
170530
170780
171040
171290
171480
171850
172140
172430
172690
172820
173230
173510
173800
174100
174400
174690
174960
175230
175520
175840
176160
176470
176790
177080
177380
177680
177990
178160
178660
178860
179230
179500
179780
180060
180340
180640
180810
180930
181210
181350
181730
182000
182290
182570
182840
183120
183390
183640
183870
184050
184390
184670
184940
185210
185460
185720
185970
186230
186510
186800
187110
187420
187700
187970
188250
188520
188800
189090
189370
189650
189920
190160
190320
190680
190960
191240
191520
191790
191950
192300
192560
192820
193090
193400
193580
193990
194260
194520
194800
195090
195180
195270
195670
195990
196180
196540
196800
196970
197340
197630
197820
198180
198450
198700
198940
199200
199370
199720
200010
200280
200520
200760
200940
201270
201510
201780
202040
202320
202520
202860
203110
203250
203650
203940
204230
204520
204810
205080
205340
205590
205870
206170
206470
206750
207020
207280
207530
207780
208030
208290
208580
208860
209110
209350
209580
209820
210090
210340
210610
210890
211180
211450
211700
211960
212230
212400
212830
213110
213410
213690
213950
214220
214500
214800
215120
215410
215690
215970
216240
216520
216800
217090
217390
217690
217970
218230
218510
218710
219090
219380
219680
219970
220240
220500
220780
221080
221390
221690
222000
222290
222570
222860
223150
223460
223630
224120
224420
224690
224980
225280
225430
225910
226240
226530
226670
227100
227380
227690
228000
228310
228620
228900
229180
229460
229770
230080
230400
230710
230990
231280
231420
231860
232170
232460
232550
232640
233060
233310
233500
233870
234160
234340
234740
235020
235190
235560
235810
235980
236380
236670
236960
237240
237500
237760
238020
238290
238580
238780
239220
239490
239770
240040
240340
240640
240950
241270
241590
241880
242020
242480
242810
243150
243480
243800
244100
244390
244690
244830
245350
245660
245950
246230
246500
246790
247080
247240
247710
248010
248290
248560
248860
249020
249440
249730
250030
250310
250570
250830
251110
251410
251720
252010
252310
252590
252880
253020
253450
253770
254080
254250
254660
254930
255200
255480
255760
255900
256330
256620
256880
257130
257390
257660
257950
258240
258540
258690
259130
259390
259670
259960
260260
260570
260870
261150
261440
261720
262000
262300
262600
262910
263210
263470
263740
263880
264310
264600
264890
265180
265460
265730
265990
266270
266580
266890
267200
267500
267780
268070
268360
268650
268980
269310
269620
269920
270200
270510
270830
271150
271480
271820
272110
272400
272700
272900
273380
273700
274010
274310
274450
274880
275170
275470
275780
276070
276330
276610
276880
277150
277440
277730
277900
278330
278590
278850
279130
279420
279700
280000
280290
280590
280720
281140
281420
281610
282050
282340
282630
282910
283180
283470
283610
284100
284410
284720
285000
285280
285450
285880
286180
286510
286820
287110
287390
287680
287850
288320
288630
288950
289250
289530
289800
290100
290250
290720
291030
291310
291590
291860
292000
292390
292670
292960
293240
293510
293760
294030
294300
294580
294870
295160
295460
295760
295890
296330
296630
296940
297240
297550
297720
298140
298430
298710
299020
299190
299660
299950
300230
300510
300800
301100
301400
301560
301770
301910
302400
302670
302950
303240
303520
303710
304100
304360
304630
304880
305140
305410
305700
305990
306280
306560
306700
306880
307340
307640
307940
308260
308550
308820
309010
309420
309720
310040
310350
310510
310980
311260
311560
311880
312200
312510
312830
313120
313410
313710
313850
314340
314650
314940
315210
315480
315760
316040
316220
316640
316950
317130
317500
317760
318030
318300
318590
318870
319170
319450
319700
319840
320240
320520
320820
321120
321410
321700
321980
322280
322580
322900
323240
323560
323860
324030
324500
324820
325150
325340
325820
326120
326400
326720
327030
327340
327660
327810
328260
328530
328810
328960
329420
329720
330010
330290
330560
330840
331120
331390
331680
331970
332250
332500
332760
333020
333300
333600
333750
334200
334500
334770
335040
335330
335540
335950
336270
336570
336870
337160
337450
337760
338080
338430
338610
339070
339380
339700
340010
340190
340690
341010
341290
341580
341880
342180
342490
342790
343100
343390
343660
343930
344120
344560
344870
345160
345430
345700
345970
346240
346520
346840
347140
347420
347690
347950
348100
348540
348830
349140
349460
349740
350010
350290
350580
350900
351050
351550
351860
352150
352430
352730
353050
353380
353700
354000
354150
354600
354890
355190
355340
355530
356060
356330
356600
356870
357140
357420
357700
357980
358260
358520
358780
359040
359330
359620
359910
360200
360480
360760
361040
361320
361620
361790
362280
362570
362860
363140
363440
363740
364040
364370
364680
364960
365250
365530
365840
366020
366480
366780
366960
367350
367620
367900
368180
368490
368650
369100
369370
369650
369930
370210
370390
370800
371100
371370
371620
371890
372170
372450
372740
373030
373320
373600
373870
374150
374290
374780
375090
375410
375700
376000
376190
376630
376960
377300
377620
377920
378220
378540
378860
379190
379540
379790
380180
380490
380780
381100
381420
381570
382060
382340
382600
382880
383170
383470
383790
384090
384370
384640
384910
385180
385460
385750
386050
386320
386570
386820
387080
387350
387600
387870
388130
388400
388650
388880
389120
389370
389640
389930
390200
390490
390760
391020
391270
391520
391790
392080
392370
392650
392930
393190
393390
393740
394020
394320
394630
394930
395200
395340
395780
396080
396380
396690
397010
397160
397590
397860
398150
398470
398780
398870
398960
399400
399680
399850
400250
400540
400740
401160
401440
401700
401970
402250
402400
402820
403110
403410
403700
403960
404220
404500
404800
404990
405410
405710
406000
406280
406570
406860
407050
407520
407820
408120
408410
408700
409010
409320
409660
409990
410300
410600
410910
411240
411580
411910
412250
412460
412610
413090
413400
413720
414020
414310
414600
414870
415140
415400
415680
415970
416270
416540
416790
417050
417220
417590
417870
418160
418450
418750
418910
419270
419560
419840
420140
420430
420720
420990
421250
421500
421760
422040
422320
422590
422860
423120
423360
423600
423850
424060
424340
424610
424880
425120
425360
425600
425830
426010
426330
426580
426850
427130
427400
427640
427820
428150
428420
428700
428980
429260
429550
429720
430110
430380
430680
430840
431320
431630
431930
432220
432520
432710
433140
433460
433780
434070
434350
434660
434820
435280
435600
435910
436210
436490
436780
437100
437420
437750
437930
438400
438710
439010
439320
439660
440000
440180
440640
440930
441240
441560
441860
442210
442520
442820
443110
443410
443730
443940
444380
444560
444980
445250
445530
445810
446110
446280
446720
446980
447250
447510
447780
448050
448340
448630
448920
449180
449430
449700
449880
450260
450550
450840
451140
451320
451690
451970
452140
452580
452870
453050
453430
453700
453950
454210
454480
454670
455060
455330
455590
455830
456080
456260
456400
456860
457150
457310
457720
457970
458110
458490
458760
458910
459310
459600
459860
460110
460360
460620
460890
461180
461480
461770
462070
462350
462640
462920
463220
463550
463880
464180
464480
464780
465090
465400
465720
466060
466380
466670
466960
467270
467420
467900
468200
468490
468760
469020
469170
469580
469880
470170
470450
470730
470990
471270
471540
471820
472120
472320
472710
472970
473110
473470
473720
474000
474260
474530
474820
475080
475330
475590
475870
476170
476490
476810
477120
477430
477720
478030
478350
478570
479050
479360
479670
479990
480310
480630
480980
481330
481640
481940
482270
482610
482950
483300
483630
483950
484260
484570
484940
485300
485630
485950
486250
486560
486880
487210
487550
487870
488160
488420
488710
489010
489160
489600
489910
490190
490450
490720
491000
491310
491630
491940
492270
492570
492860
493180
493510
493860
494200
494520
494840
495150
495460
495800
496140
496480
496780
497070
497220
497680
497960
498260
498550
498830
499080
499340
499610
499900
500200
500480
500760
500930
501290
501540
501690
502080
502370
502650
502910
503160
503400
503650
503910
504180
504460
504780
504970
505190
505630
505900
506180
506480
506780
507070
507380
507670
507950
508260
508570
508900
509240
509550
509850
510150
510440
510730
511030
511350
511660
511940
512200
512500
512640
513070
513360
513540
513900
514140
514380
514620
514880
515150
515430
515710
515990
516260
516520
516690
517060
517350
517640
517930
518190
518360
518740
519020
519300
519580
519880
520070
520470
520730
520910
521330
521650
521960
522290
522600
522790
523190
523480
523800
524120
524290
524720
525000
525270
525550
525840
526140
526450
526740
527010
527280
527580
527870
528160
528480
528790
529100
529370
529660
529990
530310
530610
530770
531230
531500
531780
532060
532360
532520
532980
533270
533550
533820
534100
534250
534680
534980
535280
535560
535820
536090
536380
536670
536960
537250
537550
537820
538070
538340
538620
538920
539230
539530
539830
540120
540260
540700
541000
541310
541630
541920
542060
542450
542720
542980
543250
543520
543800
544080
544330
544570
544830
545110
545390
545690
546000
546300
546590
546730
547170
547490
547810
547970
548440
548720
549000
549160
549590
549890
550100
550520
550780
551050
551340
551640
551960
552110
552610
552900
553180
553480
553780
554120
554450
554770
555090
555390
555700
556020
556360
556710
557010
557280
557560
557840
558110
558410
558570
559010
559290
559550
559790
560080
560360
560640
560930
561220
561500
561750
562010
562270
562560
562740
563110
563380
563630
563880
564120
564290
564610
564870
565150
565410
565660
565820
566140
566380
566640
566910
567190
567380
567790
568050
568220
568570
568850
569030
569440
569710
570000
570260
570500
570740
571000
571260
571450
571820
572080
572220
572620
572880
573150
573430
573720
573930
574320
574590
574870
575160
575460
575770
576100
576420
576730
577020
577330
577670
578010
578340
578570
579000
579310
579510
579970
580310
580640
580940
581220
581500
581800
581990
582410
582730
583030
583170
583580
583870
584170
584470
584780
585090
585390
585680
585870
586290
586610
586940
587250
587550
587830
588130
588280
588750
589070
589390
589670
589950
590250
590550
590860
591180
591340
591810
592080
592380
592690
592990
593290
593600
593890
594170
594450
594730
595060
595380
595700
596000
596290
596580
596870
597170
597490
597800
598100
598370
598640
598940
599230
599530
599850
600170
600460
600730
601010
601300
601620
601910
602200
602500
602760
603030
603320
603490
603670
604180
604480
604750
605020
605280
605540
605810
606090
606380
606660
606920
607160
607420
607680
607940
608200
608460
608720
608980
609220
609380
609700
609980
610260
610520
610800
611070
611330
611590
611840
612110
612390
612680
612960
613220
613470
613710
613960
614220
614400
614740
615010
615270
615520
615740
615980
616140
616500
616780
617050
617320
617470
617850
618090
618340
618600
618870
619050
619470
619750
620030
620310
620600
620770
621210
621530
621820
622100
622350
622520
622920
623210
623520
623820
624100
624370
624530
624920
625220
625530
625810
626000
626380
626650
626930
627070
627520
627810
628110
628380
628640
628900
629180
629460
629730
630030
630330
630590
630860
631120
631400
631700
632000
632300
632620
632890
633150
633420
633700
634000
634280
634560
634840
635110
635380
635640
635930
636220
636530
636820
637090
637350
637610
637870
638050
638420
638700
639000
639270
639510
639670
640040
640320
640590
640870
641150
641430
641570
641950
642220
642520
642810
643100
643280
643670
643940
644220
644490
644780
645080
645260
645640
645900
646150
646420
646700
646880
647260
647560
647740
648080
648320
648490
648840
649110
649380
649630
