# Supplementary material for: Novel Method to Efficiently Create an mHealth App: Implementation of a Real-Time Electrocardiogram R Peak Detector
Source: JMIR Mhealth Uhealth. 2018 May 22;6(5):e118. doi: 10.2196/mhealth.8429 (PMC5989064; doi:10.2196/mhealth.8429)
Supplement: Multimedia Appendix 2 [file mhealth_v6i5e118_app2.zip › Submission_code/Cleaned database/mitdb/215_ann_qrs.txt]

42
125
314
504
705
902
1099
1295
1482
1670
1855
2043
2222
2408
2595
2787
2991
3200
3400
3606
3790
3972
4154
4340
4521
4712
4911
5112
5310
5504
5691
5877
6070
6259
6429
6632
6818
7013
7217
7413
7617
7817
8019
8206
8391
8571
8754
8947
9104
9215
9550
9746
9944
10136
10323
10491
10620
10876
11063
11255
11449
11644
11843
12051
12249
12437
12619
12798
12977
13161
13341
13534
13733
13938
14139
14333
14518
14701
14886
15019
15263
15457
15650
15848
16044
16245
16438
16636
16810
17006
17182
17362
17543
17731
17928
18131
18328
18468
18717
18901
19085
19264
19443
19555
19817
20011
20211
20403
20596
20796
20997
21181
21361
21538
21719
21903
22099
22283
22487
22688
22895
23088
23279
23459
23639
23823
24015
24205
24407
24602
24801
25008
25203
25394
25576
25760
25939
26076
26309
26501
26706
26922
27126
27329
27512
27654
27767
28057
28244
28430
28629
28824
29022
29213
29401
29591
29779
29958
30139
30315
30492
30676
30826
31066
31268
31470
31671
31858
32041
32217
32397
32586
32784
32979
33181
33376
33574
33773
33961
34147
34330
34517
34704
34847
35084
35280
35486
35704
35906
36058
36283
36464
36647
36829
37018
37210
37414
37611
37812
38007
38197
38358
38570
38746
38931
39110
39297
39479
39678
39871
40076
40276
40467
40647
40828
41008
41193
41384
41580
41778
41979
42175
42370
42562
42744
42931
43116
43308
43493
43687
43879
44077
44282
44493
44686
44876
45055
45235
45420
45602
45792
45986
46162
46393
46593
46786
46969
47152
47336
47519
47707
47893
48082
48270
48473
48666
48863
49051
49238
49418
49598
49774
49953
50145
50349
50550
50754
50949
51139
51331
51513
51691
51876
52067
52263
52457
52659
52856
53058
53260
53454
53639
53821
53995
54177
54366
54560
54757
54953
55161
55361
55554
55733
55908
56089
56280
56468
56659
56851
57048
57239
57395
57624
57813
57992
58170
58344
58504
58711
58901
59039
59304
59500
59700
59878
60059
60198
60421
60596
60780
60970
61169
61367
61566
61755
61946
62135
62315
62504
62685
62866
63058
63258
63449
63648
63851
64060
64241
64422
64514
64557
64673
64788
64915
64974
65166
65291
65568
65763
65962
66155
66348
66525
66703
66880
67063
67243
67389
67438
67558
67626
67821
68031
68244
68438
68622
68800
68970
69149
69331
69522
69623
69714
69916
70113
70272
70316
70506
70688
70870
71053
71232
71422
71471
71546
71682
71991
72198
72391
72589
72785
72932
73144
73320
73496
73680
73762
73872
74068
74261
74462
74651
74843
75030
75210
75394
75571
75763
75944
76139
76328
76522
76722
76923
77109
77297
77473
77651
77825
78010
78194
78392
78590
78791
78990
79184
79363
79545
79730
79915
80106
80297
80484
80676
80874
81063
81264
81453
81640
81818
82000
82181
82350
82556
82761
82963
83168
83361
83552
83732
83911
84087
84254
84459
84651
84847
85047
85246
85439
85638
85827
86006
86185
86361
86542
86722
86903
87094
87290
87492
87690
87883
88065
88241
88416
88598
88787
88977
89173
89364
89563
89763
89951
90133
90311
90494
90670
90853
91036
91226
91428
91641
91843
92037
92224
92406
92588
92772
92946
93131
93322
93527
93707
93926
94120
94311
94502
94694
94874
95062
95240
95431
95620
95824
96023
96230
96432
96627
96811
96996
97178
97364
97559
97760
97960
98164
98363
98552
98743
98926
99114
99301
99499
99680
99881
1.0007e+05
1.0027e+05
1.0048e+05
1.0069e+05
1.0088e+05
1.0107e+05
1.0126e+05
1.0143e+05
1.0162e+05
1.0181e+05
1.02e+05
1.022e+05
1.0241e+05
1.0261e+05
1.0275e+05
1.0298e+05
1.0318e+05
1.0337e+05
1.0356e+05
1.0375e+05
1.0394e+05
1.0413e+05
1.0433e+05
1.0453e+05
1.0473e+05
1.0493e+05
1.0513e+05
1.0532e+05
1.055e+05
1.0568e+05
1.0585e+05
1.0603e+05
1.0621e+05
1.0641e+05
1.0663e+05
1.0684e+05
1.0705e+05
1.0724e+05
1.0743e+05
1.0761e+05
1.0779e+05
1.0797e+05
1.0816e+05
1.0837e+05
1.0856e+05
1.0877e+05
1.0896e+05
1.0916e+05
1.0937e+05
1.0956e+05
1.0974e+05
1.0993e+05
1.1006e+05
1.1019e+05
1.1046e+05
1.1066e+05
1.1085e+05
1.1105e+05
1.1125e+05
1.1146e+05
1.1164e+05
1.1182e+05
1.12e+05
1.1218e+05
1.1236e+05
1.1255e+05
1.1274e+05
1.1294e+05
1.1314e+05
1.1334e+05
1.1354e+05
1.1373e+05
1.1392e+05
1.141e+05
1.1428e+05
1.1446e+05
1.1466e+05
1.1484e+05
1.1503e+05
1.1523e+05
1.1544e+05
1.1564e+05
1.1585e+05
1.1604e+05
1.1622e+05
1.164e+05
1.1658e+05
1.1676e+05
1.1694e+05
1.1714e+05
1.1734e+05
1.175e+05
1.1774e+05
1.1793e+05
1.1812e+05
1.1831e+05
1.1849e+05
1.1867e+05
1.1885e+05
1.1903e+05
1.1918e+05
1.194e+05
1.1959e+05
1.1979e+05
1.1999e+05
1.2019e+05
1.2038e+05
1.2056e+05
1.2073e+05
1.2091e+05
1.211e+05
1.213e+05
1.2149e+05
1.2169e+05
1.2188e+05
1.2208e+05
1.2228e+05
1.2247e+05
1.2265e+05
1.2284e+05
1.2302e+05
1.2321e+05
1.234e+05
1.2359e+05
1.2378e+05
1.2399e+05
1.242e+05
1.2441e+05
1.2461e+05
1.2479e+05
1.2497e+05
1.2515e+05
1.2534e+05
1.2552e+05
1.2571e+05
1.2591e+05
1.2612e+05
1.2632e+05
1.2652e+05
1.2671e+05
1.2689e+05
1.2708e+05
1.2726e+05
1.2744e+05
1.2764e+05
1.2782e+05
1.2802e+05
1.2822e+05
1.2842e+05
1.2862e+05
1.2882e+05
1.2901e+05
1.292e+05
1.2938e+05
1.2956e+05
1.2975e+05
1.2994e+05
1.3015e+05
1.3035e+05
1.3056e+05
1.3076e+05
1.3097e+05
1.3116e+05
1.3134e+05
1.3148e+05
1.3171e+05
1.319e+05
1.3209e+05
1.3229e+05
1.3248e+05
1.3268e+05
1.3288e+05
1.3308e+05
1.3328e+05
1.3346e+05
1.3364e+05
1.3382e+05
1.3399e+05
1.3418e+05
1.3437e+05
1.3456e+05
1.3476e+05
1.3497e+05
1.3517e+05
1.3537e+05
1.3556e+05
1.3574e+05
1.3592e+05
1.3611e+05
1.363e+05
1.365e+05
1.3669e+05
1.3689e+05
1.3708e+05
1.3724e+05
1.3748e+05
1.3767e+05
1.3784e+05
1.3804e+05
1.3821e+05
1.384e+05
1.3858e+05
1.3877e+05
1.3898e+05
1.3919e+05
1.3939e+05
1.3959e+05
1.3978e+05
1.3996e+05
1.4015e+05
1.4033e+05
1.4052e+05
1.407e+05
1.409e+05
1.411e+05
1.413e+05
1.4151e+05
1.417e+05
1.419e+05
1.4209e+05
1.4227e+05
1.4246e+05
1.4264e+05
1.4283e+05
1.4302e+05
1.4322e+05
1.4342e+05
1.4363e+05
1.4384e+05
1.4404e+05
1.4422e+05
1.444e+05
1.4458e+05
1.4477e+05
1.4496e+05
1.4516e+05
1.4536e+05
1.4557e+05
1.4577e+05
1.4593e+05
1.4617e+05
1.4636e+05
1.4654e+05
1.4672e+05
1.4691e+05
1.4705e+05
1.473e+05
1.4749e+05
1.4769e+05
1.4789e+05
1.4811e+05
1.4831e+05
1.485e+05
1.4867e+05
1.4885e+05
1.4903e+05
1.4922e+05
1.4941e+05
1.4962e+05
1.4983e+05
1.5005e+05
1.5026e+05
1.5045e+05
1.5064e+05
1.5082e+05
1.5101e+05
1.512e+05
1.514e+05
1.5159e+05
1.5179e+05
1.5198e+05
1.5219e+05
1.524e+05
1.526e+05
1.528e+05
1.5298e+05
1.5316e+05
1.5334e+05
1.5352e+05
1.5372e+05
1.5386e+05
1.5399e+05
1.5418e+05
1.5435e+05
1.5455e+05
1.5475e+05
1.5494e+05
1.5512e+05
1.5529e+05
1.5549e+05
1.5568e+05
1.5584e+05
1.5608e+05
1.5628e+05
1.5648e+05
1.5668e+05
1.5689e+05
1.5708e+05
1.5727e+05
1.5745e+05
1.5763e+05
1.5782e+05
1.5801e+05
1.582e+05
1.584e+05
1.5856e+05
1.5882e+05
1.5902e+05
1.5921e+05
1.5939e+05
1.5958e+05
1.5976e+05
1.5995e+05
1.6014e+05
1.6034e+05
1.6053e+05
1.6073e+05
1.6094e+05
1.6113e+05
1.6133e+05
1.6151e+05
1.617e+05
1.6188e+05
1.6206e+05
1.6223e+05
1.6243e+05
1.6263e+05
1.6285e+05
1.6305e+05
1.6326e+05
1.6344e+05
1.6363e+05
1.6381e+05
1.6399e+05
1.6418e+05
1.6436e+05
1.6456e+05
1.6476e+05
1.6496e+05
1.6516e+05
1.6536e+05
1.6556e+05
1.6575e+05
1.6594e+05
1.6612e+05
1.663e+05
1.6649e+05
1.6667e+05
1.6687e+05
1.6706e+05
1.6726e+05
1.6747e+05
1.6768e+05
1.6786e+05
1.6804e+05
1.6822e+05
1.6841e+05
1.686e+05
1.6879e+05
1.6899e+05
1.692e+05
1.694e+05
1.696e+05
1.698e+05
1.6998e+05
1.7017e+05
1.7035e+05
1.7054e+05
1.7072e+05
1.7092e+05
1.7111e+05
1.713e+05
1.715e+05
1.7171e+05
1.7192e+05
1.7212e+05
1.723e+05
1.7248e+05
1.7265e+05
1.7284e+05
1.7302e+05
1.7322e+05
1.7335e+05
1.7362e+05
1.7381e+05
1.7402e+05
1.742e+05
1.7439e+05
1.7457e+05
1.7475e+05
1.7493e+05
1.7512e+05
1.753e+05
1.7549e+05
1.7568e+05
1.7587e+05
1.7606e+05
1.7626e+05
1.7645e+05
1.7664e+05
1.7682e+05
1.77e+05
1.7718e+05
1.7736e+05
1.7755e+05
1.7776e+05
1.7796e+05
1.7811e+05
1.7836e+05
1.7855e+05
1.7872e+05
1.7891e+05
1.791e+05
1.7928e+05
1.7947e+05
1.7961e+05
1.7972e+05
1.8005e+05
1.8022e+05
1.8046e+05
1.8066e+05
1.8086e+05
1.8104e+05
1.8122e+05
1.814e+05
1.8158e+05
1.8177e+05
1.8196e+05
1.8216e+05
1.8236e+05
1.8257e+05
1.8277e+05
1.8295e+05
1.8314e+05
1.8332e+05
1.835e+05
1.837e+05
1.8388e+05
1.8408e+05
1.8427e+05
1.8447e+05
1.8467e+05
1.8487e+05
1.8506e+05
1.8524e+05
1.8543e+05
1.8561e+05
1.8579e+05
1.8598e+05
1.8617e+05
1.8636e+05
1.8658e+05
1.8679e+05
1.87e+05
1.8719e+05
1.8738e+05
1.8756e+05
1.8774e+05
1.8792e+05
1.8812e+05
1.8832e+05
1.8853e+05
1.8873e+05
1.8893e+05
1.8913e+05
1.8933e+05
1.8953e+05
1.8965e+05
1.899e+05
1.9008e+05
1.9027e+05
1.9046e+05
1.9066e+05
1.9086e+05
1.9107e+05
1.9127e+05
1.9148e+05
1.9166e+05
1.9185e+05
1.92e+05
1.9213e+05
1.924e+05
1.926e+05
1.928e+05
1.9301e+05
1.9321e+05
1.9342e+05
1.9362e+05
1.938e+05
1.9398e+05
1.9416e+05
1.9434e+05
1.9453e+05
1.9472e+05
1.949e+05
1.9509e+05
1.9529e+05
1.955e+05
1.957e+05
1.9589e+05
1.9607e+05
1.9625e+05
1.9642e+05
1.9661e+05
1.9679e+05
1.9698e+05
1.9718e+05
1.9739e+05
1.9759e+05
1.978e+05
1.9799e+05
1.9818e+05
1.9836e+05
1.9855e+05
1.9873e+05
1.9892e+05
1.9911e+05
1.993e+05
1.9951e+05
1.997e+05
1.9989e+05
2.0011e+05
2.003e+05
2.0048e+05
2.0066e+05
2.0084e+05
2.0102e+05
2.0122e+05
2.0142e+05
2.0162e+05
2.0183e+05
2.0202e+05
2.0222e+05
2.024e+05
2.0255e+05
2.0277e+05
2.0295e+05
2.0314e+05
2.0332e+05
2.0351e+05
2.037e+05
2.039e+05
2.041e+05
2.0431e+05
2.0447e+05
2.0468e+05
2.0486e+05
2.0504e+05
2.0522e+05
2.054e+05
2.0559e+05
2.0579e+05
2.06e+05
2.0616e+05
2.0628e+05
2.066e+05
2.0678e+05
2.0696e+05
2.0715e+05
2.0733e+05
2.0752e+05
2.0772e+05
2.0791e+05
2.081e+05
2.0831e+05
2.085e+05
2.0871e+05
2.089e+05
2.0908e+05
2.0926e+05
2.0944e+05
2.0963e+05
2.0982e+05
2.1002e+05
2.1022e+05
2.1043e+05
2.1064e+05
2.1084e+05
2.1103e+05
2.1121e+05
2.1139e+05
2.1156e+05
2.1175e+05
2.1194e+05
2.1214e+05
2.1233e+05
2.1249e+05
2.1272e+05
2.1291e+05
2.1307e+05
2.133e+05
2.1348e+05
2.1366e+05
2.1384e+05
2.1403e+05
2.1422e+05
2.1441e+05
2.146e+05
2.148e+05
2.1501e+05
2.1521e+05
2.154e+05
2.1557e+05
2.1575e+05
2.1593e+05
2.1612e+05
2.1631e+05
2.1651e+05
2.167e+05
2.169e+05
2.1709e+05
2.173e+05
2.1748e+05
2.1767e+05
2.1785e+05
2.1804e+05
2.1822e+05
2.1841e+05
2.186e+05
2.188e+05
2.1898e+05
2.1922e+05
2.1942e+05
2.1962e+05
2.198e+05
2.1998e+05
2.2016e+05
2.2035e+05
2.2053e+05
2.2073e+05
2.2093e+05
2.2114e+05
2.2134e+05
2.2155e+05
2.2174e+05
2.2189e+05
2.2212e+05
2.223e+05
2.2249e+05
2.2268e+05
2.2288e+05
2.2304e+05
2.2328e+05
2.2347e+05
2.2368e+05
2.2387e+05
2.2406e+05
2.2425e+05
2.2443e+05
2.2461e+05
2.2479e+05
2.2498e+05
2.2518e+05
2.2538e+05
2.2559e+05
2.2578e+05
2.2598e+05
2.2617e+05
2.2635e+05
2.2653e+05
2.2672e+05
2.2691e+05
2.271e+05
2.273e+05
2.275e+05
2.277e+05
2.279e+05
2.2812e+05
2.2831e+05
2.285e+05
2.2868e+05
2.2886e+05
2.2905e+05
2.2925e+05
2.2944e+05
2.2965e+05
2.2986e+05
2.3007e+05
2.3028e+05
2.3048e+05
2.3066e+05
2.3085e+05
2.3104e+05
2.3123e+05
2.3143e+05
2.3163e+05
2.3183e+05
2.3203e+05
2.3223e+05
2.3242e+05
2.3258e+05
2.3281e+05
2.3299e+05
2.3317e+05
2.3335e+05
2.3353e+05
2.3373e+05
2.3394e+05
2.3415e+05
2.3429e+05
2.3456e+05
2.3476e+05
2.3494e+05
2.3513e+05
2.3531e+05
2.3546e+05
2.3569e+05
2.3589e+05
2.3609e+05
2.3629e+05
2.3645e+05
2.3669e+05
2.369e+05
2.3709e+05
2.3727e+05
2.3745e+05
2.3764e+05
2.3782e+05
2.3802e+05
2.3821e+05
2.3842e+05
2.3863e+05
2.3884e+05
2.3904e+05
2.3922e+05
2.394e+05
2.3959e+05
2.3978e+05
2.3998e+05
2.4017e+05
2.4038e+05
2.4058e+05
2.4077e+05
2.4098e+05
2.4117e+05
2.4136e+05
2.4155e+05
2.4174e+05
2.4193e+05
2.4212e+05
2.423e+05
2.4251e+05
2.4272e+05
2.4295e+05
2.4316e+05
2.4336e+05
2.4354e+05
2.4372e+05
2.439e+05
2.4409e+05
2.4428e+05
2.4447e+05
2.4468e+05
2.4488e+05
2.4495e+05
2.4508e+05
2.4528e+05
2.4548e+05
2.4562e+05
2.4585e+05
2.4603e+05
2.4617e+05
2.4621e+05
2.4639e+05
2.4658e+05
2.4677e+05
2.4696e+05
2.4716e+05
2.4737e+05
2.4758e+05
2.4776e+05
2.4794e+05
2.4812e+05
2.483e+05
2.4849e+05
2.4869e+05
2.4889e+05
2.4909e+05
2.4929e+05
2.495e+05
2.497e+05
2.4989e+05
2.5008e+05
2.5026e+05
2.5045e+05
2.5064e+05
2.5083e+05
2.5103e+05
2.5122e+05
2.5142e+05
2.5163e+05
2.5184e+05
2.5204e+05
2.5222e+05
2.524e+05
2.5258e+05
2.5277e+05
2.5295e+05
2.5314e+05
2.5334e+05
2.5355e+05
2.5375e+05
2.5395e+05
2.5414e+05
2.5433e+05
2.5452e+05
2.5471e+05
2.5489e+05
2.5508e+05
2.5527e+05
2.5546e+05
2.5566e+05
2.5586e+05
2.5607e+05
2.5626e+05
2.5645e+05
2.5663e+05
2.5682e+05
2.57e+05
2.5718e+05
2.5738e+05
2.5758e+05
2.5778e+05
2.5798e+05
2.5818e+05
2.5838e+05
2.5857e+05
2.5875e+05
2.5893e+05
2.5911e+05
2.5929e+05
2.5948e+05
2.5967e+05
2.5987e+05
2.6006e+05
2.6026e+05
2.6045e+05
2.6058e+05
2.6084e+05
2.6103e+05
2.612e+05
2.6138e+05
2.6157e+05
2.6177e+05
2.6197e+05
2.6217e+05
2.6239e+05
2.6259e+05
2.6279e+05
2.6297e+05
2.6316e+05
2.6335e+05
2.6354e+05
2.6373e+05
2.6393e+05
2.6408e+05
2.6433e+05
2.6453e+05
2.6473e+05
2.6492e+05
2.6511e+05
2.653e+05
2.6548e+05
2.6567e+05
2.6586e+05
2.6604e+05
2.6623e+05
2.6644e+05
2.6665e+05
2.6685e+05
2.6705e+05
2.6723e+05
2.674e+05
2.6759e+05
2.6773e+05
2.6795e+05
2.6814e+05
2.6834e+05
2.6854e+05
2.6874e+05
2.6894e+05
2.6914e+05
2.6934e+05
2.6953e+05
2.6971e+05
2.6989e+05
2.7008e+05
2.7027e+05
2.7046e+05
2.7066e+05
2.7086e+05
2.7108e+05
2.7129e+05
2.7148e+05
2.7167e+05
2.7185e+05
2.7203e+05
2.7222e+05
2.7242e+05
2.7263e+05
2.7284e+05
2.7304e+05
2.7324e+05
2.7344e+05
2.7364e+05
2.7383e+05
2.7402e+05
2.742e+05
2.744e+05
2.7459e+05
2.7479e+05
2.7498e+05
2.7519e+05
2.7541e+05
2.7562e+05
2.7582e+05
2.76e+05
2.7619e+05
2.7637e+05
2.7656e+05
2.7675e+05
2.7695e+05
2.7716e+05
2.7737e+05
2.7757e+05
2.7777e+05
2.7796e+05
2.7815e+05
2.7834e+05
2.7853e+05
2.7872e+05
2.789e+05
2.791e+05
2.7925e+05
2.793e+05
2.795e+05
2.7967e+05
2.7991e+05
2.8008e+05
2.801e+05
2.8029e+05
2.8047e+05
2.8064e+05
2.8082e+05
2.81e+05
2.812e+05
2.814e+05
2.8161e+05
2.8181e+05
2.8201e+05
2.8219e+05
2.8238e+05
2.8256e+05
2.8275e+05
2.8294e+05
2.8313e+05
2.8332e+05
2.8352e+05
2.8372e+05
2.8393e+05
2.8415e+05
2.8435e+05
2.8454e+05
2.8473e+05
2.8491e+05
2.8509e+05
2.8529e+05
2.8548e+05
2.8568e+05
2.8589e+05
2.861e+05
2.8631e+05
2.8651e+05
2.8669e+05
2.8688e+05
2.8707e+05
2.8726e+05
2.8746e+05
2.8765e+05
2.8784e+05
2.8804e+05
2.8825e+05
2.8845e+05
2.8866e+05
2.8885e+05
2.8904e+05
2.8921e+05
2.894e+05
2.8958e+05
2.8977e+05
2.8998e+05
2.9019e+05
2.9031e+05
2.9039e+05
2.9059e+05
2.9079e+05
2.9098e+05
2.9116e+05
2.9126e+05
2.9134e+05
2.9152e+05
2.917e+05
2.919e+05
2.9209e+05
2.9229e+05
2.9248e+05
2.9268e+05
2.9286e+05
2.9308e+05
2.9326e+05
2.9345e+05
2.9362e+05
2.9381e+05
2.9399e+05
2.9419e+05
2.9439e+05
2.9459e+05
2.948e+05
2.95e+05
2.9519e+05
2.9538e+05
2.9557e+05
2.9575e+05
2.9594e+05
2.9613e+05
2.9634e+05
2.9654e+05
2.9674e+05
2.9693e+05
2.9714e+05
2.9732e+05
2.9752e+05
2.977e+05
2.9789e+05
2.9807e+05
2.9826e+05
2.9844e+05
2.9864e+05
2.9885e+05
2.9906e+05
2.9926e+05
2.9946e+05
2.9964e+05
2.9983e+05
3.0001e+05
3.0019e+05
3.0038e+05
3.0056e+05
3.0076e+05
3.0093e+05
3.0116e+05
3.0136e+05
3.0155e+05
3.0174e+05
3.0192e+05
3.021e+05
3.0229e+05
3.0247e+05
3.0266e+05
3.0284e+05
3.0304e+05
3.0324e+05
3.0344e+05
3.0365e+05
3.0385e+05
3.0403e+05
3.0422e+05
3.044e+05
3.0458e+05
3.0478e+05
3.0499e+05
3.0519e+05
3.054e+05
3.056e+05
3.058e+05
3.06e+05
3.0618e+05
3.0637e+05
3.0656e+05
3.0675e+05
3.0694e+05
3.0714e+05
3.0734e+05
3.0754e+05
3.0774e+05
3.0796e+05
3.0816e+05
3.0835e+05
3.0854e+05
3.0872e+05
3.089e+05
3.0909e+05
3.0929e+05
3.0949e+05
3.097e+05
3.0991e+05
3.1011e+05
3.103e+05
3.1049e+05
3.1068e+05
3.1087e+05
3.1101e+05
3.1125e+05
3.1143e+05
3.1163e+05
3.1183e+05
3.1198e+05
3.1204e+05
3.1223e+05
3.1243e+05
3.125e+05
3.1262e+05
3.128e+05
3.1297e+05
3.1315e+05
3.1333e+05
3.1351e+05
3.1371e+05
3.1391e+05
3.1411e+05
3.1432e+05
3.1451e+05
3.147e+05
3.1488e+05
3.1506e+05
3.1524e+05
3.1543e+05
3.1563e+05
3.158e+05
3.1603e+05
3.1622e+05
3.1643e+05
3.1664e+05
3.1684e+05
3.1702e+05
3.1721e+05
3.1738e+05
3.1757e+05
3.1776e+05
3.1796e+05
3.1816e+05
3.1836e+05
3.1858e+05
3.1878e+05
3.1898e+05
3.1916e+05
3.1931e+05
3.1954e+05
3.1973e+05
3.1992e+05
3.2013e+05
3.2032e+05
3.2053e+05
3.2074e+05
3.2093e+05
3.2113e+05
3.2132e+05
3.2151e+05
3.2169e+05
3.2188e+05
3.2207e+05
3.2226e+05
3.2247e+05
3.2269e+05
3.229e+05
3.2311e+05
3.233e+05
3.2348e+05
3.2366e+05
3.2384e+05
3.2402e+05
3.2415e+05
3.2442e+05
3.2462e+05
3.2482e+05
3.2502e+05
3.2522e+05
3.2542e+05
3.2562e+05
3.258e+05
3.2598e+05
3.2616e+05
3.2635e+05
3.2654e+05
3.2675e+05
3.2695e+05
3.2716e+05
3.2737e+05
3.2757e+05
3.2777e+05
3.2795e+05
3.2813e+05
3.2832e+05
3.2852e+05
3.2868e+05
3.2893e+05
3.2913e+05
3.2933e+05
3.2954e+05
3.2973e+05
3.2992e+05
3.3011e+05
3.303e+05
3.3049e+05
3.3068e+05
3.3087e+05
3.3107e+05
3.3128e+05
3.3149e+05
3.317e+05
3.319e+05
3.3208e+05
3.3216e+05
3.3227e+05
3.3245e+05
3.3263e+05
3.3282e+05
3.33e+05
3.3316e+05
3.3321e+05
3.334e+05
3.336e+05
3.338e+05
3.3399e+05
3.3417e+05
3.3435e+05
3.3453e+05
3.3471e+05
3.349e+05
3.3509e+05
3.3528e+05
3.3548e+05
3.3567e+05
3.3588e+05
3.3609e+05
3.3629e+05
3.3648e+05
3.3666e+05
3.3684e+05
3.3702e+05
3.3722e+05
3.3744e+05
3.3764e+05
3.3785e+05
3.3805e+05
3.3825e+05
3.3845e+05
3.3863e+05
3.3882e+05
3.39e+05
3.392e+05
3.3939e+05
3.3959e+05
3.3979e+05
3.3999e+05
3.4019e+05
3.404e+05
3.406e+05
3.4079e+05
3.4097e+05
3.4116e+05
3.4134e+05
3.4152e+05
3.4172e+05
3.4192e+05
3.4213e+05
3.4233e+05
3.4253e+05
3.4271e+05
3.4289e+05
3.4308e+05
3.4326e+05
3.4345e+05
3.4364e+05
3.4383e+05
3.4402e+05
3.4422e+05
3.4442e+05
3.4461e+05
3.4481e+05
3.4499e+05
3.4518e+05
3.4536e+05
3.4554e+05
3.4571e+05
3.459e+05
3.4609e+05
3.4631e+05
3.4652e+05
3.4665e+05
3.4691e+05
3.471e+05
3.4728e+05
3.4746e+05
3.4764e+05
3.4782e+05
3.48e+05
3.482e+05
3.4839e+05
3.4859e+05
3.4878e+05
3.4898e+05
3.4918e+05
3.4936e+05
3.4954e+05
3.4969e+05
3.4989e+05
3.5007e+05
3.5025e+05
3.5044e+05
3.5063e+05
3.5083e+05
3.5104e+05
3.5124e+05
3.5142e+05
3.516e+05
3.5177e+05
3.5196e+05
3.5214e+05
3.5229e+05
3.5253e+05
3.5273e+05
3.5292e+05
3.5312e+05
3.5332e+05
3.535e+05
3.5369e+05
3.5387e+05
3.5406e+05
3.5423e+05
3.5442e+05
3.5461e+05
3.548e+05
3.55e+05
3.5515e+05
3.5542e+05
3.5562e+05
3.5581e+05
3.5599e+05
3.5617e+05
3.5635e+05
3.5654e+05
3.5673e+05
3.5694e+05
3.5714e+05
3.5735e+05
3.5755e+05
3.5774e+05
3.5788e+05
3.5812e+05
3.583e+05
3.5849e+05
3.5867e+05
3.5886e+05
3.5905e+05
3.5926e+05
3.5946e+05
3.5966e+05
3.5987e+05
3.6006e+05
3.6024e+05
3.6042e+05
3.606e+05
3.6079e+05
3.6099e+05
3.612e+05
3.6141e+05
3.6162e+05
3.6182e+05
3.6201e+05
3.622e+05
3.6239e+05
3.6258e+05
3.6276e+05
3.6294e+05
3.6313e+05
3.6332e+05
3.6352e+05
3.6372e+05
3.6393e+05
3.6414e+05
3.6429e+05
3.6444e+05
3.6468e+05
3.6486e+05
3.6504e+05
3.6523e+05
3.6543e+05
3.6562e+05
3.6584e+05
3.6605e+05
3.6625e+05
3.6644e+05
3.6662e+05
3.6677e+05
3.67e+05
3.6718e+05
3.6737e+05
3.6756e+05
3.6775e+05
3.6795e+05
3.6815e+05
3.6836e+05
3.6856e+05
3.6875e+05
3.6893e+05
3.6912e+05
3.693e+05
3.6948e+05
3.6968e+05
3.6989e+05
3.7009e+05
3.703e+05
3.705e+05
3.707e+05
3.7088e+05
3.7107e+05
3.7125e+05
3.7144e+05
3.7164e+05
3.7182e+05
3.7202e+05
3.7222e+05
3.724e+05
3.7262e+05
3.7277e+05
3.7302e+05
3.7321e+05
3.7339e+05
3.7356e+05
3.7374e+05
3.7393e+05
3.7412e+05
3.7432e+05
3.7453e+05
3.7473e+05
3.7493e+05
3.7512e+05
3.753e+05
3.7549e+05
3.7568e+05
3.7587e+05
3.7606e+05
3.7626e+05
3.7646e+05
3.7666e+05
3.7686e+05
3.7705e+05
3.7725e+05
3.7744e+05
3.7763e+05
3.7781e+05
3.7799e+05
3.7817e+05
3.7837e+05
3.7857e+05
3.7878e+05
3.7898e+05
3.7919e+05
3.7935e+05
3.7958e+05
3.7977e+05
3.7995e+05
3.8014e+05
3.8032e+05
3.8053e+05
3.8073e+05
3.8094e+05
3.8114e+05
3.8134e+05
3.8154e+05
3.8174e+05
3.8193e+05
3.8211e+05
3.8229e+05
3.8248e+05
3.8268e+05
3.8288e+05
3.8308e+05
3.8328e+05
3.835e+05
3.837e+05
3.8389e+05
3.8404e+05
3.8426e+05
3.8445e+05
3.8465e+05
3.8485e+05
3.8506e+05
3.8527e+05
3.8548e+05
3.8568e+05
3.8588e+05
3.8607e+05
3.8626e+05
3.8645e+05
3.8664e+05
3.8683e+05
3.8702e+05
3.8722e+05
3.8738e+05
3.8765e+05
3.8786e+05
3.8806e+05
3.8825e+05
3.8843e+05
3.8861e+05
3.888e+05
3.8899e+05
3.8919e+05
3.8938e+05
3.8959e+05
3.8979e+05
3.8999e+05
3.9018e+05
3.9037e+05
3.9055e+05
3.9074e+05
3.9092e+05
3.9112e+05
3.9131e+05
3.915e+05
3.9171e+05
3.9191e+05
3.9212e+05
3.9232e+05
3.9252e+05
3.927e+05
3.9289e+05
3.9308e+05
3.9327e+05
3.9347e+05
3.9368e+05
3.9389e+05
3.9411e+05
3.9431e+05
3.9451e+05
3.947e+05
3.9488e+05
3.9507e+05
3.9526e+05
3.9546e+05
3.9565e+05
3.9585e+05
3.9605e+05
3.9626e+05
3.9647e+05
3.9668e+05
3.9686e+05
3.9705e+05
3.9723e+05
3.9741e+05
3.976e+05
3.978e+05
3.98e+05
3.9821e+05
3.9842e+05
3.9863e+05
3.9883e+05
3.9902e+05
3.9921e+05
3.9939e+05
3.9959e+05
3.9976e+05
3.9999e+05
4.0019e+05
4.0039e+05
4.006e+05
4.008e+05
4.0101e+05
4.012e+05
4.0139e+05
4.0157e+05
4.0176e+05
4.0194e+05
4.0214e+05
4.0235e+05
4.0257e+05
4.0279e+05
4.03e+05
4.0312e+05
4.0338e+05
4.0356e+05
4.0374e+05
4.0394e+05
4.0413e+05
4.0433e+05
4.0453e+05
4.0474e+05
4.0494e+05
4.0515e+05
4.0531e+05
4.0554e+05
4.0571e+05
4.0589e+05
4.0608e+05
4.0627e+05
4.0646e+05
4.0666e+05
4.0686e+05
4.0707e+05
4.0728e+05
4.0748e+05
4.0767e+05
4.0785e+05
4.0803e+05
4.0822e+05
4.0842e+05
4.0862e+05
4.0882e+05
4.0902e+05
4.0922e+05
4.0943e+05
4.0963e+05
4.0982e+05
4.1e+05
4.1019e+05
4.1038e+05
4.1057e+05
4.1076e+05
4.1093e+05
4.1117e+05
4.1138e+05
4.1159e+05
4.1179e+05
4.1197e+05
4.1216e+05
4.1235e+05
4.1253e+05
4.1272e+05
4.1291e+05
4.1312e+05
4.1332e+05
4.1352e+05
4.1372e+05
4.1391e+05
4.141e+05
4.1429e+05
4.1447e+05
4.1466e+05
4.1484e+05
4.1504e+05
4.1523e+05
4.1542e+05
4.1562e+05
4.1583e+05
4.1604e+05
4.1622e+05
4.164e+05
4.1658e+05
4.1676e+05
4.1695e+05
4.1715e+05
4.1735e+05
4.1756e+05
4.1776e+05
4.1796e+05
4.1815e+05
4.1835e+05
4.1853e+05
4.1871e+05
4.189e+05
4.1909e+05
4.1928e+05
4.1947e+05
4.1966e+05
4.1987e+05
4.2009e+05
4.203e+05
4.2049e+05
4.2068e+05
4.2086e+05
4.2104e+05
4.2123e+05
4.2141e+05
4.216e+05
4.218e+05
4.2201e+05
4.2221e+05
4.2242e+05
4.226e+05
4.2279e+05
4.2297e+05
4.2316e+05
4.2334e+05
4.2354e+05
4.2372e+05
4.2392e+05
4.2412e+05
4.2432e+05
4.2452e+05
4.2472e+05
4.2492e+05
4.251e+05
4.2528e+05
4.2547e+05
4.2565e+05
4.2585e+05
4.2606e+05
4.2628e+05
4.2649e+05
4.267e+05
4.2689e+05
4.2708e+05
4.2727e+05
4.2745e+05
4.2764e+05
4.2783e+05
4.2803e+05
4.2823e+05
4.2844e+05
4.2863e+05
4.2884e+05
4.2898e+05
4.2924e+05
4.2943e+05
4.2961e+05
4.2979e+05
4.2997e+05
4.3017e+05
4.3036e+05
4.3052e+05
4.3077e+05
4.3097e+05
4.3116e+05
4.3135e+05
4.3153e+05
4.3171e+05
4.3189e+05
4.3209e+05
4.3228e+05
4.3248e+05
4.3267e+05
4.3287e+05
4.3307e+05
4.3327e+05
4.3346e+05
4.3365e+05
4.3384e+05
4.3402e+05
4.3421e+05
4.344e+05
4.3459e+05
4.3479e+05
4.3501e+05
4.3522e+05
4.3537e+05
4.3562e+05
4.358e+05
4.3599e+05
4.3617e+05
4.3636e+05
4.3655e+05
4.3676e+05
4.3696e+05
4.3717e+05
4.3738e+05
4.3758e+05
4.3778e+05
4.3798e+05
4.3816e+05
4.3835e+05
4.3854e+05
4.3874e+05
4.3894e+05
4.3914e+05
4.393e+05
4.3956e+05
4.3977e+05
4.3997e+05
4.4016e+05
4.4034e+05
4.4052e+05
4.4071e+05
4.4091e+05
4.4111e+05
4.4133e+05
4.4154e+05
4.4174e+05
4.4193e+05
4.4212e+05
4.4231e+05
4.4249e+05
4.4268e+05
4.4287e+05
4.4306e+05
4.4316e+05
4.4318e+05
4.433e+05
4.4343e+05
4.4357e+05
4.4367e+05
4.439e+05
4.4411e+05
4.443e+05
4.4449e+05
4.4467e+05
4.4486e+05
4.4505e+05
4.4524e+05
4.4544e+05
4.4566e+05
4.4587e+05
4.4609e+05
4.4629e+05
4.4648e+05
4.4667e+05
4.4686e+05
4.4705e+05
4.4725e+05
4.4744e+05
4.4764e+05
4.4784e+05
4.4805e+05
4.4826e+05
4.4846e+05
4.4866e+05
4.4884e+05
4.4903e+05
4.4922e+05
4.4941e+05
4.4956e+05
4.4983e+05
4.5003e+05
4.5025e+05
4.5045e+05
4.5062e+05
4.5065e+05
4.5084e+05
4.5102e+05
4.512e+05
4.5139e+05
4.5152e+05
4.5158e+05
4.5177e+05
4.5197e+05
4.5215e+05
4.5235e+05
4.5248e+05
4.5276e+05
4.5295e+05
4.5314e+05
4.5331e+05
4.5349e+05
4.5367e+05
4.5386e+05
4.5406e+05
4.5426e+05
4.5447e+05
4.5467e+05
4.5487e+05
4.5506e+05
4.5525e+05
4.5544e+05
4.5563e+05
4.5582e+05
4.5601e+05
4.5621e+05
4.5641e+05
4.5661e+05
4.5681e+05
4.5702e+05
4.5722e+05
4.5741e+05
4.576e+05
4.5779e+05
4.5794e+05
4.5816e+05
4.5836e+05
4.5857e+05
4.5878e+05
4.5892e+05
4.5919e+05
4.5939e+05
4.5957e+05
4.5976e+05
4.5994e+05
4.6009e+05
4.6032e+05
4.6052e+05
4.6066e+05
4.6072e+05
4.6092e+05
4.6112e+05
4.6132e+05
4.6152e+05
4.6162e+05
4.617e+05
4.6188e+05
4.6206e+05
4.6224e+05
4.6242e+05
4.6261e+05
4.628e+05
4.63e+05
4.632e+05
4.6342e+05
4.6361e+05
4.638e+05
4.6398e+05
4.6416e+05
4.6435e+05
4.6456e+05
4.6475e+05
4.6496e+05
4.6516e+05
4.6536e+05
4.6557e+05
4.6577e+05
4.6596e+05
4.6615e+05
4.6635e+05
4.6653e+05
4.6673e+05
4.6692e+05
4.6712e+05
4.6733e+05
4.6755e+05
4.6776e+05
4.6796e+05
4.6815e+05
4.6833e+05
4.6852e+05
4.687e+05
4.689e+05
4.6909e+05
4.6931e+05
4.6951e+05
4.6966e+05
4.6976e+05
4.7011e+05
4.703e+05
4.705e+05
4.7068e+05
4.7087e+05
4.7105e+05
4.7124e+05
4.7143e+05
4.7163e+05
4.7182e+05
4.7203e+05
4.7222e+05
4.7241e+05
4.7258e+05
4.7276e+05
4.7294e+05
4.7312e+05
4.7332e+05
4.7352e+05
4.7373e+05
4.7393e+05
4.7413e+05
4.7433e+05
4.7452e+05
4.7471e+05
4.749e+05
4.7508e+05
4.7527e+05
4.7546e+05
4.7566e+05
4.7586e+05
4.7606e+05
4.7627e+05
4.7648e+05
4.7668e+05
4.7687e+05
4.7705e+05
4.7724e+05
4.7742e+05
4.7761e+05
4.7781e+05
4.7802e+05
4.7824e+05
4.7845e+05
4.7865e+05
4.7884e+05
4.7902e+05
4.7922e+05
4.7941e+05
4.796e+05
4.798e+05
4.7999e+05
4.8002e+05
4.8015e+05
4.8039e+05
4.806e+05
4.8073e+05
4.808e+05
4.8099e+05
4.8118e+05
4.8135e+05
4.8153e+05
4.8171e+05
4.8189e+05
4.8205e+05
4.8232e+05
4.8257e+05
4.8271e+05
4.8292e+05
4.8312e+05
4.833e+05
4.8348e+05
4.8366e+05
4.8384e+05
4.8404e+05
4.8424e+05
4.8445e+05
4.8466e+05
4.8486e+05
4.8502e+05
4.8526e+05
4.8546e+05
4.8564e+05
4.8583e+05
4.8601e+05
4.8621e+05
4.8641e+05
4.8661e+05
4.8681e+05
4.8703e+05
4.8724e+05
4.8744e+05
4.8763e+05
4.8781e+05
4.8799e+05
4.8818e+05
4.8838e+05
4.8858e+05
4.888e+05
4.89e+05
4.892e+05
4.894e+05
4.896e+05
4.8979e+05
4.8997e+05
4.9016e+05
4.9034e+05
4.9053e+05
4.9072e+05
4.9092e+05
4.9112e+05
4.9134e+05
4.9154e+05
4.9174e+05
4.9192e+05
4.9211e+05
4.9228e+05
4.9247e+05
4.9266e+05
4.9285e+05
4.9306e+05
4.9327e+05
4.9347e+05
4.9367e+05
4.9386e+05
4.9406e+05
4.9425e+05
4.9443e+05
4.9462e+05
4.948e+05
4.95e+05
4.9519e+05
4.954e+05
4.956e+05
4.9581e+05
4.9601e+05
4.962e+05
4.9639e+05
4.9657e+05
4.9675e+05
4.9695e+05
4.9714e+05
4.9735e+05
4.9756e+05
4.9776e+05
4.9797e+05
4.9816e+05
4.9835e+05
4.9853e+05
4.9872e+05
4.9891e+05
4.991e+05
4.9929e+05
4.9948e+05
4.9968e+05
4.9988e+05
5.0008e+05
5.0029e+05
5.0048e+05
5.0066e+05
5.0084e+05
5.0102e+05
5.0121e+05
5.014e+05
5.0159e+05
5.0179e+05
5.0201e+05
5.0217e+05
5.0242e+05
5.0261e+05
5.028e+05
5.0298e+05
5.0317e+05
5.0336e+05
5.0356e+05
5.0375e+05
5.0395e+05
5.0415e+05
5.0435e+05
5.0456e+05
5.0475e+05
5.0494e+05
5.0512e+05
5.0531e+05
5.0549e+05
5.0568e+05
5.0588e+05
5.061e+05
5.0631e+05
5.0652e+05
5.0672e+05
5.0692e+05
5.0711e+05
5.0729e+05
5.0747e+05
5.0766e+05
5.0786e+05
5.0806e+05
5.0826e+05
5.0847e+05
5.0866e+05
5.0886e+05
5.0906e+05
5.0925e+05
5.0944e+05
5.0958e+05
5.098e+05
5.0999e+05
5.1019e+05
5.1032e+05
5.106e+05
5.108e+05
5.1102e+05
5.1121e+05
5.114e+05
5.1158e+05
5.1176e+05
5.1195e+05
5.1215e+05
5.1234e+05
5.1254e+05
5.1273e+05
5.1293e+05
5.1312e+05
5.1331e+05
5.1349e+05
5.1368e+05
5.1386e+05
5.1404e+05
5.1423e+05
5.1442e+05
5.1461e+05
5.1481e+05
5.1502e+05
5.1523e+05
5.1543e+05
5.1562e+05
5.158e+05
5.1599e+05
5.1618e+05
5.1636e+05
5.1656e+05
5.1676e+05
5.1692e+05
5.1717e+05
5.1738e+05
5.1758e+05
5.1776e+05
5.1795e+05
5.1814e+05
5.1833e+05
5.1852e+05
5.187e+05
5.189e+05
5.1909e+05
5.1929e+05
5.195e+05
5.197e+05
5.1989e+05
5.2007e+05
5.2025e+05
5.2043e+05
5.206e+05
5.208e+05
5.2101e+05
5.2121e+05
5.2143e+05
5.2163e+05
5.2184e+05
5.2203e+05
5.2222e+05
5.224e+05
5.2258e+05
5.2278e+05
5.2298e+05
5.2313e+05
5.2338e+05
5.2358e+05
5.2379e+05
5.2401e+05
5.2421e+05
5.244e+05
5.2458e+05
5.2475e+05
5.2494e+05
5.2513e+05
5.2533e+05
5.2554e+05
5.2577e+05
5.2598e+05
5.2613e+05
5.2624e+05
5.2654e+05
5.2671e+05
5.2692e+05
5.2711e+05
5.273e+05
5.2748e+05
5.2768e+05
5.2788e+05
5.2808e+05
5.2827e+05
5.2846e+05
5.2864e+05
5.2882e+05
5.29e+05
5.2918e+05
5.2936e+05
5.2955e+05
5.2975e+05
5.2996e+05
5.3017e+05
5.3038e+05
5.3057e+05
5.307e+05
5.3094e+05
5.3111e+05
5.313e+05
5.3149e+05
5.3168e+05
5.3184e+05
5.3208e+05
5.3227e+05
5.3247e+05
5.3267e+05
5.3287e+05
5.3305e+05
5.332e+05
5.334e+05
5.3359e+05
5.3377e+05
5.3396e+05
5.3416e+05
5.3436e+05
5.3458e+05
5.3473e+05
5.3497e+05
5.3515e+05
5.3532e+05
5.3551e+05
5.357e+05
5.3589e+05
5.3609e+05
5.3628e+05
5.3647e+05
5.3666e+05
5.3686e+05
5.3706e+05
5.3724e+05
5.3743e+05
5.3761e+05
5.3779e+05
5.3797e+05
5.3816e+05
5.3836e+05
5.3857e+05
5.3878e+05
5.3899e+05
5.3919e+05
5.3937e+05
5.3952e+05
5.3974e+05
5.3992e+05
5.4011e+05
5.403e+05
5.4051e+05
5.407e+05
5.4086e+05
5.41e+05
5.413e+05
5.415e+05
5.4169e+05
5.4187e+05
5.4205e+05
5.4224e+05
5.4242e+05
5.4262e+05
5.4282e+05
5.4302e+05
5.4322e+05
5.4343e+05
5.4362e+05
5.4381e+05
5.4399e+05
5.4418e+05
5.4436e+05
5.4456e+05
5.4475e+05
5.4496e+05
5.4516e+05
5.4532e+05
5.4555e+05
5.4574e+05
5.4592e+05
5.4611e+05
5.4629e+05
5.4647e+05
5.4665e+05
5.4684e+05
5.4703e+05
5.4723e+05
5.4738e+05
5.4765e+05
5.4785e+05
5.4804e+05
5.4822e+05
5.484e+05
5.4858e+05
5.4876e+05
5.4896e+05
5.4916e+05
5.4937e+05
5.4957e+05
5.4977e+05
5.4997e+05
5.5016e+05
5.5035e+05
5.5054e+05
5.5072e+05
5.5092e+05
5.5111e+05
5.5131e+05
5.5151e+05
5.5171e+05
5.5191e+05
5.5211e+05
5.5231e+05
5.525e+05
5.5268e+05
5.5286e+05
5.5304e+05
5.5323e+05
5.5344e+05
5.5365e+05
5.5386e+05
5.5406e+05
5.5425e+05
5.5444e+05
5.5463e+05
5.548e+05
5.5499e+05
5.5517e+05
5.5536e+05
5.5555e+05
5.5575e+05
5.5595e+05
5.5614e+05
5.5635e+05
5.5655e+05
5.5673e+05
5.5692e+05
5.5709e+05
5.5727e+05
5.5746e+05
5.5765e+05
5.5785e+05
5.5806e+05
5.5827e+05
5.5847e+05
5.5867e+05
5.5886e+05
5.5905e+05
5.5923e+05
5.5943e+05
5.5962e+05
5.5982e+05
5.6002e+05
5.6023e+05
5.6043e+05
5.6064e+05
5.6084e+05
5.6103e+05
5.6122e+05
5.614e+05
5.6153e+05
5.6178e+05
5.6198e+05
5.6219e+05
5.6243e+05
5.6266e+05
5.6288e+05
5.6307e+05
5.6325e+05
5.6344e+05
5.6362e+05
5.6381e+05
5.6401e+05
5.6422e+05
5.6441e+05
5.6462e+05
5.6482e+05
5.6501e+05
5.6521e+05
5.654e+05
5.6558e+05
5.6576e+05
5.6594e+05
5.6613e+05
5.6632e+05
5.6652e+05
5.6671e+05
5.6686e+05
5.6713e+05
5.6733e+05
5.6752e+05
5.677e+05
5.6789e+05
5.6808e+05
5.6828e+05
5.6848e+05
5.6869e+05
5.6889e+05
5.691e+05
5.693e+05
5.695e+05
5.6969e+05
5.6988e+05
5.7006e+05
5.7025e+05
5.7045e+05
5.7064e+05
5.7084e+05
5.7106e+05
5.7128e+05
5.7148e+05
5.7168e+05
5.7187e+05
5.7206e+05
5.7224e+05
5.7243e+05
5.7262e+05
5.7282e+05
5.7297e+05
5.7312e+05
5.7345e+05
5.7365e+05
5.7384e+05
5.7404e+05
5.7423e+05
5.7441e+05
5.746e+05
5.7479e+05
5.7498e+05
5.7518e+05
5.7538e+05
5.7559e+05
5.7579e+05
5.7599e+05
5.7618e+05
5.7636e+05
5.7653e+05
5.7671e+05
5.769e+05
5.771e+05
5.773e+05
5.775e+05
5.7769e+05
5.779e+05
5.7809e+05
5.7828e+05
5.7846e+05
5.7864e+05
5.7884e+05
5.7903e+05
5.7923e+05
5.7938e+05
5.7952e+05
5.7983e+05
5.8005e+05
5.8026e+05
5.8045e+05
5.8063e+05
5.8082e+05
5.81e+05
5.8119e+05
5.8139e+05
5.8159e+05
5.8181e+05
5.8203e+05
5.8223e+05
5.8243e+05
5.8262e+05
5.8281e+05
5.83e+05
5.8319e+05
5.8339e+05
5.8358e+05
5.8378e+05
5.8399e+05
5.8419e+05
5.844e+05
5.846e+05
5.8479e+05
5.8492e+05
5.8516e+05
5.8535e+05
5.8554e+05
5.8573e+05
5.8594e+05
5.8615e+05
5.8636e+05
5.8651e+05
5.8676e+05
5.8694e+05
5.8698e+05
5.8713e+05
5.873e+05
5.8749e+05
5.8768e+05
5.8779e+05
5.8788e+05
5.8802e+05
5.8826e+05
5.8845e+05
5.8865e+05
5.8885e+05
5.8904e+05
5.8922e+05
5.8937e+05
5.8958e+05
5.8976e+05
5.8995e+05
5.9014e+05
5.9034e+05
5.9054e+05
5.9076e+05
5.9096e+05
5.9116e+05
5.9135e+05
5.9153e+05
5.9172e+05
5.9191e+05
5.9211e+05
5.9231e+05
5.9251e+05
5.9272e+05
5.9292e+05
5.9312e+05
5.9331e+05
5.935e+05
5.937e+05
5.9388e+05
5.9407e+05
5.9426e+05
5.9445e+05
5.9466e+05
5.9488e+05
5.9495e+05
5.9509e+05
5.9529e+05
5.9542e+05
5.9567e+05
5.9579e+05
5.9589e+05
5.9603e+05
5.962e+05
5.9639e+05
5.9658e+05
5.9679e+05
5.9699e+05
5.972e+05
5.9738e+05
5.9758e+05
5.9777e+05
5.9796e+05
5.9814e+05
5.9833e+05
5.9851e+05
5.987e+05
5.9891e+05
5.9911e+05
5.9932e+05
5.9952e+05
5.9973e+05
5.9992e+05
6.001e+05
6.0029e+05
6.0048e+05
6.0063e+05
6.0089e+05
6.011e+05
6.0131e+05
6.0152e+05
6.0172e+05
6.0193e+05
6.0211e+05
6.023e+05
6.0248e+05
6.0268e+05
6.0287e+05
6.0308e+05
6.0328e+05
6.0344e+05
6.037e+05
6.0392e+05
6.0412e+05
6.0431e+05
6.0449e+05
6.0467e+05
6.0486e+05
6.0501e+05
6.0505e+05
6.0525e+05
6.0542e+05
6.0567e+05
6.0576e+05
6.0586e+05
6.0607e+05
6.0625e+05
6.0644e+05
6.0662e+05
6.068e+05
6.0698e+05
6.0718e+05
6.0736e+05
6.0756e+05
6.0777e+05
6.0796e+05
6.0817e+05
6.0836e+05
6.0856e+05
6.0874e+05
6.0893e+05
6.091e+05
6.0929e+05
6.0949e+05
6.0971e+05
6.0992e+05
6.1013e+05
6.1032e+05
6.1052e+05
6.1071e+05
6.109e+05
6.1108e+05
6.1127e+05
6.1147e+05
6.1166e+05
6.1187e+05
6.1207e+05
6.1227e+05
6.1249e+05
6.127e+05
6.1288e+05
6.1307e+05
6.1325e+05
6.1343e+05
6.1363e+05
6.1382e+05
6.1402e+05
6.1422e+05
6.1445e+05
6.1465e+05
6.1485e+05
6.1504e+05
6.1522e+05
6.1541e+05
6.1557e+05
6.1579e+05
6.1599e+05
6.1619e+05
6.1639e+05
6.166e+05
6.1679e+05
6.1699e+05
6.1718e+05
6.1736e+05
6.1754e+05
6.1772e+05
6.1786e+05
6.1808e+05
6.1828e+05
6.1851e+05
6.1875e+05
6.1895e+05
6.1914e+05
6.1932e+05
6.195e+05
6.1968e+05
6.1987e+05
6.2005e+05
6.2025e+05
6.2044e+05
6.2064e+05
6.2085e+05
6.2105e+05
6.2124e+05
6.2144e+05
6.2162e+05
6.2181e+05
6.2199e+05
6.2214e+05
6.2236e+05
6.2256e+05
6.2276e+05
6.2297e+05
6.2319e+05
6.234e+05
6.2359e+05
6.2377e+05
6.2395e+05
6.2414e+05
6.2434e+05
6.2454e+05
6.2476e+05
6.2496e+05
6.2516e+05
6.2536e+05
6.2557e+05
6.2576e+05
6.2595e+05
6.2614e+05
6.2632e+05
6.2651e+05
6.267e+05
6.2689e+05
6.2709e+05
6.273e+05
6.2751e+05
6.2771e+05
6.279e+05
6.2808e+05
6.2825e+05
6.2843e+05
6.2861e+05
6.288e+05
6.2899e+05
6.2916e+05
6.294e+05
6.296e+05
6.2979e+05
6.2998e+05
6.3017e+05
6.3036e+05
6.3054e+05
6.3073e+05
6.3091e+05
6.311e+05
6.313e+05
6.315e+05
6.317e+05
6.3191e+05
6.3211e+05
6.323e+05
6.3248e+05
6.3267e+05
6.3286e+05
6.3305e+05
6.3325e+05
6.3346e+05
6.3367e+05
6.3388e+05
6.3403e+05
6.3428e+05
6.3448e+05
6.3466e+05
6.3484e+05
6.3504e+05
6.3524e+05
6.3543e+05
6.3564e+05
6.3583e+05
6.3596e+05
6.3603e+05
6.3624e+05
6.3645e+05
6.3664e+05
6.3682e+05
6.3699e+05
6.3717e+05
6.373e+05
6.3736e+05
6.3754e+05
6.3769e+05
6.3794e+05
6.3814e+05
6.3834e+05
6.3854e+05
6.3873e+05
6.3891e+05
6.391e+05
6.3928e+05
6.3947e+05
6.3966e+05
6.3985e+05
6.4006e+05
6.4026e+05
6.4047e+05
6.4062e+05
6.4086e+05
6.4105e+05
6.4124e+05
6.4142e+05
6.4161e+05
6.418e+05
6.42e+05
6.4221e+05
6.4229e+05
6.4251e+05
6.4272e+05
6.4293e+05
6.4311e+05
6.433e+05
6.4348e+05
6.4366e+05
6.4386e+05
6.4407e+05
6.4424e+05
6.4438e+05
6.4474e+05
6.4494e+05
6.4514e+05
6.4534e+05
6.4552e+05
6.4571e+05
6.459e+05
6.4608e+05
6.4628e+05
6.4649e+05
6.4669e+05
6.469e+05
6.4711e+05
6.4726e+05
6.4749e+05
6.4768e+05
6.4786e+05
6.4805e+05
6.4825e+05
6.4846e+05
6.4868e+05
6.489e+05
6.4911e+05
6.493e+05
6.495e+05
6.4969e+05
6.4988e+05
