# Supplementary material for: Novel Method to Efficiently Create an mHealth App: Implementation of a Real-Time Electrocardiogram R Peak Detector
Source: JMIR Mhealth Uhealth. 2018 May 22;6(5):e118. doi: 10.2196/mhealth.8429 (PMC5989064; doi:10.2196/mhealth.8429)
Supplement: Multimedia Appendix 2 [file mhealth_v6i5e118_app2.zip › Submission_code/Cleaned database/mitdb/215_ann_qrs_cleaned.txt]

125
314
504
705
902
1099
1295
1482
1670
1855
2043
2222
2408
2595
2787
2991
3200
3400
3606
3790
3972
4154
4340
4521
4712
4911
5112
5310
5504
5691
5877
6070
6259
6429
6632
6818
7013
7217
7413
7617
7817
8019
8206
8391
8571
8754
8947
9104
9215
9550
9746
9944
10136
10323
10491
10620
10876
11063
11255
11449
11644
11843
12051
12249
12437
12619
12798
12977
13161
13341
13534
13733
13938
14139
14333
14518
14701
14886
15019
15263
15457
15650
15848
16044
16245
16438
16636
16810
17006
17182
17362
17543
17731
17928
18131
18328
18468
18717
18901
19085
19264
19443
19555
19817
20011
20211
20403
20596
20796
20997
21181
21361
21538
21719
21903
22099
22283
22487
22688
22895
23088
23279
23459
23639
23823
24015
24205
24407
24602
24801
25008
25203
25394
25576
25760
25939
26076
26309
26501
26706
26922
27126
27329
27512
27654
27767
28057
28244
28430
28629
28824
29022
29213
29401
29591
29779
29958
30139
30315
30492
30676
30826
31066
31268
31470
31671
31858
32041
32217
32397
32586
32784
32979
33181
33376
33574
33773
33961
34147
34330
34517
34704
34847
35084
35280
35486
35704
35906
36058
36283
36464
36647
36829
37018
37210
37414
37611
37812
38007
38197
38358
38570
38746
38931
39110
39297
39479
39678
39871
40076
40276
40467
40647
40828
41008
41193
41384
41580
41778
41979
42175
42370
42562
42744
42931
43116
43308
43493
43687
43879
44077
44282
44493
44686
44876
45055
45235
45420
45602
45792
45986
46162
46393
46593
46786
46969
47152
47336
47519
47707
47893
48082
48270
48473
48666
48863
49051
49238
49418
49598
49774
49953
50145
50349
50550
50754
50949
51139
51331
51513
51691
51876
52067
52263
52457
52659
52856
53058
53260
53454
53639
53821
53995
54177
54366
54560
54757
54953
55161
55361
55554
55733
55908
56089
56280
56468
56659
56851
57048
57239
57395
57624
57813
57992
58170
58344
58504
58711
58901
59039
59304
59500
59700
59878
60059
60198
60421
60596
60780
60970
61169
61367
61566
61755
61946
62135
62315
62504
62685
62866
63058
63258
63449
63648
63851
64060
64241
64422
64514
64557
64673
64788
64974
65166
65291
65568
65763
65962
66155
66348
66525
66703
66880
67063
67243
67389
67438
67626
67821
68031
68244
68438
68622
68800
68970
69149
69331
69522
69714
69916
70113
70272
70316
70506
70688
70870
71053
71232
71422
71471
71546
71682
71991
72198
72391
72589
72785
72932
73144
73320
73496
73680
73872
74068
74261
74462
74651
74843
75030
75210
75394
75571
75763
75944
76139
76328
76522
76722
76923
77109
77297
77473
77651
77825
78010
78194
78392
78590
78791
78990
79184
79363
79545
79730
79915
80106
80297
80484
80676
80874
81063
81264
81453
81640
81818
82000
82181
82350
82556
82761
82963
83168
83361
83552
83732
83911
84087
84254
84459
84651
84847
85047
85246
85439
85638
85827
86006
86185
86361
86542
86722
86903
87094
87290
87492
87690
87883
88065
88241
88416
88598
88787
88977
89173
89364
89563
89763
89951
90133
90311
90494
90670
90853
91036
91226
91428
91641
91843
92037
92224
92406
92588
92772
92946
93131
93322
93527
93707
93926
94120
94311
94502
94694
94874
95062
95240
95431
95620
95824
96023
96230
96432
96627
96811
96996
97178
97364
97559
97760
97960
98164
98363
98552
98743
98926
99114
99301
99499
99680
99881
100070
100270
100480
100690
100880
101070
101260
101430
101620
101810
102000
102200
102410
102610
102750
102980
103180
103370
103560
103750
103940
104130
104330
104530
104730
104930
105130
105320
105500
105680
105850
106030
106210
106410
106630
106840
107050
107240
107430
107610
107790
107970
108160
108370
108560
108770
108960
109160
109370
109560
109740
109930
110060
110190
110460
110660
110850
111050
111250
111460
111640
111820
112000
112180
112360
112550
112740
112940
113140
113340
113540
113730
113920
114100
114280
114460
114660
114840
115030
115230
115440
115640
115850
116040
116220
116400
116580
116760
116940
117140
117340
117500
117740
117930
118120
118310
118490
118670
118850
119030
119180
119400
119590
119790
119990
120190
120380
120560
120730
120910
121100
121300
121490
121690
121880
122080
122280
122470
122650
122840
123020
123210
123400
123590
123780
123990
124200
124410
124610
124790
124970
125150
125340
125520
125710
125910
126120
126320
126520
126710
126890
127080
127260
127440
127640
127820
128020
128220
128420
128620
128820
129010
129200
129380
129560
129750
129940
130150
130350
130560
130760
130970
131160
131340
131480
131710
131900
132090
132290
132480
132680
132880
133080
133280
133460
133640
133820
133990
134180
134370
134560
134760
134970
135170
135370
135560
135740
135920
136110
136300
136500
136690
136890
137080
137240
137480
137670
137840
138040
138210
138400
138580
138770
138980
139190
139390
139590
139780
139960
140150
140330
140520
140700
140900
141100
141300
141510
141700
141900
142090
142270
142460
142640
142830
143020
143220
143420
143630
143840
144040
144220
144400
144580
144770
144960
145160
145360
145570
145770
145930
146170
146360
146540
146720
146910
147050
147300
147490
147690
147890
148110
148310
148500
148670
148850
149030
149220
149410
149620
149830
150050
150260
150450
150640
150820
151010
151200
151400
151590
151790
151980
152190
152400
152600
152800
152980
153160
153340
153520
153720
153860
153990
154180
154350
154550
154750
154940
155120
155290
155490
155680
155840
156080
156280
156480
156680
156890
157080
157270
157450
157630
157820
158010
158200
158400
158560
158820
159020
159210
159390
159580
159760
159950
160140
160340
160530
160730
160940
161130
161330
161510
161700
161880
162060
162230
162430
162630
162850
163050
163260
163440
163630
163810
163990
164180
164360
164560
164760
164960
165160
165360
165560
165750
165940
166120
166300
166490
166670
166870
167060
167260
167470
167680
167860
168040
168220
168410
168600
168790
168990
169200
169400
169600
169800
169980
170170
170350
170540
170720
170920
171110
171300
171500
171710
171920
172120
172300
172480
172650
172840
173020
173220
173350
173620
173810
174020
174200
174390
174570
174750
174930
175120
175300
175490
175680
175870
176060
176260
176450
176640
176820
177000
177180
177360
177550
177760
177960
178110
178360
178550
178720
178910
179100
179280
179470
179610
179720
180050
180220
180460
180660
180860
181040
181220
181400
181580
181770
181960
182160
182360
182570
182770
182950
183140
183320
183500
183700
183880
184080
184270
184470
184670
184870
185060
185240
185430
185610
185790
185980
186170
186360
186580
186790
187000
187190
187380
187560
187740
187920
188120
188320
188530
188730
188930
189130
189330
189530
189650
189900
190080
190270
190460
190660
190860
191070
191270
191480
191660
191850
192000
192130
192400
192600
192800
193010
193210
193420
193620
193800
193980
194160
194340
194530
194720
194900
195090
195290
195500
195700
195890
196070
196250
196420
196610
196790
196980
197180
197390
197590
197800
197990
198180
198360
198550
198730
198920
199110
199300
199510
199700
199890
200110
200300
200480
200660
200840
201020
201220
201420
201620
201830
202020
202220
202400
202550
202770
202950
203140
203320
203510
203700
203900
204100
204310
204470
204680
204860
205040
205220
205400
205590
205790
206000
206160
206280
206600
206780
206960
207150
207330
207520
207720
207910
208100
208310
208500
208710
208900
209080
209260
209440
209630
209820
210020
210220
210430
210640
210840
211030
211210
211390
211560
211750
211940
212140
212330
212490
212720
212910
213070
213300
213480
213660
213840
214030
214220
214410
214600
214800
215010
215210
215400
215570
215750
215930
216120
216310
216510
216700
216900
217090
217300
217480
217670
217850
218040
218220
218410
218600
218800
218980
219220
219420
219620
219800
219980
220160
220350
220530
220730
220930
221140
221340
221550
221740
221890
222120
222300
222490
222680
222880
223040
223280
223470
223680
223870
224060
224250
224430
224610
224790
224980
225180
225380
225590
225780
225980
226170
226350
226530
226720
226910
227100
227300
227500
227700
227900
228120
228310
228500
228680
228860
229050
229250
229440
229650
229860
230070
230280
230480
230660
230850
231040
231230
231430
231630
231830
232030
232230
232420
232580
232810
232990
233170
233350
233530
233730
233940
234150
234290
234560
234760
234940
235130
235310
235460
235690
235890
236090
236290
236450
236690
236900
237090
237270
237450
237640
237820
238020
238210
238420
238630
238840
239040
239220
239400
239590
239780
239980
240170
240380
240580
240770
240980
241170
241360
241550
241740
241930
242120
242300
242510
242720
242950
243160
243360
243540
243720
243900
244090
244280
244470
244680
244880
244950
245080
245280
245480
245620
245850
246030
246170
246210
246390
246580
246770
246960
247160
247370
247580
247760
247940
248120
248300
248490
248690
248890
249090
249290
249500
249700
249890
250080
250260
250450
250640
250830
251030
251220
251420
251630
251840
252040
252220
252400
252580
252770
252950
253140
253340
253550
253750
253950
254140
254330
254520
254710
254890
255080
255270
255460
255660
255860
256070
256260
256450
256630
256820
257000
257180
257380
257580
257780
257980
258180
258380
258570
258750
258930
259110
259290
259480
259670
259870
260060
260260
260450
260580
260840
261030
261200
261380
261570
261770
261970
262170
262390
262590
262790
262970
263160
263350
263540
263730
263930
264080
264330
264530
264730
264920
265110
265300
265480
265670
265860
266040
266230
266440
266650
266850
267050
267230
267400
267590
267730
267950
268140
268340
268540
268740
268940
269140
269340
269530
269710
269890
270080
270270
270460
270660
270860
271080
271290
271480
271670
271850
272030
272220
272420
272630
272840
273040
273240
273440
273640
273830
274020
274200
274400
274590
274790
274980
275190
275410
275620
275820
276000
276190
276370
276560
276750
276950
277160
277370
277570
277770
277960
278150
278340
278530
278720
278900
279100
279250
279300
279500
279670
279910
280080
280100
280290
280470
280640
280820
281000
281200
281400
281610
281810
282010
282190
282380
282560
282750
282940
283130
283320
283520
283720
283930
284150
284350
284540
284730
284910
285090
285290
285480
285680
285890
286100
286310
286510
286690
286880
287070
287260
287460
287650
287840
288040
288250
288450
288660
288850
289040
289210
289400
289580
289770
289980
290190
290390
290590
290790
290980
291160
291340
291520
291700
291900
292090
292290
292480
292680
292860
293080
293260
293450
293620
293810
293990
294190
294390
294590
294800
295000
295190
295380
295570
295750
295940
296130
296340
296540
296740
296930
297140
297320
297520
297700
297890
298070
298260
298440
298640
298850
299060
299260
299460
299640
299830
300010
300190
300380
300560
300760
300930
301160
301360
301550
301740
301920
302100
302290
302470
302660
302840
303040
303240
303440
303650
303850
304030
304220
304400
304580
304780
304990
305190
305400
305600
305800
306000
306180
306370
306560
306750
306940
307140
307340
307540
307740
307960
308160
308350
308540
308720
308900
309090
309290
309490
309700
309910
310110
310300
310490
310680
310870
311010
311250
311430
311630
311830
312040
312230
312430
312620
312800
312970
313150
313330
313510
313710
313910
314110
314320
314510
314700
314880
315060
315240
315430
315630
315800
316030
316220
316430
316640
316840
317020
317210
317380
317570
317760
317960
318160
318360
318580
318780
318980
319160
319310
319540
319730
319920
320130
320320
320530
320740
320930
321130
321320
321510
321690
321880
322070
322260
322470
322690
322900
323110
323300
323480
323660
323840
324020
324150
324420
324620
324820
325020
325220
325420
325620
325800
325980
326160
326350
326540
326750
326950
327160
327370
327570
327770
327950
328130
328320
328520
328680
328930
329130
329330
329540
329730
329920
330110
330300
330490
330680
330870
331070
331280
331490
331700
331900
332080
332270
332450
332630
332820
333000
333160
333210
333400
333600
333800
333990
334170
334350
334530
334710
334900
335090
335280
335480
335670
335880
336090
336290
336480
336660
336840
337020
337220
337440
337640
337850
338050
338250
338450
338630
338820
339000
339200
339390
339590
339790
339990
340190
340400
340600
340790
340970
341160
341340
341520
341720
341920
342130
342330
342530
342710
342890
343080
343260
343450
343640
343830
344020
344220
344420
344610
344810
344990
345180
345360
345540
345710
345900
346090
346310
346520
346650
346910
347100
347280
347460
347640
347820
348000
348200
348390
348590
348780
348980
349180
349360
349540
349690
349890
350070
350250
350440
350630
350830
351040
351240
351420
351600
351770
351960
352140
352290
352530
352730
352920
353120
353320
353500
353690
353870
354060
354230
354420
354610
354800
355000
355150
355420
355620
355810
355990
356170
356350
356540
356730
356940
357140
357350
357550
357740
357880
358120
358300
358490
358670
358860
359050
359260
359460
359660
359870
360060
360240
360420
360600
360790
360990
361200
361410
361620
361820
362010
362200
362390
362580
362760
362940
363130
363320
363520
363720
363930
364140
364290
364440
364680
364860
365040
365230
365430
365620
365840
366050
366250
366440
366620
366770
367000
367180
367370
367560
367750
367950
368150
368360
368560
368750
368930
369120
369300
369480
369680
369890
370090
370300
370500
370700
370880
371070
371250
371440
371640
371820
372020
372220
372400
372620
372770
373020
373210
373390
373560
373740
373930
374120
374320
374530
374730
374930
375120
375300
375490
375680
375870
376060
376260
376460
376660
376860
377050
377250
377440
377630
377810
377990
378170
378370
378570
378780
378980
379190
379350
379580
379770
379950
380140
380320
380530
380730
380940
381140
381340
381540
381740
381930
382110
382290
382480
382680
382880
383080
383280
383500
383700
383890
384040
384260
384450
384650
384850
385060
385270
385480
385680
385880
386070
386260
386450
386640
386830
387020
387220
387380
387650
387860
388060
388250
388430
388610
388800
388990
389190
389380
389590
389790
389990
390180
390370
390550
390740
390920
391120
391310
391500
391710
391910
392120
392320
392520
392700
392890
393080
393270
393470
393680
393890
394110
394310
394510
394700
394880
395070
395260
395460
395650
395850
396050
396260
396470
396680
396860
397050
397230
397410
397600
397800
398000
398210
398420
398630
398830
399020
399210
399390
399590
399760
399990
400190
400390
400600
400800
401010
401200
401390
401570
401760
401940
402140
402350
402570
402790
403000
403120
403380
403560
403740
403940
404130
404330
404530
404740
404940
405150
405310
405540
405710
405890
406080
406270
406460
406660
406860
407070
407280
407480
407670
407850
408030
408220
408420
408620
408820
409020
409220
409430
409630
409820
410000
410190
410380
410570
410760
410930
411170
411380
411590
411790
411970
412160
412350
412530
412720
412910
413120
413320
413520
413720
413910
414100
414290
414470
414660
414840
415040
415230
415420
415620
415830
416040
416220
416400
416580
416760
416950
417150
417350
417560
417760
417960
418150
418350
418530
418710
418900
419090
419280
419470
419660
419870
420090
420300
420490
420680
420860
421040
421230
421410
421600
421800
422010
422210
422420
422600
422790
422970
423160
423340
423540
423720
423920
424120
424320
424520
424720
424920
425100
425280
425470
425650
425850
426060
426280
426490
426700
426890
427080
427270
427450
427640
427830
428030
428230
428440
428630
428840
428980
429240
429430
429610
429790
429970
430170
430360
430520
430770
430970
431160
431350
431530
431710
431890
432090
432280
432480
432670
432870
433070
433270
433460
433650
433840
434020
434210
434400
434590
434790
435010
435220
435370
435620
435800
435990
436170
436360
436550
436760
436960
437170
437380
437580
437780
437980
438160
438350
438540
438740
438940
439140
439300
439560
439770
439970
440160
440340
440520
440710
440910
441110
441330
441540
441740
441930
442120
442310
442490
442680
442870
443060
443160
443180
443300
443430
443670
443900
444110
444300
444490
444670
444860
445050
445240
445440
445660
445870
446090
446290
446480
446670
446860
447050
447250
447440
447640
447840
448050
448260
448460
448660
448840
449030
449220
449410
449560
449830
450030
450250
450450
450620
450650
450840
451020
451200
451390
451580
451770
451970
452150
452350
452480
452760
452950
453140
453310
453490
453670
453860
454060
454260
454470
454670
454870
455060
455250
455440
455630
455820
456010
456210
456410
456610
456810
457020
457220
457410
457600
457790
457940
458160
458360
458570
458780
458920
459190
459390
459570
459760
459940
460090
460320
460520
460720
460920
461120
461320
461520
461700
461880
462060
462240
462420
462610
462800
463000
463200
463420
463610
463800
463980
464160
464350
464560
464750
464960
465160
465360
465570
465770
465960
466150
466350
466530
466730
466920
467120
467330
467550
467760
467960
468150
468330
468520
468700
468900
469090
469310
469510
469660
469760
470110
470300
470500
470680
470870
471050
471240
471430
471630
471820
472030
472220
472410
472580
472760
472940
473120
473320
473520
473730
473930
474130
474330
474520
474710
474900
475080
475270
475460
475660
475860
476060
476270
476480
476680
476870
477050
477240
477420
477610
477810
478020
478240
478450
478650
478840
479020
479220
479410
479600
479800
479990
480020
480150
480390
480600
480800
480990
481180
481350
481530
481710
481890
482050
482320
482710
482920
483120
483300
483480
483660
483840
484040
484240
484450
484660
484860
485020
485260
485460
485640
485830
486010
486210
486410
486610
486810
487030
487240
487440
487630
487810
487990
488180
488380
488580
488800
489000
489200
489400
489600
489790
489970
490160
490340
490530
490720
490920
491120
491340
491540
491740
491920
492110
492280
492470
492660
492850
493060
493270
493470
493670
493860
494060
494250
494430
494620
494800
495000
495190
495400
495600
495810
496010
496200
496390
496570
496750
496950
497140
497350
497560
497760
497970
498160
498350
498530
498720
498910
499100
499290
499480
499680
499880
500080
500290
500480
500660
500840
501020
501210
501400
501590
501790
502010
502170
502420
502610
502800
502980
503170
503360
503560
503750
503950
504150
504350
504560
504750
504940
505120
505310
505490
505680
505880
506100
506310
506520
506720
506920
507110
507290
507470
507660
507860
508060
508260
508470
508660
508860
509060
509250
509440
509580
509800
509990
510190
510320
510600
510800
511020
511210
511400
511580
511760
511950
512150
512340
512540
512730
512930
513120
513310
513490
513680
513860
514040
514230
514420
514610
514810
515020
515230
515430
515620
515800
515990
516180
516360
516560
516760
516920
517170
517380
517580
517760
517950
518140
518330
518520
518700
518900
519090
519290
519500
519700
519890
520070
520250
520430
520600
520800
521010
521210
521430
521630
521840
522030
522220
522400
522580
522780
522980
523130
523380
523580
523790
524010
524210
524400
524580
524750
524940
525130
525330
525540
525770
525980
526130
526240
526540
526710
526920
527110
527300
527480
527680
527880
528080
528270
528460
528640
528820
529000
529180
529360
529550
529750
529960
530170
530380
530570
530700
530940
531110
531300
531490
531680
531840
532080
532270
532470
532670
532870
533050
533200
533400
533590
533770
533960
534160
534360
534580
534730
534970
535150
535320
535510
535700
535890
536090
536280
536470
536660
536860
537060
537240
537430
537610
537790
537970
538160
538360
538570
538780
538990
539190
539370
539520
539740
539920
540110
540300
540510
540700
540860
541000
541300
541500
541690
541870
542050
542240
542420
542620
542820
543020
543220
543430
543620
543810
543990
544180
544360
544560
544750
544960
545160
545320
545550
545740
545920
546110
546290
546470
546650
546840
547030
547230
547380
547650
547850
548040
548220
548400
548580
548760
548960
549160
549370
549570
549770
549970
550160
550350
550540
550720
550920
551110
551310
551510
551710
551910
552110
552310
552500
552680
552860
553040
553230
553440
553650
553860
554060
554250
554440
554630
554800
554990
555170
555360
555550
555750
555950
556140
556350
556550
556730
556920
557090
557270
557460
557650
557850
558060
558270
558470
558670
558860
559050
559230
559430
559620
559820
560020
560230
560430
560640
560840
561030
561220
561400
561530
561780
561980
562190
562430
562660
562880
563070
563250
563440
563620
563810
564010
564220
564410
564620
564820
565010
565210
565400
565580
565760
565940
566130
566320
566520
566710
566860
567130
567330
567520
567700
567890
568080
568280
568480
568690
568890
569100
569300
569500
569690
569880
570060
570250
570450
570640
570840
571060
571280
571480
571680
571870
572060
572240
572430
572620
572820
572970
573120
573450
573650
573840
574040
574230
574410
574600
574790
574980
575180
575380
575590
575790
575990
576180
576360
576530
576710
576900
577100
577300
577500
577690
577900
578090
578280
578460
578640
578840
579030
579230
579380
579520
579830
580050
580260
580450
580630
580820
581000
581190
581390
581590
581810
582030
582230
582430
582620
582810
583000
583190
583390
583580
583780
583990
584190
584400
584600
584790
584920
585160
585350
585540
585730
585940
586150
586360
586510
586760
586940
586980
587130
587300
587490
587680
587880
588020
588260
588450
588650
588850
589040
589220
589370
589580
589760
589950
590140
590340
590540
590760
590960
591160
591350
591530
591720
591910
592110
592310
592510
592720
592920
593120
593310
593500
593700
593880
594070
594260
594450
594660
594880
595090
595290
595420
595670
595790
596030
596200
596390
596580
596790
596990
597200
597380
597580
597770
597960
598140
598330
598510
598700
598910
599110
599320
599520
599730
599920
600100
600290
600480
600630
600890
601100
601310
601520
601720
601930
602110
602300
602480
602680
602870
603080
603280
603440
603700
603920
604120
604310
604490
604670
604860
605010
605050
605250
605420
605670
605860
606070
606250
606440
606620
606800
606980
607180
607360
607560
607770
607960
608170
608360
608560
608740
608930
609100
609290
609490
609710
609920
610130
610320
610520
610710
610900
611080
611270
611470
611660
611870
612070
612270
612490
612700
612880
613070
613250
613430
613630
613820
614020
614220
614450
614650
614850
615040
615220
615410
615570
615790
615990
616190
616390
616600
616790
616990
617180
617360
617540
617720
617860
618080
618280
618510
618750
618950
619140
619320
619500
619680
619870
620050
620250
620440
620640
620850
621050
621240
621440
621620
621810
621990
622140
622360
622560
622760
622970
623190
623400
623590
623770
623950
624140
624340
624540
624760
624960
625160
625360
625570
625760
625950
626140
626320
626510
626700
626890
627090
627300
627510
627710
627900
628080
628250
628430
628610
628800
628990
629160
629400
629600
629790
629980
630170
630360
630540
630730
630910
631100
631300
631500
631700
631910
632110
632300
632480
632670
632860
633050
633250
633460
633670
633880
634030
634280
634480
634660
634840
635040
635240
635430
635640
635830
636030
636240
636450
636640
636820
636990
637170
637360
637540
637690
637940
638140
638340
638540
638730
638910
639100
639280
639470
639660
639850
640060
640260
640470
640620
640860
641050
641240
641420
641610
641800
642000
642210
642510
642720
642930
643110
643300
643480
643660
643860
644070
644240
644380
644740
644940
645140
645340
645520
645710
645900
646080
646280
646490
646690
646900
647110
647260
647490
647680
647860
648050
648250
648460
648680
648900
649110
649300
649500
649690
