# Supplementary material for: Novel Method to Efficiently Create an mHealth App: Implementation of a Real-Time Electrocardiogram R Peak Detector
Source: JMIR Mhealth Uhealth. 2018 May 22;6(5):e118. doi: 10.2196/mhealth.8429 (PMC5989064; doi:10.2196/mhealth.8429)
Supplement: Multimedia Appendix 2 [file mhealth_v6i5e118_app2.zip › Submission_code/Cleaned database/mitdb/217_ann_qrs.txt]

103
206
501
813
1132
1440
1737
2035
2326
2630
2928
3237
3546
3858
4155
4437
4722
5024
5339
5666
5970
6262
6551
6854
7153
7464
7776
8081
8383
8675
8958
9257
9557
9884
10193
10492
10779
11070
11362
11674
11999
12303
12604
12899
13183
13485
13697
14018
14329
14637
14937
15223
15506
15804
16125
16443
16738
17039
17327
17614
17924
18229
18537
18848
19149
19441
19724
20018
20324
20644
20955
21255
21546
21826
22133
22446
22764
23072
23377
23669
23959
24260
24556
24867
25181
25488
25784
26067
26359
26658
26970
27286
27592
27882
28175
28472
28768
28977
29298
29538
29856
30155
30441
30736
31022
31132
31242
31577
31824
32130
32365
32672
32898
33059
33220
33539
33833
34145
34444
34734
35025
35318
35620
35929
36240
36539
36826
37110
37402
37726
38041
38340
38641
38931
39222
39526
39833
40149
40455
40702
41004
41303
41592
41901
42217
42526
42834
43127
43408
43710
44033
44364
44671
44977
45265
45557
45867
46180
46493
46808
47117
47413
47691
47979
48280
48594
48914
49220
49510
49801
50102
50406
50717
51027
51329
51632
51926
52214
52515
52825
53145
53452
53746
54031
54321
54617
54936
55255
55556
55858
56156
56443
56740
57041
57356
57662
57865
58173
58443
58736
59049
59371
59688
59989
60287
60573
60865
61174
61483
61789
62099
62403
62690
62981
63273
63581
63905
64214
64513
64796
65075
65362
65560
65904
66210
66518
66810
67097
67228
67359
67614
67805
67967
68130
68443
68747
69041
69322
69614
69909
70221
70536
70842
71132
71422
71719
72020
72328
72636
72938
73236
73535
73811
74106
74394
74612
74946
75242
75531
75721
76027
76326
76653
76961
77261
77561
77857
78142
78442
78747
79061
79371
79672
79960
80252
80543
80860
81181
81487
81785
82081
82367
82667
82984
83303
83606
83913
84209
84506
84800
85100
85305
85632
85889
86197
86494
86782
87093
87417
87728
88034
88336
88624
88919
89217
89527
89838
90151
90452
90744
91029
91331
91640
91963
92270
92572
92851
93141
93333
93656
93891
94216
94359
94502
94788
95071
95362
95629
95810
95978
96147
96463
96772
97062
97345
97635
97940
98270
98583
98882
99183
99479
99775
1.0007e+05
1.0038e+05
1.007e+05
1.0101e+05
1.0131e+05
1.016e+05
1.0189e+05
1.0218e+05
1.0251e+05
1.0284e+05
1.0314e+05
1.0343e+05
1.0372e+05
1.0401e+05
1.0432e+05
1.0463e+05
1.0495e+05
1.0525e+05
1.0556e+05
1.0566e+05
1.0576e+05
1.0607e+05
1.0631e+05
1.0663e+05
1.0686e+05
1.0703e+05
1.0719e+05
1.075e+05
1.0771e+05
1.0803e+05
1.0831e+05
1.0861e+05
1.0893e+05
1.0925e+05
1.0954e+05
1.0984e+05
1.1013e+05
1.1042e+05
1.1071e+05
1.1101e+05
1.1132e+05
1.1163e+05
1.1193e+05
1.1223e+05
1.1251e+05
1.1268e+05
1.13e+05
1.1326e+05
1.1359e+05
1.1389e+05
1.1418e+05
1.1447e+05
1.1477e+05
1.1507e+05
1.1538e+05
1.1569e+05
1.16e+05
1.163e+05
1.1659e+05
1.1688e+05
1.1718e+05
1.1748e+05
1.178e+05
1.1811e+05
1.1842e+05
1.1871e+05
1.1899e+05
1.1928e+05
1.1959e+05
1.1992e+05
1.2023e+05
1.2052e+05
1.2082e+05
1.2112e+05
1.2142e+05
1.2172e+05
1.2203e+05
1.2234e+05
1.2265e+05
1.2295e+05
1.2323e+05
1.2353e+05
1.2382e+05
1.2415e+05
1.2448e+05
1.2478e+05
1.2508e+05
1.2536e+05
1.2564e+05
1.2585e+05
1.2619e+05
1.2649e+05
1.2681e+05
1.2712e+05
1.2741e+05
1.277e+05
1.28e+05
1.283e+05
1.2862e+05
1.2893e+05
1.2924e+05
1.2953e+05
1.2981e+05
1.301e+05
1.3042e+05
1.3075e+05
1.3106e+05
1.3136e+05
1.3166e+05
1.3194e+05
1.3224e+05
1.3256e+05
1.3287e+05
1.3318e+05
1.335e+05
1.3379e+05
1.3408e+05
1.3436e+05
1.3467e+05
1.3493e+05
1.3527e+05
1.3553e+05
1.3569e+05
1.36e+05
1.3628e+05
1.3659e+05
1.3691e+05
1.3723e+05
1.3754e+05
1.3785e+05
1.3814e+05
1.3843e+05
1.3872e+05
1.3903e+05
1.3935e+05
1.3955e+05
1.3987e+05
1.4018e+05
1.4046e+05
1.4075e+05
1.4105e+05
1.4137e+05
1.4173e+05
1.4204e+05
1.4233e+05
1.4262e+05
1.4293e+05
1.4324e+05
1.4356e+05
1.4388e+05
1.4418e+05
1.4448e+05
1.4478e+05
1.4506e+05
1.4536e+05
1.4567e+05
1.4601e+05
1.4632e+05
1.4661e+05
1.469e+05
1.4718e+05
1.4748e+05
1.4758e+05
1.4769e+05
1.4802e+05
1.4827e+05
1.4859e+05
1.4885e+05
1.4916e+05
1.494e+05
1.4956e+05
1.4973e+05
1.499e+05
1.502e+05
1.5052e+05
1.5083e+05
1.5112e+05
1.514e+05
1.5169e+05
1.52e+05
1.5233e+05
1.5264e+05
1.5294e+05
1.5324e+05
1.5352e+05
1.5381e+05
1.5412e+05
1.5444e+05
1.5474e+05
1.5494e+05
1.5504e+05
1.552e+05
1.5537e+05
1.5557e+05
1.5567e+05
1.5596e+05
1.5625e+05
1.5656e+05
1.5681e+05
1.5712e+05
1.5743e+05
1.5756e+05
1.5768e+05
1.5796e+05
1.5824e+05
1.5855e+05
1.5872e+05
1.5888e+05
1.5919e+05
1.5949e+05
1.5972e+05
1.6002e+05
1.6032e+05
1.6062e+05
1.6094e+05
1.6125e+05
1.6156e+05
1.6186e+05
1.6209e+05
1.6239e+05
1.6269e+05
1.6302e+05
1.6334e+05
1.6358e+05
1.6389e+05
1.6418e+05
1.6448e+05
1.6479e+05
1.6504e+05
1.6519e+05
1.6551e+05
1.6565e+05
1.658e+05
1.6609e+05
1.6637e+05
1.6667e+05
1.6689e+05
1.6704e+05
1.672e+05
1.6752e+05
1.6784e+05
1.6814e+05
1.6837e+05
1.6866e+05
1.6897e+05
1.6928e+05
1.6954e+05
1.6987e+05
1.7018e+05
1.7047e+05
1.7077e+05
1.7105e+05
1.7136e+05
1.7151e+05
1.7166e+05
1.7196e+05
1.7227e+05
1.7242e+05
1.7258e+05
1.7286e+05
1.7316e+05
1.7345e+05
1.7376e+05
1.741e+05
1.7441e+05
1.747e+05
1.7499e+05
1.7528e+05
1.7558e+05
1.7591e+05
1.7623e+05
1.7653e+05
1.7684e+05
1.7714e+05
1.7743e+05
1.7772e+05
1.7793e+05
1.7827e+05
1.7855e+05
1.7887e+05
1.7916e+05
1.7945e+05
1.7974e+05
1.8006e+05
1.804e+05
1.8071e+05
1.8102e+05
1.8132e+05
1.816e+05
1.8191e+05
1.8222e+05
1.8256e+05
1.8287e+05
1.8319e+05
1.8347e+05
1.8376e+05
1.84e+05
1.8432e+05
1.8465e+05
1.8498e+05
1.8527e+05
1.8558e+05
1.8586e+05
1.8616e+05
1.8647e+05
1.8681e+05
1.8712e+05
1.8743e+05
1.8772e+05
1.8801e+05
1.8831e+05
1.8861e+05
1.8891e+05
1.8924e+05
1.8954e+05
1.8985e+05
1.9013e+05
1.9042e+05
1.9072e+05
1.9103e+05
1.9136e+05
1.9167e+05
1.9196e+05
1.9225e+05
1.9255e+05
1.9285e+05
1.9315e+05
1.9347e+05
1.9377e+05
1.9408e+05
1.9438e+05
1.9466e+05
1.9495e+05
1.9526e+05
1.9559e+05
1.959e+05
1.962e+05
1.9648e+05
1.9678e+05
1.9698e+05
1.973e+05
1.9756e+05
1.9788e+05
1.9818e+05
1.9846e+05
1.9877e+05
1.9906e+05
1.9936e+05
1.9966e+05
1.9998e+05
2.0029e+05
2.006e+05
2.0088e+05
2.0117e+05
2.0146e+05
2.0178e+05
2.0212e+05
2.0242e+05
2.0264e+05
2.0296e+05
2.0324e+05
2.0354e+05
2.0386e+05
2.0419e+05
2.0449e+05
2.048e+05
2.051e+05
2.0539e+05
2.0568e+05
2.0598e+05
2.0629e+05
2.0661e+05
2.0692e+05
2.0721e+05
2.075e+05
2.0779e+05
2.081e+05
2.0842e+05
2.0873e+05
2.0903e+05
2.0933e+05
2.0962e+05
2.0992e+05
2.1021e+05
2.1052e+05
2.1084e+05
2.1115e+05
2.1145e+05
2.1174e+05
2.1203e+05
2.1231e+05
2.1263e+05
2.1295e+05
2.1326e+05
2.1356e+05
2.1385e+05
2.1414e+05
2.1444e+05
2.1453e+05
2.1461e+05
2.1494e+05
2.1524e+05
2.1555e+05
2.1579e+05
2.1594e+05
2.161e+05
2.1639e+05
2.1669e+05
2.1699e+05
2.1733e+05
2.1764e+05
2.1793e+05
2.1822e+05
2.1851e+05
2.1881e+05
2.1913e+05
2.1945e+05
2.1976e+05
2.2005e+05
2.2035e+05
2.2064e+05
2.2095e+05
2.2126e+05
2.2159e+05
2.2189e+05
2.222e+05
2.2249e+05
2.2278e+05
2.2307e+05
2.2339e+05
2.2375e+05
2.2406e+05
2.2435e+05
2.2464e+05
2.2492e+05
2.2523e+05
2.2555e+05
2.2588e+05
2.2618e+05
2.2649e+05
2.2678e+05
2.2707e+05
2.2737e+05
2.2767e+05
2.2798e+05
2.283e+05
2.286e+05
2.2889e+05
2.2918e+05
2.2948e+05
2.298e+05
2.3013e+05
2.3043e+05
2.3073e+05
2.3102e+05
2.3131e+05
2.3161e+05
2.3192e+05
2.3222e+05
2.3254e+05
2.3284e+05
2.3314e+05
2.3342e+05
2.3371e+05
2.34e+05
2.3432e+05
2.3465e+05
2.3495e+05
2.3524e+05
2.3553e+05
2.3583e+05
2.3614e+05
2.3644e+05
2.3676e+05
2.3706e+05
2.3735e+05
2.3765e+05
2.3794e+05
2.3824e+05
2.3854e+05
2.3888e+05
2.3918e+05
2.3948e+05
2.3976e+05
2.4005e+05
2.4035e+05
2.4066e+05
2.4099e+05
2.4129e+05
2.4159e+05
2.4189e+05
2.4218e+05
2.4248e+05
2.4279e+05
2.4311e+05
2.4342e+05
2.4372e+05
2.4402e+05
2.443e+05
2.4459e+05
2.449e+05
2.4522e+05
2.4554e+05
2.4583e+05
2.4612e+05
2.4641e+05
2.4671e+05
2.4702e+05
2.4733e+05
2.4764e+05
2.4794e+05
2.4824e+05
2.4853e+05
2.4882e+05
2.4912e+05
2.4943e+05
2.4974e+05
2.5005e+05
2.5035e+05
2.5064e+05
2.5086e+05
2.5116e+05
2.5149e+05
2.5182e+05
2.521e+05
2.5228e+05
2.5246e+05
2.5275e+05
2.5305e+05
2.5333e+05
2.5343e+05
2.5353e+05
2.5386e+05
2.541e+05
2.5442e+05
2.5466e+05
2.5482e+05
2.5497e+05
2.5526e+05
2.5547e+05
2.5579e+05
2.5611e+05
2.5642e+05
2.5672e+05
2.5701e+05
2.573e+05
2.5761e+05
2.5792e+05
2.5823e+05
2.5854e+05
2.5885e+05
2.5914e+05
2.5939e+05
2.5972e+05
2.6001e+05
2.6033e+05
2.6065e+05
2.6089e+05
2.612e+05
2.6149e+05
2.6176e+05
2.6208e+05
2.6241e+05
2.6275e+05
2.6306e+05
2.633e+05
2.6361e+05
2.6392e+05
2.6423e+05
2.6454e+05
2.6486e+05
2.651e+05
2.6541e+05
2.6571e+05
2.66e+05
2.6629e+05
2.666e+05
2.6687e+05
2.6719e+05
2.6748e+05
2.6778e+05
2.6807e+05
2.6823e+05
2.6854e+05
2.6886e+05
2.6918e+05
2.6948e+05
2.696e+05
2.6972e+05
2.7003e+05
2.7027e+05
2.7058e+05
2.7082e+05
2.7116e+05
2.7141e+05
2.7157e+05
2.7173e+05
2.7202e+05
2.7231e+05
2.726e+05
2.7291e+05
2.7324e+05
2.7356e+05
2.7386e+05
2.7415e+05
2.7438e+05
2.7469e+05
2.7499e+05
2.7532e+05
2.7562e+05
2.7594e+05
2.7624e+05
2.7652e+05
2.7681e+05
2.7711e+05
2.7741e+05
2.7767e+05
2.78e+05
2.783e+05
2.7859e+05
2.7888e+05
2.7919e+05
2.795e+05
2.7973e+05
2.8006e+05
2.8037e+05
2.8066e+05
2.8095e+05
2.8125e+05
2.8156e+05
2.8187e+05
2.8219e+05
2.825e+05
2.8274e+05
2.8292e+05
2.8304e+05
2.8334e+05
2.8362e+05
2.8388e+05
2.8395e+05
2.842e+05
2.8452e+05
2.8465e+05
2.8478e+05
2.8507e+05
2.8533e+05
2.8563e+05
2.8588e+05
2.8615e+05
2.8644e+05
2.867e+05
2.8696e+05
2.8714e+05
2.8742e+05
2.877e+05
2.8795e+05
2.8822e+05
2.8849e+05
2.8879e+05
2.8904e+05
2.8929e+05
2.8944e+05
2.8958e+05
2.8987e+05
2.9018e+05
2.9049e+05
2.9062e+05
2.9075e+05
2.9103e+05
2.9127e+05
2.9156e+05
2.9186e+05
2.9213e+05
2.9238e+05
2.9264e+05
2.9289e+05
2.932e+05
2.9347e+05
2.9374e+05
2.9404e+05
2.9431e+05
2.9461e+05
2.9481e+05
2.9515e+05
2.953e+05
2.9545e+05
2.9575e+05
2.9603e+05
2.9633e+05
2.9664e+05
2.9695e+05
2.9726e+05
2.9756e+05
2.9786e+05
2.9812e+05
2.983e+05
2.9862e+05
2.9875e+05
2.9889e+05
2.9914e+05
2.9942e+05
2.9967e+05
2.9997e+05
3.0024e+05
3.0049e+05
3.0058e+05
3.0067e+05
3.01e+05
3.0124e+05
3.0158e+05
3.0181e+05
3.0196e+05
3.0212e+05
3.0241e+05
3.0272e+05
3.0298e+05
3.033e+05
3.0358e+05
3.0384e+05
3.0404e+05
3.0435e+05
3.0441e+05
3.0456e+05
3.0487e+05
3.0515e+05
3.0536e+05
3.0548e+05
3.0564e+05
3.058e+05
3.0611e+05
3.064e+05
3.0667e+05
3.0685e+05
3.0716e+05
3.073e+05
3.0743e+05
3.0773e+05
3.08e+05
3.0832e+05
3.0862e+05
3.0891e+05
3.092e+05
3.0935e+05
3.0951e+05
3.0982e+05
3.1015e+05
3.1045e+05
3.1075e+05
3.1085e+05
3.1096e+05
3.1126e+05
3.1151e+05
3.1184e+05
3.1213e+05
3.1245e+05
3.127e+05
3.1285e+05
3.1301e+05
3.133e+05
3.1361e+05
3.139e+05
3.1422e+05
3.1454e+05
3.1484e+05
3.1515e+05
3.1544e+05
3.1573e+05
3.1603e+05
3.1638e+05
3.1652e+05
3.1666e+05
3.1694e+05
3.1725e+05
3.1753e+05
3.1782e+05
3.1812e+05
3.1839e+05
3.1868e+05
3.1898e+05
3.1929e+05
3.1957e+05
3.1975e+05
3.2003e+05
3.2032e+05
3.2053e+05
3.2086e+05
3.2117e+05
3.2132e+05
3.2148e+05
3.2177e+05
3.2205e+05
3.2236e+05
3.2261e+05
3.2296e+05
3.2328e+05
3.2356e+05
3.2386e+05
3.2416e+05
3.2446e+05
3.2468e+05
3.2503e+05
3.2532e+05
3.2555e+05
3.2584e+05
3.2614e+05
3.2642e+05
3.2655e+05
3.2668e+05
3.2692e+05
3.2722e+05
3.275e+05
3.2776e+05
3.2806e+05
3.2831e+05
3.2852e+05
3.2884e+05
3.291e+05
3.2941e+05
3.2972e+05
3.3002e+05
3.3029e+05
3.3046e+05
3.3062e+05
3.3078e+05
3.3107e+05
3.3137e+05
3.3169e+05
3.32e+05
3.322e+05
3.3248e+05
3.3277e+05
3.329e+05
3.3304e+05
3.3329e+05
3.3359e+05
3.3393e+05
3.3421e+05
3.3449e+05
3.3474e+05
3.3493e+05
3.3524e+05
3.3551e+05
3.3576e+05
3.3602e+05
3.3629e+05
3.3656e+05
3.3679e+05
3.3704e+05
3.3728e+05
3.3758e+05
3.3785e+05
3.3806e+05
3.3835e+05
3.3862e+05
3.3885e+05
3.3915e+05
3.3932e+05
3.3961e+05
3.398e+05
3.4015e+05
3.4045e+05
3.407e+05
3.4096e+05
3.4122e+05
3.4137e+05
3.4152e+05
3.4182e+05
3.4213e+05
3.4227e+05
3.4241e+05
3.4269e+05
3.4296e+05
3.4325e+05
3.435e+05
3.438e+05
3.4407e+05
3.4441e+05
3.4473e+05
3.45e+05
3.452e+05
3.455e+05
3.4579e+05
3.4594e+05
3.461e+05
3.4642e+05
3.4674e+05
3.4694e+05
3.4711e+05
3.4744e+05
3.4757e+05
3.4769e+05
3.4793e+05
3.482e+05
3.4847e+05
3.4874e+05
3.4902e+05
3.4932e+05
3.4957e+05
3.4981e+05
3.4995e+05
3.5009e+05
3.5041e+05
3.5072e+05
3.5087e+05
3.5102e+05
3.5128e+05
3.516e+05
3.5187e+05
3.5214e+05
3.5239e+05
3.5258e+05
3.529e+05
3.5315e+05
3.5341e+05
3.5367e+05
3.5393e+05
3.5418e+05
3.5442e+05
3.5468e+05
3.5493e+05
3.5521e+05
3.5557e+05
3.5586e+05
3.5615e+05
3.564e+05
3.5663e+05
3.5687e+05
3.5713e+05
3.5739e+05
3.5768e+05
3.5794e+05
3.5817e+05
3.584e+05
3.5869e+05
3.5894e+05
3.5912e+05
3.5942e+05
3.5963e+05
3.5999e+05
3.6029e+05
3.6056e+05
3.6082e+05
3.6104e+05
3.6129e+05
3.6156e+05
3.6191e+05
3.6211e+05
3.624e+05
3.6264e+05
3.6292e+05
3.6317e+05
3.634e+05
3.6364e+05
3.6394e+05
3.6424e+05
3.6444e+05
3.6477e+05
3.6503e+05
3.6526e+05
3.655e+05
3.6574e+05
3.6596e+05
3.6627e+05
3.6656e+05
3.6682e+05
3.6713e+05
3.674e+05
3.6766e+05
3.6786e+05
3.6803e+05
3.6835e+05
3.686e+05
3.6876e+05
3.6892e+05
3.6922e+05
3.695e+05
3.6976e+05
3.7001e+05
3.7016e+05
3.7048e+05
3.7073e+05
3.7086e+05
3.7098e+05
3.7122e+05
3.7141e+05
3.7166e+05
3.7196e+05
3.7221e+05
3.7252e+05
3.7273e+05
3.7305e+05
3.733e+05
3.7348e+05
3.7377e+05
3.7403e+05
3.7431e+05
3.7462e+05
3.7481e+05
3.7513e+05
3.7544e+05
3.7568e+05
3.7598e+05
3.7625e+05
3.7652e+05
3.7679e+05
3.7696e+05
3.7713e+05
3.7744e+05
3.7774e+05
3.7801e+05
3.7813e+05
3.7824e+05
3.7849e+05
3.7874e+05
3.7899e+05
3.793e+05
3.7946e+05
3.7961e+05
3.7991e+05
3.802e+05
3.805e+05
3.8079e+05
3.8092e+05
3.8104e+05
3.8131e+05
3.8157e+05
3.8188e+05
3.8214e+05
3.8239e+05
3.8264e+05
3.8291e+05
3.8318e+05
3.8349e+05
3.8369e+05
3.84e+05
3.8432e+05
3.846e+05
3.848e+05
3.8512e+05
3.854e+05
3.857e+05
3.8602e+05
3.8628e+05
3.8652e+05
3.8667e+05
3.8682e+05
3.8712e+05
3.8742e+05
3.8774e+05
3.8807e+05
3.8837e+05
3.8866e+05
3.8895e+05
3.8924e+05
3.8955e+05
3.8988e+05
3.901e+05
3.9042e+05
3.9065e+05
3.9096e+05
3.9108e+05
3.9119e+05
3.9145e+05
3.9174e+05
3.9191e+05
3.9207e+05
3.9239e+05
3.9269e+05
3.9282e+05
3.9295e+05
3.9321e+05
3.9339e+05
3.9369e+05
3.939e+05
3.9425e+05
3.9457e+05
3.9484e+05
3.9503e+05
3.9533e+05
3.9548e+05
3.9564e+05
3.9594e+05
3.9626e+05
3.9659e+05
3.9689e+05
3.972e+05
3.9749e+05
3.9778e+05
3.9808e+05
3.9839e+05
3.9866e+05
3.9898e+05
3.9928e+05
3.9958e+05
3.9986e+05
4.0017e+05
4.005e+05
4.0085e+05
4.0116e+05
4.0147e+05
4.0176e+05
4.0206e+05
4.0236e+05
4.0268e+05
4.0301e+05
4.0332e+05
4.0362e+05
4.0391e+05
4.042e+05
4.045e+05
4.0481e+05
4.0513e+05
4.0545e+05
4.0575e+05
4.0604e+05
4.0633e+05
4.0663e+05
4.0694e+05
4.0726e+05
4.0757e+05
4.0787e+05
4.0816e+05
4.0845e+05
4.0875e+05
4.0904e+05
4.0936e+05
4.0969e+05
4.0999e+05
4.1028e+05
4.1056e+05
4.1085e+05
4.1115e+05
4.1148e+05
4.118e+05
4.121e+05
4.124e+05
4.1269e+05
4.1299e+05
4.1328e+05
4.136e+05
4.1391e+05
4.1422e+05
4.1452e+05
4.1481e+05
4.1509e+05
4.1539e+05
4.1572e+05
4.1605e+05
4.1635e+05
4.1664e+05
4.1692e+05
4.1723e+05
4.1753e+05
4.1785e+05
4.1816e+05
4.1846e+05
4.1875e+05
4.1905e+05
4.1934e+05
4.1964e+05
4.1995e+05
4.2027e+05
4.2058e+05
4.2087e+05
4.2118e+05
4.2146e+05
4.2176e+05
4.2209e+05
4.2243e+05
4.2273e+05
4.2303e+05
4.2332e+05
4.2361e+05
4.2392e+05
4.2423e+05
4.2456e+05
4.2486e+05
4.2517e+05
4.2547e+05
4.2575e+05
4.2604e+05
4.2635e+05
4.2667e+05
4.2698e+05
4.2728e+05
4.2758e+05
4.2786e+05
4.2817e+05
4.2847e+05
4.288e+05
4.291e+05
4.2941e+05
4.297e+05
4.3e+05
4.303e+05
4.306e+05
4.3091e+05
4.3121e+05
4.3151e+05
4.3182e+05
4.3194e+05
4.3208e+05
4.3233e+05
4.326e+05
4.3292e+05
4.3309e+05
4.3326e+05
4.3357e+05
4.3386e+05
4.3415e+05
4.3445e+05
4.3474e+05
4.3506e+05
4.3538e+05
4.3569e+05
4.3599e+05
4.3629e+05
4.3658e+05
4.3688e+05
4.3717e+05
4.3752e+05
4.3784e+05
4.3813e+05
4.3842e+05
4.3872e+05
4.3902e+05
4.3934e+05
4.3967e+05
4.3998e+05
4.4028e+05
4.4059e+05
4.4088e+05
4.4118e+05
4.415e+05
4.4183e+05
4.4215e+05
4.4245e+05
4.4274e+05
4.4303e+05
4.4333e+05
4.4365e+05
4.4399e+05
4.443e+05
4.446e+05
4.4489e+05
4.4517e+05
4.4548e+05
4.4581e+05
4.4613e+05
4.4644e+05
4.4675e+05
4.4704e+05
4.4732e+05
4.4762e+05
4.4792e+05
4.4821e+05
4.4841e+05
4.4873e+05
4.4903e+05
4.4931e+05
4.496e+05
4.4991e+05
4.5023e+05
4.5053e+05
4.5085e+05
4.5112e+05
4.5142e+05
4.5172e+05
4.5202e+05
4.5232e+05
4.5264e+05
4.5296e+05
4.5326e+05
4.5354e+05
4.5383e+05
4.5413e+05
4.5444e+05
4.5477e+05
4.5508e+05
4.5538e+05
4.5567e+05
4.5596e+05
4.5627e+05
4.5658e+05
4.569e+05
4.5721e+05
4.5751e+05
4.5781e+05
4.5793e+05
4.5805e+05
4.5834e+05
4.5853e+05
4.5886e+05
4.5918e+05
4.5934e+05
4.595e+05
4.5979e+05
4.6008e+05
4.6037e+05
4.6067e+05
4.6098e+05
4.6132e+05
4.6162e+05
4.6192e+05
4.6222e+05
4.6251e+05
4.6281e+05
4.6312e+05
4.6344e+05
4.6374e+05
4.6405e+05
4.6434e+05
4.6463e+05
4.6492e+05
4.6523e+05
4.6556e+05
4.6587e+05
4.6617e+05
4.6646e+05
4.6675e+05
4.6704e+05
4.6737e+05
4.6769e+05
4.6799e+05
4.683e+05
4.686e+05
4.6888e+05
4.6917e+05
4.6948e+05
4.6979e+05
4.701e+05
4.7041e+05
4.707e+05
4.7099e+05
4.7128e+05
4.7159e+05
4.7191e+05
4.7222e+05
4.7253e+05
4.7283e+05
4.7312e+05
4.7341e+05
4.7372e+05
4.7404e+05
4.7435e+05
4.7466e+05
4.7496e+05
4.7525e+05
4.7554e+05
4.7584e+05
4.7616e+05
4.7648e+05
4.7679e+05
4.7709e+05
4.7738e+05
4.7768e+05
4.7799e+05
4.7833e+05
4.7866e+05
4.7897e+05
4.7926e+05
4.7956e+05
4.7986e+05
4.8016e+05
4.8047e+05
4.8081e+05
4.8112e+05
4.8142e+05
4.8171e+05
4.82e+05
4.823e+05
4.8263e+05
4.8296e+05
4.8327e+05
4.8357e+05
4.8386e+05
4.8399e+05
4.8413e+05
4.8441e+05
4.846e+05
4.8477e+05
4.851e+05
4.8535e+05
4.8558e+05
4.8582e+05
4.8605e+05
4.8629e+05
4.865e+05
4.8673e+05
4.8698e+05
4.8724e+05
4.8748e+05
4.8772e+05
4.8795e+05
4.8818e+05
4.8843e+05
4.8868e+05
4.889e+05
4.8923e+05
4.8949e+05
4.8975e+05
4.9001e+05
4.9027e+05
4.905e+05
4.9073e+05
4.9104e+05
4.9134e+05
4.915e+05
4.9166e+05
4.9197e+05
4.9227e+05
4.9255e+05
4.9284e+05
4.9315e+05
4.9347e+05
4.9379e+05
4.9409e+05
4.944e+05
4.9468e+05
4.9497e+05
4.9528e+05
4.956e+05
4.9591e+05
4.9622e+05
4.9652e+05
4.9681e+05
4.971e+05
4.974e+05
4.9771e+05
4.9804e+05
4.9835e+05
4.9863e+05
4.9893e+05
4.9923e+05
4.9954e+05
4.9986e+05
5.0019e+05
5.0049e+05
5.008e+05
5.0108e+05
5.0139e+05
5.0169e+05
5.0199e+05
5.0231e+05
5.0263e+05
5.0293e+05
5.0321e+05
5.035e+05
5.0378e+05
5.0388e+05
5.0398e+05
5.0431e+05
5.0456e+05
5.0487e+05
5.0509e+05
5.0524e+05
5.0539e+05
5.0569e+05
5.0599e+05
5.0629e+05
5.0661e+05
5.0692e+05
5.0722e+05
5.0752e+05
5.078e+05
5.081e+05
5.084e+05
5.0872e+05
5.0903e+05
5.0934e+05
5.0963e+05
5.0991e+05
5.102e+05
5.1051e+05
5.1083e+05
5.1114e+05
5.1144e+05
5.1174e+05
5.1204e+05
5.1233e+05
5.1262e+05
5.1294e+05
5.1324e+05
5.1355e+05
5.1385e+05
5.1414e+05
5.1442e+05
5.1473e+05
5.1505e+05
5.1538e+05
5.1568e+05
5.1597e+05
5.1626e+05
5.1656e+05
5.1686e+05
5.1718e+05
5.175e+05
5.178e+05
5.1811e+05
5.184e+05
5.1869e+05
5.1898e+05
5.193e+05
5.1962e+05
5.1994e+05
5.202e+05
5.205e+05
5.2075e+05
5.2108e+05
5.2141e+05
5.2177e+05
5.2207e+05
5.2238e+05
5.2259e+05
5.2289e+05
5.232e+05
5.2351e+05
5.2382e+05
5.2414e+05
5.2438e+05
5.247e+05
5.2498e+05
5.2527e+05
5.2557e+05
5.2583e+05
5.2618e+05
5.2648e+05
5.2678e+05
5.2707e+05
5.2737e+05
5.2759e+05
5.2792e+05
5.2824e+05
5.2855e+05
5.2885e+05
5.2906e+05
5.2937e+05
5.2967e+05
5.2996e+05
5.3029e+05
5.3061e+05
5.3085e+05
5.3117e+05
5.3145e+05
5.3174e+05
5.3205e+05
5.3229e+05
5.3263e+05
5.3294e+05
5.3324e+05
5.3353e+05
5.3382e+05
5.3405e+05
5.3436e+05
5.347e+05
5.3501e+05
5.3531e+05
5.3561e+05
5.3589e+05
5.3618e+05
5.3651e+05
5.3683e+05
5.3714e+05
5.374e+05
5.377e+05
5.3799e+05
5.383e+05
5.3861e+05
5.3893e+05
5.3918e+05
5.395e+05
5.398e+05
5.401e+05
5.4039e+05
5.4069e+05
5.4094e+05
5.4129e+05
5.416e+05
5.419e+05
5.4218e+05
5.424e+05
5.4273e+05
5.4305e+05
5.4337e+05
5.4368e+05
5.4398e+05
5.4423e+05
5.4454e+05
5.4483e+05
5.4514e+05
5.4544e+05
5.4576e+05
5.4601e+05
5.4632e+05
5.466e+05
5.469e+05
5.4719e+05
5.4751e+05
5.4777e+05
5.4809e+05
5.4838e+05
5.4867e+05
5.4898e+05
5.4927e+05
5.4951e+05
5.4984e+05
5.5014e+05
5.5045e+05
5.5074e+05
5.5103e+05
5.5126e+05
5.5158e+05
5.5189e+05
5.5222e+05
5.5252e+05
5.5281e+05
5.5303e+05
5.5334e+05
5.5364e+05
5.5396e+05
5.5428e+05
5.545e+05
5.5482e+05
5.5512e+05
5.5541e+05
5.5571e+05
5.5601e+05
5.5633e+05
5.5664e+05
5.5694e+05
5.5724e+05
5.5753e+05
5.5781e+05
5.5813e+05
5.5846e+05
5.5877e+05
5.5907e+05
5.5936e+05
5.5965e+05
5.5995e+05
5.6027e+05
5.6059e+05
5.609e+05
5.6121e+05
5.615e+05
5.6179e+05
5.6208e+05
5.6239e+05
5.627e+05
5.6302e+05
5.6333e+05
5.6362e+05
5.639e+05
5.642e+05
5.6452e+05
5.6485e+05
5.6516e+05
5.6546e+05
5.6576e+05
5.6604e+05
5.6635e+05
5.6665e+05
5.6697e+05
5.6729e+05
5.676e+05
5.6789e+05
5.6817e+05
5.6846e+05
5.6877e+05
5.6909e+05
5.6941e+05
5.6972e+05
5.7001e+05
5.703e+05
5.706e+05
5.709e+05
5.7121e+05
5.7153e+05
5.7184e+05
5.7214e+05
5.7243e+05
5.7272e+05
5.7302e+05
5.7333e+05
5.7367e+05
5.7398e+05
5.7427e+05
5.7456e+05
5.7485e+05
5.7516e+05
5.7548e+05
5.7582e+05
5.7612e+05
5.7642e+05
5.7672e+05
5.7701e+05
5.7731e+05
5.7762e+05
5.7794e+05
5.7825e+05
5.7856e+05
5.7885e+05
5.7914e+05
5.7943e+05
5.7975e+05
5.801e+05
5.804e+05
5.807e+05
5.81e+05
5.8119e+05
5.8129e+05
5.8159e+05
5.819e+05
5.8222e+05
5.8252e+05
5.8284e+05
5.8312e+05
5.8341e+05
5.8371e+05
5.8401e+05
5.8433e+05
5.8464e+05
5.8495e+05
5.8524e+05
5.8552e+05
5.8572e+05
5.8605e+05
5.8637e+05
5.8668e+05
5.8698e+05
5.8728e+05
5.8757e+05
5.8787e+05
5.8817e+05
5.8847e+05
5.8879e+05
5.891e+05
5.894e+05
5.8969e+05
5.8997e+05
5.9027e+05
5.9058e+05
5.909e+05
5.912e+05
5.915e+05
5.9179e+05
5.9209e+05
5.9239e+05
5.927e+05
5.9301e+05
5.9333e+05
5.9362e+05
5.9392e+05
5.9421e+05
5.945e+05
5.9481e+05
5.9513e+05
5.9545e+05
5.9576e+05
5.9604e+05
5.9633e+05
5.9662e+05
5.9693e+05
5.9727e+05
5.9759e+05
5.9788e+05
5.9817e+05
5.9847e+05
5.9877e+05
5.9907e+05
5.9939e+05
5.9971e+05
6.0002e+05
6.0032e+05
6.006e+05
6.0089e+05
6.012e+05
6.0152e+05
6.0175e+05
6.0207e+05
6.023e+05
6.0261e+05
6.029e+05
6.0319e+05
6.0351e+05
6.0384e+05
6.0414e+05
6.0444e+05
6.0474e+05
6.0503e+05
6.0532e+05
6.0563e+05
6.0594e+05
6.0626e+05
6.0657e+05
6.0686e+05
6.0714e+05
6.0744e+05
6.0776e+05
6.0809e+05
6.0839e+05
6.087e+05
6.0899e+05
6.0928e+05
6.0958e+05
6.0989e+05
6.102e+05
6.1051e+05
6.1082e+05
6.1112e+05
6.1141e+05
6.117e+05
6.12e+05
6.1232e+05
6.1264e+05
6.1295e+05
6.1324e+05
6.1353e+05
6.1384e+05
6.1415e+05
6.1446e+05
6.1478e+05
6.1508e+05
6.1538e+05
6.1568e+05
6.1597e+05
6.1627e+05
6.1659e+05
6.1693e+05
6.1723e+05
6.1753e+05
6.1782e+05
6.1811e+05
6.1841e+05
6.1875e+05
6.1908e+05
6.1938e+05
6.1968e+05
6.1997e+05
6.2028e+05
6.2058e+05
6.2089e+05
6.2122e+05
6.2152e+05
6.2183e+05
6.2212e+05
6.224e+05
6.227e+05
6.2303e+05
6.2335e+05
6.2366e+05
6.2396e+05
6.2424e+05
6.2454e+05
6.2484e+05
6.2515e+05
6.2547e+05
6.2578e+05
6.2608e+05
6.2638e+05
6.2666e+05
6.2695e+05
6.2726e+05
6.2758e+05
6.2789e+05
6.2819e+05
6.2848e+05
6.2877e+05
6.2907e+05
6.2938e+05
6.297e+05
6.3001e+05
6.3031e+05
6.3061e+05
6.309e+05
6.3119e+05
6.3149e+05
6.3181e+05
6.3213e+05
6.3244e+05
6.3273e+05
6.3302e+05
6.3331e+05
6.3361e+05
6.3393e+05
6.3426e+05
6.3456e+05
6.3485e+05
6.3515e+05
6.3544e+05
6.3575e+05
6.3606e+05
6.3638e+05
6.3668e+05
6.3698e+05
6.3727e+05
6.3757e+05
6.3786e+05
6.3817e+05
6.3852e+05
6.3882e+05
6.3911e+05
6.394e+05
6.397e+05
6.4e+05
6.4033e+05
6.4065e+05
6.4096e+05
6.4126e+05
6.4156e+05
6.4185e+05
6.4215e+05
6.4246e+05
6.4278e+05
6.4308e+05
6.4338e+05
6.4368e+05
6.4397e+05
6.4426e+05
6.4458e+05
6.449e+05
6.4521e+05
6.4551e+05
6.458e+05
6.4608e+05
6.4639e+05
6.467e+05
6.4702e+05
6.4732e+05
6.4763e+05
6.4792e+05
6.4821e+05
6.4851e+05
6.4881e+05
6.4912e+05
6.4943e+05
6.4974e+05
