# Supplementary material for: Novel Method to Efficiently Create an mHealth App: Implementation of a Real-Time Electrocardiogram R Peak Detector
Source: JMIR Mhealth Uhealth. 2018 May 22;6(5):e118. doi: 10.2196/mhealth.8429 (PMC5989064; doi:10.2196/mhealth.8429)
Supplement: Multimedia Appendix 2 [file mhealth_v6i5e118_app2.zip › Submission_code/Cleaned database/mitdb/217_ann_qrs_cleaned.txt]

206
501
813
1132
1440
1737
2035
2326
2630
2928
3237
3546
3858
4155
4437
4722
5024
5666
5970
6262
6551
6854
7153
7464
7776
8081
8383
8675
8958
9257
9557
9884
10193
10492
10779
11070
11362
11674
11999
12303
12604
12899
13183
13485
13697
14018
14329
14637
14937
15223
15506
15804
16125
16443
16738
17039
17327
17614
17924
18229
18537
18848
19149
19441
19724
20018
20324
20644
20955
21255
21546
21826
22133
22446
22764
23072
23377
23669
23959
24260
24556
24867
25181
25488
25784
26067
26359
26658
26970
27286
27592
27882
28175
28472
28768
28977
29298
29538
29856
30155
30441
30736
31022
31242
31577
31824
32130
32365
32672
32898
33220
33539
33833
34145
34444
34734
35025
35318
35620
35929
36240
36539
36826
37110
37402
37726
38041
38340
38641
38931
39222
39526
39833
40149
40455
40702
41004
41303
41592
41901
42217
42526
42834
43127
43408
43710
44033
44364
44671
44977
45265
45557
45867
46180
46493
46808
47117
47413
47691
47979
48280
48594
48914
49220
49510
49801
50102
50406
50717
51027
51329
51632
51926
52214
52515
52825
53145
53452
53746
54031
54321
54617
54936
55255
55556
55858
56156
56443
56740
57041
57356
57662
57865
58173
58443
58736
59049
59371
59688
59989
60287
60573
60865
61174
61483
61789
62099
62403
62690
62981
63273
63581
63905
64214
64513
64796
65075
65362
65560
65904
66210
66518
66810
67097
67359
67614
67805
68130
68443
68747
69041
69322
69614
69909
70221
70536
70842
71132
71422
71719
72020
72328
72636
72938
73236
73535
73811
74106
74394
74612
74946
75242
75531
75721
76027
76326
76653
76961
77261
77561
77857
78142
78442
78747
79061
79371
79672
79960
80252
80543
80860
81181
81487
81785
82081
82367
82667
82984
83303
83606
83913
84209
84506
84800
85100
85305
85632
85889
86197
86494
86782
87093
87417
87728
88034
88336
88624
88919
89217
89527
89838
90151
90452
90744
91029
91331
91640
91963
92270
92572
92851
93141
93333
93656
93891
94216
94502
94788
95071
95362
95629
95810
96147
96463
96772
97062
97345
97635
97940
98270
98583
98882
99183
99479
99775
100070
100380
100700
101010
101310
101600
101890
102180
102510
102840
103140
103430
103720
104010
104320
104630
104950
105250
105560
105760
106070
106310
106630
106860
107190
107500
107710
108030
108310
108610
108930
109250
109540
109840
110130
110420
110710
111010
111320
111630
111930
112230
112510
112680
113000
113260
113590
113890
114180
114470
114770
115070
115380
115690
116000
116300
116590
116880
117180
117480
117800
118110
118420
118710
118990
119280
119590
119920
120230
120520
120820
121120
121420
121720
122030
122340
122650
122950
123230
123530
123820
124150
124480
124780
125080
125360
125640
125850
126190
126490
126810
127120
127410
127700
128000
128300
128620
128930
129240
129530
129810
130100
130420
130750
131060
131360
131660
131940
132240
132560
132870
133180
133500
133790
134080
134360
134670
134930
135270
135530
135690
136000
136280
136590
136910
137230
137540
137850
138140
138430
138720
139030
139350
139550
139870
140180
140460
140750
141050
141370
141730
142040
142330
142620
142930
143240
143560
143880
144180
144480
144780
145060
145360
145670
146010
146320
146610
146900
147180
147480
147690
148020
148270
148590
148850
149160
149400
149560
149900
150200
150520
150830
151120
151400
151690
152000
152330
152640
152940
153240
153520
153810
154120
154440
154740
155040
155200
155670
155960
156250
156560
156810
157120
157430
157680
157960
158240
158550
158880
159190
159490
159720
160020
160320
160620
160940
161250
161560
161860
162090
162390
162690
163020
163340
163580
163890
164180
164480
164790
165040
165190
165510
165800
166090
166370
166670
166890
167200
167520
167840
168140
168370
168660
168970
169280
169540
169870
170180
170470
170770
171050
171360
171660
171960
172270
172580
172860
173160
173450
173760
174100
174410
174700
174990
175280
175580
175910
176230
176530
176840
177140
177430
177720
177930
178270
178550
178870
179160
179450
179740
180060
180400
180710
181020
181320
181600
181910
182220
182560
182870
183190
183470
183760
184000
184320
184650
184980
185270
185580
185860
186160
186470
186810
187120
187430
187720
188010
188310
188610
188910
189240
189540
189850
190130
190420
190720
191030
191360
191670
191960
192250
192550
192850
193150
193470
193770
194080
194380
194660
194950
195260
195590
195900
196200
196480
196780
196980
197300
197560
197880
198180
198460
198770
199060
199360
199660
199980
200290
200600
200880
201170
201460
201780
202120
202420
202640
202960
203240
203540
203860
204190
204490
204800
205100
205390
205680
205980
206290
206610
206920
207210
207500
207790
208100
208420
208730
209030
209330
209620
209920
210210
210520
210840
211150
211450
211740
212030
212310
212630
212950
213260
213560
213850
214140
214440
214610
214940
215240
215550
215790
216100
216390
216690
216990
217330
217640
217930
218220
218510
218810
219130
219450
219760
220050
220350
220640
220950
221260
221590
221890
222200
222490
222780
223070
223390
223750
224060
224350
224640
224920
225230
225550
225880
226180
226490
226780
227070
227370
227670
227980
228300
228600
228890
229180
229480
229800
230130
230430
230730
231020
231310
231610
231920
232220
232540
232840
233140
233420
233710
234000
234320
234650
234950
235240
235530
235830
236140
236440
236760
237060
237350
237650
237940
238240
238540
238880
239180
239480
239760
240050
240350
240660
240990
241290
241590
241890
242180
242480
242790
243110
243420
243720
244020
244300
244590
244900
245220
245540
245830
246120
246410
246710
247020
247330
247640
247940
248240
248530
248820
249120
249430
249740
250050
250350
250640
250860
251160
251490
251820
252100
252280
252750
253050
253330
253530
253860
254100
254420
254660
254970
255260
255470
255790
256110
256420
256720
257010
257300
257610
257920
258230
258540
258850
259140
259390
259720
260010
260330
260650
260890
261200
261490
261760
262080
262410
262750
263060
263300
263610
263920
264230
264540
264860
265100
265410
265710
266000
266290
266600
266870
267190
267480
267780
268070
268230
268540
268860
269180
269480
269720
270030
270270
270580
270820
271160
271410
271730
272020
272310
272600
272910
273240
273560
273860
274150
274380
274690
274990
275320
275620
275940
276240
276520
276810
277110
277410
277670
278000
278300
278590
278880
279190
279500
279730
280060
280370
280660
280950
281250
281560
281870
282190
282500
282740
283040
283340
283620
283950
284200
284520
284780
285070
285330
285630
285880
286150
286440
286700
286960
287140
287420
287700
287950
288220
288490
288790
289040
289290
289580
289870
290180
290490
290750
291030
291270
291560
291860
292130
292380
292640
292890
293200
293470
293740
294040
294310
294610
294810
295150
295450
295750
296030
296330
296640
296950
297260
297560
297860
298120
298300
298620
298890
299140
299420
299670
299970
300240
300490
300670
301000
301240
301580
301810
302120
302410
302720
302980
303300
303580
303840
304040
304350
304870
305480
305800
306110
306400
306670
306850
307160
307430
307730
308000
308320
308620
308910
309200
309510
309820
310150
310450
310750
310960
311260
311510
311840
312130
312450
312700
313010
313300
313610
313900
314220
314540
314840
315150
315440
315730
316030
316380
316660
316940
317250
317530
317820
318120
318390
318680
318980
319290
319570
319750
320030
320320
320530
320860
321170
321480
321770
322050
322360
322610
322960
323280
323560
323860
324160
324460
324680
325030
325320
325550
325840
326140
326420
326680
326920
327220
327500
327760
328060
328310
328520
328840
329100
329410
329720
330020
330290
330460
330780
331070
331370
331690
332000
332200
332480
332770
333040
333290
333590
333930
334210
334490
334740
334930
335240
335510
335760
336020
336290
336560
336790
337040
337280
337580
337850
338060
338350
338620
338850
339150
339320
339610
339800
340150
340450
340700
340960
341220
341520
341820
342130
342410
342690
342960
343250
343500
343800
344070
344410
344730
345000
345200
345790
346100
346420
346740
346940
347110
347440
347690
347930
348200
348470
348740
349020
349320
349570
349810
350090
350410
350720
351020
351280
351600
351870
352140
352390
352580
352900
353150
353410
353670
353930
354180
354420
354680
354930
355210
355570
355860
356150
356400
356630
356870
357130
357390
357680
357940
358170
358400
358690
358940
359120
359420
359630
359990
360290
360560
360820
361040
361290
361560
361910
362110
362400
362640
362920
363170
363400
363640
363940
364240
364440
364770
365030
365260
365500
365740
365960
366270
366560
366820
367130
367400
367660
367860
368030
368350
368600
368920
369220
369500
369760
370010
370160
370480
370730
370980
371220
371410
371660
371960
372210
372520
372730
373050
373300
373480
373770
374030
374310
374620
374810
375130
375440
375680
375980
376250
376520
376790
377130
377440
377740
378010
378240
378490
378740
378990
379300
379610
379910
380200
380500
380790
381040
381310
381570
381880
382140
382390
382640
382910
383180
383490
383690
384000
384320
384600
384800
385120
385400
385700
386020
386280
386520
386820
387120
387420
387740
388070
388370
388660
388950
389240
389550
389880
390100
390420
390650
390960
391190
391450
391740
392070
392390
392690
392950
393210
393390
393690
393900
394250
394570
394840
395030
395330
395640
395940
396260
396590
396890
397200
397490
397780
398080
398390
398660
398980
399280
399580
399860
400170
400500
400850
401160
401470
401760
402060
402360
402680
403010
403320
403620
403910
404200
404500
404810
405130
405450
405750
406040
406330
406630
406940
407260
407570
407870
408160
408450
408750
409040
409360
409690
409990
410280
410560
410850
411150
411480
411800
412100
412400
412690
412990
413280
413600
413910
414220
414520
414810
415090
415390
415720
416050
416350
416640
416920
417230
417530
417850
418160
418460
418750
419050
419340
419640
419950
420270
420580
420870
421180
421460
421760
422090
422430
422730
423030
423320
423610
423920
424230
424560
424860
425170
425470
425750
426040
426350
426670
426980
427280
427580
427860
428170
428470
428800
429100
429410
429700
430000
430300
430600
430910
431210
431510
431820
432080
432330
432600
432920
433260
433570
433860
434150
434450
434740
435060
435380
435690
435990
436290
436580
436880
437170
437520
437840
438130
438420
438720
439020
439340
439670
439980
440280
440590
440880
441180
441500
441830
442150
442450
442740
443030
443330
443650
443990
444300
444600
444890
445170
445480
445810
446130
446440
446750
447040
447320
447620
447920
448210
448410
448730
449030
449310
449600
449910
450230
450530
450850
451120
451420
451720
452020
452320
452640
452960
453260
453540
453830
454130
454440
454770
455080
455380
455670
455960
456270
456580
456900
457210
457510
457810
457930
458050
458340
458530
458860
459180
459500
459790
460080
460370
460670
460980
461320
461620
461920
462220
462510
462810
463120
463440
463740
464050
464630
464920
465230
465560
465870
466170
466460
466750
467040
467370
467690
467990
468300
468600
468880
469170
469480
469790
470100
470410
470700
470990
471280
471590
471910
472220
472530
472830
473120
473410
473720
474040
474350
474660
474960
475250
475540
475840
476160
476480
476790
477090
477380
477680
477990
478330
478660
478970
479260
479560
479860
480160
480470
480810
481120
481420
481710
482000
482300
482630
482960
483270
483570
483860
484130
484410
484600
484770
485100
485350
485580
485820
486050
486290
486500
486730
486980
487240
487480
487720
487950
488180
488430
488680
488900
489230
489490
489750
490010
490270
490500
490730
491040
491340
491660
491970
492270
492550
492840
493150
493470
493790
494090
494400
494680
494970
495280
495600
495910
496220
496520
496810
497100
497400
497710
498040
498350
498630
498930
499230
499540
499860
500190
500490
500800
501080
501390
501690
501990
502310
502630
502930
503210
503500
503780
503980
504310
504560
504870
505090
505390
505690
505990
506290
506610
506920
507220
507520
507800
508100
508400
508720
509030
509340
509630
509910
510200
510510
510830
511140
511440
511740
512040
512330
512620
513240
513550
513850
514140
514420
514730
515050
515380
515680
515970
516260
516560
516860
517180
517500
517800
518110
518400
518690
518980
519300
519620
519940
520200
520500
520750
521080
521410
521770
522070
522380
522590
522890
523200
523510
523820
524140
524380
524700
524980
525270
525570
525830
526180
526480
526780
527070
527370
527590
527920
528240
528550
528850
529060
529370
529670
529960
530290
530610
530850
531170
531450
531740
532050
532290
532630
532940
533240
533530
533820
534050
534360
534700
535010
535310
535610
535890
536180
536510
536830
537140
537400
537700
537990
538300
538610
538930
539180
539500
539800
540100
540390
540690
540940
541290
541600
541900
542180
542400
542730
543050
543370
543680
543980
544230
544540
544830
545140
545440
545760
546010
546320
546600
546900
547190
547510
547770
548090
548380
548670
548980
549270
549510
549840
550140
550450
550740
551030
551260
551580
551890
552220
552520
552810
553030
553340
553640
553960
554280
554500
554820
555120
555410
555710
556010
556330
556640
556940
557240
557530
557810
558130
558460
558770
559070
559360
559650
559950
560270
560590
560900
561210
561500
561790
562080
562390
562700
563020
563330
563620
563900
564200
564520
564850
565160
565460
565760
566040
566350
566650
566970
567290
567600
567890
568170
568460
568770
569090
569410
569720
570010
570300
570600
570900
571210
571530
571840
572140
572430
572720
573020
573330
573670
573980
574270
574560
574850
575160
575480
575820
576120
576420
576720
577010
577310
577620
577940
578250
578560
578850
579140
579430
579750
580100
580400
580700
581000
581190
581290
581590
581900
582220
582520
582840
583120
583410
583710
584010
584330
584640
584950
585240
585520
585720
586050
586370
586680
586980
587280
587570
587870
588170
588470
588790
589100
589400
589690
589970
590270
590580
590900
591200
591500
591790
592090
592390
592700
593010
593330
593620
593920
594210
594500
594810
595130
595450
595760
596040
596330
596620
596930
597270
597590
597880
598170
598470
598770
599070
599390
599710
600020
600320
600600
600890
601200
601520
601750
602070
602300
602610
602900
603190
603510
603840
604140
604440
604740
605030
605320
605630
605940
606260
606570
606860
607140
607440
607760
608090
608390
608700
608990
609280
609580
609890
610200
610510
610820
611120
611410
611700
612000
612320
612640
612950
613240
613530
613840
614150
614460
614780
615080
615380
615680
615970
616270
616590
616930
617230
617530
617820
618110
618410
618750
619080
619380
619680
619970
620280
620580
620890
621220
621520
621830
622120
622400
622700
623030
623350
623660
623960
624240
624540
624840
625150
625470
625780
626080
626380
626660
626950
627260
627580
627890
628190
628480
628770
629070
629380
629700
630010
630310
630610
630900
631190
631490
631810
632130
632440
632730
633020
633310
633610
633930
634260
634560
634850
635150
635440
635750
636060
636380
636680
636980
637270
637570
637860
638170
638520
638820
639110
639400
639700
640000
640330
640650
640960
641260
641560
641850
642150
642460
642780
643080
643380
643680
643970
644260
644580
644900
645210
645510
645800
646080
646390
646700
647020
647320
647630
647920
648210
648510
648810
649120
649430
649740
