# Supplementary material for: Novel Method to Efficiently Create an mHealth App: Implementation of a Real-Time Electrocardiogram R Peak Detector
Source: JMIR Mhealth Uhealth. 2018 May 22;6(5):e118. doi: 10.2196/mhealth.8429 (PMC5989064; doi:10.2196/mhealth.8429)
Supplement: Multimedia Appendix 2 [file mhealth_v6i5e118_app2.zip › Submission_code/Cleaned database/mitdb/219m.hea]

219m 2 360 650000
219m.mat 16+24 200/mV 11 1024 885 19659 0 MLII
219m.mat 16+24 200/mV 11 1024 833 28558 0 V1
# -1 M 978 654 x1
# Digoxin
# Following some conversions from atrial fibrillation to normal sinus
# rhythm are pauses up to 3 seconds in duration.  The PVCs are multiform.
#Creator: wfdb2mat
#Source: record mitdb/219
