# Supplementary material for: Novel Method to Efficiently Create an mHealth App: Implementation of a Real-Time Electrocardiogram R Peak Detector
Source: JMIR Mhealth Uhealth. 2018 May 22;6(5):e118. doi: 10.2196/mhealth.8429 (PMC5989064; doi:10.2196/mhealth.8429)
Supplement: Multimedia Appendix 2 [file mhealth_v6i5e118_app2.zip › Submission_code/Cleaned database/mitdb/219_ann_qrs.txt]

189
301
615
888
1207
1418
1709
1925
2208
2479
2725
3012
3231
3458
3865
4278
4581
4904
5206
5572
5848
6060
6356
6688
7119
7388
7801
8213
8449
8731
8991
9237
9543
9883
10236
10533
10792
11024
11278
11544
11808
12148
12349
12707
13014
13316
13608
13864
14142
14416
14643
14963
15231
15579
15846
16094
16363
16618
16892
17196
17470
17751
17993
18291
18568
18793
19173
19458
19826
20031
20281
20654
20946
21179
21598
21842
22049
22300
22548
22842
23055
23353
23633
23880
24231
24436
24749
25016
25311
25516
25832
26102
26441
26653
26944
27174
27476
27695
27988
28306
28517
28784
29087
29354
29597
29844
30054
30379
30676
30968
31186
31454
31726
31981
32286
32634
32994
33120
33246
33568
33849
34118
34414
34651
34853
35215
35453
35657
35907
36249
36457
36628
36800
37051
37355
37660
37891
38183
38406
38689
38944
39236
39526
39749
40022
40329
40642
40994
41241
41499
41930
42234
42450
42894
43096
43422
43694
44025
44249
44537
44855
45197
45458
45679
45901
46132
46446
46787
47114
47440
47659
47962
48234
48510
48784
49108
49365
49582
49809
50131
50513
50742
51109
51365
51705
52019
52298
52589
52957
53278
53605
53844
54100
54304
54633
54912
55161
55428
55720
55931
56301
56580
56900
57154
57401
57701
57937
58181
58395
58666
58954
59250
59630
59865
60195
60463
60752
61019
61351
61681
61910
62208
62439
62731
63026
63191
63581
63906
64130
64384
64697
64992
65381
65657
65963
66316
66549
66835
67104
67421
67709
67892
68210
68447
68722
68971
69215
69487
69780
70068
70328
70590
70914
71250
71562
71818
72113
72458
72737
73110
73323
73636
73883
74123
74402
74650
74936
75275
75544
75809
76107
76405
76692
76926
77210
77487
77701
77958
78234
78484
78779
78981
79368
79615
79859
80188
80460
80726
81028
81381
81757
82021
82287
82515
82803
83162
83370
83698
83965
84281
84587
84855
85075
85355
85567
85891
86195
86469
86694
87013
87398
87669
87920
88222
88506
88710
89041
89312
89569
89874
90190
90582
90889
91231
91452
91649
91861
92297
92569
92778
93029
93330
93613
93856
94100
94306
94618
94964
95255
95534
95860
96142
96445
96849
97069
97354
97638
97917
98233
98440
98752
98950
99247
99537
99812
1.0003e+05
1.0039e+05
1.0059e+05
1.0086e+05
1.0109e+05
1.0135e+05
1.0157e+05
1.0195e+05
1.0232e+05
1.0256e+05
1.0284e+05
1.0309e+05
1.0341e+05
1.0369e+05
1.0391e+05
1.0422e+05
1.0443e+05
1.047e+05
1.0501e+05
1.0525e+05
1.0552e+05
1.0574e+05
1.0603e+05
1.0633e+05
1.066e+05
1.0698e+05
1.0732e+05
1.0762e+05
1.0792e+05
1.0818e+05
1.0841e+05
1.0891e+05
1.0919e+05
1.0934e+05
1.097e+05
1.1001e+05
1.1025e+05
1.1062e+05
1.1094e+05
1.1126e+05
1.1157e+05
1.1188e+05
1.1219e+05
1.1246e+05
1.1283e+05
1.1313e+05
1.1344e+05
1.1375e+05
1.1406e+05
1.1435e+05
1.1468e+05
1.1497e+05
1.153e+05
1.1559e+05
1.1592e+05
1.1621e+05
1.1654e+05
1.1687e+05
1.1712e+05
1.1742e+05
1.176e+05
1.177e+05
1.18e+05
1.1826e+05
1.1853e+05
1.1877e+05
1.1906e+05
1.1936e+05
1.1966e+05
1.1994e+05
1.2017e+05
1.2046e+05
1.2073e+05
1.2097e+05
1.2128e+05
1.216e+05
1.2185e+05
1.2218e+05
1.2249e+05
1.2281e+05
1.2301e+05
1.2328e+05
1.2362e+05
1.2392e+05
1.2414e+05
1.2444e+05
1.2474e+05
1.2497e+05
1.2527e+05
1.2554e+05
1.2586e+05
1.261e+05
1.2634e+05
1.2658e+05
1.2681e+05
1.2705e+05
1.2735e+05
1.2763e+05
1.2784e+05
1.2811e+05
1.2838e+05
1.2865e+05
1.2888e+05
1.2916e+05
1.295e+05
1.2978e+05
1.3007e+05
1.3034e+05
1.3063e+05
1.3096e+05
1.3123e+05
1.3156e+05
1.3186e+05
1.3211e+05
1.3234e+05
1.3263e+05
1.33e+05
1.3322e+05
1.3355e+05
1.3382e+05
1.3408e+05
1.3431e+05
1.3452e+05
1.3495e+05
1.3517e+05
1.3544e+05
1.3575e+05
1.3596e+05
1.3623e+05
1.365e+05
1.3674e+05
1.37e+05
1.373e+05
1.3761e+05
1.3784e+05
1.3811e+05
1.3838e+05
1.3868e+05
1.3894e+05
1.3919e+05
1.3947e+05
1.3975e+05
1.4005e+05
1.4034e+05
1.4067e+05
1.4088e+05
1.4118e+05
1.4149e+05
1.4175e+05
1.421e+05
1.4234e+05
1.426e+05
1.4284e+05
1.4318e+05
1.4344e+05
1.4366e+05
1.4395e+05
1.4422e+05
1.4442e+05
1.4472e+05
1.4495e+05
1.452e+05
1.4544e+05
1.4568e+05
1.4593e+05
1.4628e+05
1.466e+05
1.4684e+05
1.4708e+05
1.4732e+05
1.4759e+05
1.478e+05
1.4807e+05
1.4835e+05
1.4881e+05
1.4908e+05
1.494e+05
1.4962e+05
1.4987e+05
1.5019e+05
1.5047e+05
1.5073e+05
1.5097e+05
1.5131e+05
1.5158e+05
1.5181e+05
1.5206e+05
1.5229e+05
1.5256e+05
1.5278e+05
1.5305e+05
1.5327e+05
1.5358e+05
1.5386e+05
1.5409e+05
1.544e+05
1.5467e+05
1.549e+05
1.551e+05
1.554e+05
1.5566e+05
1.5589e+05
1.5616e+05
1.5644e+05
1.5671e+05
1.57e+05
1.5729e+05
1.576e+05
1.579e+05
1.5819e+05
1.5849e+05
1.588e+05
1.5903e+05
1.5934e+05
1.5964e+05
1.5995e+05
1.6023e+05
1.6052e+05
1.6077e+05
1.6101e+05
1.6129e+05
1.616e+05
1.6185e+05
1.6216e+05
1.6245e+05
1.6274e+05
1.6306e+05
1.6332e+05
1.6363e+05
1.6409e+05
1.6434e+05
1.6474e+05
1.6506e+05
1.6552e+05
1.6581e+05
1.6613e+05
1.6638e+05
1.6665e+05
1.6697e+05
1.6725e+05
1.6756e+05
1.6785e+05
1.6815e+05
1.6845e+05
1.6886e+05
1.6908e+05
1.6932e+05
1.6959e+05
1.6988e+05
1.7017e+05
1.7045e+05
1.7074e+05
1.7104e+05
1.7132e+05
1.7158e+05
1.7191e+05
1.7221e+05
1.7247e+05
1.7286e+05
1.7317e+05
1.7341e+05
1.7364e+05
1.74e+05
1.7426e+05
1.7458e+05
1.7481e+05
1.7506e+05
1.7538e+05
1.7567e+05
1.7597e+05
1.7626e+05
1.7652e+05
1.768e+05
1.7712e+05
1.7733e+05
1.7768e+05
1.7798e+05
1.782e+05
1.7848e+05
1.788e+05
1.7911e+05
1.794e+05
1.7966e+05
1.7998e+05
1.8024e+05
1.8054e+05
1.8084e+05
1.8117e+05
1.8144e+05
1.8174e+05
1.8202e+05
1.8232e+05
1.8255e+05
1.8283e+05
1.832e+05
1.838e+05
1.8409e+05
1.8439e+05
1.8468e+05
1.8494e+05
1.8522e+05
1.855e+05
1.858e+05
1.8617e+05
1.8651e+05
1.8674e+05
1.8696e+05
1.8725e+05
1.8753e+05
1.878e+05
1.8806e+05
1.8831e+05
1.8856e+05
1.8876e+05
1.8902e+05
1.8923e+05
1.8947e+05
1.8976e+05
1.9002e+05
1.9036e+05
1.9082e+05
1.9113e+05
1.9156e+05
1.9195e+05
1.9224e+05
1.9254e+05
1.9274e+05
1.9304e+05
1.9332e+05
1.9359e+05
1.938e+05
1.9415e+05
1.9435e+05
1.9462e+05
1.949e+05
1.9519e+05
1.954e+05
1.9576e+05
1.9606e+05
1.9627e+05
1.9661e+05
1.9692e+05
1.9723e+05
1.9754e+05
1.9783e+05
1.9813e+05
1.9834e+05
1.9863e+05
1.9891e+05
1.9917e+05
1.994e+05
1.9974e+05
2.0009e+05
2.0035e+05
2.0064e+05
2.0093e+05
2.0114e+05
2.0138e+05
2.0171e+05
2.0205e+05
2.0238e+05
2.0267e+05
2.03e+05
2.033e+05
2.0359e+05
2.039e+05
2.0419e+05
2.0448e+05
2.0479e+05
2.0508e+05
2.0536e+05
2.0558e+05
2.0581e+05
2.061e+05
2.0643e+05
2.0666e+05
2.0693e+05
2.0719e+05
2.0742e+05
2.0772e+05
2.0802e+05
2.083e+05
2.0856e+05
2.0877e+05
2.0902e+05
2.0928e+05
2.0956e+05
2.0984e+05
2.1012e+05
2.104e+05
2.1062e+05
2.1097e+05
2.1125e+05
2.1153e+05
2.118e+05
2.121e+05
2.1238e+05
2.1261e+05
2.1295e+05
2.1324e+05
2.1353e+05
2.1378e+05
2.1404e+05
2.1435e+05
2.1469e+05
2.1496e+05
2.1525e+05
2.1554e+05
2.158e+05
2.1602e+05
2.1625e+05
2.1652e+05
2.1681e+05
2.1704e+05
2.1726e+05
2.1752e+05
2.178e+05
2.1804e+05
2.1845e+05
2.1877e+05
2.1913e+05
2.1949e+05
2.1969e+05
2.2005e+05
2.2025e+05
2.2052e+05
2.2082e+05
2.2106e+05
2.2128e+05
2.2153e+05
2.2181e+05
2.2206e+05
2.2234e+05
2.2259e+05
2.2285e+05
2.2308e+05
2.2336e+05
2.2358e+05
2.2386e+05
2.2417e+05
2.2441e+05
2.2471e+05
2.2498e+05
2.2528e+05
2.2548e+05
2.2578e+05
2.2607e+05
2.2629e+05
2.2658e+05
2.2682e+05
2.2708e+05
2.2737e+05
2.2766e+05
2.2797e+05
2.2823e+05
2.2845e+05
2.2873e+05
2.2899e+05
2.2927e+05
2.2947e+05
2.2974e+05
2.3e+05
2.3024e+05
2.3052e+05
2.3073e+05
2.3107e+05
2.3129e+05
2.3164e+05
2.32e+05
2.3222e+05
2.3246e+05
2.3274e+05
2.3304e+05
2.3339e+05
2.3377e+05
2.3405e+05
2.3426e+05
2.3456e+05
2.3492e+05
2.3514e+05
2.3542e+05
2.3581e+05
2.3618e+05
2.3645e+05
2.3676e+05
2.3702e+05
2.3725e+05
2.375e+05
2.3776e+05
2.3799e+05
2.3825e+05
2.3857e+05
2.3885e+05
2.3913e+05
2.3949e+05
2.3977e+05
2.4007e+05
2.4039e+05
2.407e+05
2.4098e+05
2.413e+05
2.4155e+05
2.4184e+05
2.4214e+05
2.4245e+05
2.4268e+05
2.4295e+05
2.4323e+05
2.435e+05
2.4383e+05
2.4412e+05
2.4442e+05
2.4467e+05
2.4492e+05
2.4517e+05
2.455e+05
2.4582e+05
2.4617e+05
2.4644e+05
2.4676e+05
2.4715e+05
2.474e+05
2.4762e+05
2.4794e+05
2.4821e+05
2.4842e+05
2.4874e+05
2.4903e+05
2.4938e+05
2.4963e+05
2.4991e+05
2.5024e+05
2.5077e+05
2.5106e+05
2.5133e+05
2.5165e+05
2.519e+05
2.5213e+05
2.5244e+05
2.5271e+05
2.5294e+05
2.5314e+05
2.5351e+05
2.5372e+05
2.5408e+05
2.5429e+05
2.5452e+05
2.5478e+05
2.5504e+05
2.5527e+05
2.5556e+05
2.5582e+05
2.5611e+05
2.5639e+05
2.5664e+05
2.5688e+05
2.5733e+05
2.5761e+05
2.5783e+05
2.5813e+05
2.584e+05
2.5868e+05
2.5891e+05
2.592e+05
2.594e+05
2.5973e+05
2.5998e+05
2.6026e+05
2.6057e+05
2.6079e+05
2.611e+05
2.6133e+05
2.6166e+05
2.6199e+05
2.6231e+05
2.6257e+05
2.6292e+05
2.6324e+05
2.6345e+05
2.6379e+05
2.6401e+05
2.6432e+05
2.6453e+05
2.6484e+05
2.6516e+05
2.6546e+05
2.6567e+05
2.6598e+05
2.6621e+05
2.6655e+05
2.6702e+05
2.6724e+05
2.6752e+05
2.6775e+05
2.6803e+05
2.6824e+05
2.6845e+05
2.6879e+05
2.6908e+05
2.6939e+05
2.6967e+05
2.699e+05
2.7016e+05
2.7047e+05
2.7078e+05
2.7097e+05
2.7132e+05
2.7159e+05
2.7183e+05
2.7212e+05
2.7234e+05
2.7264e+05
2.7294e+05
2.7321e+05
2.7348e+05
2.7372e+05
2.7396e+05
2.7429e+05
2.7463e+05
2.7488e+05
2.7519e+05
2.7551e+05
2.7584e+05
2.7611e+05
2.7635e+05
2.7671e+05
2.7698e+05
2.7732e+05
2.7752e+05
2.7786e+05
2.7806e+05
2.7834e+05
2.786e+05
2.788e+05
2.7904e+05
2.7927e+05
2.7958e+05
2.7985e+05
2.8018e+05
2.8048e+05
2.8087e+05
2.8116e+05
2.8142e+05
2.8167e+05
2.8205e+05
2.8234e+05
2.8266e+05
2.8294e+05
2.8326e+05
2.836e+05
2.8386e+05
2.8406e+05
2.8438e+05
2.8459e+05
2.849e+05
2.852e+05
2.8542e+05
2.8562e+05
2.8588e+05
2.8615e+05
2.8644e+05
2.8666e+05
2.8694e+05
2.8716e+05
2.8762e+05
2.8794e+05
2.8824e+05
2.8848e+05
2.8877e+05
2.8908e+05
2.8936e+05
2.8968e+05
2.8997e+05
2.9026e+05
2.9052e+05
2.9075e+05
2.9102e+05
2.9133e+05
2.9156e+05
2.9187e+05
2.9218e+05
2.9251e+05
2.9284e+05
2.932e+05
2.9346e+05
2.937e+05
2.9394e+05
2.9423e+05
2.9449e+05
2.9481e+05
2.9513e+05
2.9535e+05
2.9568e+05
2.9594e+05
2.9626e+05
2.9652e+05
2.9677e+05
2.9707e+05
2.9736e+05
2.976e+05
2.9782e+05
2.9809e+05
2.986e+05
2.9882e+05
2.992e+05
2.9939e+05
2.9976e+05
3.0008e+05
3.0058e+05
3.0082e+05
3.01e+05
3.0134e+05
3.0158e+05
3.0194e+05
3.02e+05
3.025e+05
3.028e+05
3.0315e+05
3.0343e+05
3.0376e+05
3.0382e+05
3.0438e+05
3.0468e+05
3.0499e+05
3.0529e+05
3.0557e+05
3.0561e+05
3.061e+05
3.0642e+05
3.0675e+05
3.0702e+05
3.0718e+05
3.0732e+05
3.0757e+05
3.0784e+05
3.081e+05
3.0836e+05
3.0858e+05
3.0885e+05
3.0915e+05
3.0938e+05
3.0967e+05
3.0996e+05
3.1027e+05
3.106e+05
3.1093e+05
3.1123e+05
3.1145e+05
3.1172e+05
3.1194e+05
3.1222e+05
3.1251e+05
3.1271e+05
3.1296e+05
3.1323e+05
3.1344e+05
3.1375e+05
3.1416e+05
3.1437e+05
3.1462e+05
3.1485e+05
3.1516e+05
3.1536e+05
3.1564e+05
3.1592e+05
3.1614e+05
3.1639e+05
3.1664e+05
3.1687e+05
3.1719e+05
3.1739e+05
3.1771e+05
3.1798e+05
3.1826e+05
3.1852e+05
3.1878e+05
3.1909e+05
3.1934e+05
3.1964e+05
3.1993e+05
3.202e+05
3.2046e+05
3.2069e+05
3.2095e+05
3.2126e+05
3.217e+05
3.2184e+05
3.2216e+05
3.222e+05
3.2273e+05
3.2305e+05
3.231e+05
3.2361e+05
3.2391e+05
3.2397e+05
3.2447e+05
3.2476e+05
3.248e+05
3.2531e+05
3.256e+05
3.2565e+05
3.2613e+05
3.2645e+05
3.2662e+05
3.2674e+05
3.2701e+05
3.2728e+05
3.2754e+05
3.2782e+05
3.2803e+05
3.2833e+05
3.2856e+05
3.2888e+05
3.2915e+05
3.2935e+05
3.2963e+05
3.2989e+05
3.3013e+05
3.3045e+05
3.3077e+05
3.3119e+05
3.3133e+05
3.3164e+05
3.3168e+05
3.3219e+05
3.3249e+05
3.3253e+05
3.3304e+05
3.3332e+05
3.3338e+05
3.3388e+05
3.3417e+05
3.3421e+05
3.347e+05
3.35e+05
3.3504e+05
3.3554e+05
3.3584e+05
3.3588e+05
3.3638e+05
3.3669e+05
3.3673e+05
3.3722e+05
3.3752e+05
3.3756e+05
3.3805e+05
3.3834e+05
3.3838e+05
3.3888e+05
3.3917e+05
3.3935e+05
3.3947e+05
3.3973e+05
3.402e+05
3.4033e+05
3.4064e+05
3.4068e+05
3.412e+05
3.415e+05
3.4154e+05
3.4204e+05
3.4233e+05
3.4238e+05
3.4287e+05
3.4316e+05
3.432e+05
3.4369e+05
3.4399e+05
3.4404e+05
3.4452e+05
3.4481e+05
3.4487e+05
3.4536e+05
3.4563e+05
3.4603e+05
3.4609e+05
3.4659e+05
3.4688e+05
3.4693e+05
3.4743e+05
3.4772e+05
3.4777e+05
3.4825e+05
3.483e+05
3.4881e+05
3.491e+05
3.4915e+05
3.4962e+05
3.4992e+05
3.4998e+05
3.5045e+05
3.5074e+05
3.5079e+05
3.5128e+05
3.5135e+05
3.5183e+05
3.5213e+05
3.5217e+05
3.5266e+05
3.5295e+05
3.53e+05
3.5349e+05
3.5354e+05
3.5402e+05
3.5433e+05
3.5438e+05
3.5485e+05
3.5516e+05
3.5521e+05
3.5568e+05
3.5598e+05
3.5603e+05
3.565e+05
3.5679e+05
3.5683e+05
3.5731e+05
3.576e+05
3.5766e+05
3.5814e+05
3.5844e+05
3.5849e+05
3.5896e+05
3.5927e+05
3.5932e+05
3.5981e+05
3.5987e+05
3.6034e+05
3.604e+05
3.6088e+05
3.6095e+05
3.614e+05
3.617e+05
3.6175e+05
3.6222e+05
3.6251e+05
3.6257e+05
3.6304e+05
3.6311e+05
3.6359e+05
3.6388e+05
3.6393e+05
3.644e+05
3.6446e+05
3.6495e+05
3.6502e+05
3.6514e+05
3.655e+05
3.6556e+05
3.6604e+05
3.6632e+05
3.6639e+05
3.6685e+05
3.6714e+05
3.672e+05
3.6766e+05
3.6796e+05
3.6802e+05
3.6848e+05
3.6855e+05
3.6903e+05
3.691e+05
3.6957e+05
3.6964e+05
3.7011e+05
3.7018e+05
3.7031e+05
3.7066e+05
3.7072e+05
3.712e+05
3.7148e+05
3.7154e+05
3.7202e+05
3.7209e+05
3.7255e+05
3.7262e+05
3.7311e+05
3.7339e+05
3.7345e+05
3.7391e+05
3.7418e+05
3.7448e+05
3.7477e+05
3.7506e+05
3.7537e+05
3.7567e+05
3.7573e+05
3.7623e+05
3.763e+05
3.7679e+05
3.7686e+05
3.7734e+05
3.774e+05
3.7763e+05
3.7773e+05
3.7798e+05
3.7817e+05
3.7844e+05
3.7863e+05
3.7884e+05
3.7911e+05
3.7936e+05
3.7961e+05
3.799e+05
3.8013e+05
3.804e+05
3.8064e+05
3.8088e+05
3.812e+05
3.8133e+05
3.8167e+05
3.8198e+05
3.8229e+05
3.826e+05
3.8291e+05
3.8322e+05
3.8352e+05
3.8358e+05
3.8407e+05
3.8438e+05
3.8468e+05
3.8499e+05
3.853e+05
3.856e+05
3.8591e+05
3.8621e+05
3.8652e+05
3.8684e+05
3.8688e+05
3.8737e+05
3.8744e+05
3.8793e+05
3.88e+05
3.8848e+05
3.8878e+05
3.8908e+05
3.8939e+05
3.8944e+05
3.8991e+05
3.9023e+05
3.9054e+05
3.9074e+05
3.91e+05
3.9138e+05
3.9144e+05
3.9194e+05
3.9201e+05
3.9248e+05
3.9255e+05
3.9304e+05
3.9312e+05
3.9358e+05
3.9365e+05
3.9412e+05
3.9442e+05
3.9471e+05
3.9476e+05
3.9527e+05
3.9556e+05
3.9561e+05
3.9607e+05
3.9638e+05
3.9644e+05
3.969e+05
3.972e+05
3.9751e+05
3.9758e+05
3.9804e+05
3.9834e+05
3.9841e+05
3.9887e+05
3.9918e+05
3.9948e+05
3.9977e+05
3.9983e+05
4.003e+05
4.0038e+05
4.0085e+05
4.0092e+05
4.0139e+05
4.0146e+05
4.0172e+05
4.0189e+05
4.0219e+05
4.0252e+05
4.0279e+05
4.0301e+05
4.0324e+05
4.0349e+05
4.0373e+05
4.0394e+05
4.0423e+05
4.045e+05
4.0486e+05
4.0521e+05
4.0551e+05
4.0575e+05
4.0599e+05
4.062e+05
4.0646e+05
4.0667e+05
4.0692e+05
4.0723e+05
4.0749e+05
4.0772e+05
4.0801e+05
4.0821e+05
4.085e+05
4.0875e+05
4.09e+05
4.0931e+05
4.096e+05
4.0989e+05
4.1013e+05
4.1037e+05
4.1068e+05
4.1103e+05
4.1135e+05
4.1166e+05
4.1186e+05
4.1222e+05
4.1242e+05
4.1275e+05
4.1317e+05
4.133e+05
4.1362e+05
4.1392e+05
4.1422e+05
4.1452e+05
4.1483e+05
4.1515e+05
4.1546e+05
4.1582e+05
4.1611e+05
4.1643e+05
4.1676e+05
4.1707e+05
4.1739e+05
4.1745e+05
4.1796e+05
4.1803e+05
4.1852e+05
4.1884e+05
4.1915e+05
4.1945e+05
4.1976e+05
4.2007e+05
4.2038e+05
4.2043e+05
4.2096e+05
4.2102e+05
4.2152e+05
4.2158e+05
4.2207e+05
4.2214e+05
4.2262e+05
4.2269e+05
4.2316e+05
4.2346e+05
4.2377e+05
4.2406e+05
4.2413e+05
4.246e+05
4.2491e+05
4.2521e+05
4.2551e+05
4.2582e+05
4.2613e+05
4.2644e+05
4.265e+05
4.2698e+05
4.2705e+05
4.2755e+05
4.2762e+05
4.2809e+05
4.2816e+05
4.2865e+05
4.2872e+05
4.2884e+05
4.2919e+05
4.2926e+05
4.2974e+05
4.3003e+05
4.3032e+05
4.3062e+05
4.3092e+05
4.3121e+05
4.3152e+05
4.3183e+05
4.3215e+05
4.3247e+05
4.3254e+05
4.3304e+05
4.3312e+05
4.3362e+05
4.3394e+05
4.3425e+05
4.3456e+05
4.3461e+05
4.3508e+05
4.3539e+05
4.357e+05
4.3601e+05
4.3607e+05
4.3654e+05
4.3662e+05
4.3711e+05
4.3718e+05
4.3765e+05
4.3773e+05
4.3775e+05
4.3785e+05
4.3821e+05
4.3841e+05
4.3875e+05
4.3894e+05
4.391e+05
4.3917e+05
4.394e+05
4.3983e+05
4.4012e+05
4.4035e+05
4.4058e+05
4.4086e+05
4.4115e+05
4.4143e+05
4.4164e+05
4.4194e+05
4.4226e+05
4.4254e+05
4.4281e+05
4.4304e+05
4.4335e+05
4.4367e+05
4.4394e+05
4.442e+05
4.4446e+05
4.4477e+05
4.4507e+05
4.4537e+05
4.4571e+05
4.4594e+05
4.4621e+05
4.4643e+05
4.467e+05
4.4696e+05
4.4726e+05
4.4752e+05
4.4787e+05
4.4818e+05
4.4841e+05
4.4868e+05
4.49e+05
4.4931e+05
4.4964e+05
4.4992e+05
4.5013e+05
4.5043e+05
4.5071e+05
4.5115e+05
4.515e+05
4.5177e+05
4.5201e+05
4.5224e+05
4.525e+05
4.527e+05
4.5307e+05
4.5339e+05
4.5365e+05
4.5399e+05
4.5452e+05
4.548e+05
4.5499e+05
4.5523e+05
4.5548e+05
4.5569e+05
4.5598e+05
4.5631e+05
4.5654e+05
4.5676e+05
4.5708e+05
4.5736e+05
4.5764e+05
4.5795e+05
4.5819e+05
4.5847e+05
4.5878e+05
4.5905e+05
4.593e+05
4.5959e+05
4.5991e+05
4.6012e+05
4.6041e+05
4.607e+05
4.6093e+05
4.6123e+05
4.6151e+05
4.6177e+05
4.6207e+05
4.6237e+05
4.626e+05
4.6287e+05
4.6311e+05
4.6342e+05
4.6368e+05
4.639e+05
4.6418e+05
4.6443e+05
4.6476e+05
4.6509e+05
4.6545e+05
4.6583e+05
4.6613e+05
4.6639e+05
4.6669e+05
4.6697e+05
4.6719e+05
4.6745e+05
4.6775e+05
4.6803e+05
4.6835e+05
4.6856e+05
4.6885e+05
4.6915e+05
4.6946e+05
4.6985e+05
4.7017e+05
4.7045e+05
4.7074e+05
4.7096e+05
4.7132e+05
4.7167e+05
4.7199e+05
4.7226e+05
4.7259e+05
4.7284e+05
4.7309e+05
4.7332e+05
4.7354e+05
4.7386e+05
4.7412e+05
4.7434e+05
4.747e+05
4.7498e+05
4.7521e+05
4.7551e+05
4.7578e+05
4.7598e+05
4.763e+05
4.7659e+05
4.7688e+05
4.7709e+05
4.7746e+05
4.7778e+05
4.781e+05
4.783e+05
4.7858e+05
4.7888e+05
4.7919e+05
4.7946e+05
4.7969e+05
4.8e+05
4.8058e+05
4.8099e+05
4.8111e+05
4.8144e+05
4.8172e+05
4.8201e+05
4.8206e+05
4.8255e+05
4.8284e+05
4.8288e+05
4.8337e+05
4.8366e+05
4.8371e+05
4.8421e+05
4.845e+05
4.8455e+05
4.8499e+05
4.8505e+05
4.854e+05
4.8546e+05
4.8598e+05
4.8628e+05
4.8633e+05
4.8682e+05
4.8711e+05
4.8716e+05
4.8766e+05
4.8795e+05
4.88e+05
4.885e+05
4.8879e+05
4.8884e+05
4.8933e+05
4.8962e+05
4.8967e+05
4.9017e+05
4.9046e+05
4.9051e+05
4.9099e+05
4.9129e+05
4.9134e+05
4.9182e+05
4.9212e+05
4.9216e+05
4.9266e+05
4.9272e+05
4.9322e+05
4.9352e+05
4.9357e+05
4.9404e+05
4.9434e+05
4.9439e+05
4.9488e+05
4.9516e+05
4.9522e+05
4.957e+05
4.96e+05
4.9605e+05
4.9652e+05
4.9659e+05
4.9707e+05
4.9728e+05
4.9763e+05
4.9783e+05
4.9819e+05
4.9826e+05
4.9876e+05
4.9882e+05
4.9931e+05
4.9938e+05
4.9987e+05
4.9994e+05
5.0042e+05
5.0048e+05
5.0052e+05
5.0062e+05
5.0098e+05
5.0104e+05
5.0116e+05
5.0153e+05
5.0172e+05
5.0195e+05
5.0202e+05
5.0225e+05
5.0248e+05
5.0278e+05
5.0299e+05
5.033e+05
5.0358e+05
5.0382e+05
5.0411e+05
5.0443e+05
5.0477e+05
5.0506e+05
5.0535e+05
5.0576e+05
5.0604e+05
5.0628e+05
5.0652e+05
5.0674e+05
5.0702e+05
5.0732e+05
5.0766e+05
5.0792e+05
5.0818e+05
5.0849e+05
5.088e+05
5.0907e+05
5.0931e+05
5.0961e+05
5.0989e+05
5.1012e+05
5.1036e+05
5.1061e+05
5.1089e+05
5.1135e+05
5.1164e+05
5.1195e+05
5.1216e+05
5.1245e+05
5.1274e+05
5.1299e+05
5.1324e+05
5.1352e+05
5.1381e+05
5.1414e+05
5.1447e+05
5.1471e+05
5.1499e+05
5.1533e+05
5.1565e+05
5.1591e+05
5.1611e+05
5.1646e+05
5.1674e+05
5.1694e+05
5.1726e+05
5.176e+05
5.1792e+05
5.1828e+05
5.186e+05
5.1892e+05
5.1918e+05
5.1942e+05
5.1973e+05
5.2008e+05
5.2042e+05
5.2072e+05
5.21e+05
5.2124e+05
5.2144e+05
5.2179e+05
5.2211e+05
5.2237e+05
5.2257e+05
5.2289e+05
5.2318e+05
5.2346e+05
5.2375e+05
5.2396e+05
5.242e+05
5.2451e+05
5.2476e+05
5.2501e+05
5.2528e+05
5.2561e+05
5.2582e+05
5.2604e+05
5.2636e+05
5.2669e+05
5.2701e+05
5.274e+05
5.2768e+05
5.2792e+05
5.2819e+05
5.285e+05
5.288e+05
5.2905e+05
5.293e+05
5.2964e+05
5.2996e+05
5.3022e+05
5.3044e+05
5.3072e+05
5.3093e+05
5.3122e+05
5.3149e+05
5.3172e+05
5.3192e+05
5.3218e+05
5.3243e+05
5.3277e+05
5.3298e+05
5.3326e+05
5.3347e+05
5.3376e+05
5.341e+05
5.3438e+05
5.3467e+05
5.3493e+05
5.3513e+05
5.3543e+05
5.3561e+05
5.3598e+05
5.3625e+05
5.365e+05
5.3679e+05
5.3709e+05
5.3745e+05
5.3774e+05
5.3797e+05
5.3827e+05
5.386e+05
5.3883e+05
5.3916e+05
5.3945e+05
5.3973e+05
5.3997e+05
5.4028e+05
5.4059e+05
5.4089e+05
5.4111e+05
5.4144e+05
5.4174e+05
5.4205e+05
5.4242e+05
5.4272e+05
5.4302e+05
5.4327e+05
5.4361e+05
5.4396e+05
5.4421e+05
5.4448e+05
5.4469e+05
5.4509e+05
5.4545e+05
5.4581e+05
5.4612e+05
5.4638e+05
5.4657e+05
5.4678e+05
5.4706e+05
5.4735e+05
5.4756e+05
5.4788e+05
5.4821e+05
5.4852e+05
5.4882e+05
5.4918e+05
5.4952e+05
5.4978e+05
5.5004e+05
5.5031e+05
5.5053e+05
5.5096e+05
5.512e+05
5.5141e+05
5.5174e+05
5.5205e+05
5.5241e+05
5.5268e+05
5.5305e+05
5.5325e+05
5.5366e+05
5.5396e+05
5.5424e+05
5.5445e+05
5.5468e+05
5.5501e+05
5.5521e+05
5.5548e+05
5.5576e+05
5.5609e+05
5.5652e+05
5.5685e+05
5.5713e+05
5.5737e+05
5.5763e+05
5.5782e+05
5.5817e+05
5.5836e+05
5.5868e+05
5.5894e+05
5.592e+05
5.5945e+05
5.5971e+05
5.6005e+05
5.6036e+05
5.6061e+05
5.6095e+05
5.6127e+05
5.6151e+05
5.6183e+05
5.6214e+05
5.6237e+05
5.6263e+05
5.6291e+05
5.6331e+05
5.6361e+05
5.6395e+05
5.6428e+05
5.6461e+05
5.6491e+05
5.6512e+05
5.6533e+05
5.6555e+05
5.658e+05
5.6607e+05
5.6638e+05
5.6678e+05
5.6711e+05
5.6739e+05
5.6764e+05
5.6791e+05
5.6819e+05
5.6853e+05
5.6886e+05
5.6921e+05
5.6945e+05
5.6969e+05
5.6999e+05
5.7025e+05
5.7056e+05
5.7089e+05
5.7114e+05
5.7141e+05
5.7165e+05
5.7193e+05
5.7225e+05
5.7256e+05
5.7288e+05
5.7321e+05
5.7346e+05
5.7373e+05
5.7396e+05
5.7426e+05
5.7451e+05
5.749e+05
5.7525e+05
5.7551e+05
5.7581e+05
5.7611e+05
5.7637e+05
5.7659e+05
5.7686e+05
5.773e+05
5.7762e+05
5.7786e+05
5.7816e+05
5.7853e+05
5.7881e+05
5.7913e+05
5.7939e+05
5.7965e+05
5.799e+05
5.802e+05
5.8053e+05
5.808e+05
5.8112e+05
5.8137e+05
5.8173e+05
5.8195e+05
5.8232e+05
5.8253e+05
5.8281e+05
5.8308e+05
5.8339e+05
5.8359e+05
5.8392e+05
5.8423e+05
5.8446e+05
5.8471e+05
5.8498e+05
5.852e+05
5.8546e+05
5.8568e+05
5.8599e+05
5.8631e+05
5.8664e+05
5.8701e+05
5.8723e+05
5.8748e+05
5.8771e+05
5.881e+05
5.8831e+05
5.8863e+05
5.889e+05
5.8914e+05
5.8947e+05
5.8974e+05
5.8997e+05
5.9025e+05
5.9055e+05
5.9085e+05
5.9112e+05
5.9139e+05
5.9161e+05
5.9194e+05
5.923e+05
5.9263e+05
5.9293e+05
5.9323e+05
5.9353e+05
5.9389e+05
5.9418e+05
5.9444e+05
5.9474e+05
5.9504e+05
5.9539e+05
5.957e+05
5.9596e+05
5.9625e+05
5.966e+05
5.9691e+05
5.9717e+05
5.9753e+05
5.978e+05
5.9806e+05
5.9828e+05
5.9854e+05
5.9882e+05
5.9904e+05
5.9932e+05
5.9957e+05
5.9985e+05
6.0007e+05
6.0034e+05
6.0076e+05
6.011e+05
6.014e+05
6.0169e+05
6.0196e+05
6.0229e+05
6.0255e+05
6.0283e+05
6.0312e+05
6.0332e+05
6.0366e+05
6.0398e+05
6.0426e+05
6.0459e+05
6.0486e+05
6.0529e+05
6.0557e+05
6.0586e+05
6.0617e+05
6.0639e+05
6.0667e+05
6.0693e+05
6.074e+05
6.0779e+05
6.081e+05
6.0842e+05
6.0864e+05
6.0896e+05
6.0939e+05
6.097e+05
6.0996e+05
6.1025e+05
6.1058e+05
6.1087e+05
6.112e+05
6.1146e+05
6.1176e+05
6.1209e+05
6.1237e+05
6.1275e+05
6.1297e+05
6.1323e+05
6.135e+05
6.138e+05
6.1409e+05
6.1438e+05
6.1468e+05
6.1505e+05
6.1536e+05
6.1562e+05
6.1583e+05
6.161e+05
6.1638e+05
6.1668e+05
6.1699e+05
6.1727e+05
6.1754e+05
6.178e+05
6.1824e+05
6.1849e+05
6.1873e+05
6.1903e+05
6.1932e+05
6.1962e+05
6.1989e+05
6.2024e+05
6.2055e+05
6.2076e+05
6.2107e+05
6.2129e+05
6.2156e+05
6.2177e+05
6.2203e+05
6.2229e+05
6.2251e+05
6.228e+05
6.2305e+05
6.2332e+05
6.2365e+05
6.2392e+05
6.2422e+05
6.2451e+05
6.2482e+05
6.2511e+05
6.2539e+05
6.2571e+05
6.2592e+05
6.2622e+05
6.2652e+05
6.2681e+05
6.2711e+05
6.2733e+05
6.2766e+05
6.2799e+05
6.282e+05
6.2858e+05
6.2877e+05
6.2905e+05
6.2933e+05
6.296e+05
6.2983e+05
6.3005e+05
6.3035e+05
6.3067e+05
6.3096e+05
6.3125e+05
6.3155e+05
6.3184e+05
6.3215e+05
6.3244e+05
6.3273e+05
6.3303e+05
6.3332e+05
6.3362e+05
6.3391e+05
6.342e+05
6.3443e+05
6.3471e+05
6.3499e+05
6.3541e+05
6.3572e+05
6.3593e+05
6.362e+05
6.3647e+05
6.3679e+05
6.3707e+05
6.375e+05
6.3781e+05
6.3811e+05
6.3836e+05
6.3875e+05
6.3899e+05
6.3921e+05
6.3958e+05
6.3981e+05
6.4017e+05
6.4047e+05
6.4079e+05
6.4108e+05
6.413e+05
6.4167e+05
6.4198e+05
6.4231e+05
6.4261e+05
6.4284e+05
6.432e+05
6.4343e+05
6.4365e+05
6.4398e+05
6.4434e+05
6.4465e+05
6.4493e+05
6.4523e+05
6.4545e+05
6.4576e+05
6.4607e+05
6.4627e+05
6.4656e+05
6.4683e+05
6.4714e+05
6.4744e+05
6.4788e+05
6.4813e+05
6.484e+05
6.4869e+05
6.4884e+05
6.4918e+05
6.4945e+05
6.4974e+05
