# Supplementary material for: Novel Method to Efficiently Create an mHealth App: Implementation of a Real-Time Electrocardiogram R Peak Detector
Source: JMIR Mhealth Uhealth. 2018 May 22;6(5):e118. doi: 10.2196/mhealth.8429 (PMC5989064; doi:10.2196/mhealth.8429)
Supplement: Multimedia Appendix 2 [file mhealth_v6i5e118_app2.zip › Submission_code/Cleaned database/mitdb/219_ann_qrs_cleaned.txt]

301
615
888
1207
1418
1709
1925
2208
2479
2725
3012
3231
3458
3865
4278
4581
4904
5206
5572
5848
6060
6356
6688
7119
7388
7801
8213
8449
8731
8991
9237
9543
9883
10236
10533
10792
11024
11278
11544
11808
12148
12349
12707
13014
13316
13608
13864
14142
14416
14643
14963
15231
15579
15846
16094
16363
16618
16892
17196
17470
17751
17993
18291
18568
18793
19173
19458
19826
20031
20281
20654
20946
21179
21598
21842
22049
22300
22548
22842
23055
23353
23633
23880
24231
24436
24749
25016
25311
25516
25832
26102
26441
26653
26944
27174
27476
27695
27988
28306
28517
28784
29087
29354
29597
29844
30054
30379
30676
30968
31186
31454
31726
31981
32286
32634
32994
33246
33568
33849
34118
34414
34651
34853
35215
35453
35657
35907
36249
36457
36800
37051
37355
37660
37891
38183
38406
38689
38944
39236
39526
39749
40022
40329
40642
40994
41241
41499
41930
42234
42450
42894
43096
43422
43694
44025
44249
44537
44855
45197
45458
45679
45901
46132
46446
46787
47114
47440
47659
47962
48234
48510
48784
49108
49365
49582
49809
50131
50513
50742
51109
51365
51705
52019
52298
52589
52957
53278
53605
53844
54100
54304
54633
54912
55161
55428
55720
55931
56301
56580
56900
57154
57401
57701
57937
58181
58395
58666
58954
59250
59630
59865
60195
60463
60752
61019
61351
61681
61910
62208
62439
62731
63026
63191
63581
63906
64130
64384
64697
64992
65381
65657
65963
66316
66549
66835
67104
67421
67709
67892
68210
68447
68722
68971
69215
69487
69780
70068
70328
70590
70914
71250
71562
71818
72113
72458
72737
73110
73323
73636
73883
74123
74402
74650
74936
75275
75544
75809
76107
76405
76692
76926
77210
77487
77701
77958
78234
78484
78779
78981
79368
79615
79859
80188
80460
80726
81028
81381
81757
82021
82287
82515
82803
83162
83370
83698
83965
84281
84587
84855
85075
85355
85567
85891
86195
86469
86694
87013
87398
87669
87920
88222
88506
88710
89041
89312
89569
89874
90190
90582
90889
91231
91452
91649
91861
92297
92569
92778
93029
93330
93613
93856
94100
94306
94618
94964
95255
95534
95860
96142
96445
96849
97069
97354
97638
97917
98233
98440
98752
98950
99247
99537
99812
100030
100390
100590
100860
101090
101350
101570
101950
102320
102560
102840
103090
103410
103690
103910
104220
104430
104700
105010
105250
105520
105740
106030
106330
106600
106980
107320
107620
107920
108180
108410
109340
109700
110010
110250
110620
110940
111260
111570
111880
112190
112460
112830
113130
113440
113750
114060
114350
114680
114970
115300
115590
115920
116210
116540
117120
117420
117700
118000
118260
118530
118770
119060
119360
119660
119940
120170
120460
120730
120970
121280
121600
121850
122180
122490
122810
123010
123280
123620
123920
124140
124440
124740
124970
125270
125540
125860
126100
126340
126580
126810
127050
127350
127630
127840
128110
128380
128650
128880
129160
129500
129780
130070
130340
130630
130960
131230
131560
131860
132110
132340
132630
133000
133220
133550
133820
134080
134310
134520
134950
135170
135440
135750
135960
136230
136500
136740
137000
137300
137610
137840
138110
138380
138680
138940
139190
139470
139750
140050
140340
140670
140880
141180
141490
141750
142100
142340
142600
142840
143180
143440
143660
143950
144220
144420
144720
144950
145200
145440
145680
145930
146280
146600
146840
147080
147320
147590
147800
148070
148350
148810
149080
149400
149620
149870
150190
150470
150730
150970
151310
151580
151810
152060
152290
152560
152780
153050
153270
153580
153860
154090
154400
154670
154900
155100
155400
155660
155890
156160
156440
156710
157000
157290
157600
157900
158190
158490
158800
159030
159340
159640
159950
160230
160520
160770
161010
161290
161600
161850
162160
162450
162740
163060
163320
163630
164090
164340
164740
165060
165520
165810
166130
166380
166650
166970
167250
167560
167850
168150
168450
168860
169080
169320
169590
169880
170170
170450
170740
171040
171320
171580
171910
172210
172470
172860
173170
173410
173640
174000
174260
174580
174810
175060
175380
175670
175970
176260
176520
176800
177120
177330
177680
177980
178200
178480
178800
179110
179400
179660
179980
180240
180540
180840
181170
181440
181740
182020
182320
182550
182830
183200
183800
184090
184390
184680
184940
185220
185500
185800
186170
186510
186740
186960
187250
187530
187800
188060
188310
188560
188760
189020
189230
189470
189760
190020
190360
190820
191130
191560
191950
192240
192540
192740
193040
193320
193590
193800
194150
194350
194620
194900
195190
195400
195760
196060
196270
196610
196920
197230
197540
197830
198130
198340
198630
198910
199170
199400
199740
200090
200350
200640
200930
201140
201380
201710
202050
202380
202670
203000
203300
203590
203900
204190
204480
204790
205080
205360
205580
205810
206100
206430
206660
206930
207190
207420
207720
208020
208300
208560
208770
209020
209280
209560
209840
210120
210400
210620
210970
211250
211530
211800
212100
212380
212610
212950
213240
213530
213780
214040
214350
214690
214960
215250
215540
215800
216020
216250
216520
216810
217040
217260
217520
217800
218040
218450
218770
219130
219490
219690
220050
220250
220520
220820
221060
221280
221530
221810
222060
222340
222590
222850
223080
223360
223580
223860
224170
224410
224710
224980
225280
225480
225780
226070
226290
226580
226820
227080
227370
227660
227970
228230
228450
228730
228990
229270
229470
229740
230000
230240
230520
230730
231070
231290
231640
232000
232220
232460
232740
233040
233390
233770
234050
234260
234560
234920
235140
235420
235810
236180
236450
236760
237020
237250
237500
237760
237990
238250
238570
238850
239130
239490
239770
240070
240390
240700
240980
241300
241550
241840
242140
242450
242680
242950
243230
243500
243830
244120
244420
244670
244920
245170
245500
245820
246170
246440
246760
247150
247400
247620
247940
248210
248420
248740
249030
249380
249630
249910
250240
250770
251060
251330
251650
251900
252130
252440
252710
252940
253140
253510
253720
254080
254290
254520
254780
255040
255270
255560
255820
256110
256390
256640
256880
257330
257610
257830
258130
258400
258680
258910
259200
259400
259730
259980
260260
260570
260790
261100
261330
261660
261990
262310
262570
262920
263240
263450
263790
264010
264320
264530
264840
265160
265460
265670
265980
266210
266550
267020
267240
267520
267750
268030
268240
268450
268790
269080
269390
269670
269900
270160
270470
270780
270970
271320
271590
271830
272120
272340
272640
272940
273210
273480
273720
273960
274290
274630
274880
275190
275510
275840
276110
276350
276710
276980
277320
277520
277860
278060
278340
278600
278800
279040
279270
279580
279850
280180
280480
280870
281160
281420
281670
282050
282340
282660
282940
283260
283600
283860
284060
284380
284590
284900
285200
285420
285620
285880
286150
286440
286660
286940
287160
287620
287940
288240
288480
288770
289080
289360
289680
289970
290260
290520
290750
291020
291330
291560
291870
292180
292510
292840
293200
293460
293700
293940
294230
294490
294810
295130
295350
295680
295940
296260
296520
296770
297070
297360
297600
297820
298090
298600
298820
299200
299390
299760
300080
301000
301340
301580
301940
302500
302800
303150
303430
303760
303820
304380
304680
304990
305290
305570
305610
306100
306420
306750
307020
307320
307570
307840
308100
308360
308580
308850
309150
309380
309670
309960
310270
310600
310930
311230
311450
311720
311940
312220
312510
312710
312960
313230
313440
313750
314160
314370
314620
314850
315160
315360
315640
315920
316140
316390
316640
316870
317190
317390
317710
317980
318260
318520
318780
319090
319340
319640
319930
320200
320460
320690
320950
321260
321840
322160
322200
322730
323050
323100
323610
323910
324470
324760
324800
325310
325600
325650
326130
326450
326740
327010
327280
327540
327820
328030
328330
328560
328880
329150
329350
329630
329890
330130
330450
330770
331330
331640
331680
332190
332490
332530
333040
333320
333880
334170
334210
334700
335000
335040
335540
335840
335880
336380
336690
336730
337220
337520
337560
338050
338340
338380
338880
339170
339470
339730
340330
340640
340680
341200
341500
341540
342040
342330
342380
342870
343160
343200
343690
343990
344040
344520
344810
345360
345630
346030
346590
346880
346930
347430
347720
347770
348250
348300
348810
349100
349150
349620
349920
350450
350740
350790
351280
351830
352130
352170
352660
352950
353000
353490
353540
354020
354330
354380
354850
355160
355210
355680
355980
356030
356500
356790
356830
357310
357600
357660
358140
358440
358490
358960
359270
359320
359810
360340
360880
361400
361700
361750
362220
362510
363040
363590
363880
363930
364400
364950
365140
365500
366040
366320
366850
367140
367660
367960
368480
369030
369570
370110
370310
370660
371200
371480
372020
372550
373110
373390
373910
374180
374480
374770
375060
375370
375670
376230
376790
377340
377730
377980
378170
378440
378630
378840
379110
379360
379610
379900
380130
380400
380640
380880
381330
381670
381980
382290
382600
382910
383220
383520
384070
384380
384680
384990
385300
385600
385910
386210
386520
386840
386880
387370
387930
388480
388780
389080
389390
389440
389910
390230
390540
390740
391000
391380
391940
392480
393040
393580
394120
394420
394710
394760
395270
395560
395610
396070
396380
396900
397200
397510
398040
398340
398870
399180
399480
399770
400300
400850
401390
401890
402190
402520
402790
403010
403240
403490
403730
403940
404230
404500
404860
405210
405510
405750
405990
406200
406460
406670
406920
407230
407490
407720
408010
408210
408500
408750
409000
409310
409600
409890
410130
410370
410680
411030
411350
411660
411860
412220
412420
412750
413300
413620
413920
414220
414520
414830
415150
415460
415820
416110
416430
416760
417070
417390
417960
418520
418840
419150
419450
419760
420070
420380
420430
420960
421520
422070
422620
423160
423460
423770
424060
424600
424910
425210
425510
425820
426130
426440
426980
427550
428090
428650
428840
429190
429740
430030
430320
430620
430920
431210
431520
431830
432150
432470
433040
433620
433940
434250
434560
434610
435080
435390
435700
436010
436540
437110
437650
437850
438210
438410
438750
438940
439170
439400
439830
440120
440350
440580
440860
441150
441430
441640
441940
442260
442540
442810
443040
443350
443670
443940
444200
444460
444770
445070
445370
445710
445940
446210
446430
446700
446960
447260
447520
447870
448180
448410
448680
449000
449310
449640
449920
450130
450430
450710
451150
451500
451770
452010
452240
452500
452700
453070
453390
453650
453990
454520
454800
454990
455230
455480
455690
455980
456310
456540
456760
457080
457360
457640
457950
458190
458470
458780
459050
459300
459590
459910
460120
460410
460700
460930
461230
461510
461770
462070
462370
462600
462870
463110
463420
463680
463900
464180
464430
464760
465090
465450
465830
466130
466390
466690
466970
467190
467450
467750
468030
468350
468560
468850
469150
469460
469850
470170
470450
470740
470960
471320
471670
471990
472260
472590
472840
473090
473320
473540
473860
474120
474340
474700
474980
475210
475510
475780
475980
476300
476590
476880
477090
477460
477780
478100
478300
478580
478880
479190
479460
479690
480000
481110
481440
481720
482010
482060
482550
482840
482880
483370
483660
483710
484210
484500
484550
484990
485050
485400
485460
485980
486280
486330
486820
487110
487160
487660
487950
488000
488500
488790
488840
489330
489620
489670
490170
490460
490510
490990
491290
491340
491820
492120
492160
492660
493220
493520
493570
494040
494340
494390
494880
495160
495700
496000
496050
496520
497070
497280
497630
497830
498190
498760
499310
499870
500420
500620
500980
501160
501530
501720
502020
502250
502480
502780
502990
503300
503580
503820
504110
504430
504770
505060
505350
505760
506040
506280
506520
506740
507020
507320
507660
507920
508180
508490
508800
509070
509310
509610
509890
510120
510360
510610
510890
511350
511640
511950
512160
512450
512740
512990
513240
513520
513810
514140
514470
514710
514990
515330
515650
515910
516110
516460
516740
516940
517260
517600
517920
518280
518600
518920
519180
519420
519730
520080
520420
520720
521000
521240
521440
521790
522110
522370
522570
522890
523180
523460
523750
523960
524200
524510
524760
525010
525280
525610
525820
526040
526360
526690
527010
527400
527680
527920
528190
528500
528800
529050
529300
529640
529960
530220
530440
530720
530930
531220
531490
531720
531920
532180
532430
532770
532980
533260
533470
533760
534100
534380
534670
534930
535130
535430
535610
535980
536250
536500
536790
537090
537450
537740
537970
538270
538600
538830
539160
539450
539730
539970
540280
540590
540890
541110
541440
541740
542050
542420
542720
543020
543270
543610
543960
544210
544480
544690
545090
545450
545810
546120
546380
546570
546780
547060
547350
547560
547880
548210
548520
548820
549180
549520
549780
550040
550310
550530
550960
551200
551410
551740
552050
552410
552680
553050
553250
553660
553960
554240
554450
554680
555010
555210
555480
555760
556090
556520
556850
557130
557370
557630
557820
558170
558360
558680
558940
559200
559450
559710
560050
560360
560610
560950
561270
561510
561830
562140
562370
562630
562910
563310
563610
563950
564280
564610
564910
565120
565330
565550
565800
566070
566380
566780
567110
567390
567640
567910
568190
568530
568860
569210
569450
569690
569990
570250
570560
570890
571140
571410
571650
571930
572250
572560
572880
573210
573460
573730
573960
574260
574510
574900
575250
575510
575810
576110
576370
576590
576860
577300
577620
577860
578160
578530
578810
579130
579390
579650
579900
580200
580530
580800
581120
581370
581730
581950
582320
582530
582810
583080
583390
583590
583920
584230
584460
584710
584980
585200
585460
585680
585990
586310
586640
587010
587230
587480
587710
588100
588310
588630
588900
589140
589470
589740
589970
590250
590550
590850
591120
591390
591610
591940
592300
592630
592930
593230
593530
593890
594180
594440
594740
595040
595390
595700
595960
596250
596600
596910
597170
597530
597800
598060
598280
598540
598820
599040
599320
599570
599850
600070
600340
600760
601100
601400
601690
601960
602290
602550
602830
603120
603320
603660
603980
604260
604590
604860
605290
605570
605860
606170
606390
606670
606930
607400
607790
608100
608420
608640
608960
609390
609700
609960
610250
610580
610870
611200
611460
611760
612090
612370
612750
612970
613230
613500
613800
614090
614380
614680
615050
615360
615620
615830
616100
616380
616680
616990
617270
617540
617800
618240
618490
618730
619030
619320
619620
619890
620240
620550
620760
621070
621290
621560
621770
622030
622290
622510
622800
623050
623320
623650
623920
624220
624510
624820
625110
625390
625710
625920
626220
626520
626810
627110
627330
627660
627990
628200
628580
628770
629050
629330
629600
629830
630050
630350
630670
630960
631250
631550
631840
632150
632440
632730
633030
633320
633620
633910
634200
634430
634710
634990
635410
635720
635930
636200
636470
636790
637070
637500
637810
638110
638360
638750
638990
639210
639580
639810
640170
640470
640790
641080
641300
641670
641980
642310
642610
642840
643200
643430
643650
643980
644340
644650
644930
645230
645450
645760
646070
646270
646560
646830
647140
647440
647880
648130
648400
648690
648840
649180
649450
