# Supplementary material for: Novel Method to Efficiently Create an mHealth App: Implementation of a Real-Time Electrocardiogram R Peak Detector
Source: JMIR Mhealth Uhealth. 2018 May 22;6(5):e118. doi: 10.2196/mhealth.8429 (PMC5989064; doi:10.2196/mhealth.8429)
Supplement: Multimedia Appendix 2 [file mhealth_v6i5e118_app2.zip › Submission_code/Cleaned database/mitdb/220_ann_qrs.txt]

29
314
613
917
1214
1519
1817
2122
2425
2724
3027
3331
3624
3926
4226
4532
4833
5129
5435
5742
6035
6341
6639
6943
7245
7537
7842
8144
8441
8740
9039
9344
9639
9935
10239
10538
10835
11140
11438
11744
12041
12336
12646
12949
13245
13551
13848
14156
14454
14755
15067
15367
15660
15963
16260
16553
16847
17141
17444
17743
17937
18289
18599
18909
19217
19523
19840
20148
20443
20741
21048
21350
21644
21946
22249
22544
22844
23148
23455
23760
24061
24373
24679
24979
25284
25589
25895
26201
26506
26814
27121
27425
27729
28040
28344
28641
28951
29255
29549
29849
30145
30447
30743
31032
31342
31650
31945
32246
32543
32845
33143
33438
33740
34038
34330
34628
34928
35237
35543
35849
36161
36468
36772
37077
37389
37697
38003
38314
38622
38925
39234
39539
39848
40153
40456
40768
41069
41366
41674
41978
42281
42579
42876
43183
43485
43783
44085
44391
44698
44998
45298
45608
45913
46211
46508
46807
47109
47405
47702
48009
48311
48611
48909
49215
49523
49824
50130
50434
50732
51030
51331
51634
51937
52238
52543
52850
53149
53453
53762
54070
54368
54664
54973
55279
55574
55872
56176
56482
56781
57080
57390
57693
57992
58295
58598
58899
59199
59498
59799
60096
60392
60695
61004
61303
61605
61917
62223
62521
62820
63123
63433
63727
64025
64333
64634
64932
65230
65530
65837
66137
66438
66748
67046
67343
67642
67944
68245
68542
68845
69150
69448
69747
70050
70353
70654
70953
71259
71556
71851
72151
72450
72753
73050
73344
73658
73963
74260
74564
74866
75176
75477
75770
76083
76391
76690
76992
77296
77609
77911
78214
78524
78833
79133
79440
79749
80052
80357
80668
80982
81294
81609
81919
82234
82534
82833
83152
83460
83767
84077
84384
84703
85017
85327
85647
85960
86276
86594
86924
87245
87567
87901
88222
88532
88847
89167
89484
89796
90114
90425
90731
91039
91343
91656
91963
92272
92589
92901
93211
93519
93831
94145
94450
94761
95075
95381
95698
96008
96323
96635
96951
97269
97583
97899
98216
98550
98876
99205
99554
99884
1.0021e+05
1.0054e+05
1.0087e+05
1.012e+05
1.0151e+05
1.0184e+05
1.0216e+05
1.0247e+05
1.0279e+05
1.031e+05
1.0341e+05
1.0372e+05
1.0403e+05
1.0435e+05
1.0465e+05
1.0495e+05
1.0526e+05
1.0558e+05
1.0588e+05
1.0619e+05
1.0651e+05
1.0683e+05
1.0714e+05
1.0745e+05
1.0776e+05
1.0808e+05
1.0839e+05
1.0871e+05
1.0903e+05
1.0934e+05
1.0965e+05
1.0997e+05
1.1028e+05
1.1058e+05
1.1088e+05
1.1119e+05
1.115e+05
1.1179e+05
1.121e+05
1.1241e+05
1.1272e+05
1.1303e+05
1.1332e+05
1.1363e+05
1.1394e+05
1.1424e+05
1.1454e+05
1.1473e+05
1.1509e+05
1.154e+05
1.1571e+05
1.1599e+05
1.1614e+05
1.1646e+05
1.1678e+05
1.1708e+05
1.1739e+05
1.177e+05
1.18e+05
1.1832e+05
1.1863e+05
1.1894e+05
1.1925e+05
1.1955e+05
1.1986e+05
1.2016e+05
1.2034e+05
1.2071e+05
1.2103e+05
1.2133e+05
1.2163e+05
1.2194e+05
1.2224e+05
1.2254e+05
1.2283e+05
1.2314e+05
1.2343e+05
1.2373e+05
1.2402e+05
1.2433e+05
1.2462e+05
1.2492e+05
1.2522e+05
1.2553e+05
1.2583e+05
1.2614e+05
1.2646e+05
1.2679e+05
1.2711e+05
1.2743e+05
1.2775e+05
1.2807e+05
1.2837e+05
1.2869e+05
1.29e+05
1.2931e+05
1.2962e+05
1.2994e+05
1.3026e+05
1.3057e+05
1.3089e+05
1.312e+05
1.3153e+05
1.3185e+05
1.3218e+05
1.3253e+05
1.3286e+05
1.3319e+05
1.3352e+05
1.3385e+05
1.3417e+05
1.345e+05
1.3482e+05
1.3514e+05
1.3546e+05
1.3578e+05
1.361e+05
1.3642e+05
1.3673e+05
1.3706e+05
1.3737e+05
1.3768e+05
1.3799e+05
1.3831e+05
1.3862e+05
1.3893e+05
1.3924e+05
1.3956e+05
1.3987e+05
1.4019e+05
1.405e+05
1.4082e+05
1.4114e+05
1.4145e+05
1.4178e+05
1.4209e+05
1.424e+05
1.4271e+05
1.4302e+05
1.4333e+05
1.4363e+05
1.4393e+05
1.4424e+05
1.4443e+05
1.4476e+05
1.4508e+05
1.4538e+05
1.4562e+05
1.4569e+05
1.4599e+05
1.4628e+05
1.4657e+05
1.4686e+05
1.4696e+05
1.4706e+05
1.4717e+05
1.4728e+05
1.4744e+05
1.4766e+05
1.4776e+05
1.4806e+05
1.482e+05
1.4828e+05
1.4842e+05
1.4856e+05
1.4873e+05
1.4878e+05
1.4911e+05
1.4942e+05
1.4953e+05
1.4962e+05
1.4976e+05
1.499e+05
1.5005e+05
1.5027e+05
1.5034e+05
1.5068e+05
1.508e+05
1.5086e+05
1.5101e+05
1.5115e+05
1.5147e+05
1.5156e+05
1.5188e+05
1.5221e+05
1.5247e+05
1.5285e+05
1.5318e+05
1.5352e+05
1.5384e+05
1.5415e+05
1.5447e+05
1.5479e+05
1.5511e+05
1.5518e+05
1.5531e+05
1.5545e+05
1.5569e+05
1.5599e+05
1.5607e+05
1.5642e+05
1.5675e+05
1.5708e+05
1.5742e+05
1.5775e+05
1.5808e+05
1.5836e+05
1.5875e+05
1.5908e+05
1.5941e+05
1.5973e+05
1.6005e+05
1.6037e+05
1.6069e+05
1.61e+05
1.6133e+05
1.6165e+05
1.6197e+05
1.6228e+05
1.6259e+05
1.629e+05
1.6321e+05
1.6351e+05
1.6382e+05
1.6413e+05
1.6445e+05
1.6477e+05
1.6509e+05
1.6541e+05
1.6573e+05
1.6606e+05
1.6638e+05
1.667e+05
1.6703e+05
1.6735e+05
1.6767e+05
1.6798e+05
1.683e+05
1.6862e+05
1.6894e+05
1.6926e+05
1.6958e+05
1.6992e+05
1.7025e+05
1.7058e+05
1.7091e+05
1.7124e+05
1.7157e+05
1.7189e+05
1.7222e+05
1.7254e+05
1.7285e+05
1.7318e+05
1.7351e+05
1.7384e+05
1.7416e+05
1.7449e+05
1.7482e+05
1.7515e+05
1.7548e+05
1.758e+05
1.7613e+05
1.7645e+05
1.7678e+05
1.7711e+05
1.7743e+05
1.7777e+05
1.781e+05
1.7844e+05
1.7876e+05
1.7909e+05
1.7944e+05
1.7977e+05
1.8012e+05
1.8045e+05
1.8079e+05
1.8112e+05
1.8145e+05
1.8179e+05
1.8213e+05
1.8247e+05
1.8281e+05
1.8315e+05
1.8347e+05
1.838e+05
1.8414e+05
1.8448e+05
1.848e+05
1.8513e+05
1.8546e+05
1.8578e+05
1.8611e+05
1.8644e+05
1.8677e+05
1.871e+05
1.8742e+05
1.8776e+05
1.8808e+05
1.8841e+05
1.8874e+05
1.8906e+05
1.8937e+05
1.897e+05
1.9004e+05
1.9037e+05
1.9071e+05
1.9105e+05
1.9139e+05
1.9172e+05
1.9206e+05
1.924e+05
1.9273e+05
1.9306e+05
1.934e+05
1.9372e+05
1.9405e+05
1.9438e+05
1.9471e+05
1.9503e+05
1.9536e+05
1.9569e+05
1.9602e+05
1.9635e+05
1.9668e+05
1.9702e+05
1.9734e+05
1.9767e+05
1.9801e+05
1.9834e+05
1.9866e+05
1.9898e+05
1.9932e+05
1.9964e+05
1.9996e+05
2.002e+05
2.0058e+05
2.0091e+05
2.0123e+05
2.0155e+05
2.0188e+05
2.022e+05
2.0252e+05
2.0285e+05
2.0317e+05
2.0349e+05
2.0382e+05
2.0415e+05
2.0447e+05
2.048e+05
2.0513e+05
2.0545e+05
2.0577e+05
2.061e+05
2.0643e+05
2.0674e+05
2.0706e+05
2.0739e+05
2.0771e+05
2.0804e+05
2.0836e+05
2.087e+05
2.0904e+05
2.0937e+05
2.0971e+05
2.1005e+05
2.1038e+05
2.1071e+05
2.1105e+05
2.1138e+05
2.1171e+05
2.1204e+05
2.1238e+05
2.1271e+05
2.1304e+05
2.1337e+05
2.1371e+05
2.1404e+05
2.1438e+05
2.1472e+05
2.1505e+05
2.1538e+05
2.1572e+05
2.1605e+05
2.1638e+05
2.1672e+05
2.1706e+05
2.1739e+05
2.1772e+05
2.1805e+05
2.1839e+05
2.1871e+05
2.1905e+05
2.1938e+05
2.197e+05
2.2003e+05
2.2034e+05
2.2067e+05
2.2098e+05
2.213e+05
2.2162e+05
2.2194e+05
2.2226e+05
2.2256e+05
2.2289e+05
2.232e+05
2.2351e+05
2.2383e+05
2.2402e+05
2.2437e+05
2.2468e+05
2.2498e+05
2.2529e+05
2.2549e+05
2.2584e+05
2.2615e+05
2.2646e+05
2.2676e+05
2.2706e+05
2.2738e+05
2.277e+05
2.28e+05
2.2819e+05
2.2833e+05
2.2865e+05
2.2897e+05
2.2929e+05
2.2949e+05
2.2987e+05
2.3019e+05
2.3051e+05
2.3084e+05
2.3115e+05
2.3147e+05
2.318e+05
2.3188e+05
2.3199e+05
2.3214e+05
2.3229e+05
2.3246e+05
2.3264e+05
2.3272e+05
2.331e+05
2.3343e+05
2.3351e+05
2.336e+05
2.3375e+05
2.3389e+05
2.3414e+05
2.3423e+05
2.3459e+05
2.3492e+05
2.3526e+05
2.356e+05
2.3592e+05
2.3626e+05
2.3659e+05
2.3693e+05
2.3728e+05
2.3762e+05
2.3796e+05
2.383e+05
2.3865e+05
2.3899e+05
2.3933e+05
2.3966e+05
2.3999e+05
2.4033e+05
2.4066e+05
2.4101e+05
2.4135e+05
2.4169e+05
2.4203e+05
2.4238e+05
2.4273e+05
2.4307e+05
2.4342e+05
2.4377e+05
2.4411e+05
2.4446e+05
2.4482e+05
2.4516e+05
2.4549e+05
2.4584e+05
2.4618e+05
2.4653e+05
2.4686e+05
2.4721e+05
2.4755e+05
2.4789e+05
2.4824e+05
2.4858e+05
2.4893e+05
2.4927e+05
2.4962e+05
2.4996e+05
2.5031e+05
2.5066e+05
2.5101e+05
2.5136e+05
2.517e+05
2.5206e+05
2.5239e+05
2.5274e+05
2.5308e+05
2.5343e+05
2.5376e+05
2.5411e+05
2.5445e+05
2.5479e+05
2.5512e+05
2.5547e+05
2.5581e+05
2.5615e+05
2.5649e+05
2.5684e+05
2.5719e+05
2.5754e+05
2.579e+05
2.5824e+05
2.5858e+05
2.5893e+05
2.5927e+05
2.596e+05
2.5992e+05
2.6026e+05
2.6058e+05
2.609e+05
2.6124e+05
2.6156e+05
2.6188e+05
2.6222e+05
2.6254e+05
2.6287e+05
2.632e+05
2.6353e+05
2.6386e+05
2.6417e+05
2.645e+05
2.6483e+05
2.6516e+05
2.6548e+05
2.6582e+05
2.6615e+05
2.6647e+05
2.6679e+05
2.6713e+05
2.6746e+05
2.6779e+05
2.6814e+05
2.6849e+05
2.6883e+05
2.6917e+05
2.6951e+05
2.6985e+05
2.7018e+05
2.7052e+05
2.7085e+05
2.7117e+05
2.715e+05
2.7184e+05
2.7218e+05
2.7252e+05
2.7287e+05
2.7322e+05
2.7355e+05
2.739e+05
2.7424e+05
2.7458e+05
2.7492e+05
2.7526e+05
2.756e+05
2.7592e+05
2.7626e+05
2.766e+05
2.7693e+05
2.7726e+05
2.776e+05
2.7793e+05
2.7826e+05
2.786e+05
2.7893e+05
2.7926e+05
2.7959e+05
2.7993e+05
2.8027e+05
2.8059e+05
2.8092e+05
2.8126e+05
2.8159e+05
2.8192e+05
2.8225e+05
2.8259e+05
2.8292e+05
2.8324e+05
2.8357e+05
2.839e+05
2.8422e+05
2.8454e+05
2.8487e+05
2.852e+05
2.8553e+05
2.8588e+05
2.8622e+05
2.8655e+05
2.869e+05
2.8724e+05
2.8756e+05
2.8789e+05
2.8823e+05
2.8856e+05
2.8889e+05
2.8923e+05
2.8957e+05
2.899e+05
2.9024e+05
2.9058e+05
2.9092e+05
2.9126e+05
2.916e+05
2.9194e+05
2.9227e+05
2.926e+05
2.9293e+05
2.9325e+05
2.9356e+05
2.939e+05
2.9422e+05
2.9454e+05
2.9487e+05
2.952e+05
2.9553e+05
2.9585e+05
2.9605e+05
2.9642e+05
2.9675e+05
2.9707e+05
2.9739e+05
2.9772e+05
2.9806e+05
2.9839e+05
2.9861e+05
2.9899e+05
2.9933e+05
2.9966e+05
2.9999e+05
3.0022e+05
3.0059e+05
3.0092e+05
3.0124e+05
3.0155e+05
3.0187e+05
3.022e+05
3.0254e+05
3.0285e+05
3.0318e+05
3.0351e+05
3.0384e+05
3.0418e+05
3.0451e+05
3.0474e+05
3.0513e+05
3.0547e+05
3.058e+05
3.0612e+05
3.0643e+05
3.0678e+05
3.0711e+05
3.0744e+05
3.0762e+05
3.0777e+05
3.0801e+05
3.0836e+05
3.0871e+05
3.0905e+05
3.094e+05
3.096e+05
3.0998e+05
3.1034e+05
3.1068e+05
3.1102e+05
3.1136e+05
3.1172e+05
3.1206e+05
3.124e+05
3.1275e+05
3.1309e+05
3.1342e+05
3.1376e+05
3.1411e+05
3.1445e+05
3.148e+05
3.1516e+05
3.1552e+05
3.1587e+05
3.1622e+05
3.1656e+05
3.169e+05
3.1726e+05
3.1761e+05
3.1795e+05
3.1829e+05
3.1864e+05
3.1898e+05
3.1932e+05
3.1967e+05
3.2e+05
3.2034e+05
3.2068e+05
3.2103e+05
3.2137e+05
3.217e+05
3.2204e+05
3.2237e+05
3.227e+05
3.2304e+05
3.2337e+05
3.2369e+05
3.2401e+05
3.2435e+05
3.2467e+05
3.25e+05
3.2533e+05
3.2568e+05
3.2601e+05
3.2634e+05
3.2668e+05
3.27e+05
3.2734e+05
3.2767e+05
3.2801e+05
3.2834e+05
3.2855e+05
3.2895e+05
3.293e+05
3.2963e+05
3.2997e+05
3.3031e+05
3.3064e+05
3.3097e+05
3.3131e+05
3.3166e+05
3.3199e+05
3.3232e+05
3.3267e+05
3.3301e+05
3.3334e+05
3.3354e+05
3.3393e+05
3.3427e+05
3.346e+05
3.3494e+05
3.3527e+05
3.356e+05
3.3594e+05
3.3626e+05
3.3658e+05
3.3691e+05
3.3725e+05
3.3758e+05
3.3791e+05
3.3825e+05
3.3859e+05
3.3892e+05
3.3926e+05
3.3961e+05
3.3995e+05
3.403e+05
3.4065e+05
3.4101e+05
3.4136e+05
3.4172e+05
3.4209e+05
3.4246e+05
3.4283e+05
3.432e+05
3.4355e+05
3.4392e+05
3.4428e+05
3.4463e+05
3.4497e+05
3.4532e+05
3.4568e+05
3.4602e+05
3.4637e+05
3.4672e+05
3.4705e+05
3.4739e+05
3.4773e+05
3.4807e+05
3.484e+05
3.4875e+05
3.491e+05
3.4945e+05
3.4982e+05
3.5019e+05
3.5055e+05
3.5092e+05
3.513e+05
3.5167e+05
3.5203e+05
3.5241e+05
3.5276e+05
3.5312e+05
3.5347e+05
3.5382e+05
3.5416e+05
3.5451e+05
3.5485e+05
3.5518e+05
3.5552e+05
3.5586e+05
3.5619e+05
3.5653e+05
3.5688e+05
3.5723e+05
3.5758e+05
3.5792e+05
3.5828e+05
3.5863e+05
3.5897e+05
3.5932e+05
3.5965e+05
3.5999e+05
3.6033e+05
3.6067e+05
3.6091e+05
3.6128e+05
3.6163e+05
3.6197e+05
3.6229e+05
3.6262e+05
3.6296e+05
3.6329e+05
3.6362e+05
3.6396e+05
3.643e+05
3.6464e+05
3.6497e+05
3.6516e+05
3.6532e+05
3.6569e+05
3.6604e+05
3.6638e+05
3.6671e+05
3.6691e+05
3.673e+05
3.6764e+05
3.6798e+05
3.6831e+05
3.6866e+05
3.69e+05
3.6933e+05
3.6967e+05
3.7001e+05
3.7036e+05
3.707e+05
3.7106e+05
3.7141e+05
3.7176e+05
3.7212e+05
3.7247e+05
3.7281e+05
3.7317e+05
3.7352e+05
3.7387e+05
3.7423e+05
3.7459e+05
3.7495e+05
3.7531e+05
3.7567e+05
3.7602e+05
3.7635e+05
3.767e+05
3.7705e+05
3.7739e+05
3.7774e+05
3.781e+05
3.7844e+05
3.7878e+05
3.7912e+05
3.7946e+05
3.798e+05
3.8013e+05
3.8047e+05
3.808e+05
3.8114e+05
3.8148e+05
3.8183e+05
3.8217e+05
3.8253e+05
3.8288e+05
3.8322e+05
3.8357e+05
3.8391e+05
3.8426e+05
3.8461e+05
3.8497e+05
3.8533e+05
3.8568e+05
3.8604e+05
3.8641e+05
3.8676e+05
3.871e+05
3.8745e+05
3.8779e+05
3.8814e+05
3.8848e+05
3.8882e+05
3.8915e+05
3.8949e+05
3.8983e+05
3.9017e+05
3.905e+05
3.9084e+05
3.9117e+05
3.9147e+05
3.9182e+05
3.9215e+05
3.9247e+05
3.9279e+05
3.9298e+05
3.9313e+05
3.935e+05
3.9382e+05
3.9415e+05
3.9446e+05
3.948e+05
3.9513e+05
3.9545e+05
3.9566e+05
3.9586e+05
3.9624e+05
3.9659e+05
3.9692e+05
3.9713e+05
3.9729e+05
3.9766e+05
3.9801e+05
3.9834e+05
3.9868e+05
3.9903e+05
3.9936e+05
3.997e+05
3.9989e+05
4.0004e+05
4.0042e+05
4.0076e+05
4.0109e+05
4.0142e+05
4.0176e+05
4.0209e+05
4.0242e+05
4.0274e+05
4.0308e+05
4.0342e+05
4.0376e+05
4.0408e+05
4.0439e+05
4.0471e+05
4.0504e+05
4.0536e+05
4.0567e+05
4.06e+05
4.0633e+05
4.0665e+05
4.0697e+05
4.073e+05
4.0763e+05
4.0796e+05
4.083e+05
4.0863e+05
4.0896e+05
4.093e+05
4.0965e+05
4.0999e+05
4.1033e+05
4.1068e+05
4.1102e+05
4.1135e+05
4.117e+05
4.1205e+05
4.1239e+05
4.1273e+05
4.1307e+05
4.1341e+05
4.1374e+05
4.1407e+05
4.1441e+05
4.1473e+05
4.1506e+05
4.1539e+05
4.1572e+05
4.1604e+05
4.1637e+05
4.1664e+05
4.168e+05
4.1714e+05
4.1749e+05
4.1784e+05
4.1816e+05
4.185e+05
4.1884e+05
4.1917e+05
4.195e+05
4.1984e+05
4.2018e+05
4.2051e+05
4.2084e+05
4.2118e+05
4.2152e+05
4.2185e+05
4.2219e+05
4.2253e+05
4.2286e+05
4.232e+05
4.2354e+05
4.2386e+05
4.2418e+05
4.2451e+05
4.2484e+05
4.2515e+05
4.2548e+05
4.2581e+05
4.2614e+05
4.2648e+05
4.2682e+05
4.2717e+05
4.2751e+05
4.2784e+05
4.2819e+05
4.2853e+05
4.2886e+05
4.292e+05
4.2953e+05
4.2986e+05
4.3018e+05
4.3052e+05
4.3085e+05
4.3117e+05
4.3151e+05
4.3184e+05
4.3217e+05
4.3251e+05
4.3285e+05
4.332e+05
4.3353e+05
4.3388e+05
4.3422e+05
4.3455e+05
4.3489e+05
4.3523e+05
4.3556e+05
4.3588e+05
4.3622e+05
4.3654e+05
4.368e+05
4.3717e+05
4.375e+05
4.3783e+05
4.3803e+05
4.3841e+05
4.3876e+05
4.3909e+05
4.3943e+05
4.3976e+05
4.401e+05
4.4042e+05
4.4074e+05
4.4107e+05
4.4138e+05
4.4169e+05
4.419e+05
4.4225e+05
4.4256e+05
4.4288e+05
4.431e+05
4.4325e+05
4.436e+05
4.4392e+05
4.4424e+05
4.4432e+05
4.4443e+05
4.4458e+05
4.4472e+05
4.449e+05
4.4516e+05
4.4525e+05
4.456e+05
4.4585e+05
4.4604e+05
4.4638e+05
4.4675e+05
4.4709e+05
4.4729e+05
4.4743e+05
4.4774e+05
4.4809e+05
4.4842e+05
4.4875e+05
4.4908e+05
4.494e+05
4.4972e+05
4.4994e+05
4.501e+05
4.5047e+05
4.5081e+05
4.5116e+05
4.515e+05
4.5184e+05
4.5218e+05
4.5252e+05
4.5285e+05
4.5318e+05
4.5352e+05
4.5387e+05
4.542e+05
4.5444e+05
4.5483e+05
4.5516e+05
4.5548e+05
4.5576e+05
4.561e+05
4.5642e+05
4.5673e+05
4.5704e+05
4.5735e+05
4.5765e+05
4.5795e+05
4.5823e+05
4.584e+05
4.5874e+05
4.5908e+05
4.5942e+05
4.5975e+05
4.6008e+05
4.6042e+05
4.6075e+05
4.6108e+05
4.614e+05
4.6173e+05
4.6205e+05
4.6237e+05
4.627e+05
4.6303e+05
4.6336e+05
4.6368e+05
4.64e+05
4.6433e+05
4.6464e+05
4.6496e+05
4.6528e+05
4.656e+05
4.6591e+05
4.6623e+05
4.6655e+05
4.6688e+05
4.6719e+05
4.6751e+05
4.6773e+05
4.6811e+05
4.6844e+05
4.6878e+05
4.691e+05
4.6942e+05
4.6974e+05
4.7005e+05
4.7038e+05
4.7069e+05
4.7102e+05
4.7135e+05
4.7166e+05
4.7199e+05
4.7231e+05
4.7265e+05
4.7297e+05
4.7329e+05
4.7363e+05
4.7396e+05
4.7429e+05
4.7462e+05
4.7497e+05
4.753e+05
4.7563e+05
4.7597e+05
4.763e+05
4.7663e+05
4.7697e+05
4.7731e+05
4.7765e+05
4.7798e+05
4.7833e+05
4.7866e+05
4.7898e+05
4.793e+05
4.7963e+05
4.7996e+05
4.8028e+05
4.8061e+05
4.8094e+05
4.8126e+05
4.816e+05
4.8194e+05
4.8227e+05
4.826e+05
4.8294e+05
4.8327e+05
4.836e+05
4.8393e+05
4.8427e+05
4.8459e+05
4.8492e+05
4.8525e+05
4.8557e+05
4.859e+05
4.8622e+05
4.8656e+05
4.8689e+05
4.8722e+05
4.8755e+05
4.8787e+05
4.8806e+05
4.8842e+05
4.8874e+05
4.8906e+05
4.8936e+05
4.897e+05
4.9003e+05
4.9034e+05
4.9067e+05
4.9099e+05
4.9132e+05
4.9163e+05
4.9196e+05
4.9229e+05
4.9261e+05
4.9293e+05
4.9326e+05
4.9358e+05
4.9391e+05
4.9424e+05
4.9457e+05
4.9489e+05
4.9521e+05
4.9554e+05
4.9586e+05
4.9618e+05
4.965e+05
4.9682e+05
4.9715e+05
4.9746e+05
4.9779e+05
4.9812e+05
4.9844e+05
4.9875e+05
4.9908e+05
4.994e+05
4.9971e+05
5.0003e+05
5.0034e+05
5.0064e+05
5.0094e+05
5.0124e+05
5.0155e+05
5.0185e+05
5.0216e+05
5.0248e+05
5.0278e+05
5.0312e+05
5.0343e+05
5.0376e+05
5.0409e+05
5.044e+05
5.0472e+05
5.0504e+05
5.0536e+05
5.0568e+05
5.0601e+05
5.0634e+05
5.0666e+05
5.0698e+05
5.073e+05
5.0761e+05
5.0791e+05
5.0822e+05
5.0854e+05
5.0884e+05
5.0915e+05
5.0946e+05
5.0978e+05
5.101e+05
5.104e+05
5.1073e+05
5.1106e+05
5.1126e+05
5.1142e+05
5.1172e+05
5.1213e+05
5.1248e+05
5.1281e+05
5.1315e+05
5.1348e+05
5.138e+05
5.1413e+05
5.1445e+05
5.1477e+05
5.1509e+05
5.1542e+05
5.1574e+05
5.1606e+05
5.1638e+05
5.1672e+05
5.1703e+05
5.1735e+05
5.1767e+05
5.1799e+05
5.1829e+05
5.1848e+05
5.1883e+05
5.1894e+05
5.1915e+05
5.1945e+05
5.1974e+05
5.2005e+05
5.2017e+05
5.2035e+05
5.2064e+05
5.2094e+05
5.2125e+05
5.2156e+05
5.2186e+05
5.2217e+05
5.2248e+05
5.2279e+05
5.2309e+05
5.234e+05
5.237e+05
5.24e+05
5.2429e+05
5.246e+05
5.249e+05
5.2518e+05
5.2548e+05
5.2578e+05
5.261e+05
5.2641e+05
5.2672e+05
5.2704e+05
5.2736e+05
5.2767e+05
5.2798e+05
5.2831e+05
5.2862e+05
5.2894e+05
5.2926e+05
5.2957e+05
5.2988e+05
5.3019e+05
5.3051e+05
5.3083e+05
5.3114e+05
5.3146e+05
5.3177e+05
5.3207e+05
5.3238e+05
5.3268e+05
5.33e+05
5.333e+05
5.3359e+05
5.339e+05
5.3421e+05
5.3451e+05
5.3482e+05
5.3504e+05
5.3541e+05
5.3572e+05
5.3603e+05
5.3635e+05
5.3666e+05
5.3696e+05
5.3727e+05
5.376e+05
5.3791e+05
5.3822e+05
5.3854e+05
5.3886e+05
5.3917e+05
5.3949e+05
5.3981e+05
5.4013e+05
5.4044e+05
5.4076e+05
5.4109e+05
5.414e+05
5.4172e+05
5.4205e+05
5.4237e+05
5.4269e+05
5.43e+05
5.4333e+05
5.4364e+05
5.4395e+05
5.4425e+05
5.4457e+05
5.4488e+05
5.4519e+05
5.4551e+05
5.4582e+05
5.4614e+05
5.4645e+05
5.4677e+05
5.4709e+05
5.474e+05
5.477e+05
5.4802e+05
5.4833e+05
5.4863e+05
5.4895e+05
5.4926e+05
5.4957e+05
5.4988e+05
5.502e+05
5.5052e+05
5.5083e+05
5.5115e+05
5.5147e+05
5.5178e+05
5.5209e+05
5.5241e+05
5.5272e+05
5.5303e+05
5.5333e+05
5.5363e+05
5.5393e+05
5.5422e+05
5.5441e+05
5.5475e+05
5.5505e+05
5.5534e+05
5.5553e+05
5.5588e+05
5.5619e+05
5.565e+05
5.568e+05
5.5712e+05
5.5744e+05
5.5775e+05
5.5798e+05
5.5815e+05
5.5852e+05
5.5887e+05
5.5919e+05
5.5952e+05
5.5985e+05
5.6016e+05
5.6047e+05
5.6078e+05
5.6109e+05
5.6139e+05
5.617e+05
5.6201e+05
5.6232e+05
5.6263e+05
5.6294e+05
5.6326e+05
5.6357e+05
5.6389e+05
5.6421e+05
5.6451e+05
5.6483e+05
5.6514e+05
5.6545e+05
5.6576e+05
5.6607e+05
5.6639e+05
5.667e+05
5.6701e+05
5.6732e+05
5.6764e+05
5.6796e+05
5.6827e+05
5.6858e+05
5.689e+05
5.6922e+05
5.6952e+05
5.6984e+05
5.7016e+05
5.7048e+05
5.7079e+05
5.7112e+05
5.7144e+05
5.7176e+05
5.7208e+05
5.7239e+05
5.7271e+05
5.7303e+05
5.7335e+05
5.7367e+05
5.7398e+05
5.743e+05
5.7461e+05
5.7493e+05
5.7524e+05
5.7555e+05
5.7587e+05
5.7618e+05
5.7649e+05
5.768e+05
5.7712e+05
5.7743e+05
5.7774e+05
5.7806e+05
5.7837e+05
5.7868e+05
5.7898e+05
5.7929e+05
5.7961e+05
5.7992e+05
5.8023e+05
5.8056e+05
5.8087e+05
5.8119e+05
5.8151e+05
5.8183e+05
5.8215e+05
5.8246e+05
5.8278e+05
5.831e+05
5.8342e+05
5.8374e+05
5.8407e+05
5.8439e+05
5.847e+05
5.8503e+05
5.8535e+05
5.8566e+05
5.8598e+05
5.863e+05
5.8661e+05
5.8692e+05
5.8724e+05
5.8756e+05
5.8787e+05
5.8818e+05
5.885e+05
5.8881e+05
5.8913e+05
5.8944e+05
5.8976e+05
5.9006e+05
5.9038e+05
5.9069e+05
5.9101e+05
5.9132e+05
5.9162e+05
5.9194e+05
5.9225e+05
5.9256e+05
5.9286e+05
5.9317e+05
5.9349e+05
5.9379e+05
5.941e+05
5.9442e+05
5.9472e+05
5.9504e+05
5.9534e+05
5.9565e+05
5.9596e+05
5.9627e+05
5.9659e+05
5.969e+05
5.9721e+05
5.9753e+05
5.9785e+05
5.9817e+05
5.9849e+05
5.9881e+05
5.9913e+05
5.9945e+05
5.9977e+05
6.0009e+05
6.0041e+05
6.0068e+05
6.0103e+05
6.0137e+05
6.0168e+05
6.02e+05
6.0231e+05
6.0264e+05
6.0295e+05
6.0325e+05
6.0358e+05
6.039e+05
6.0422e+05
6.0453e+05
6.0485e+05
6.0519e+05
6.055e+05
6.0582e+05
6.0615e+05
6.0647e+05
6.0678e+05
6.071e+05
6.0743e+05
6.0775e+05
6.0806e+05
6.0838e+05
6.0869e+05
6.09e+05
6.0931e+05
6.0963e+05
6.0994e+05
6.1026e+05
6.1058e+05
6.109e+05
6.1108e+05
6.1145e+05
6.1177e+05
6.1208e+05
6.124e+05
6.1271e+05
6.1303e+05
6.1333e+05
6.1364e+05
6.1396e+05
6.1428e+05
6.1459e+05
6.149e+05
6.1524e+05
6.1555e+05
6.1586e+05
6.1617e+05
6.1649e+05
6.1681e+05
6.1712e+05
6.1744e+05
6.1776e+05
6.1808e+05
6.184e+05
6.1871e+05
6.1904e+05
6.1936e+05
6.1969e+05
6.2002e+05
6.2033e+05
6.2066e+05
6.2097e+05
6.2129e+05
6.216e+05
6.2191e+05
6.2223e+05
6.2254e+05
6.2286e+05
6.2318e+05
6.2352e+05
6.2384e+05
6.2415e+05
6.2448e+05
6.2479e+05
6.251e+05
6.2542e+05
6.2574e+05
6.2606e+05
6.2637e+05
6.2669e+05
6.27e+05
6.273e+05
6.2762e+05
6.2793e+05
6.2824e+05
6.2856e+05
6.2887e+05
6.2919e+05
6.295e+05
6.2982e+05
6.3013e+05
6.3046e+05
6.3077e+05
6.3109e+05
6.3142e+05
6.3174e+05
6.3206e+05
6.3237e+05
6.3268e+05
6.33e+05
6.3331e+05
6.3362e+05
6.3392e+05
6.3422e+05
6.3453e+05
6.3484e+05
6.3516e+05
6.3547e+05
6.3578e+05
6.3611e+05
6.3642e+05
6.3661e+05
6.3699e+05
6.3732e+05
6.3764e+05
6.3796e+05
6.383e+05
6.3862e+05
6.3893e+05
6.3925e+05
6.3956e+05
6.3988e+05
6.4019e+05
6.405e+05
6.4082e+05
6.4113e+05
6.4145e+05
6.4176e+05
6.4208e+05
6.424e+05
6.4272e+05
6.4304e+05
6.4323e+05
6.4359e+05
6.4392e+05
6.4424e+05
6.4456e+05
6.4489e+05
6.4521e+05
6.4554e+05
6.4574e+05
6.4611e+05
6.4645e+05
6.4678e+05
6.4709e+05
6.474e+05
6.4772e+05
6.4804e+05
6.4834e+05
6.4865e+05
6.4897e+05
6.4928e+05
6.4958e+05
6.499e+05
