# Supplementary material for: Novel Method to Efficiently Create an mHealth App: Implementation of a Real-Time Electrocardiogram R Peak Detector
Source: JMIR Mhealth Uhealth. 2018 May 22;6(5):e118. doi: 10.2196/mhealth.8429 (PMC5989064; doi:10.2196/mhealth.8429)
Supplement: Multimedia Appendix 2 [file mhealth_v6i5e118_app2.zip › Submission_code/Cleaned database/mitdb/220_ann_qrs_cleaned.txt]

29
314
613
917
1214
1519
1817
2122
2425
2724
3027
3331
3624
3926
4226
4532
4833
5129
5435
5742
6035
6341
6639
6943
7245
7537
7842
8144
8441
8740
9039
9344
9639
9935
10239
10538
10835
11140
11438
11744
12041
12336
12646
12949
13245
13551
13848
14156
14454
14755
15067
15367
15660
15963
16260
16553
16847
17141
17444
17743
17937
18289
18599
18909
19217
19523
19840
20148
20443
20741
21048
21350
21644
21946
22249
22544
22844
23148
23455
23760
24061
24373
24679
24979
25284
25589
25895
26201
26506
26814
27121
27425
27729
28040
28344
28641
28951
29255
29549
29849
30145
30447
30743
31032
31342
31650
31945
32246
32543
32845
33143
33438
33740
34038
34330
34628
34928
35237
35543
35849
36161
36468
36772
37077
37389
37697
38003
38314
38622
38925
39234
39539
39848
40153
40456
40768
41069
41366
41674
41978
42281
42579
42876
43183
43485
43783
44085
44391
44698
44998
45298
45608
45913
46211
46508
46807
47109
47405
47702
48009
48311
48611
48909
49215
49523
49824
50130
50434
50732
51030
51331
51634
51937
52238
52543
52850
53149
53453
53762
54070
54368
54664
54973
55279
55574
55872
56176
56482
56781
57080
57390
57693
57992
58295
58598
58899
59199
59498
59799
60096
60392
60695
61004
61303
61605
61917
62223
62521
62820
63123
63433
63727
64025
64333
64634
64932
65230
65530
65837
66137
66438
66748
67046
67343
67642
67944
68245
68542
68845
69150
69448
69747
70050
70353
70654
70953
71259
71556
71851
72151
72450
72753
73050
73344
73658
73963
74260
74564
74866
75176
75477
75770
76083
76391
76690
76992
77296
77609
77911
78214
78524
78833
79133
79440
79749
80052
80357
80668
80982
81294
81609
81919
82234
82534
82833
83152
83460
83767
84077
84384
84703
85017
85327
85647
85960
86276
86594
86924
87245
87567
87901
88222
88532
88847
89167
89484
89796
90114
90425
90731
91039
91343
91656
91963
92272
92589
92901
93211
93519
93831
94145
94450
94761
95075
95381
95698
96008
96323
96635
96951
97269
97583
97899
98216
98550
98876
99205
99554
99884
100210
100540
100870
101200
101510
101840
102160
102470
102790
103100
103410
103720
104030
104350
104650
104950
105260
105580
105880
106190
106510
106830
107140
107450
107760
108080
108390
108710
109030
109340
109650
109970
110280
110580
110880
111190
111500
111790
112100
112410
112720
113030
113320
113630
113940
114240
114540
114730
115090
115400
115710
115990
116140
116460
116780
117080
117390
117700
118000
118320
118630
118940
119250
119550
119860
120160
120340
120710
121030
121330
121630
121940
122240
122540
122830
123140
123430
123730
124020
124330
124620
124920
125220
125530
125830
126140
126460
126790
127110
127430
127750
128070
128370
128690
129000
129310
129620
129940
130260
130570
130890
131200
131530
131850
132180
132530
132860
133190
133520
133850
134170
134500
134820
135140
135460
135780
136100
136420
136730
137060
137370
137680
137990
138310
138620
138930
139240
139560
139870
140190
140500
140820
141140
141450
141780
142090
142400
142710
143020
143330
143630
143930
144240
144430
144760
145080
145380
145690
145990
146280
146570
146860
147060
147280
147440
147760
148060
148280
148420
148560
148780
149110
149420
149620
149760
149900
150050
150340
150680
150860
151010
151150
151560
151880
152210
152470
152850
153180
153520
153840
154150
154470
154790
155110
155310
155450
155690
156070
156420
156750
157080
157420
157750
158080
158360
158750
159080
159410
159730
160050
160370
160690
161000
161330
161650
161970
162280
162590
162900
163210
163510
163820
164130
164450
164770
165090
165410
165730
166060
166380
166700
167030
167350
167670
167980
168300
168620
168940
169260
169580
169920
170250
170580
170910
171240
171570
171890
172220
172540
172850
173180
173510
173840
174160
174490
174820
175150
175480
175800
176130
176450
176780
177110
177430
177770
178100
178440
178760
179090
179440
179770
180120
180450
180790
181120
181450
181790
182130
182470
182810
183150
183470
183800
184140
184480
184800
185130
185460
185780
186110
186440
186770
187100
187420
187760
188080
188410
188740
189060
189370
189700
190040
190370
190710
191050
191390
191720
192060
192400
192730
193060
193400
193720
194050
194380
194710
195030
195360
195690
196020
196350
196680
197020
197340
197670
198010
198340
198660
198980
199320
199640
199960
200200
200580
200910
201230
201550
201880
202200
202520
202850
203170
203490
203820
204150
204470
204800
205130
205450
205770
206100
206430
206740
207060
207390
207710
208040
208360
208700
209040
209370
209710
210050
210380
210710
211050
211380
211710
212040
212380
212710
213040
213370
213710
214040
214380
214720
215050
215380
215720
216050
216380
216720
217060
217390
217720
218050
218390
218710
219050
219380
219700
220030
220340
220670
220980
221300
221620
221940
222260
222560
222890
223200
223510
223830
224020
224370
224680
224980
225290
225490
225840
226150
226460
226760
227060
227380
227700
228000
228190
228330
228650
228970
229290
229490
229870
230190
230510
230840
231150
231470
231800
231990
232140
232290
232460
232720
233100
233430
233600
233750
233890
234230
234590
234920
235260
235600
235920
236260
236590
236930
237280
237620
237960
238300
238650
238990
239330
239660
239990
240330
240660
241010
241350
241690
242030
242380
242730
243070
243420
243770
244110
244460
244820
245160
245490
245840
246180
246530
246860
247210
247550
247890
248240
248580
248930
249270
249620
249960
250310
250660
251010
251360
251700
252060
252390
252740
253080
253430
253760
254110
254450
254790
255120
255470
255810
256150
256490
256840
257190
257540
257900
258240
258580
258930
259270
259600
259920
260260
260580
260900
261240
261560
261880
262220
262540
262870
263200
263530
263860
264170
264500
264830
265160
265480
265820
266150
266470
266790
267130
267460
267790
268140
268490
268830
269170
269510
269850
270180
270520
270850
271170
271500
271840
272180
272520
272870
273220
273550
273900
274240
274580
274920
275260
275600
275920
276260
276600
276930
277260
277600
277930
278260
278600
278930
279260
279590
279930
280270
280590
280920
281260
281590
281920
282250
282590
282920
283240
283570
283900
284220
284540
284870
285200
285530
285880
286220
286550
286900
287240
287560
287890
288230
288560
288890
289230
289570
289900
290240
290580
290920
291260
291600
291940
292270
292600
292930
293250
293560
293900
294220
294540
294870
295200
295530
295850
296050
296420
296750
297070
297390
297720
298060
298390
298610
298990
299330
299660
299990
300220
300590
300920
301240
301550
301870
302200
302540
302850
303180
303510
303840
304180
304510
304740
305130
305470
305800
306120
306430
306780
307110
307440
307620
307770
308010
308360
308710
309050
309400
309600
309980
310340
310680
311020
311360
311720
312060
312400
312750
313090
313420
313760
314110
314450
314800
315160
315520
315870
316220
316560
316900
317260
317610
317950
318290
318640
318980
319320
319670
320000
320340
320680
321030
321370
321700
322040
322370
322700
323040
323370
323690
324010
324350
324670
325000
325330
325680
326010
326340
326680
327000
327340
327670
328010
328340
328550
328950
329300
329630
329970
330310
330640
330970
331310
331660
331990
332320
332670
333010
333340
333540
333930
334270
334600
334940
335270
335600
335940
336260
336580
336910
337250
337580
337910
338250
338590
338920
339260
339610
339950
340300
340650
341010
341360
341720
342090
342460
342830
343200
343550
343920
344280
344630
344970
345320
345680
346020
346370
346720
347050
347390
347730
348070
348400
348750
349100
349450
349820
350190
350550
350920
351300
351670
352030
352410
352760
353120
353470
353820
354160
354510
354850
355180
355520
355860
356190
356530
356880
357230
357580
357920
358280
358630
358970
359320
359650
359990
360330
360670
360910
361280
361630
361970
362290
362620
362960
363290
363620
363960
364300
364640
364970
365160
365320
365690
366040
366380
366710
366910
367300
367640
367980
368310
368660
369000
369330
369670
370010
370360
370700
371060
371410
371760
372120
372470
372810
373170
373520
373870
374230
374590
374950
375310
375670
376020
376350
376700
377050
377390
377740
378100
378440
378780
379120
379460
379800
380130
380470
380800
381140
381480
381830
382170
382530
382880
383220
383570
383910
384260
384610
384970
385330
385680
386040
386410
386760
387100
387450
387790
388140
388480
388820
389150
389490
389830
390170
390500
390840
391170
391470
391820
392150
392470
392790
392980
393130
393500
393820
394150
394460
394800
395130
395450
395660
395860
396240
396590
396920
397130
397290
397660
398010
398340
398680
399030
399360
399700
399890
400040
400420
400760
401090
401420
401760
402090
402420
402740
403080
403420
403760
404080
404390
404710
405040
405360
405670
406000
406330
406650
406970
407300
407630
407960
408300
408630
408960
409300
409650
409990
410330
410680
411020
411350
411700
412050
412390
412730
413070
413410
413740
414070
414410
414730
415060
415390
415720
416040
416370
416640
416800
417140
417490
417840
418160
418500
418840
419170
419500
419840
420180
420510
420840
421180
421520
421850
422190
422530
422860
423200
423540
423860
424180
424510
424840
425150
425480
425810
426140
426480
426820
427170
427510
427840
428190
428530
428860
429200
429530
429860
430180
430520
430850
431170
431510
431840
432170
432510
432850
433200
433530
433880
434220
434550
434890
435230
435560
435880
436220
436540
436800
437170
437500
437830
438030
438410
438760
439090
439430
439760
440100
440420
440740
441070
441380
441690
441900
442250
442560
442880
443100
443250
443600
443920
444240
444430
444580
444720
444900
445250
445600
445850
446040
446380
446750
447090
447290
447430
447740
448090
448420
448750
449080
449400
449720
449940
450100
450470
450810
451160
451500
451840
452180
452520
452850
453180
453520
453870
454200
454440
454830
455160
455480
455760
456100
456420
456730
457040
457350
457650
457950
458230
458400
458740
459080
459420
459750
460080
460420
460750
461080
461400
461730
462050
462370
462700
463030
463360
463680
464000
464330
464640
464960
465280
465600
465910
466230
466550
466880
467190
467510
467730
468110
468440
468780
469100
469420
469740
470050
470380
470690
471020
471350
471660
471990
472310
472650
472970
473290
473630
473960
474290
474620
474970
475300
475630
475970
476300
476630
476970
477310
477650
477980
478330
478660
478980
479300
479630
479960
480280
480610
480940
481260
481600
481940
482270
482600
482940
483270
483600
483930
484270
484590
484920
485250
485570
485900
486220
486560
486890
487220
487550
487870
488060
488420
488740
489060
489360
489700
490030
490340
490670
490990
491320
491630
491960
492290
492610
492930
493260
493580
493910
494240
494570
494890
495210
495540
495860
496180
496500
496820
497150
497460
497790
498120
498440
498750
499080
499400
499710
500030
500340
500640
500940
501240
501550
501850
502160
502480
502780
503120
503430
503760
504090
504400
504720
505040
505360
505680
506010
506340
506660
506980
507300
507610
507910
508220
508540
508840
509150
509460
509780
510100
510400
510730
511060
511260
511420
511720
512130
512480
512810
513150
513480
513800
514130
514450
514770
515090
515420
515740
516060
516380
516720
517030
517350
517670
517990
518290
518480
518830
519150
519450
519740
520050
520350
520640
520940
521250
521560
521860
522170
522480
522790
523090
523400
523700
524000
524290
524600
524900
525180
525480
525780
526100
526410
526720
527040
527360
527670
527980
528310
528620
528940
529260
529570
529880
530190
530510
530830
531140
531460
531770
532070
532380
532680
533000
533300
533590
533900
534210
534510
534820
535040
535410
535720
536030
536350
536660
536960
537270
537600
537910
538220
538540
538860
539170
539490
539810
540130
540440
540760
541090
541400
541720
542050
542370
542690
543000
543330
543640
543950
544250
544570
544880
545190
545510
545820
546140
546450
546770
547090
547400
547700
548020
548330
548630
548950
549260
549570
549880
550200
550520
550830
551150
551470
551780
552090
552410
552720
553030
553330
553630
553930
554220
554410
554750
555050
555340
555530
555880
556190
556500
556800
557120
557440
557750
557980
558150
558520
558870
559190
559520
559850
560160
560470
560780
561090
561390
561700
562010
562320
562630
562940
563260
563570
563890
564210
564510
564830
565140
565450
565760
566070
566390
566700
567010
567320
567640
567960
568270
568580
568900
569220
569520
569840
570160
570480
570790
571120
571440
571760
572080
572390
572710
573030
573350
573670
573980
574300
574610
574930
575240
575550
575870
576180
576490
576800
577120
577430
577740
578060
578370
578680
578980
579290
579610
579920
580230
580560
580870
581190
581510
581830
582150
582460
582780
583100
583420
583740
584070
584390
584700
585030
585350
585660
585980
586300
586610
586920
587240
587560
587870
588180
588500
588810
589130
589440
589760
590060
590380
590690
591010
591320
591620
591940
592250
592560
592860
593170
593490
593790
594100
594420
594720
595040
595340
595650
595960
596270
596590
596900
597210
597530
597850
598170
598490
598810
599130
599450
599770
600090
600410
600680
601030
601370
601680
602000
602310
602640
602950
603250
603580
603900
604220
604530
604850
605190
605500
605820
606150
606470
606780
607100
607430
607750
608060
608380
608690
609000
609310
609630
609940
610260
610580
610900
611080
611450
611770
612080
612400
612710
613030
613330
613640
613960
614280
614590
614900
615240
615550
615860
616170
616490
616810
617120
617440
617760
618080
618400
618710
619040
619360
619690
620020
620330
620660
620970
621290
621600
621910
622230
622540
622860
623180
623520
623840
624150
624480
624790
625100
625420
625740
626060
626370
626690
627000
627300
627620
627930
628240
628560
628870
629190
629500
629820
630130
630460
630770
631090
631420
631740
632060
632370
632680
633000
633310
633620
633920
634220
634530
634840
635160
635470
635780
636110
636420
636610
636990
637320
637640
637960
638300
638620
638930
639250
639560
639880
640190
640500
640820
641130
641450
641760
642080
642400
642720
643040
643230
643590
643920
644240
644560
644890
645210
645540
645740
646110
646450
646780
647090
647400
647720
648040
648340
648650
648970
649280
649580
