# Supplementary material for: Novel Method to Efficiently Create an mHealth App: Implementation of a Real-Time Electrocardiogram R Peak Detector
Source: JMIR Mhealth Uhealth. 2018 May 22;6(5):e118. doi: 10.2196/mhealth.8429 (PMC5989064; doi:10.2196/mhealth.8429)
Supplement: Multimedia Appendix 2 [file mhealth_v6i5e118_app2.zip › Submission_code/Cleaned database/mitdb/221m.hea]

221m 2 360 650000
221m.mat 16+24 200/mV 11 1024 967 -5769 0 MLII
221m.mat 16+24 200/mV 11 1024 1034 -20025 0 V1
# 83 M 1268 694 x1
# Hydrochlorthiazide, Lasix
# The PVCs are multiform, but one form is much more common than the others.
#Creator: wfdb2mat
#Source: record mitdb/221
