# Supplementary material for: Novel Method to Efficiently Create an mHealth App: Implementation of a Real-Time Electrocardiogram R Peak Detector
Source: JMIR Mhealth Uhealth. 2018 May 22;6(5):e118. doi: 10.2196/mhealth.8429 (PMC5989064; doi:10.2196/mhealth.8429)
Supplement: Multimedia Appendix 2 [file mhealth_v6i5e118_app2.zip › Submission_code/Cleaned database/mitdb/221_ann_qrs.txt]

29
221
443
604
925
1242
1431
1805
2065
2357
2521
2826
3065
3526
3799
4129
4490
4839
5093
5356
5538
5849
6100
6352
6513
6880
7216
7513
7690
8072
8302
8547
8817
9247
9515
9786
10104
10375
10642
10817
11126
11384
11680
11853
12148
12391
12743
13027
13206
13497
13738
13999
14245
14543
14803
14968
15335
15567
15835
16086
16539
16927
17198
17429
17683
17911
18206
18465
18759
19072
19267
19639
19869
20148
20295
20653
20912
21243
21490
21757
21980
22237
22400
22731
22993
23328
23766
24105
24361
24602
24880
25198
25382
25701
25949
26182
26343
26621
26869
27146
27312
27692
27958
28186
28414
28568
29059
29324
29631
29949
30122
30428
30661
30879
31124
31548
31794
32161
32436
32614
32992
33261
33432
33749
34012
34278
34520
34678
34969
35228
35671
35930
36201
36392
36769
37001
37243
37404
37850
38100
38423
38692
38942
39245
39560
39719
40017
40264
40507
40684
41019
41343
41567
41781
41952
42334
42654
42828
43128
43364
43590
43807
44043
44337
44510
44841
45113
45296
45618
45864
46153
46316
46635
46906
47147
47397
47561
47867
48133
48305
48569
48848
49156
49336
49626
49848
50068
50229
50567
51057
51378
51546
51843
52134
52303
52599
52871
53113
53459
53730
53982
54254
54620
54867
55104
55278
55622
55869
56144
56357
56649
56894
57351
57611
57842
58020
58343
58572
58810
58970
59262
59496
59776
60038
60457
60692
60939
61097
61412
61724
61897
62352
62638
62802
63126
63364
63593
63842
64013
64301
64539
64769
64926
65243
65469
65721
65891
66288
66743
67045
67208
67513
67761
68037
68213
68505
68984
69315
69558
70003
70325
70560
70894
71192
71359
71697
72013
72293
72578
72758
73109
73344
73595
73764
74091
74611
74894
75064
75359
75600
75825
76049
76304
76562
76760
77118
77397
77677
77850
78109
78322
78561
78735
79057
79306
79675
79942
80117
80434
80654
80883
81197
81371
81717
82047
82210
82531
82766
82987
83242
83413
83744
83966
84265
84563
84718
85053
85299
85552
85731
86035
86281
86510
86672
86965
87220
87570
87750
88109
88338
88597
88759
89170
89343
89669
89924
90341
90588
90819
91069
91291
91502
91726
91966
92250
92512
92679
92976
93194
93415
93592
93984
94236
94480
94647
94975
95204
95456
95723
95959
96190
96365
96715
96947
97219
97506
97668
97998
98231
98446
98685
98872
99168
99372
99661
99909
1.0013e+05
1.003e+05
1.006e+05
1.0089e+05
1.0106e+05
1.0142e+05
1.0167e+05
1.019e+05
1.0211e+05
1.0229e+05
1.0259e+05
1.0287e+05
1.0305e+05
1.0335e+05
1.0361e+05
1.0389e+05
1.0397e+05
1.0406e+05
1.0437e+05
1.0465e+05
1.0482e+05
1.0518e+05
1.0551e+05
1.0568e+05
1.0589e+05
1.061e+05
1.0634e+05
1.0655e+05
1.0677e+05
1.0694e+05
1.0725e+05
1.0749e+05
1.0773e+05
1.0789e+05
1.0818e+05
1.0849e+05
1.0865e+05
1.0894e+05
1.0957e+05
1.0981e+05
1.1006e+05
1.1022e+05
1.1052e+05
1.1073e+05
1.1108e+05
1.1135e+05
1.1164e+05
1.1181e+05
1.1218e+05
1.1246e+05
1.1262e+05
1.1288e+05
1.1311e+05
1.1338e+05
1.1356e+05
1.1385e+05
1.1409e+05
1.1434e+05
1.1462e+05
1.1499e+05
1.1521e+05
1.1545e+05
1.1571e+05
1.1593e+05
1.1616e+05
1.1634e+05
1.1661e+05
1.1683e+05
1.1714e+05
1.1764e+05
1.1795e+05
1.1812e+05
1.1847e+05
1.1871e+05
1.1894e+05
1.1924e+05
1.1947e+05
1.197e+05
1.1987e+05
1.2022e+05
1.2047e+05
1.2077e+05
1.2109e+05
1.2124e+05
1.2155e+05
1.218e+05
1.2205e+05
1.2229e+05
1.2257e+05
1.2297e+05
1.234e+05
1.2363e+05
1.2388e+05
1.2435e+05
1.2459e+05
1.249e+05
1.2532e+05
1.2563e+05
1.2591e+05
1.2608e+05
1.2643e+05
1.2666e+05
1.2688e+05
1.2712e+05
1.2729e+05
1.2762e+05
1.2804e+05
1.2832e+05
1.285e+05
1.2887e+05
1.2909e+05
1.2931e+05
1.2958e+05
1.2981e+05
1.3008e+05
1.3031e+05
1.3055e+05
1.3074e+05
1.311e+05
1.3137e+05
1.3155e+05
1.3188e+05
1.322e+05
1.3242e+05
1.3264e+05
1.3289e+05
1.3306e+05
1.3336e+05
1.338e+05
1.3403e+05
1.3424e+05
1.344e+05
1.3468e+05
1.3513e+05
1.3541e+05
1.3568e+05
1.3586e+05
1.3619e+05
1.364e+05
1.3662e+05
1.3678e+05
1.3708e+05
1.3732e+05
1.3757e+05
1.3774e+05
1.3807e+05
1.3835e+05
1.3852e+05
1.3881e+05
1.3904e+05
1.3936e+05
1.3959e+05
1.3982e+05
1.4004e+05
1.4036e+05
1.4059e+05
1.408e+05
1.4098e+05
1.4128e+05
1.4162e+05
1.4193e+05
1.4211e+05
1.4248e+05
1.4271e+05
1.4294e+05
1.4316e+05
1.4333e+05
1.4362e+05
1.4389e+05
1.4413e+05
1.4435e+05
1.4444e+05
1.4453e+05
1.4481e+05
1.4508e+05
1.4525e+05
1.4557e+05
1.4585e+05
1.4603e+05
1.4622e+05
1.464e+05
1.4663e+05
1.4687e+05
1.471e+05
1.473e+05
1.4758e+05
1.4775e+05
1.4809e+05
1.4832e+05
1.4855e+05
1.488e+05
1.4902e+05
1.4926e+05
1.4943e+05
1.4974e+05
1.5e+05
1.5019e+05
1.5052e+05
1.5081e+05
1.5111e+05
1.5126e+05
1.516e+05
1.5184e+05
1.5216e+05
1.5233e+05
1.527e+05
1.5295e+05
1.5314e+05
1.534e+05
1.5365e+05
1.5387e+05
1.541e+05
1.5427e+05
1.5459e+05
1.5482e+05
1.5511e+05
1.5537e+05
1.5558e+05
1.5583e+05
1.5614e+05
1.563e+05
1.5667e+05
1.5694e+05
1.5719e+05
1.5741e+05
1.5759e+05
1.5785e+05
1.5806e+05
1.5829e+05
1.5862e+05
1.5885e+05
1.591e+05
1.5934e+05
1.5959e+05
1.5982e+05
1.6005e+05
1.6026e+05
1.6048e+05
1.607e+05
1.6088e+05
1.6128e+05
1.6154e+05
1.6177e+05
1.6196e+05
1.6221e+05
1.6242e+05
1.6264e+05
1.6283e+05
1.6313e+05
1.6336e+05
1.6363e+05
1.6392e+05
1.6408e+05
1.6443e+05
1.6467e+05
1.6484e+05
1.6517e+05
1.6545e+05
1.6568e+05
1.6592e+05
1.6609e+05
1.6645e+05
1.6668e+05
1.6693e+05
1.6711e+05
1.6745e+05
1.677e+05
1.6793e+05
1.6828e+05
1.6852e+05
1.6874e+05
1.6891e+05
1.6922e+05
1.6944e+05
1.6967e+05
1.6984e+05
1.7016e+05
1.7043e+05
1.7066e+05
1.7094e+05
1.7134e+05
1.7168e+05
1.7198e+05
1.7215e+05
1.7254e+05
1.7279e+05
1.7303e+05
1.7326e+05
1.7359e+05
1.7389e+05
1.7406e+05
1.7444e+05
1.7473e+05
1.749e+05
1.7519e+05
1.7542e+05
1.7571e+05
1.7597e+05
1.7629e+05
1.7654e+05
1.768e+05
1.7704e+05
1.7732e+05
1.7773e+05
1.7801e+05
1.782e+05
1.7856e+05
1.7882e+05
1.7905e+05
1.7936e+05
1.7958e+05
1.7983e+05
1.7998e+05
1.803e+05
1.8056e+05
1.8083e+05
1.8102e+05
1.8135e+05
1.8159e+05
1.8184e+05
1.8215e+05
1.8232e+05
1.8266e+05
1.8296e+05
1.8314e+05
1.835e+05
1.8393e+05
1.8417e+05
1.8438e+05
1.8464e+05
1.8489e+05
1.8514e+05
1.8539e+05
1.8556e+05
1.8598e+05
1.8624e+05
1.865e+05
1.8667e+05
1.8697e+05
1.8727e+05
1.8744e+05
1.8783e+05
1.8806e+05
1.8826e+05
1.8847e+05
1.8864e+05
1.8894e+05
1.8918e+05
1.8932e+05
1.8942e+05
1.8959e+05
1.8988e+05
1.9012e+05
1.9037e+05
1.9053e+05
1.9079e+05
1.9108e+05
1.9114e+05
1.9126e+05
1.9162e+05
1.9187e+05
1.9214e+05
1.923e+05
1.926e+05
1.9284e+05
1.9318e+05
1.9343e+05
1.937e+05
1.9389e+05
1.9413e+05
1.9438e+05
1.9469e+05
1.9494e+05
1.9517e+05
1.9539e+05
1.9557e+05
1.9587e+05
1.9611e+05
1.9635e+05
1.9644e+05
1.9652e+05
1.9686e+05
1.9713e+05
1.9723e+05
1.973e+05
1.9758e+05
1.9787e+05
1.9806e+05
1.9822e+05
1.9837e+05
1.9855e+05
1.9861e+05
1.9881e+05
1.9901e+05
1.9926e+05
1.9945e+05
1.9968e+05
1.9986e+05
2.0023e+05
2.0048e+05
2.007e+05
2.0087e+05
2.0117e+05
2.0144e+05
2.0161e+05
2.0198e+05
2.0226e+05
2.025e+05
2.0278e+05
2.0295e+05
2.0323e+05
2.0344e+05
2.0365e+05
2.0383e+05
2.0409e+05
2.0443e+05
2.0471e+05
2.0494e+05
2.0516e+05
2.0533e+05
2.0561e+05
2.0588e+05
2.0604e+05
2.0636e+05
2.0665e+05
2.069e+05
2.0709e+05
2.0737e+05
2.0759e+05
2.0781e+05
2.0798e+05
2.0838e+05
2.086e+05
2.0888e+05
2.0905e+05
2.0934e+05
2.096e+05
2.0977e+05
2.1002e+05
2.1028e+05
2.1051e+05
2.1078e+05
2.1106e+05
2.1137e+05
2.1153e+05
2.1185e+05
2.121e+05
2.1234e+05
2.1252e+05
2.1277e+05
2.13e+05
2.1325e+05
2.1343e+05
2.1382e+05
2.1408e+05
2.1425e+05
2.146e+05
2.1483e+05
2.1516e+05
2.1541e+05
2.1565e+05
2.1588e+05
2.1605e+05
2.1632e+05
2.1672e+05
2.1699e+05
2.1717e+05
2.1753e+05
2.178e+05
2.1805e+05
2.1822e+05
2.185e+05
2.1872e+05
2.1896e+05
2.1921e+05
2.1943e+05
2.1971e+05
2.1988e+05
2.2023e+05
2.2058e+05
2.2083e+05
2.2109e+05
2.2127e+05
2.2163e+05
2.2188e+05
2.2213e+05
2.2235e+05
2.2252e+05
2.2282e+05
2.2304e+05
2.2326e+05
2.2344e+05
2.2371e+05
2.2405e+05
2.2432e+05
2.2456e+05
2.2479e+05
2.2495e+05
2.2524e+05
2.2554e+05
2.2582e+05
2.2605e+05
2.2634e+05
2.2657e+05
2.2686e+05
2.2731e+05
2.2769e+05
2.2796e+05
2.2821e+05
2.2845e+05
2.2873e+05
2.2893e+05
2.2915e+05
2.294e+05
2.2961e+05
2.2991e+05
2.3018e+05
2.304e+05
2.307e+05
2.3093e+05
2.3109e+05
2.3143e+05
2.3165e+05
2.3182e+05
2.3212e+05
2.3238e+05
2.3274e+05
2.3297e+05
2.3321e+05
2.3338e+05
2.3367e+05
2.3389e+05
2.3413e+05
2.3431e+05
2.3469e+05
2.3492e+05
2.3518e+05
2.3557e+05
2.3582e+05
2.3608e+05
2.3625e+05
2.3658e+05
2.3686e+05
2.3704e+05
2.3734e+05
2.3769e+05
2.3795e+05
2.3822e+05
2.3838e+05
2.3871e+05
2.3894e+05
2.3921e+05
2.3938e+05
2.3969e+05
2.3992e+05
2.4015e+05
2.4038e+05
2.4058e+05
2.4082e+05
2.41e+05
2.4135e+05
2.4163e+05
2.4181e+05
2.4209e+05
2.4231e+05
2.4252e+05
2.4273e+05
2.4292e+05
2.4323e+05
2.435e+05
2.437e+05
2.4399e+05
2.4424e+05
2.4446e+05
2.4469e+05
2.449e+05
2.4517e+05
2.4535e+05
2.4562e+05
2.4586e+05
2.461e+05
2.4628e+05
2.4659e+05
2.4679e+05
2.4705e+05
2.4734e+05
2.4763e+05
2.4772e+05
2.4781e+05
2.4812e+05
2.4839e+05
2.4855e+05
2.4887e+05
2.4915e+05
2.4932e+05
2.4946e+05
2.4961e+05
2.4986e+05
2.5019e+05
2.5048e+05
2.5064e+05
2.5091e+05
2.5115e+05
2.5137e+05
2.5158e+05
2.5176e+05
2.5213e+05
2.5235e+05
2.5262e+05
2.5282e+05
2.5302e+05
2.5322e+05
2.5331e+05
2.5339e+05
2.5372e+05
2.5401e+05
2.5418e+05
2.5448e+05
2.5475e+05
2.5492e+05
2.5506e+05
2.552e+05
2.556e+05
2.5585e+05
2.5612e+05
2.5629e+05
2.5662e+05
2.5689e+05
2.5707e+05
2.5735e+05
2.5756e+05
2.5779e+05
2.5801e+05
2.5825e+05
2.585e+05
2.5875e+05
2.5892e+05
2.5918e+05
2.594e+05
2.5966e+05
2.5988e+05
2.6012e+05
2.603e+05
2.6061e+05
2.6083e+05
2.6108e+05
2.6116e+05
2.6124e+05
2.6153e+05
2.6178e+05
2.6194e+05
2.6227e+05
2.6256e+05
2.6274e+05
2.629e+05
2.6307e+05
2.633e+05
2.6355e+05
2.6373e+05
2.6413e+05
2.6437e+05
2.6462e+05
2.648e+05
2.6509e+05
2.6535e+05
2.6558e+05
2.6581e+05
2.6597e+05
2.6627e+05
2.665e+05
2.6676e+05
2.6698e+05
2.6721e+05
2.6747e+05
2.6771e+05
2.6791e+05
2.6814e+05
2.6837e+05
2.6871e+05
2.6898e+05
2.6922e+05
2.6939e+05
2.6969e+05
2.6994e+05
2.7017e+05
2.7033e+05
2.7062e+05
2.7082e+05
2.7107e+05
2.7123e+05
2.7159e+05
2.7201e+05
2.7242e+05
2.7266e+05
2.7289e+05
2.7298e+05
2.7306e+05
2.7334e+05
2.7354e+05
2.738e+05
2.7398e+05
2.7416e+05
2.7435e+05
2.7483e+05
2.7519e+05
2.7556e+05
2.7582e+05
2.7606e+05
2.7631e+05
2.7648e+05
2.7676e+05
2.7699e+05
2.7723e+05
2.7747e+05
2.777e+05
2.7787e+05
2.7817e+05
2.7848e+05
2.7875e+05
2.7898e+05
2.7922e+05
2.7957e+05
2.8005e+05
2.8054e+05
2.8081e+05
2.8097e+05
2.8128e+05
2.8154e+05
2.8177e+05
2.8213e+05
2.824e+05
2.8251e+05
2.8258e+05
2.828e+05
2.8293e+05
2.8315e+05
2.8328e+05
2.8354e+05
2.8376e+05
2.84e+05
2.8416e+05
2.8456e+05
2.848e+05
2.8521e+05
2.8543e+05
2.858e+05
2.8605e+05
2.8628e+05
2.8656e+05
2.8686e+05
2.8704e+05
2.8746e+05
2.8777e+05
2.88e+05
2.8824e+05
2.885e+05
2.8866e+05
2.8916e+05
2.8941e+05
2.8958e+05
2.8987e+05
2.9012e+05
2.9052e+05
2.9078e+05
2.9103e+05
2.9128e+05
2.9144e+05
2.9174e+05
2.9191e+05
2.9222e+05
2.9262e+05
2.9288e+05
2.9317e+05
2.9346e+05
2.9364e+05
2.9414e+05
2.9438e+05
2.9459e+05
2.9483e+05
2.95e+05
2.9529e+05
2.9554e+05
2.9577e+05
2.9611e+05
2.9637e+05
2.9654e+05
2.9687e+05
2.9727e+05
2.9761e+05
2.9793e+05
2.984e+05
2.9875e+05
2.9897e+05
2.9929e+05
2.995e+05
2.9978e+05
3.0002e+05
3.0024e+05
3.0041e+05
3.007e+05
3.0097e+05
3.0114e+05
3.0153e+05
3.0177e+05
3.0202e+05
3.022e+05
3.0248e+05
3.027e+05
3.0293e+05
3.0304e+05
3.0309e+05
3.0326e+05
3.0343e+05
3.0366e+05
3.0374e+05
3.0411e+05
3.0447e+05
3.0472e+05
3.0495e+05
3.0519e+05
3.055e+05
3.0567e+05
3.0599e+05
3.0636e+05
3.066e+05
3.0682e+05
3.0703e+05
3.0719e+05
3.0748e+05
3.077e+05
3.0797e+05
3.0842e+05
3.0871e+05
3.0887e+05
3.0922e+05
3.0947e+05
3.0969e+05
3.0999e+05
3.1022e+05
3.1048e+05
3.109e+05
3.1114e+05
3.1142e+05
3.1158e+05
3.1185e+05
3.1207e+05
3.1235e+05
3.1252e+05
3.1286e+05
3.1309e+05
3.1329e+05
3.1347e+05
3.1374e+05
3.1395e+05
3.1418e+05
3.1437e+05
3.1467e+05
3.1492e+05
3.1522e+05
3.1544e+05
3.1576e+05
3.1602e+05
3.1625e+05
3.1642e+05
3.1672e+05
3.1697e+05
3.1727e+05
3.1744e+05
3.1777e+05
3.1798e+05
3.1817e+05
3.1846e+05
3.1869e+05
3.1894e+05
3.1912e+05
3.1944e+05
3.1967e+05
3.1991e+05
3.2015e+05
3.2041e+05
3.2066e+05
3.2095e+05
3.2121e+05
3.2146e+05
3.2163e+05
3.2199e+05
3.2221e+05
3.2247e+05
3.2271e+05
3.2293e+05
3.2316e+05
3.2334e+05
3.237e+05
3.2398e+05
3.2414e+05
3.2449e+05
3.2474e+05
3.2506e+05
3.2528e+05
3.2551e+05
3.258e+05
3.2597e+05
3.2626e+05
3.2656e+05
3.2672e+05
3.2714e+05
3.2742e+05
3.2766e+05
3.2788e+05
3.2805e+05
3.2855e+05
3.2904e+05
3.2937e+05
3.297e+05
3.2996e+05
3.302e+05
3.3043e+05
3.3065e+05
3.3081e+05
3.311e+05
3.3137e+05
3.3154e+05
3.3204e+05
3.323e+05
3.3253e+05
3.3271e+05
3.3308e+05
3.3329e+05
3.3356e+05
3.3381e+05
3.3405e+05
3.343e+05
3.3447e+05
3.3488e+05
3.3509e+05
3.3532e+05
3.3558e+05
3.3581e+05
3.361e+05
3.3638e+05
3.3662e+05
3.3686e+05
3.3711e+05
3.3747e+05
3.3776e+05
3.3792e+05
3.3826e+05
3.385e+05
3.3875e+05
3.3898e+05
3.3914e+05
3.3945e+05
3.3967e+05
3.3991e+05
3.4014e+05
3.4038e+05
3.4065e+05
3.4089e+05
3.4117e+05
3.4133e+05
3.4168e+05
3.4192e+05
3.4231e+05
3.4254e+05
3.428e+05
3.4297e+05
3.4331e+05
3.4354e+05
3.4383e+05
3.4408e+05
3.4425e+05
3.4452e+05
3.4474e+05
3.4496e+05
3.4515e+05
3.4545e+05
3.4569e+05
3.4593e+05
3.4615e+05
3.4639e+05
3.4661e+05
3.4683e+05
3.4708e+05
3.4747e+05
3.4767e+05
3.4793e+05
3.4802e+05
3.4811e+05
3.4857e+05
3.4887e+05
3.4904e+05
3.4935e+05
3.4962e+05
3.4979e+05
3.501e+05
3.5038e+05
3.5054e+05
3.507e+05
3.5086e+05
3.5112e+05
3.5132e+05
3.5162e+05
3.5187e+05
3.5217e+05
3.5239e+05
3.526e+05
3.528e+05
3.5301e+05
3.5326e+05
3.5353e+05
3.5381e+05
3.5398e+05
3.5431e+05
3.5453e+05
3.5476e+05
3.5492e+05
3.5527e+05
3.555e+05
3.5576e+05
3.5598e+05
3.5621e+05
3.564e+05
3.5666e+05
3.569e+05
3.5712e+05
3.5728e+05
3.5762e+05
3.5802e+05
3.5835e+05
3.586e+05
3.5881e+05
3.5904e+05
3.592e+05
3.5947e+05
3.5975e+05
3.5992e+05
3.6029e+05
3.6053e+05
3.6078e+05
3.6094e+05
3.6127e+05
3.6151e+05
3.6191e+05
3.6219e+05
3.6235e+05
3.6268e+05
3.63e+05
3.6322e+05
3.6347e+05
3.6364e+05
3.6393e+05
3.6418e+05
3.6441e+05
3.6467e+05
3.6475e+05
3.6484e+05
3.6515e+05
3.6539e+05
3.6556e+05
3.6588e+05
3.6618e+05
3.6635e+05
3.6652e+05
3.667e+05
3.6693e+05
3.6723e+05
3.6738e+05
3.6768e+05
3.6792e+05
3.681e+05
3.6838e+05
3.6855e+05
3.6901e+05
3.6926e+05
3.6954e+05
3.697e+05
3.7e+05
3.7023e+05
3.7047e+05
3.7065e+05
3.7101e+05
3.713e+05
3.7148e+05
3.7184e+05
3.7206e+05
3.7228e+05
3.7253e+05
3.7271e+05
3.7304e+05
3.7337e+05
3.7354e+05
3.7391e+05
3.7416e+05
3.7447e+05
3.7474e+05
3.75e+05
3.7518e+05
3.7553e+05
3.7587e+05
3.761e+05
3.7641e+05
3.7657e+05
3.7687e+05
3.771e+05
3.7734e+05
3.7752e+05
3.7757e+05
3.7775e+05
3.7805e+05
3.7843e+05
3.7848e+05
3.7866e+05
3.789e+05
3.7909e+05
3.7936e+05
3.796e+05
3.7985e+05
3.8004e+05
3.8032e+05
3.8055e+05
3.8078e+05
3.8095e+05
3.813e+05
3.8155e+05
3.8179e+05
3.8196e+05
3.8224e+05
3.8265e+05
3.8288e+05
3.8311e+05
3.8334e+05
3.8352e+05
3.8383e+05
3.8422e+05
3.8449e+05
3.8473e+05
3.8496e+05
3.8521e+05
3.8537e+05
3.8571e+05
3.8598e+05
3.8627e+05
3.8644e+05
3.8678e+05
3.8702e+05
3.8719e+05
3.8751e+05
3.8792e+05
3.8824e+05
3.885e+05
3.8873e+05
3.8897e+05
3.8915e+05
3.8948e+05
3.8971e+05
3.8996e+05
3.9013e+05
3.9051e+05
3.9076e+05
3.91e+05
3.9119e+05
3.9151e+05
3.9175e+05
3.9199e+05
3.9217e+05
3.9272e+05
3.932e+05
3.9353e+05
3.9379e+05
3.9407e+05
3.9424e+05
3.946e+05
3.9506e+05
3.9532e+05
3.9542e+05
3.9547e+05
3.9574e+05
3.9587e+05
3.9614e+05
3.964e+05
3.9664e+05
3.9688e+05
3.9719e+05
3.976e+05
3.9787e+05
3.9803e+05
3.9843e+05
3.9891e+05
3.9916e+05
3.9944e+05
3.996e+05
3.9994e+05
4.0018e+05
4.0044e+05
4.006e+05
4.0091e+05
4.0115e+05
4.0161e+05
4.0192e+05
4.0213e+05
4.0236e+05
4.0266e+05
4.0283e+05
4.0316e+05
4.0342e+05
4.0364e+05
4.0387e+05
4.0404e+05
4.0434e+05
4.0462e+05
4.0478e+05
4.0507e+05
4.0532e+05
4.0558e+05
4.0576e+05
4.0613e+05
4.0637e+05
4.0661e+05
4.0678e+05
4.0719e+05
4.0748e+05
4.0793e+05
4.0836e+05
4.0861e+05
4.0877e+05
4.0907e+05
4.0929e+05
4.0954e+05
4.0971e+05
4.1007e+05
4.104e+05
4.1056e+05
4.109e+05
4.1113e+05
4.1137e+05
4.1154e+05
4.1193e+05
4.1217e+05
4.1242e+05
4.1259e+05
4.1292e+05
4.1321e+05
4.1337e+05
4.1391e+05
4.1415e+05
4.1439e+05
4.147e+05
4.1491e+05
4.1519e+05
4.1542e+05
4.1556e+05
4.1566e+05
4.1591e+05
4.1604e+05
4.1608e+05
4.1645e+05
4.1662e+05
4.1693e+05
4.1719e+05
4.1741e+05
4.1764e+05
4.1793e+05
4.182e+05
4.1846e+05
4.1876e+05
4.1908e+05
4.1931e+05
4.1958e+05
4.1998e+05
4.2022e+05
4.2047e+05
4.2074e+05
4.209e+05
4.212e+05
4.2142e+05
4.217e+05
4.2201e+05
4.2218e+05
4.2253e+05
4.2279e+05
4.2305e+05
4.2322e+05
4.2354e+05
4.2376e+05
4.2398e+05
4.2422e+05
4.2438e+05
4.2471e+05
4.2497e+05
4.2515e+05
4.2539e+05
4.2549e+05
4.2574e+05
4.2597e+05
4.2614e+05
4.265e+05
4.2679e+05
4.2683e+05
4.2708e+05
4.2731e+05
4.2756e+05
4.2772e+05
4.2804e+05
4.2834e+05
4.2859e+05
4.29e+05
4.2934e+05
4.2965e+05
4.299e+05
4.3014e+05
4.3043e+05
4.3074e+05
4.309e+05
4.3123e+05
4.3148e+05
4.3173e+05
4.3191e+05
4.3218e+05
4.324e+05
4.3273e+05
4.3296e+05
4.3319e+05
4.3339e+05
4.3384e+05
4.3428e+05
4.3451e+05
4.3474e+05
4.3516e+05
4.3541e+05
4.3567e+05
4.3598e+05
4.3622e+05
4.3651e+05
4.3669e+05
4.3701e+05
4.3717e+05
4.3746e+05
4.3769e+05
4.3792e+05
4.3811e+05
4.3841e+05
4.3865e+05
4.3907e+05
4.3941e+05
4.3972e+05
4.399e+05
4.4022e+05
4.4062e+05
4.4084e+05
4.4107e+05
4.4124e+05
4.415e+05
4.4176e+05
4.4195e+05
4.4225e+05
4.425e+05
4.4278e+05
4.4294e+05
4.4324e+05
4.4348e+05
4.438e+05
4.4406e+05
4.443e+05
4.4458e+05
4.4474e+05
4.4503e+05
4.453e+05
4.4547e+05
4.4577e+05
4.462e+05
4.4646e+05
4.4673e+05
4.4714e+05
4.4738e+05
4.4766e+05
4.4782e+05
4.4838e+05
4.4882e+05
4.491e+05
4.4926e+05
4.4957e+05
4.4989e+05
4.5005e+05
4.5036e+05
4.5069e+05
4.5093e+05
4.5118e+05
4.5135e+05
4.5164e+05
4.5196e+05
4.5212e+05
4.5245e+05
4.5271e+05
4.532e+05
4.5368e+05
4.539e+05
4.5426e+05
4.5468e+05
4.5493e+05
4.5519e+05
4.5536e+05
4.5578e+05
4.5602e+05
4.5627e+05
4.5643e+05
4.5684e+05
4.5731e+05
4.5758e+05
4.5786e+05
4.5802e+05
4.5843e+05
4.5867e+05
4.5889e+05
4.5924e+05
4.5956e+05
4.5982e+05
4.5999e+05
4.6028e+05
4.6059e+05
4.6075e+05
4.6106e+05
4.6142e+05
4.6167e+05
4.6193e+05
4.621e+05
4.624e+05
4.6261e+05
4.6286e+05
4.6303e+05
4.6334e+05
4.6363e+05
4.6389e+05
4.6406e+05
4.6435e+05
4.6458e+05
4.6485e+05
4.65e+05
4.6534e+05
4.6558e+05
4.6583e+05
4.6614e+05
4.664e+05
4.6666e+05
4.6691e+05
4.6724e+05
4.6773e+05
4.683e+05
4.6855e+05
4.6872e+05
4.6906e+05
4.6928e+05
4.695e+05
4.6997e+05
4.7039e+05
4.7063e+05
4.7088e+05
4.7105e+05
4.7141e+05
4.7181e+05
4.7203e+05
4.7227e+05
4.7251e+05
4.7268e+05
4.7299e+05
4.7323e+05
4.7345e+05
4.737e+05
4.7394e+05
4.7416e+05
4.7439e+05
4.7468e+05
4.7495e+05
4.7528e+05
4.755e+05
4.7572e+05
4.7601e+05
4.7627e+05
4.7668e+05
4.7713e+05
4.7739e+05
4.7757e+05
4.7783e+05
4.7807e+05
4.7839e+05
4.7864e+05
4.7907e+05
4.7933e+05
4.7971e+05
4.8014e+05
4.8037e+05
4.806e+05
4.8093e+05
4.8119e+05
4.8151e+05
4.8184e+05
4.82e+05
4.8247e+05
4.8273e+05
4.8306e+05
4.8333e+05
4.8348e+05
4.8387e+05
4.8411e+05
4.8443e+05
4.8466e+05
4.849e+05
4.8538e+05
4.8585e+05
4.8608e+05
4.8638e+05
4.8662e+05
4.8685e+05
4.8712e+05
4.8737e+05
4.8762e+05
4.8793e+05
4.8838e+05
4.8864e+05
4.888e+05
4.8923e+05
4.895e+05
4.8975e+05
4.8993e+05
4.9023e+05
4.9042e+05
4.9078e+05
4.9101e+05
4.9133e+05
4.9158e+05
4.9185e+05
4.923e+05
4.9256e+05
4.9273e+05
4.9303e+05
4.9326e+05
4.9352e+05
4.9379e+05
4.9405e+05
4.9433e+05
4.9457e+05
4.9492e+05
4.9524e+05
4.9549e+05
4.9578e+05
4.9611e+05
4.9638e+05
4.9668e+05
4.9684e+05
4.9715e+05
4.974e+05
4.9764e+05
4.9795e+05
4.9839e+05
4.9871e+05
4.9887e+05
4.9928e+05
4.9973e+05
5e+05
5.0029e+05
5.0064e+05
5.0092e+05
5.0135e+05
5.0159e+05
5.0202e+05
5.0257e+05
5.0282e+05
5.0308e+05
5.0324e+05
5.0361e+05
5.0401e+05
5.0434e+05
5.0466e+05
5.0487e+05
5.0525e+05
5.0549e+05
5.0578e+05
5.0629e+05
5.0656e+05
5.0673e+05
5.0706e+05
5.0741e+05
5.0765e+05
5.08e+05
5.0834e+05
5.0862e+05
5.0905e+05
5.0933e+05
5.0959e+05
5.0976e+05
5.1011e+05
5.1043e+05
5.1059e+05
5.1088e+05
5.1114e+05
5.1145e+05
5.1162e+05
5.1192e+05
5.1218e+05
5.1234e+05
5.1266e+05
5.1294e+05
5.1324e+05
5.1352e+05
5.1382e+05
5.1412e+05
5.1435e+05
5.1465e+05
5.1481e+05
5.152e+05
5.1568e+05
5.1593e+05
5.1622e+05
5.1654e+05
5.168e+05
5.1707e+05
5.1761e+05
5.1795e+05
5.1821e+05
5.1848e+05
5.1874e+05
5.1898e+05
5.1922e+05
5.1947e+05
5.1964e+05
5.1999e+05
5.2025e+05
5.2049e+05
5.2101e+05
5.2134e+05
5.2161e+05
5.2187e+05
5.2205e+05
5.2237e+05
5.226e+05
5.2284e+05
5.2306e+05
5.2329e+05
5.2369e+05
5.2404e+05
5.2428e+05
5.2458e+05
5.2484e+05
5.2507e+05
5.2533e+05
5.2572e+05
5.2598e+05
5.2616e+05
5.2658e+05
5.2711e+05
5.2743e+05
5.2766e+05
5.2783e+05
5.2826e+05
5.2854e+05
5.2878e+05
5.2896e+05
5.2922e+05
5.2945e+05
5.2968e+05
5.2993e+05
5.3015e+05
5.3038e+05
5.3062e+05
5.308e+05
5.3114e+05
5.314e+05
5.3168e+05
5.3196e+05
5.3228e+05
5.3259e+05
5.329e+05
5.3319e+05
5.3343e+05
5.3366e+05
5.339e+05
5.3423e+05
5.3454e+05
5.3471e+05
5.3508e+05
5.3533e+05
5.355e+05
5.3603e+05
5.3628e+05
5.3661e+05
5.3686e+05
5.373e+05
5.377e+05
5.3803e+05
5.3827e+05
5.3854e+05
5.3884e+05
5.391e+05
5.3944e+05
5.3971e+05
5.3996e+05
5.402e+05
5.4047e+05
5.4071e+05
5.4091e+05
5.4128e+05
5.4153e+05
5.4179e+05
5.4203e+05
5.4227e+05
5.4267e+05
5.4301e+05
5.4329e+05
5.4358e+05
5.4388e+05
5.4415e+05
5.4433e+05
5.4469e+05
5.45e+05
5.4524e+05
5.4552e+05
5.4583e+05
5.4618e+05
5.4643e+05
5.4667e+05
5.4696e+05
5.4732e+05
5.4757e+05
5.4793e+05
5.4826e+05
5.4851e+05
5.4878e+05
5.4902e+05
5.4928e+05
5.4959e+05
5.4984e+05
5.5024e+05
5.5052e+05
5.5069e+05
5.5121e+05
5.5145e+05
5.5161e+05
5.5198e+05
5.5226e+05
5.5257e+05
5.5283e+05
5.5324e+05
5.535e+05
5.5391e+05
5.542e+05
5.5438e+05
5.5471e+05
5.5503e+05
5.5526e+05
5.5553e+05
5.5576e+05
5.5607e+05
5.5633e+05
5.5662e+05
5.5695e+05
5.5719e+05
5.5744e+05
5.5773e+05
5.5796e+05
5.5821e+05
5.5854e+05
5.5885e+05
5.5911e+05
5.5951e+05
5.598e+05
5.5996e+05
5.6032e+05
5.6058e+05
5.6084e+05
5.6116e+05
5.6145e+05
5.6162e+05
5.6191e+05
5.6235e+05
5.626e+05
5.6283e+05
5.6314e+05
5.6364e+05
5.6389e+05
5.6412e+05
5.643e+05
5.6457e+05
5.6486e+05
5.6512e+05
5.6544e+05
5.6569e+05
5.66e+05
5.6624e+05
5.6646e+05
5.6668e+05
5.6684e+05
5.6715e+05
5.6762e+05
5.6803e+05
5.6841e+05
5.6865e+05
5.6888e+05
5.6914e+05
5.6943e+05
5.6967e+05
5.6991e+05
5.7019e+05
5.7051e+05
5.7076e+05
5.71e+05
5.7142e+05
5.7179e+05
5.7207e+05
5.7234e+05
5.726e+05
5.7283e+05
5.7298e+05
5.7329e+05
5.7354e+05
5.738e+05
5.7408e+05
5.7436e+05
5.7475e+05
5.75e+05
5.7529e+05
5.7556e+05
5.7582e+05
5.7614e+05
5.7665e+05
5.7696e+05
5.7718e+05
5.7742e+05
5.7765e+05
5.7788e+05
5.7812e+05
5.7846e+05
5.7871e+05
5.7894e+05
5.7917e+05
5.7942e+05
5.7969e+05
5.7994e+05
5.8032e+05
5.8079e+05
5.8103e+05
5.8126e+05
5.8149e+05
5.8179e+05
5.8205e+05
5.8236e+05
5.8263e+05
5.8287e+05
5.831e+05
5.8332e+05
5.8353e+05
5.8369e+05
5.8402e+05
5.8435e+05
5.848e+05
5.8505e+05
5.8523e+05
5.8549e+05
5.857e+05
5.8591e+05
5.8614e+05
5.8637e+05
5.8654e+05
5.8692e+05
5.8716e+05
5.874e+05
5.8765e+05
5.8797e+05
5.8822e+05
5.8861e+05
5.8887e+05
5.8904e+05
5.8942e+05
5.8968e+05
5.8997e+05
5.9022e+05
5.9062e+05
5.9091e+05
5.9108e+05
5.9147e+05
5.917e+05
5.9192e+05
5.9218e+05
5.9244e+05
5.9283e+05
5.9309e+05
5.9326e+05
5.9359e+05
5.9382e+05
5.9405e+05
5.943e+05
5.9453e+05
5.9476e+05
5.95e+05
5.9545e+05
5.9575e+05
5.9598e+05
5.9625e+05
5.9649e+05
5.968e+05
5.9709e+05
5.9733e+05
5.9766e+05
5.9798e+05
5.9825e+05
5.9852e+05
5.9876e+05
5.9898e+05
5.9921e+05
5.9947e+05
5.9977e+05
6.0003e+05
6.003e+05
6.0053e+05
6.008e+05
6.0095e+05
6.0128e+05
6.0154e+05
6.0186e+05
6.021e+05
6.0236e+05
6.0258e+05
6.0281e+05
6.0304e+05
6.0328e+05
6.037e+05
6.0397e+05
6.0423e+05
6.0447e+05
6.0473e+05
6.0499e+05
6.0522e+05
6.0545e+05
6.0573e+05
6.0598e+05
6.063e+05
6.0656e+05
6.068e+05
6.0702e+05
6.0727e+05
6.0753e+05
6.0776e+05
6.0816e+05
6.084e+05
6.0864e+05
6.0889e+05
6.092e+05
6.0948e+05
6.0972e+05
6.0989e+05
6.1024e+05
6.1054e+05
6.1079e+05
6.1107e+05
6.114e+05
6.118e+05
6.1215e+05
6.1241e+05
6.1269e+05
6.1301e+05
6.1324e+05
6.1347e+05
6.1369e+05
6.1394e+05
6.1437e+05
6.1463e+05
6.1493e+05
6.1519e+05
6.1534e+05
6.1574e+05
6.1614e+05
6.1641e+05
6.1677e+05
6.1725e+05
6.1769e+05
6.1794e+05
6.1817e+05
6.1854e+05
6.1879e+05
6.1897e+05
6.1933e+05
6.1967e+05
6.1989e+05
6.2012e+05
6.2034e+05
6.2055e+05
6.2086e+05
6.2112e+05
6.2135e+05
6.2179e+05
6.2204e+05
6.2228e+05
6.2271e+05
6.2296e+05
6.2312e+05
6.2345e+05
6.2376e+05
6.2405e+05
6.2435e+05
6.2458e+05
6.2482e+05
6.251e+05
6.2537e+05
6.2566e+05
6.2614e+05
6.2645e+05
6.2676e+05
6.2699e+05
6.2741e+05
6.2768e+05
6.2803e+05
6.2827e+05
6.2853e+05
6.2876e+05
6.2903e+05
6.2929e+05
6.2956e+05
6.2982e+05
6.3016e+05
6.3044e+05
6.3069e+05
6.3098e+05
6.313e+05
6.3152e+05
6.3177e+05
6.3208e+05
6.3235e+05
6.3266e+05
6.329e+05
6.3314e+05
6.3341e+05
6.3372e+05
6.3396e+05
6.3433e+05
6.3468e+05
6.3492e+05
6.3509e+05
6.3549e+05
6.359e+05
6.3615e+05
6.3642e+05
6.3666e+05
6.3695e+05
6.3744e+05
6.377e+05
6.3802e+05
6.3827e+05
6.3852e+05
6.3879e+05
6.3914e+05
6.3955e+05
6.3985e+05
6.4007e+05
6.403e+05
6.4058e+05
6.4087e+05
6.4116e+05
6.4144e+05
6.4169e+05
6.4199e+05
6.4227e+05
6.4266e+05
6.4297e+05
6.4327e+05
6.4357e+05
6.4385e+05
6.441e+05
6.4432e+05
6.4455e+05
6.4479e+05
6.4505e+05
6.4532e+05
6.456e+05
6.4584e+05
6.4608e+05
6.4633e+05
6.4664e+05
6.4707e+05
6.4732e+05
6.4758e+05
6.4797e+05
6.4829e+05
6.4854e+05
6.4876e+05
6.4898e+05
6.4924e+05
6.4953e+05
6.4981e+05
