# Supplementary material for: Novel Method to Efficiently Create an mHealth App: Implementation of a Real-Time Electrocardiogram R Peak Detector
Source: JMIR Mhealth Uhealth. 2018 May 22;6(5):e118. doi: 10.2196/mhealth.8429 (PMC5989064; doi:10.2196/mhealth.8429)
Supplement: Multimedia Appendix 2 [file mhealth_v6i5e118_app2.zip › Submission_code/Cleaned database/mitdb/221_ann_qrs_cleaned.txt]

221
443
604
925
1242
1431
1805
2065
2357
2521
2826
3065
3526
3799
4129
4490
4839
5093
5356
5538
5849
6100
6352
6513
6880
7216
7513
7690
8072
8302
8547
8817
9247
9515
9786
10104
10375
10642
10817
11126
11384
11680
11853
12148
12391
12743
13027
13206
13497
13738
13999
14245
14543
14803
14968
15335
15567
15835
16086
16539
16927
17198
17429
17683
17911
18206
18465
18759
19072
19267
19639
19869
20148
20295
20653
20912
21243
21490
21757
21980
22237
22400
22731
22993
23328
23766
24105
24361
24602
24880
25198
25382
25701
25949
26182
26343
26621
26869
27146
27312
27692
27958
28186
28414
28568
29059
29324
29631
29949
30122
30428
30661
30879
31124
31548
31794
32161
32436
32614
32992
33261
33432
33749
34012
34278
34520
34678
34969
35228
35671
35930
36201
36392
36769
37001
37243
37404
37850
38100
38423
38692
38942
39245
39560
39719
40017
40264
40507
40684
41019
41343
41567
41781
41952
42334
42654
42828
43128
43364
43590
43807
44043
44337
44510
44841
45113
45296
45618
45864
46153
46316
46635
46906
47147
47397
47561
47867
48133
48305
48569
48848
49156
49336
49626
49848
50068
50229
50567
51057
51378
51546
51843
52134
52303
52599
52871
53113
53459
53730
53982
54254
54620
54867
55104
55278
55622
55869
56144
56357
56649
56894
57351
57611
57842
58020
58343
58572
58810
58970
59262
59496
59776
60038
60457
60692
60939
61097
61412
61724
61897
62352
62638
62802
63126
63364
63593
63842
64013
64301
64539
64769
64926
65243
65469
65721
65891
66288
66743
67045
67208
67513
67761
68037
68213
68505
68984
69315
69558
70003
70325
70560
70894
71192
71359
71697
72013
72293
72578
72758
73109
73344
73595
73764
74091
74611
74894
75064
75359
75600
75825
76049
76304
76562
76760
77118
77397
77677
77850
78109
78322
78561
78735
79057
79306
79675
79942
80117
80434
80654
80883
81197
81371
81717
82047
82210
82531
82766
82987
83242
83413
83744
83966
84265
84563
84718
85053
85299
85552
85731
86035
86281
86510
86672
86965
87220
87570
87750
88109
88338
88597
88759
89170
89343
89669
89924
90341
90588
90819
91069
91291
91502
91726
91966
92250
92512
92679
92976
93194
93415
93592
93984
94236
94480
94647
94975
95204
95456
95723
95959
96190
96365
96715
96947
97219
97506
97668
97998
98231
98446
98685
98872
99168
99372
99661
99909
100130
100300
100600
100890
101060
101420
101670
101900
102110
102290
102590
102870
103050
103350
103610
103890
104060
104370
104650
104820
105180
105510
105680
106100
106340
106550
106770
106940
107250
107490
107730
107890
108180
108490
108650
108940
109570
109810
110060
110220
110520
110730
111080
111350
111640
111810
112180
112460
112620
112880
113110
113380
113560
113850
114090
114340
114620
114990
115210
115450
115710
115930
116160
116340
116610
116830
117140
117640
117950
118120
118470
118710
118940
119240
119470
119700
119870
120220
120470
120770
121090
121240
121550
121800
122050
122290
122570
122970
123400
123630
123880
124350
124590
124900
125320
125630
125910
126080
126430
126660
126880
127120
127290
127620
128040
128320
128500
128870
129090
129310
129580
129810
130080
130310
130550
130740
131100
131370
131550
131880
132200
132420
132640
132890
133060
133360
133800
134030
134240
134400
134680
135130
135410
135680
135860
136190
136400
136620
136780
137080
137320
137570
137740
138070
138350
138520
138810
139040
139360
139590
139820
140040
140360
140590
140800
140980
141280
141620
141930
142110
142480
142710
142940
143160
143330
143620
143890
144130
144350
144530
144810
145080
145250
145570
145850
146030
146400
146630
146870
147100
147300
147580
147750
148090
148320
148550
148800
149020
149260
149430
149740
150000
150190
150520
150810
151110
151260
151600
151840
152160
152330
152700
152950
153140
153400
153650
153870
154100
154270
154590
154820
155110
155370
155580
155830
156140
156300
156670
156940
157190
157410
157590
157850
158060
158290
158620
158850
159100
159340
159590
159820
160050
160260
160480
160700
160880
161280
161540
161770
161960
162210
162420
162640
162830
163130
163360
163630
163920
164080
164430
164670
164840
165170
165450
165680
165920
166090
166450
166680
166930
167110
167450
167700
167930
168280
168520
168740
168910
169220
169440
169670
169840
170160
170430
170660
170940
171340
171680
171980
172150
172540
172790
173030
173260
173590
173890
174060
174440
174730
174900
175190
175420
175710
175970
176290
176540
176800
177040
177320
177730
178010
178200
178560
178820
179050
179360
179580
179830
179980
180300
180560
180830
181020
181350
181590
181840
182150
182320
182660
182960
183140
183500
183930
184170
184380
184640
184890
185140
185390
185560
185980
186240
186500
186670
186970
187270
187440
187830
188060
188260
188470
188640
188940
189180
189420
189590
189880
190120
190370
190530
190790
191080
191260
191620
191870
192140
192300
192600
192840
193180
193430
193700
193890
194130
194380
194690
194940
195170
195390
195570
195870
196110
196350
196520
196860
197130
197300
197580
197870
198060
198370
198610
198810
199010
199260
199450
199680
199860
200230
200480
200700
200870
201170
201440
201610
201980
202260
202500
202780
202950
203230
203440
203650
203830
204090
204430
204710
204940
205160
205330
205610
205880
206040
206360
206650
206900
207090
207370
207590
207810
207980
208380
208600
208880
209050
209340
209600
209770
210020
210280
210510
210780
211060
211370
211530
211850
212100
212340
212520
212770
213000
213250
213430
213820
214080
214250
214600
214830
215160
215410
215650
215880
216050
216320
216720
216990
217170
217530
217800
218050
218220
218500
218720
218960
219210
219430
219710
219880
220230
220580
220830
221090
221270
221630
221880
222130
222350
222520
222820
223040
223260
223440
223710
224050
224320
224560
224790
224950
225240
225540
225820
226050
226340
226570
226860
227310
227690
227960
228210
228450
228730
228930
229150
229400
229610
229910
230180
230400
230700
230930
231090
231430
231650
231820
232120
232380
232740
232970
233210
233380
233670
233890
234130
234310
234690
234920
235180
235570
235820
236080
236250
236580
236860
237040
237340
237690
237950
238220
238380
238710
238940
239210
239380
239690
239920
240150
240380
240580
240820
241000
241350
241630
241810
242090
242310
242520
242730
242920
243230
243500
243700
243990
244240
244460
244690
244900
245170
245350
245620
245860
246100
246280
246590
246790
247050
247340
247630
247810
248120
248390
248550
248870
249150
249320
249610
249860
250190
250480
250640
250910
251150
251370
251580
251760
252130
252350
252620
252820
253020
253220
253390
253720
254010
254180
254480
254750
254920
255200
255600
255850
256120
256290
256620
256890
257070
257350
257560
257790
258010
258250
258500
258750
258920
259180
259400
259660
259880
260120
260300
260610
260830
261080
261240
261530
261780
261940
262270
262560
262740
263070
263300
263550
263730
264130
264370
264620
264800
265090
265350
265580
265810
265970
266270
266500
266760
266980
267210
267470
267710
267910
268140
268370
268710
268980
269220
269390
269690
269940
270170
270330
270620
270820
271070
271230
271590
272010
272420
272660
272890
273060
273340
273540
273800
273980
274350
274830
275190
275560
275820
276060
276310
276480
276760
276990
277230
277470
277700
277870
278170
278480
278750
278980
279220
279570
280050
280540
280810
280970
281280
281540
281770
282130
282400
282580
282800
282930
283280
283540
283760
284000
284160
284560
284800
285210
285430
285800
286050
286280
286560
286860
287040
287460
287770
288000
288240
288500
288660
289160
289410
289580
289870
290120
290520
290780
291030
291280
291440
291740
291910
292220
292620
292880
293170
293460
293640
294140
294380
294590
294830
295000
295290
295540
295770
296110
296370
296540
296870
297270
297610
297930
298400
298750
298970
299290
299500
299780
300020
300240
300410
300700
300970
301140
301530
301770
302020
302200
302480
302700
302930
303040
303090
303260
303430
303740
304110
304470
304720
304950
305190
305500
305670
305990
306360
306600
306820
307030
307190
307480
307700
307970
308420
308710
308870
309220
309470
309690
309990
310220
310480
310900
311140
311420
311580
311850
312070
312350
312520
312860
313090
313290
313470
313740
313950
314180
314370
314670
314920
315220
315440
315760
316020
316250
316420
316720
316970
317270
317440
317770
317980
318170
318460
318690
318940
319120
319440
319670
319910
320150
320410
320660
320950
321210
321460
321630
321990
322210
322470
322710
322930
323160
323340
323700
323980
324140
324490
324740
325060
325280
325510
325800
325970
326260
326560
326720
327140
327420
327660
327880
328050
328550
329040
329370
329700
329960
330200
330430
330650
330810
331100
331370
331540
332040
332300
332530
332710
333080
333290
333560
333810
334050
334300
334470
334880
335090
335320
335580
335810
336100
336380
336620
336860
337110
337470
337760
337920
338260
338500
338750
338980
339140
339450
339670
339910
340140
340380
340650
340890
341170
341330
341680
341920
342310
342540
342800
342970
343310
343540
343830
344080
344250
344520
344740
344960
345150
345450
345690
345930
346150
346390
346610
346830
347080
347470
347670
347930
348110
348570
348870
349040
349350
349620
349790
350100
350380
350540
350860
351120
351320
351620
351870
352170
352390
352600
352800
353010
353260
353530
353810
353980
354310
354530
354760
354920
355270
355500
355760
355980
356210
356400
356660
356900
357120
357280
357620
358020
358350
358600
358810
359040
359200
359470
359750
359920
360290
360530
360780
360940
361270
361510
361910
362190
362350
362680
363000
363220
363470
363640
363930
364180
364410
364670
364840
365150
365390
365560
365880
366180
366350
366700
366930
367230
367380
367680
367920
368100
368380
368550
369010
369260
369540
369700
370000
370230
370470
370650
371010
371300
371480
371840
372060
372280
372530
372710
373040
373370
373540
373910
374160
374470
374740
375000
375180
375530
375870
376100
376410
376570
376870
377100
377340
377520
377570
377750
378050
378430
378480
378660
378900
379090
379360
379600
379850
380040
380320
380550
380780
380950
381300
381550
381790
381960
382240
382650
382880
383110
383340
383520
383830
384220
384490
384730
384960
385210
385370
385710
385980
386270
386440
386780
387020
387190
387510
387920
388240
388500
388730
388970
389150
389480
389710
389960
390130
390510
390760
391000
391190
391510
391750
391990
392170
392720
393200
393530
393790
394070
394240
394600
395060
395320
395420
395470
395740
396140
396400
396640
396880
397190
397600
397870
398030
398430
398910
399160
399440
399600
399940
400180
400440
400600
400910
401150
401610
401920
402130
402360
402660
402830
403160
403420
403640
403870
404040
404340
404620
404780
405070
405320
405580
405760
406130
406370
406610
406780
407190
407480
407930
408360
408610
408770
409070
409290
409540
409710
410070
410400
410560
410900
411130
411370
411540
411930
412170
412420
412590
412920
413210
413370
413910
414150
414390
414700
414910
415190
415420
415660
415910
416040
416080
416450
416620
416930
417190
417410
417640
417930
418200
418460
418760
419080
419310
419580
419980
420220
420470
420740
420900
421200
421420
421700
422010
422180
422530
422790
423050
423220
423540
423760
423980
424220
424380
424710
424970
425150
425490
425740
425970
426140
426500
426790
426830
427080
427310
427560
427720
428040
428340
428590
429000
429340
429650
429900
430140
430430
430740
430900
431230
431480
431730
431910
432180
432400
432730
432960
433190
433390
433840
434280
434510
434740
435160
435410
435670
435980
436220
436510
436690
437010
437170
437460
437690
437920
438110
438410
438650
439070
439410
439720
439900
440220
440620
440840
441070
441240
441500
441760
441950
442250
442500
442780
442940
443240
443480
443800
444060
444300
444580
444740
445030
445300
445470
445770
446200
446460
446730
447140
447380
447660
447820
448380
448820
449100
449260
449570
449890
450050
450360
450690
450930
451180
451350
451640
451960
452120
452450
452710
453200
453680
453900
454260
454680
454930
455190
455360
455780
456020
456270
456430
456840
457310
457580
457860
458020
458430
458670
458890
459240
459560
459820
459990
460280
460590
460750
461060
461420
461670
461930
462100
462400
462610
462860
463030
463340
463630
463890
464060
464350
464580
464850
465000
465340
465580
465830
466140
466400
466660
466910
467240
467730
468300
468550
468720
469060
469280
469500
469970
470390
470630
470880
471050
471410
471810
472030
472270
472510
472680
472990
473230
473450
473700
473940
474160
474390
474680
474950
475280
475500
475720
476010
476270
476680
477130
477390
477570
477830
478070
478390
478640
479070
479330
479710
480140
480370
480600
480930
481190
481510
481840
482000
482470
482730
483060
483330
483870
484110
484430
484660
484900
485380
485850
486080
486380
486620
486850
487120
487370
487620
487930
488380
488640
488800
489230
489500
489750
489930
490230
490420
490780
491010
491330
491580
491850
492300
492560
492730
493030
493260
493520
493790
494050
494330
494570
494920
495240
495490
495780
496110
496380
496680
496840
497150
497400
497640
497950
498390
498710
498870
499280
499730
500000
500290
500640
500920
501350
501590
502020
502570
502820
503080
503240
503610
504010
504340
504660
504870
505250
505490
505780
506290
506560
506730
507060
507410
507650
508000
508340
508620
509050
509330
509590
509760
510110
510430
510590
510880
511140
511450
511620
511920
512180
512340
512660
512940
513240
513520
513820
514120
514350
514650
514810
515200
515680
515930
516220
516540
516800
517070
517610
517950
518210
518480
518740
518980
519220
519470
519640
519990
520250
520490
521010
521340
521610
521870
522050
522370
522600
522840
523060
523290
523690
524040
524280
524580
524840
525070
525330
525720
525980
526160
526580
527110
527430
527660
527830
528260
528540
528780
528960
529220
529450
529680
529930
530150
530380
530620
530800
531140
531400
531680
531960
532280
532590
532900
533190
533430
533660
533900
534230
534540
534710
535080
535330
535500
536030
536280
536610
536860
537300
537700
538030
538270
538540
538840
539100
539440
539710
539960
540200
540470
540710
540910
541280
541530
541790
542030
542270
542670
543010
543290
543580
543880
544150
544330
544690
545000
545240
545520
545830
546180
546430
546670
546960
547320
547570
547930
548260
548510
548780
549020
549280
549590
549840
550240
550520
550690
551210
551450
551610
551980
552260
552570
552830
553240
553500
553910
554200
554380
554710
555030
555260
555530
555760
556070
556330
556620
556950
557190
557440
557730
557960
558210
558540
558850
559110
559510
559800
559960
560320
560580
560840
561160
561450
561620
561910
562350
562600
562830
563140
563640
563890
564120
564300
564570
564860
565120
565440
565690
566000
566240
566460
566680
566840
567150
567620
568030
568410
568650
568880
569140
569430
569670
569910
570190
570510
570760
571000
571420
571790
572070
572340
572600
572830
572980
573290
573540
573800
574080
574360
574750
575000
575290
575560
575820
576140
576650
576960
577180
577420
577650
577880
578120
578460
578710
578940
579170
579420
579690
579940
580320
580790
581030
581260
581490
581790
582050
582360
582630
582870
583100
583320
583530
583690
584020
584350
584800
585050
585230
585490
585700
585910
586140
586370
586540
586920
587160
587400
587650
587970
588220
588610
588870
589040
589420
589680
589970
590220
590620
590910
591080
591470
591700
591920
592180
592440
592830
593090
593260
593590
593820
594050
594300
594530
594760
595000
595450
595750
595980
596250
596490
596800
597090
597330
597660
597980
598250
598520
598760
598980
599210
599470
599770
600030
600300
600530
600800
600950
601280
601540
601860
602100
602360
602580
602810
603040
603280
603700
603970
604230
604470
604730
604990
605220
605450
605730
605980
606300
606560
606800
607020
607270
607530
607760
608160
608400
608640
608890
609200
609480
609720
609890
610240
610540
610790
611070
611400
611800
612150
612410
612690
613010
613240
613470
613690
613940
614370
614630
614930
615190
615740
616140
616410
616770
617250
617690
617940
618170
618540
618790
618970
619330
619670
619890
620120
620340
620550
620860
621120
621350
621790
622040
622280
622710
622960
623120
623450
623760
624050
624350
624580
624820
625100
625370
625660
626140
626450
626760
626990
627410
627680
628030
628270
628530
628760
629030
629290
629560
629820
630160
630440
630690
630980
631300
631520
631770
632080
632350
632660
632900
633140
633410
633720
633960
634330
634680
634920
635090
635490
635900
636150
636420
636660
636950
637440
637700
638020
638270
638520
638790
639140
639550
639850
640070
640300
640580
640870
641160
641440
641690
641990
642270
642660
642970
643270
643570
643850
644100
644320
644550
644790
645050
645320
645600
645840
646080
646330
646640
647070
647320
647580
647970
648290
648540
648760
648980
649240
649530
