# Supplementary material for: Novel Method to Efficiently Create an mHealth App: Implementation of a Real-Time Electrocardiogram R Peak Detector
Source: JMIR Mhealth Uhealth. 2018 May 22;6(5):e118. doi: 10.2196/mhealth.8429 (PMC5989064; doi:10.2196/mhealth.8429)
Supplement: Multimedia Appendix 2 [file mhealth_v6i5e118_app2.zip › Submission_code/Cleaned database/mitdb/222m.hea]

222m 2 360 650000
222m.mat 16+24 200/mV 11 1024 996 -16993 0 MLII
222m.mat 16+24 200/mV 11 1024 949 -25021 0 V1
# 84 F 1633 1629 x1
# Digoxin, Quinidine
# The episodes of paroxysmal atrial flutter/fibrillation are usually
# followed by nodal escape beats.  There are several intervals of
# high-frequency noise/artifact in both channels.
#Creator: wfdb2mat
#Source: record mitdb/222
