# Supplementary material for: Novel Method to Efficiently Create an mHealth App: Implementation of a Real-Time Electrocardiogram R Peak Detector
Source: JMIR Mhealth Uhealth. 2018 May 22;6(5):e118. doi: 10.2196/mhealth.8429 (PMC5989064; doi:10.2196/mhealth.8429)
Supplement: Multimedia Appendix 2 [file mhealth_v6i5e118_app2.zip › Submission_code/Cleaned database/mitdb/222_ann_qrs_cleaned.txt]

82
362
647
893
1194
1483
1779
2073
2336
2645
2940
3192
3521
3832
4110
4406
4691
4976
5236
5572
5893
6194
6484
6777
7032
7332
7610
7895
8201
8480
8763
9044
9295
9605
9917
10197
10516
10783
11073
11357
11642
11909
12241
12548
12821
13125
13406
13674
13962
14253
14552
14867
15138
15424
15709
15962
16275
16572
16860
17148
17415
17721
17997
18256
18575
18862
19155
19438
19713
20002
20283
20545
20879
21172
21459
21737
22044
22306
22586
22912
23204
23476
23787
24084
24349
24634
24922
25219
25537
25806
26127
26401
26682
26987
27281
27605
27895
28191
28458
28769
29049
29344
29665
29955
30231
30545
30826
31090
31399
31694
31982
32276
32569
32827
33128
33391
33700
33995
34292
34592
34899
35192
35485
35802
36123
36435
36744
37059
37320
37635
37960
38281
38604
38915
39222
39525
39819
40140
40465
40774
41040
41363
41666
41944
42270
42576
42863
43178
43469
43744
44046
44340
44641
44961
45240
45530
45831
46093
46376
46682
46979
47266
47550
47816
48100
48378
48647
48965
49238
49525
49809
50088
50389
50657
50960
51263
51566
51841
52158
52436
52707
53038
53331
53637
53925
54237
54499
54814
55109
55400
55724
56018
56317
56604
56904
57173
57481
57792
58095
58376
58686
58953
59247
59549
59855
60131
60449
60718
61028
61296
61593
61888
62193
62483
62795
63078
63360
63669
63958
64290
64600
64908
65207
65515
65818
66135
66425
66751
67059
67327
67649
67915
68221
68544
68844
69140
69436
69694
70005
70293
70592
70919
71207
71471
71781
72056
72341
72647
72941
73230
73544
73806
74114
74394
74663
75002
75334
75634
75920
76195
76482
76778
77084
77393
77663
77986
78261
78558
78875
79174
79503
79779
80106
80391
80667
80979
81260
81599
81905
82202
82463
82780
83076
83387
83696
84007
84268
84584
84854
85153
85454
85728
86063
86354
86631
86945
87214
87501
87827
88129
88396
88717
89018
89284
89591
89895
90200
90513
90795
91063
91378
91651
91947
92249
92549
92835
93101
93410
93676
93962
94262
94546
94857
95146
95422
95703
95971
96272
96571
96844
97159
97452
97718
98030
98302
98606
98911
99210
99488
99780
100070
100330
100660
100970
101250
101540
101830
102110
102390
102690
102990
103320
103580
103900
104190
104480
104790
105100
105390
105710
106020
106280
106600
106890
107190
107520
107790
108090
108400
108670
108970
109280
109550
109880
110160
110450
110740
110990
111310
111600
111900
112200
112480
112760
113050
113340
113620
113950
114240
114530
114820
115110
115370
115710
116040
116360
116680
116990
117290
117580
117890
118180
118520
118840
119140
119430
119730
120060
120380
120680
120950
121260
121570
121830
122150
122450
122750
123070
123360
123630
123940
124200
124550
124830
125160
125430
125740
126010
126300
126610
126890
127190
127480
127740
128050
128320
128620
128910
129200
129490
129780
130040
130350
130610
130920
131220
131510
131770
132090
132370
132630
132960
133250
133520
133840
134120
134390
134700
134980
135280
135570
135860
136160
136440
136740
137000
137300
137600
137890
138190
138470
138730
139050
139320
139650
139930
140220
140510
140790
141080
141330
141670
141980
142260
142580
142870
143130
143430
143730
144050
144330
144650
144930
145220
145490
145810
146100
146400
146720
147000
147290
147590
147860
148160
148490
148790
149060
149370
149650
149910
150240
150530
150860
151130
151430
151710
151980
152310
152640
152950
153250
153560
153870
154180
154480
154790
155110
155380
155720
156040
156340
156660
156980
157300
157610
157900
158190
158460
158780
159110
159420
159730
160000
160320
160580
160890
161180
161520
161790
162110
162380
162670
162950
163230
163570
163850
164130
164440
164730
165030
165310
165620
165910
166230
166500
166830
167090
167410
167690
168050
168370
168650
168950
169210
169540
169830
170160
170450
170750
171040
171340
171610
171920
172230
172510
172830
173100
173410
173680
173960
174300
174590
174860
175160
175440
175690
176010
176300
176590
176880
177150
177440
177700
177990
178270
178570
178870
179160
179440
179740
180010
180280
180620
180900
181210
181470
181790
182050
182340
182640
182940
183220
183530
183810
184100
184380
184660
184940
185270
185540
185840
186130
186390
186670
186980
187280
187560
187880
188150
188430
188720
189000
189320
189610
189890
190190
190480
190740
191050
191380
191700
192000
192160
192550
192790
193200
193560
193740
194140
194300
194650
194820
195190
195360
195710
195880
196080
196260
196440
196630
196820
196980
197350
197750
198160
198540
198920
199290
199640
199950
200240
200560
200820
201120
201390
201550
201980
202350
202700
203020
203330
203590
203870
204130
204630
204820
205200
205370
205700
205750
205870
206060
206230
206530
206700
206820
206990
207180
207410
207620
207790
207980
208160
208350
208510
208710
208910
209090
209420
209620
209770
209940
210120
210460
210850
211270
211710
212160
212530
212850
213220
213530
213820
214120
214420
214700
215010
215290
215620
215900
216210
216490
216760
217070
217380
217690
217970
218280
218580
218840
219150
219470
219740
220070
220230
220620
220850
221220
221500
221840
222010
222390
222790
222960
223340
223520
223930
224120
224460
224630
225000
225180
225360
225580
225740
225910
226060
226200
226420
226620
226760
226930
227100
227300
227490
227660
227850
228040
228290
228520
228730
229040
229220
229410
229600
229890
230290
230680
231100
231520
231900
232290
232680
233040
233360
233920
234190
234480
234780
235070
235350
235630
235890
236190
236470
236760
237060
237340
237620
237920
238190
238460
238760
239060
239350
239660
239950
240220
240500
240770
241080
241380
241650
241960
242240
242500
242800
242960
243350
243530
243860
244020
244390
244620
244960
245130
245490
245660
246030
246280
246660
246820
247160
247340
247730
248020
248180
248570
248870
249040
249400
249660
249820
250230
250410
250600
250840
251020
251200
251370
251410
251530
251850
252010
252220
252390
252580
252760
252930
253090
253240
253420
253600
253990
254380
254830
255290
255720
256140
256480
256650
257060
257230
257630
257790
257970
258160
258570
258740
259180
259350
259600
259750
259940
260160
260440
260690
260910
261110
261280
261490
261720
261880
262080
262240
262410
262600
262790
262970
263160
263330
263500
263680
263840
264020
264200
264380
264690
264880
265140
265370
265570
265950
266350
266810
267250
267430
267830
268240
268630
269020
269190
269570
269930
270280
270440
270760
270960
271100
271460
271630
271770
271900
272040
272220
272400
272540
272690
272850
273010
273180
273380
273550
274010
274340
274740
275150
275590
276020
276210
276500
276660
277030
277410
277590
277990
278170
278320
278460
278590
278730
278860
279000
279150
279520
279910
280290
280660
280990
281280
281550
281840
282140
282430
282720
283020
283300
283580
283860
284160
284470
284780
285040
285360
285520
285920
286090
286380
286840
287030
287520
287760
288060
288510
288700
288950
289110
289320
289550
289760
289940
290110
290320
290520
290700
291080
291460
291810
292160
292500
292850
293200
293490
293780
294070
294360
294630
294930
295250
295540
295840
296130
296420
296710
297030
297350
297640
297970
298130
298380
298530
298690
298720
298870
299040
299200
299360
299560
300000
300370
300760
301120
301520
301900
302070
302410
302600
302850
303200
303550
303900
304100
304200
304240
304440
304610
304780
305140
305500
305830
306150
306450
306730
307010
307280
307550
307830
308140
308440
308700
309010
309290
309550
309870
310040
310460
310630
310790
311110
311280
311490
311700
312010
312180
312410
312590
312750
312930
313080
313250
313630
313960
314380
314840
315010
315470
315670
315870
316290
316470
316720
316880
317110
317430
317580
317720
317860
318130
318270
318490
318700
318950
319390
319800
320170
320530
320700
321070
321430
321760
322100
322420
322690
323000
323280
323570
323860
324410
324690
324960
325240
325560
325720
326120
326290
326530
326850
327000
327240
327400
327540
327690
327950
328300
328670
328970
329290
329620
329960
330260
330580
330880
331180
331480
331760
331930
332340
332710
332870
333120
333280
333420
333600
333750
333970
334140
334320
334480
334710
334850
335120
335310
335520
335800
335980
336150
336460
336670
336890
337090
337460
337820
338200
338650
339050
339430
339800
340170
340470
340770
341050
341380
341660
341940
342220
342520
342800
343240
343680
344050
344210
344610
344790
344930
345140
345320
345490
345660
345820
345980
346140
346300
346470
346720
346900
347390
347790
348200
348640
348810
349060
349270
349450
349630
349890
350230
350430
350610
350820
350980
351210
351410
351620
351840
352010
352230
352410
352610
352830
353060
353290
353450
353630
353870
354060
354270
354540
354710
354910
355070
355310
355750
356000
356210
356400
356680
356970
357170
357420
357620
357920
358190
358420
358700
358900
359120
359360
359620
359820
360030
360340
360560
360740
360890
361040
361170
361380
361560
361820
362030
362200
362370
362520
362680
362860
363080
363560
363830
364090
364310
364470
364620
364760
364980
365300
365460
365680
365910
366100
366350
366540
366790
367000
367260
367540
367800
367970
368190
368390
368590
368810
369020
369320
369500
369640
369930
370090
370230
370520
370780
370940
371090
371260
371420
371570
371790
371970
372160
372370
372540
372680
372940
373090
373360
373560
373750
373900
374050
374320
374540
374780
375090
375400
375580
375880
376100
376280
376490
376670
376810
376960
377300
377550
377720
377990
378250
378490
378630
378780
379040
379230
379400
379620
379980
380220
380460
380610
380820
380960
381250
381540
381720
381870
382050
382260
382420
382660
382700
382870
383130
383400
383620
383780
383910
384110
384260
384400
384660
384920
385130
385280
385500
385670
385820
385980
386240
386410
386640
386900
387110
387560
388020
388210
388540
388940
389530
389690
390140
390320
390750
391170
391540
391900
392060
392430
392800
393060
393360
393630
393900
394190
394480
394780
395090
395370
395640
395950
396220
396520
396830
397120
397410
397710
397960
398260
398540
398840
399130
399440
399720
400000
400260
400570
400860
401150
401450
401750
402020
402330
402600
402900
403170
403330
403770
403940
404320
404550
404890
405160
405310
405720
405970
406290
406580
406880
407030
407410
407590
407940
408260
408560
408860
409140
409460
409770
410080
410360
410670
410930
411230
411500
411980
412370
412540
412900
413220
413510
413670
414060
414300
414700
415050
415210
415580
415750
416120
416300
416660
416830
417210
417430
417840
418110
418560
418740
419090
419260
419640
419800
420150
420330
420720
420890
421270
421440
421790
421950
422330
422510
422880
423050
423300
423720
424110
424320
424480
424830
425010
425350
425520
425890
426060
426400
426580
426940
427160
427520
427740
428080
428260
428580
428770
429120
429340
429490
429800
430000
430320
430530
430850
431050
431400
431610
431950
432150
432480
432660
432990
433190
433330
433680
433880
434230
434390
434730
434910
435280
435460
435850
436020
436380
436550
436900
437060
437420
437600
437970
438140
438510
438680
439040
439200
439260
439310
439560
439730
439940
440130
440430
440600
440740
441000
441200
441360
441520
441700
442080
442420
442800
443200
443600
444010
444240
444650
444820
445010
445420
445580
445770
446170
446340
446600
446770
446940
447080
447240
447400
447560
447710
447890
448380
448740
449220
449690
449860
450050
450500
450680
450950
451360
451530
451780
452150
452310
452580
452780
453000
453150
453300
453450
453690
453870
454020
454370
454530
454700
455160
455560
455980
456380
456760
457140
457520
457720
458060
458260
458400
458600
458920
459260
459480
459630
459770
459950
460130
460260
460310
460500
460660
460830
460950
461110
461280
461330
461610
461910
462240
462570
462860
463000
463150
463380
463620
463780
464030
464360
464680
464980
465260
465550
465830
466120
466280
466400
466560
466730
467040
467370
467700
468040
468340
468480
468620
468960
469230
469270
469420
469540
469700
469980
470270
470590
470860
471140
471410
471660
471960
472120
472540
472700
472960
473120
473260
473620
473780
473970
474340
474510
474710
475090
475290
475670
475910
476050
476420
476600
476740
476920
477100
477410
477720
478000
478320
478480
478620
478770
478960
479180
479310
479480
479730
479890
480040
480350
480690
481060
481410
481740
482100
482400
482550
482690
482830
482870
483020
483220
483480
483650
483830
484010
484160
484320
484480
484830
485190
485590
485940
486380
486820
486980
487410
487590
487900
488060
488280
488450
488620
488770
488910
489200
489470
489660
489820
489990
490420
490740
491110
491570
492020
492440
492600
492980
493150
493420
493580
493850
494040
494230
494380
494600
494820
494990
495180
495340
495540
495680
496060
496430
496780
497220
497670
498050
498220
498440
498610
498760
498920
499090
499250
499470
499680
499850
500250
500630
501100
501550
501910
502240
502620
502780
503200
503560
503720
503960
504100
504300
504450
504870
505200
505530
505830
506120
506420
506730
507030
507300
507610
507770
508160
508540
508710
508960
509120
509320
509500
509680
509900
510250
510600
510990
511280
511580
511880
512170
512440
512710
513020
513320
513600
513920
514080
514340
514830
515090
515530
515710
515960
516390
516740
516900
517110
517270
517470
517700
518010
518430
518850
519020
519280
519720
520150
520350
520500
520660
521020
521420
521610
521820
522220
522390
522580
522800
522960
523110
523250
523400
523630
524120
524590
525020
525420
525620
525770
526150
526320
526720
526950
527100
527300
527470
527680
527810
527970
528100
528370
528780
529180
529340
529590
529740
529930
530370
530800
531220
531600
531980
532340
532680
532840
532980
533170
533360
533530
533730
533900
534060
534240
534430
534610
534930
535280
535660
535990
536320
536620
536920
537230
537520
537860
538140
538420
538700
538990
539150
539280
539460
539600
539730
539930
540160
540340
540510
540740
540910
541050
541240
541390
541610
541820
541980
542280
542450
542650
542850
542980
543340
543710
544060
544410
544740
545010
545290
545570
545850
546130
546400
546660
546920
547180
547440
547720
548000
548280
548560
548830
549090
549360
549640
549930
550210
550500
550780
551030
551340
551610
551880
552180
552480
552630
552880
553030
553170
553330
553490
553680
553830
553990
554180
554380
554540
554720
554860
555010
555170
555330
555490
555650
555860
556100
556280
556760
557100
557500
557960
558410
558810
559150
559500
559780
560050
560310
560600
560890
561210
561510
561770
562050
562340
562630
562930
563240
563520
563800
564110
564390
564670
564980
565140
565360
565530
565680
565850
566000
566150
566290
566450
566600
566760
566920
567080
567240
567410
567590
567750
567940
568260
568660
569110
569590
570040
570430
570750
570900
571100
571280
571420
571630
572060
572460
572840
573200
573580
573950
574250
574410
574550
574890
575190
575340
575390
575470
575610
575780
575980
576180
576410
576560
576760
577030
577230
577400
577540
577690
577950
578170
578480
578630
578760
578900
579040
579190
579350
579590
579770
579940
580130
580380
580580
580740
580880
581030
581230
581470
581670
581850
582070
582300
582600
582850
582990
583220
583420
583660
583920
584110
584300
584580
584790
585000
585210
585430
585860
586120
586310
586560
586930
587120
587260
587390
587610
587820
588070
588360
588600
589010
589240
589460
589710
589940
590110
590280
590460
590700
590960
591180
591370
591630
591890
592230
592460
592620
592780
593080
593300
593440
593570
593700
593950
594210
594350
594550
594770
594940
595100
595250
595370
595420
595650
595830
596050
596260
596490
596740
596920
597080
597270
597430
597710
597900
598040
598210
598510
598540
598790
599020
599200
599470
599630
599880
600090
600270
600570
600860
601060
601200
601480
601730
601950
602240
602420
602700
602920
603090
603320
603470
603730
603910
604100
604400
604700
604900
605070
605370
605540
605750
605960
606160
606320
606600
606770
607030
607230
607430
607640
607890
608090
608260
608540
608720
608880
609040
609270
609520
609800
609990
610150
610350
610600
610810
611060
611340
611500
611700
611930
612080
612240
612520
612770
612920
613220
613440
613580
613800
613960
614180
614410
614620
614870
615040
615300
615460
615650
615790
615920
616120
616420
616700
616990
617310
617520
617770
617950
618100
618350
618520
618670
618820
619040
619340
619510
619750
619940
620080
620290
620510
620670
620950
621110
621400
621580
621760
621900
622100
622270
622520
622770
623040
623270
623500
623820
623980
624220
624440
624590
624840
625130
625350
625490
625750
625920
626210
626360
626500
626720
626960
627290
627520
627750
627950
628160
628430
628680
628870
629110
629410
629610
629760
629890
630170
630410
630620
630880
631190
631410
631650
631820
631970
632230
632450
632640
632910
633140
633360
633540
633800
634090
634340
634510
634740
634900
635210
635390
635620
635840
636040
636300
636620
636850
637060
637240
637430
637620
637820
638050
638370
638530
638710
638990
639140
639400
639660
639870
640030
640270
640510
640710
640940
641230
641410
641570
641700
641900
642110
642320
642660
642940
643150
643370
643560
643880
644040
644250
644390
644630
644820
644980
645240
645440
645570
645830
645980
646300
646460
646680
646980
647140
647390
647560
647720
648060
648240
648500
648720
648990
649160
649320
649600
649860
