# Supplementary material for: Novel Method to Efficiently Create an mHealth App: Implementation of a Real-Time Electrocardiogram R Peak Detector
Source: JMIR Mhealth Uhealth. 2018 May 22;6(5):e118. doi: 10.2196/mhealth.8429 (PMC5989064; doi:10.2196/mhealth.8429)
Supplement: Multimedia Appendix 2 [file mhealth_v6i5e118_app2.zip › Submission_code/Cleaned database/mitdb/223m.hea]

223m 2 360 650000
223m.mat 16+24 200/mV 11 1024 838 -21596 0 MLII
223m.mat 16+24 200/mV 11 1024 992 -19753 0 V1
# 73 M 3070 654 x2
# None
# The PVCs are multiform.  The two longest episodes of ventricular tachycardia
# are slow (100 to 105 bpm) and bidirectional.
#Creator: wfdb2mat
#Source: record mitdb/223
