# Supplementary material for: Novel Method to Efficiently Create an mHealth App: Implementation of a Real-Time Electrocardiogram R Peak Detector
Source: JMIR Mhealth Uhealth. 2018 May 22;6(5):e118. doi: 10.2196/mhealth.8429 (PMC5989064; doi:10.2196/mhealth.8429)
Supplement: Multimedia Appendix 2 [file mhealth_v6i5e118_app2.zip › Submission_code/Cleaned database/mitdb/223_ann_qrs.txt]

97
205
481
760
1035
1307
1575
1856
2126
2384
2647
2909
3176
3445
3711
3968
4239
4515
4780
5037
5301
5569
5843
6108
6372
6645
6920
7185
7444
7708
7977
8250
8491
8777
9047
9322
9587
9852
10119
10389
10668
10942
11210
11478
11761
12036
12309
12584
12853
13131
13403
13669
13934
14215
14482
14743
15010
15277
15549
15824
16098
16372
16665
16943
17212
17490
17766
18046
18317
18584
18851
19125
19390
19643
19906
20170
20439
20708
20973
21234
21509
21778
22037
22252
22572
22849
23049
23341
23630
23924
24207
24481
24758
25032
25314
25583
25849
26123
26306
26670
26934
27204
27462
27734
28003
28270
28541
28825
29096
29362
29635
29904
30181
30458
30729
30996
31270
31535
31784
32049
32313
32579
32849
33113
33372
33645
33911
34171
34432
34699
34971
35238
35500
35759
36020
36293
36559
36820
37092
37357
37629
37894
38152
38414
38684
38945
39206
39463
39727
39993
40262
40521
40780
41056
41332
41603
41868
42140
42412
42686
42842
42995
43416
43518
43621
44046
44326
44587
44880
45164
45425
45694
45966
46217
46500
46764
46996
47296
47572
47761
48092
48365
48562
48904
49168
49365
49530
49695
49944
50166
50491
50754
51033
51294
51547
51807
52067
52333
52599
52851
53105
53374
53641
53893
54147
54397
54677
54948
55212
55457
55754
56029
56295
56552
56626
56820
57087
57356
57606
57858
58122
58387
58484
58640
58892
59062
59398
59661
59916
60170
60433
60705
60964
61218
61478
61734
61996
62189
62471
62747
62986
63292
63556
63816
64092
64363
64640
64906
65165
65432
65703
65960
66212
66476
66740
66961
67243
67519
67741
68063
68332
68597
68869
69137
69409
69676
69944
70205
70479
70748
71013
71282
71543
71813
72079
72342
72601
72877
73146
73414
73676
73939
74210
74482
74740
74999
75277
75554
75821
76085
76352
76619
76891
77157
77419
77688
77964
78224
78477
78737
78989
79250
79512
79776
80038
80316
80587
80849
81117
81335
81637
81932
82203
82468
82743
83009
83264
83517
83776
84032
84302
84559
84815
85082
85349
85613
85869
86137
86404
86680
86942
87205
87472
87742
88005
88261
88526
88785
89057
89314
89569
89828
90102
90361
90611
90868
91125
91394
91658
91917
92172
92448
92712
92964
93231
93496
93765
94036
94302
94561
94831
95089
95345
95600
95861
96119
96383
96635
96889
97150
97415
97677
97934
98198
98461
98729
98987
99245
99505
99775
1.0004e+05
1.0029e+05
1.005e+05
1.008e+05
1.0104e+05
1.0133e+05
1.0159e+05
1.0184e+05
1.0211e+05
1.0237e+05
1.0262e+05
1.0289e+05
1.0315e+05
1.0341e+05
1.0368e+05
1.0394e+05
1.0419e+05
1.0446e+05
1.0473e+05
1.0499e+05
1.0525e+05
1.0551e+05
1.0577e+05
1.0604e+05
1.0624e+05
1.0652e+05
1.068e+05
1.0708e+05
1.0735e+05
1.0761e+05
1.0787e+05
1.0813e+05
1.084e+05
1.0866e+05
1.0891e+05
1.0916e+05
1.0943e+05
1.0969e+05
1.0995e+05
1.1021e+05
1.1047e+05
1.1073e+05
1.1099e+05
1.1125e+05
1.1144e+05
1.1177e+05
1.1205e+05
1.1232e+05
1.1258e+05
1.1284e+05
1.131e+05
1.1336e+05
1.1363e+05
1.1389e+05
1.1415e+05
1.1441e+05
1.1467e+05
1.1493e+05
1.1519e+05
1.1544e+05
1.1571e+05
1.1598e+05
1.1624e+05
1.165e+05
1.1677e+05
1.1704e+05
1.173e+05
1.1755e+05
1.1781e+05
1.1807e+05
1.1833e+05
1.1859e+05
1.1885e+05
1.1911e+05
1.1938e+05
1.1964e+05
1.199e+05
1.2017e+05
1.2043e+05
1.207e+05
1.2097e+05
1.2124e+05
1.215e+05
1.2177e+05
1.2204e+05
1.2229e+05
1.2255e+05
1.2281e+05
1.2308e+05
1.2335e+05
1.2361e+05
1.2386e+05
1.2413e+05
1.2439e+05
1.2464e+05
1.2489e+05
1.2515e+05
1.2542e+05
1.2568e+05
1.2595e+05
1.2614e+05
1.2643e+05
1.2671e+05
1.2698e+05
1.2725e+05
1.2752e+05
1.278e+05
1.2808e+05
1.2834e+05
1.286e+05
1.2888e+05
1.2914e+05
1.2941e+05
1.2967e+05
1.2994e+05
1.302e+05
1.3047e+05
1.3072e+05
1.3098e+05
1.3124e+05
1.3151e+05
1.3178e+05
1.3204e+05
1.3231e+05
1.3256e+05
1.3283e+05
1.3302e+05
1.3331e+05
1.3361e+05
1.339e+05
1.3417e+05
1.3443e+05
1.3468e+05
1.3496e+05
1.3523e+05
1.355e+05
1.3576e+05
1.3603e+05
1.3631e+05
1.3658e+05
1.3684e+05
1.3712e+05
1.3739e+05
1.3768e+05
1.3796e+05
1.3823e+05
1.3849e+05
1.3877e+05
1.3903e+05
1.3928e+05
1.3954e+05
1.398e+05
1.4006e+05
1.4032e+05
1.4058e+05
1.4083e+05
1.4108e+05
1.4135e+05
1.416e+05
1.4185e+05
1.4211e+05
1.4236e+05
1.4262e+05
1.4287e+05
1.4312e+05
1.4337e+05
1.4363e+05
1.4388e+05
1.4413e+05
1.4438e+05
1.4463e+05
1.4488e+05
1.4514e+05
1.4539e+05
1.4564e+05
1.4589e+05
1.4616e+05
1.4641e+05
1.4666e+05
1.4691e+05
1.4716e+05
1.4742e+05
1.4768e+05
1.4792e+05
1.4816e+05
1.4842e+05
1.4868e+05
1.4893e+05
1.4918e+05
1.4943e+05
1.4968e+05
1.4994e+05
1.502e+05
1.5034e+05
1.5045e+05
1.507e+05
1.5097e+05
1.5123e+05
1.5148e+05
1.5173e+05
1.5199e+05
1.5224e+05
1.5249e+05
1.5274e+05
1.5299e+05
1.5324e+05
1.5351e+05
1.5377e+05
1.5402e+05
1.5427e+05
1.5449e+05
1.5478e+05
1.5504e+05
1.5528e+05
1.5555e+05
1.5581e+05
1.5606e+05
1.5632e+05
1.5656e+05
1.5681e+05
1.5706e+05
1.573e+05
1.5755e+05
1.578e+05
1.5804e+05
1.5831e+05
1.5856e+05
1.588e+05
1.5905e+05
1.593e+05
1.5955e+05
1.598e+05
1.6005e+05
1.6028e+05
1.6054e+05
1.608e+05
1.6105e+05
1.6129e+05
1.6154e+05
1.6178e+05
1.6203e+05
1.6228e+05
1.6253e+05
1.6276e+05
1.6296e+05
1.6326e+05
1.6336e+05
1.6351e+05
1.6372e+05
1.64e+05
1.6424e+05
1.6449e+05
1.6474e+05
1.6498e+05
1.6522e+05
1.6547e+05
1.6571e+05
1.6595e+05
1.6619e+05
1.6644e+05
1.6668e+05
1.6694e+05
1.6713e+05
1.6742e+05
1.6767e+05
1.6792e+05
1.6817e+05
1.6842e+05
1.6866e+05
1.6886e+05
1.6914e+05
1.6939e+05
1.6959e+05
1.6987e+05
1.7012e+05
1.7037e+05
1.7061e+05
1.7086e+05
1.711e+05
1.7131e+05
1.7158e+05
1.7183e+05
1.7208e+05
1.7232e+05
1.7255e+05
1.7282e+05
1.7307e+05
1.7332e+05
1.7357e+05
1.7382e+05
1.7406e+05
1.7431e+05
1.7456e+05
1.7477e+05
1.7501e+05
1.753e+05
1.7555e+05
1.7579e+05
1.7604e+05
1.7629e+05
1.7654e+05
1.7679e+05
1.7704e+05
1.7729e+05
1.7754e+05
1.7779e+05
1.7804e+05
1.7828e+05
1.7852e+05
1.7878e+05
1.7902e+05
1.7928e+05
1.7953e+05
1.7978e+05
1.8003e+05
1.8029e+05
1.8054e+05
1.8079e+05
1.8104e+05
1.813e+05
1.8155e+05
1.8182e+05
1.8207e+05
1.8232e+05
1.8258e+05
1.8284e+05
1.831e+05
1.8335e+05
1.836e+05
1.8385e+05
1.841e+05
1.8435e+05
1.8457e+05
1.8482e+05
1.8511e+05
1.8538e+05
1.8563e+05
1.8588e+05
1.8614e+05
1.8639e+05
1.8665e+05
1.8689e+05
1.8714e+05
1.8739e+05
1.8765e+05
1.879e+05
1.8814e+05
1.8839e+05
1.8864e+05
1.8889e+05
1.8915e+05
1.8939e+05
1.8964e+05
1.8989e+05
1.9014e+05
1.9039e+05
1.9064e+05
1.9084e+05
1.9109e+05
1.9138e+05
1.9163e+05
1.9188e+05
1.9213e+05
1.9239e+05
1.9264e+05
1.9288e+05
1.9313e+05
1.9339e+05
1.9364e+05
1.939e+05
1.9415e+05
1.944e+05
1.9465e+05
1.9491e+05
1.9515e+05
1.9539e+05
1.9563e+05
1.9587e+05
1.9607e+05
1.9636e+05
1.9661e+05
1.9684e+05
1.971e+05
1.9735e+05
1.976e+05
1.9784e+05
1.9809e+05
1.9833e+05
1.9858e+05
1.9882e+05
1.9906e+05
1.993e+05
1.9955e+05
1.998e+05
2.0004e+05
2.0028e+05
2.005e+05
2.0077e+05
2.0103e+05
2.0127e+05
2.0152e+05
2.0177e+05
2.0202e+05
2.0227e+05
2.0251e+05
2.0276e+05
2.0292e+05
2.0325e+05
2.035e+05
2.0375e+05
2.0399e+05
2.0422e+05
2.0448e+05
2.0472e+05
2.0493e+05
2.0519e+05
2.0543e+05
2.0565e+05
2.0591e+05
2.0615e+05
2.064e+05
2.0661e+05
2.0688e+05
2.0712e+05
2.0735e+05
2.0759e+05
2.0779e+05
2.0801e+05
2.0818e+05
2.0825e+05
2.0845e+05
2.087e+05
2.0888e+05
2.0914e+05
2.0933e+05
2.0959e+05
2.0978e+05
2.1002e+05
2.102e+05
2.1043e+05
2.1063e+05
2.1087e+05
2.1106e+05
2.1128e+05
2.1147e+05
2.1171e+05
2.119e+05
2.1213e+05
2.1232e+05
2.1254e+05
2.1272e+05
2.1294e+05
2.1313e+05
2.1335e+05
2.1354e+05
2.1374e+05
2.1393e+05
2.1414e+05
2.1434e+05
2.1455e+05
2.1474e+05
2.1494e+05
2.1513e+05
2.1532e+05
2.1551e+05
2.1571e+05
2.1591e+05
2.1612e+05
2.163e+05
2.165e+05
2.1669e+05
2.1691e+05
2.1709e+05
2.1728e+05
2.1747e+05
2.1768e+05
2.1786e+05
2.1806e+05
2.1826e+05
2.1845e+05
2.1864e+05
2.1885e+05
2.1904e+05
2.1926e+05
2.1945e+05
2.1965e+05
2.1984e+05
2.2004e+05
2.2023e+05
2.2044e+05
2.2063e+05
2.2083e+05
2.2103e+05
2.2114e+05
2.212e+05
2.2139e+05
2.2163e+05
2.2182e+05
2.2202e+05
2.2221e+05
2.224e+05
2.2259e+05
2.228e+05
2.2299e+05
2.232e+05
2.2338e+05
2.2359e+05
2.2378e+05
2.2399e+05
2.2418e+05
2.2439e+05
2.2457e+05
2.2477e+05
2.2496e+05
2.2518e+05
2.2536e+05
2.256e+05
2.2579e+05
2.26e+05
2.2618e+05
2.2641e+05
2.266e+05
2.2683e+05
2.2702e+05
2.2723e+05
2.2741e+05
2.2777e+05
2.2792e+05
2.28e+05
2.281e+05
2.2829e+05
2.285e+05
2.2881e+05
2.2907e+05
2.2931e+05
2.2956e+05
2.2974e+05
2.2981e+05
2.3005e+05
2.303e+05
2.3054e+05
2.3077e+05
2.3101e+05
2.3126e+05
2.3149e+05
2.3172e+05
2.3195e+05
2.3219e+05
2.3243e+05
2.3267e+05
2.3291e+05
2.3315e+05
2.3338e+05
2.3362e+05
2.3387e+05
2.3411e+05
2.3422e+05
2.3434e+05
2.3458e+05
2.3481e+05
2.3506e+05
2.353e+05
2.3554e+05
2.3578e+05
2.3603e+05
2.3628e+05
2.3652e+05
2.3676e+05
2.37e+05
2.3725e+05
2.375e+05
2.3775e+05
2.38e+05
2.3824e+05
2.385e+05
2.3875e+05
2.39e+05
2.3925e+05
2.395e+05
2.3975e+05
2.3998e+05
2.4024e+05
2.405e+05
2.4074e+05
2.41e+05
2.4126e+05
2.415e+05
2.4175e+05
2.42e+05
2.4225e+05
2.425e+05
2.4274e+05
2.4298e+05
2.4322e+05
2.4348e+05
2.4373e+05
2.4397e+05
2.4422e+05
2.4447e+05
2.4472e+05
2.4498e+05
2.4522e+05
2.4546e+05
2.4571e+05
2.4597e+05
2.4622e+05
2.4645e+05
2.467e+05
2.4694e+05
2.4719e+05
2.4743e+05
2.4767e+05
2.479e+05
2.4814e+05
2.4839e+05
2.4863e+05
2.4887e+05
2.4911e+05
2.4936e+05
2.496e+05
2.4985e+05
2.501e+05
2.5034e+05
2.5059e+05
2.5084e+05
2.5109e+05
2.5133e+05
2.5157e+05
2.5182e+05
2.5206e+05
2.5231e+05
2.5248e+05
2.5267e+05
2.5296e+05
2.5324e+05
2.535e+05
2.5374e+05
2.5399e+05
2.5424e+05
2.5449e+05
2.5474e+05
2.5498e+05
2.5522e+05
2.5547e+05
2.5573e+05
2.5597e+05
2.5622e+05
2.5646e+05
2.5671e+05
2.5696e+05
2.5722e+05
2.5746e+05
2.577e+05
2.5796e+05
2.5822e+05
2.5846e+05
2.5871e+05
2.5896e+05
2.592e+05
2.5945e+05
2.597e+05
2.5994e+05
2.6018e+05
2.6043e+05
2.6068e+05
2.6092e+05
2.6115e+05
2.614e+05
2.6164e+05
2.6189e+05
2.6208e+05
2.6236e+05
2.6253e+05
2.6282e+05
2.6313e+05
2.6337e+05
2.6361e+05
2.637e+05
2.638e+05
2.6411e+05
2.6429e+05
2.646e+05
2.6477e+05
2.651e+05
2.6527e+05
2.6558e+05
2.6576e+05
2.6606e+05
2.6623e+05
2.6653e+05
2.6671e+05
2.6697e+05
2.6715e+05
2.675e+05
2.6767e+05
2.68e+05
2.6817e+05
2.6848e+05
2.6865e+05
2.6896e+05
2.6906e+05
2.6914e+05
2.6935e+05
2.6952e+05
2.6972e+05
2.6982e+05
2.7e+05
2.7037e+05
2.7054e+05
2.7086e+05
2.7104e+05
2.7136e+05
2.7154e+05
2.7184e+05
2.7203e+05
2.7232e+05
2.7245e+05
2.7251e+05
2.7266e+05
2.7281e+05
2.7305e+05
2.7329e+05
2.7353e+05
2.7376e+05
2.7401e+05
2.7425e+05
2.7448e+05
2.7471e+05
2.7495e+05
2.7504e+05
2.7519e+05
2.7543e+05
2.7566e+05
2.759e+05
2.7614e+05
2.7638e+05
2.7663e+05
2.7686e+05
2.771e+05
2.7734e+05
2.7759e+05
2.7783e+05
2.7806e+05
2.7829e+05
2.7853e+05
2.7878e+05
2.7902e+05
2.7926e+05
2.795e+05
2.7974e+05
2.7999e+05
2.8024e+05
2.8047e+05
2.8071e+05
2.8096e+05
2.812e+05
2.8145e+05
2.817e+05
2.8194e+05
2.8219e+05
2.8245e+05
2.8269e+05
2.8294e+05
2.8318e+05
2.8343e+05
2.8368e+05
2.8394e+05
2.8419e+05
2.8444e+05
2.8464e+05
2.8494e+05
2.8512e+05
2.8537e+05
2.8568e+05
2.8593e+05
2.8618e+05
2.8643e+05
2.8667e+05
2.8691e+05
2.8716e+05
2.8741e+05
2.8766e+05
2.879e+05
2.8814e+05
2.8839e+05
2.8864e+05
2.8889e+05
2.8914e+05
2.8938e+05
2.8964e+05
2.8982e+05
2.9001e+05
2.9029e+05
2.9058e+05
2.9084e+05
2.911e+05
2.9135e+05
2.916e+05
2.9185e+05
2.9211e+05
2.9236e+05
2.926e+05
2.9284e+05
2.9309e+05
2.9334e+05
2.936e+05
2.9383e+05
2.9408e+05
2.9432e+05
2.9458e+05
2.9483e+05
2.9507e+05
2.9532e+05
2.9556e+05
2.9581e+05
2.9606e+05
2.9631e+05
2.9656e+05
2.9674e+05
2.9694e+05
2.9724e+05
2.9752e+05
2.9779e+05
2.9805e+05
2.9831e+05
2.9839e+05
2.9853e+05
2.9882e+05
2.9905e+05
2.9934e+05
2.9958e+05
2.9984e+05
3.0008e+05
3.0034e+05
3.0059e+05
3.0085e+05
3.0108e+05
3.0134e+05
3.0157e+05
3.0184e+05
3.0207e+05
3.0234e+05
3.0244e+05
3.0258e+05
3.0283e+05
3.0304e+05
3.0333e+05
3.0358e+05
3.0382e+05
3.0401e+05
3.0431e+05
3.0456e+05
3.048e+05
3.0506e+05
3.0531e+05
3.0556e+05
3.0581e+05
3.0606e+05
3.0631e+05
3.0657e+05
3.0682e+05
3.0707e+05
3.0732e+05
3.0757e+05
3.0782e+05
3.0802e+05
3.083e+05
3.0852e+05
3.0879e+05
3.0905e+05
3.0929e+05
3.0953e+05
3.0978e+05
3.0996e+05
3.1017e+05
3.1048e+05
3.1074e+05
3.1099e+05
3.1123e+05
3.1149e+05
3.1174e+05
3.1198e+05
3.1222e+05
3.1247e+05
3.1271e+05
3.1296e+05
3.132e+05
3.1344e+05
3.1368e+05
3.1394e+05
3.1418e+05
3.1442e+05
3.1466e+05
3.1491e+05
3.1516e+05
3.154e+05
3.1565e+05
3.1585e+05
3.1612e+05
3.1638e+05
3.1664e+05
3.1688e+05
3.1713e+05
3.1738e+05
3.1764e+05
3.1788e+05
3.1813e+05
3.1838e+05
3.1856e+05
3.1884e+05
3.1902e+05
3.1929e+05
3.1959e+05
3.1984e+05
3.2009e+05
3.2035e+05
3.206e+05
3.2084e+05
3.2109e+05
3.2135e+05
3.216e+05
3.2184e+05
3.2209e+05
3.2234e+05
3.226e+05
3.2279e+05
3.2307e+05
3.2325e+05
3.2352e+05
3.2387e+05
3.2412e+05
3.2434e+05
3.2458e+05
3.2487e+05
3.2512e+05
3.2537e+05
3.2561e+05
3.2586e+05
3.2611e+05
3.2636e+05
3.2659e+05
3.2684e+05
3.2708e+05
3.2734e+05
3.276e+05
3.2785e+05
3.2802e+05
3.2823e+05
3.2855e+05
3.2881e+05
3.2906e+05
3.2931e+05
3.2956e+05
3.2982e+05
3.3008e+05
3.3033e+05
3.3058e+05
3.3084e+05
3.3109e+05
3.3134e+05
3.3158e+05
3.3183e+05
3.3208e+05
3.3233e+05
3.3257e+05
3.3281e+05
3.3306e+05
3.3331e+05
3.3356e+05
3.338e+05
3.3404e+05
3.3428e+05
3.3449e+05
3.3468e+05
3.3477e+05
3.3495e+05
3.3529e+05
3.3547e+05
3.3581e+05
3.3598e+05
3.3631e+05
3.3649e+05
3.3681e+05
3.3699e+05
3.3733e+05
3.375e+05
3.3782e+05
3.38e+05
3.3834e+05
3.3851e+05
3.3883e+05
3.3901e+05
3.3934e+05
3.3951e+05
3.3964e+05
3.3977e+05
3.4005e+05
3.403e+05
3.4056e+05
3.4081e+05
3.4105e+05
3.4129e+05
3.4154e+05
3.4178e+05
3.4203e+05
3.4228e+05
3.4252e+05
3.4276e+05
3.4302e+05
3.4326e+05
3.4351e+05
3.4376e+05
3.44e+05
3.4425e+05
3.4451e+05
3.4476e+05
3.4501e+05
3.4526e+05
3.4552e+05
3.4574e+05
3.4602e+05
3.4627e+05
3.4652e+05
3.4677e+05
3.4702e+05
3.4727e+05
3.4751e+05
3.4776e+05
3.4802e+05
3.4826e+05
3.485e+05
3.4875e+05
3.4899e+05
3.4924e+05
3.495e+05
3.4974e+05
3.4998e+05
3.5024e+05
3.5049e+05
3.5074e+05
3.5098e+05
3.5123e+05
3.5147e+05
3.5172e+05
3.5197e+05
3.5218e+05
3.5245e+05
3.5266e+05
3.5296e+05
3.532e+05
3.5344e+05
3.5369e+05
3.5393e+05
3.5417e+05
3.5442e+05
3.5466e+05
3.549e+05
3.5514e+05
3.5539e+05
3.5564e+05
3.5586e+05
3.5611e+05
3.5635e+05
3.566e+05
3.5684e+05
3.5709e+05
3.5733e+05
3.5758e+05
3.5784e+05
3.5809e+05
3.5834e+05
3.5859e+05
3.5885e+05
3.591e+05
3.5934e+05
3.5959e+05
3.5984e+05
3.601e+05
3.6035e+05
3.606e+05
3.6085e+05
3.611e+05
3.6136e+05
3.6162e+05
3.6187e+05
3.6212e+05
3.6238e+05
3.6264e+05
3.629e+05
3.6315e+05
3.6341e+05
3.6367e+05
3.6393e+05
3.6411e+05
3.6428e+05
3.6466e+05
3.6475e+05
3.6484e+05
3.6512e+05
3.6534e+05
3.655e+05
3.6571e+05
3.6588e+05
3.6622e+05
3.664e+05
3.6668e+05
3.6684e+05
3.672e+05
3.675e+05
3.6775e+05
3.68e+05
3.6825e+05
3.6847e+05
3.6874e+05
3.6898e+05
3.6923e+05
3.6947e+05
3.6973e+05
3.6997e+05
3.702e+05
3.7046e+05
3.7068e+05
3.7095e+05
3.7121e+05
3.7143e+05
3.717e+05
3.7196e+05
3.7221e+05
3.7246e+05
3.727e+05
3.7295e+05
3.732e+05
3.733e+05
3.734e+05
3.737e+05
3.7394e+05
3.7415e+05
3.7444e+05
3.747e+05
3.7492e+05
3.7519e+05
3.754e+05
3.7556e+05
3.7567e+05
3.7585e+05
3.7608e+05
3.7625e+05
3.7647e+05
3.7664e+05
3.7686e+05
3.7704e+05
3.7726e+05
3.7743e+05
3.7766e+05
3.7782e+05
3.7805e+05
3.7822e+05
3.7845e+05
3.7863e+05
3.7885e+05
3.7901e+05
3.7925e+05
3.7943e+05
3.7966e+05
3.7983e+05
3.8004e+05
3.8021e+05
3.8046e+05
3.8062e+05
3.8086e+05
3.8104e+05
3.8127e+05
3.8144e+05
3.8168e+05
3.8185e+05
3.8209e+05
3.8226e+05
3.8247e+05
3.8264e+05
3.8288e+05
3.8304e+05
3.8329e+05
3.8346e+05
3.837e+05
3.8387e+05
3.8411e+05
3.8428e+05
3.8454e+05
3.8471e+05
3.8495e+05
3.8512e+05
3.8538e+05
3.8555e+05
3.8582e+05
3.8599e+05
3.8625e+05
3.8642e+05
3.8668e+05
3.8686e+05
3.871e+05
3.8727e+05
3.8752e+05
3.8768e+05
3.8795e+05
3.8813e+05
3.884e+05
3.8857e+05
3.8886e+05
3.8903e+05
3.8942e+05
3.8959e+05
3.8976e+05
3.9002e+05
3.9027e+05
3.9052e+05
3.9078e+05
3.9103e+05
3.9127e+05
3.9152e+05
3.9178e+05
3.9202e+05
3.9226e+05
3.9251e+05
3.9276e+05
3.9301e+05
3.9326e+05
3.935e+05
3.9375e+05
3.9401e+05
3.9419e+05
3.9447e+05
3.9473e+05
3.9499e+05
3.9524e+05
3.955e+05
3.9575e+05
3.96e+05
3.9625e+05
3.9651e+05
3.9677e+05
3.9701e+05
3.9725e+05
3.975e+05
3.9773e+05
3.98e+05
3.9824e+05
3.9849e+05
3.9875e+05
3.99e+05
3.9925e+05
3.995e+05
3.9975e+05
4e+05
4.0025e+05
4.005e+05
4.0074e+05
4.01e+05
4.0126e+05
4.0152e+05
4.0176e+05
4.0202e+05
4.0227e+05
4.0252e+05
4.0278e+05
4.0303e+05
4.0328e+05
4.0354e+05
4.038e+05
4.0405e+05
4.043e+05
4.0455e+05
4.0479e+05
4.0498e+05
4.053e+05
4.0547e+05
4.0575e+05
4.0606e+05
4.0631e+05
4.0656e+05
4.068e+05
4.0706e+05
4.0731e+05
4.0756e+05
4.078e+05
4.0805e+05
4.083e+05
4.0856e+05
4.0881e+05
4.0905e+05
4.093e+05
4.0955e+05
4.098e+05
4.1006e+05
4.1031e+05
4.1056e+05
4.1081e+05
4.1106e+05
4.1132e+05
4.1156e+05
4.1182e+05
4.1206e+05
4.1231e+05
4.1256e+05
4.128e+05
4.1304e+05
4.1329e+05
4.1355e+05
4.138e+05
4.1404e+05
4.1422e+05
4.1449e+05
4.1468e+05
4.1495e+05
4.1521e+05
4.1552e+05
4.1571e+05
4.1599e+05
4.1625e+05
4.1651e+05
4.1676e+05
4.1702e+05
4.1727e+05
4.1753e+05
4.1778e+05
4.1803e+05
4.1829e+05
4.1854e+05
4.1879e+05
4.1903e+05
4.1928e+05
4.1954e+05
4.1978e+05
4.2004e+05
4.2028e+05
4.2052e+05
4.2078e+05
4.2103e+05
4.2126e+05
4.2151e+05
4.2176e+05
4.2201e+05
4.2226e+05
4.2252e+05
4.2277e+05
4.2302e+05
4.2328e+05
4.2353e+05
4.2377e+05
4.2402e+05
4.2427e+05
4.2446e+05
4.2473e+05
4.249e+05
4.2517e+05
4.2551e+05
4.2577e+05
4.2602e+05
4.2626e+05
4.2651e+05
4.2676e+05
4.2701e+05
4.2725e+05
4.275e+05
4.2775e+05
4.28e+05
4.2825e+05
4.2849e+05
4.2874e+05
4.2898e+05
4.2923e+05
4.2949e+05
4.2972e+05
4.2997e+05
4.3022e+05
4.3048e+05
4.3073e+05
4.3097e+05
4.3123e+05
4.3148e+05
4.3174e+05
4.3199e+05
4.3224e+05
4.3248e+05
4.3274e+05
4.33e+05
4.3324e+05
4.3349e+05
4.3374e+05
4.34e+05
4.3424e+05
4.3449e+05
4.3473e+05
4.3498e+05
4.3523e+05
4.3548e+05
4.3572e+05
4.3597e+05
4.3622e+05
4.3648e+05
4.3673e+05
4.3697e+05
4.3722e+05
4.3747e+05
4.3772e+05
4.3796e+05
4.3821e+05
4.3846e+05
4.3871e+05
4.3897e+05
4.3922e+05
4.3947e+05
4.3972e+05
4.3998e+05
4.4023e+05
4.4048e+05
4.4072e+05
4.4098e+05
4.4123e+05
4.4149e+05
4.4173e+05
4.4198e+05
4.4222e+05
4.4248e+05
4.4272e+05
4.4296e+05
4.4321e+05
4.4346e+05
4.4371e+05
4.4397e+05
4.4422e+05
4.4447e+05
4.4472e+05
4.4498e+05
4.4523e+05
4.4547e+05
4.4572e+05
4.4597e+05
4.4623e+05
4.4649e+05
4.4674e+05
4.4698e+05
4.4724e+05
4.475e+05
4.4775e+05
4.48e+05
4.4825e+05
4.485e+05
4.4876e+05
4.4901e+05
4.4926e+05
4.4951e+05
4.4977e+05
4.5002e+05
4.5027e+05
4.5051e+05
4.5076e+05
4.51e+05
4.5126e+05
4.515e+05
4.5175e+05
4.52e+05
4.5226e+05
4.525e+05
4.5275e+05
4.53e+05
4.5325e+05
4.5351e+05
4.5376e+05
4.54e+05
4.5426e+05
4.5452e+05
4.5477e+05
4.5499e+05
4.5524e+05
4.5552e+05
4.5577e+05
4.5603e+05
4.5629e+05
4.5654e+05
4.5678e+05
4.5705e+05
4.573e+05
4.5755e+05
4.578e+05
4.5804e+05
4.5829e+05
4.5854e+05
4.5878e+05
4.5903e+05
4.5927e+05
4.5953e+05
4.5978e+05
4.6002e+05
4.6027e+05
4.6052e+05
4.6078e+05
4.6103e+05
4.6128e+05
4.6152e+05
4.6178e+05
4.6204e+05
4.6229e+05
4.6254e+05
4.628e+05
4.6305e+05
4.633e+05
4.6355e+05
4.6379e+05
4.6404e+05
4.6429e+05
4.6454e+05
4.6478e+05
4.6497e+05
4.6515e+05
4.6525e+05
4.6543e+05
4.6573e+05
4.6591e+05
4.6627e+05
4.6645e+05
4.6679e+05
4.6696e+05
4.673e+05
4.6747e+05
4.678e+05
4.6797e+05
4.6831e+05
4.6848e+05
4.688e+05
4.6899e+05
4.6932e+05
4.6949e+05
4.6982e+05
4.7e+05
4.7033e+05
4.7051e+05
4.7084e+05
4.7101e+05
4.7133e+05
4.7151e+05
4.7183e+05
4.72e+05
4.7232e+05
4.7249e+05
4.7281e+05
4.7299e+05
4.7331e+05
4.7348e+05
4.738e+05
4.7399e+05
4.7427e+05
4.7444e+05
4.748e+05
4.7498e+05
4.7531e+05
4.755e+05
4.7582e+05
4.76e+05
4.7632e+05
4.765e+05
4.7682e+05
4.7699e+05
4.7731e+05
4.7749e+05
4.7781e+05
4.7799e+05
4.783e+05
4.7848e+05
4.788e+05
4.7898e+05
4.793e+05
4.7947e+05
4.798e+05
4.7998e+05
4.803e+05
4.8048e+05
4.808e+05
4.8098e+05
4.813e+05
4.8148e+05
4.8179e+05
4.8196e+05
4.8228e+05
4.8246e+05
4.828e+05
4.8298e+05
4.8328e+05
4.8347e+05
4.838e+05
4.8398e+05
4.8428e+05
4.8446e+05
4.8472e+05
4.8491e+05
4.8522e+05
4.854e+05
4.8573e+05
4.8591e+05
4.8625e+05
4.8643e+05
4.8674e+05
4.8692e+05
4.8724e+05
4.8743e+05
4.8775e+05
4.8793e+05
4.8826e+05
4.8844e+05
4.8877e+05
4.8895e+05
4.8927e+05
4.8945e+05
4.8977e+05
4.8995e+05
4.9027e+05
4.9045e+05
4.9077e+05
4.9096e+05
4.9128e+05
4.9146e+05
4.9178e+05
4.9196e+05
4.9229e+05
4.9248e+05
4.928e+05
4.9297e+05
4.9331e+05
4.935e+05
4.9381e+05
4.9399e+05
4.9431e+05
4.9448e+05
4.9482e+05
4.95e+05
4.9532e+05
4.9549e+05
4.9583e+05
4.9601e+05
4.9632e+05
4.9649e+05
4.9681e+05
4.9699e+05
4.973e+05
4.9748e+05
4.9778e+05
4.9796e+05
4.9828e+05
4.9846e+05
4.9876e+05
4.9893e+05
4.9925e+05
4.9943e+05
4.9973e+05
4.999e+05
5.0024e+05
5.0042e+05
5.0075e+05
5.0093e+05
5.0124e+05
5.0142e+05
5.0174e+05
5.0192e+05
5.0224e+05
5.0241e+05
5.0272e+05
5.029e+05
5.0321e+05
5.0339e+05
5.037e+05
5.0388e+05
5.0418e+05
5.0436e+05
5.0467e+05
5.0485e+05
5.0515e+05
5.0534e+05
5.0564e+05
5.0582e+05
5.0613e+05
5.0632e+05
5.0662e+05
5.068e+05
5.0712e+05
5.0729e+05
5.076e+05
5.0779e+05
5.081e+05
5.0827e+05
5.0859e+05
5.0877e+05
5.091e+05
5.0928e+05
5.0959e+05
5.0977e+05
5.1008e+05
5.1027e+05
5.1058e+05
5.1075e+05
5.1107e+05
5.1124e+05
5.1156e+05
5.1175e+05
5.1206e+05
5.1224e+05
5.1256e+05
5.1275e+05
5.1306e+05
5.1324e+05
5.1356e+05
5.1374e+05
5.1407e+05
5.1426e+05
5.1458e+05
5.1476e+05
5.1508e+05
5.1527e+05
5.1559e+05
5.1576e+05
5.1609e+05
5.1626e+05
5.1659e+05
5.1678e+05
5.1709e+05
5.1726e+05
5.1759e+05
5.1778e+05
5.1809e+05
5.1826e+05
5.1859e+05
5.1877e+05
5.191e+05
5.1918e+05
5.1928e+05
5.1958e+05
5.1977e+05
5.2e+05
5.2011e+05
5.2029e+05
5.206e+05
5.2078e+05
5.211e+05
5.2128e+05
5.2145e+05
5.2161e+05
5.2186e+05
5.2205e+05
5.2235e+05
5.226e+05
5.2284e+05
5.2308e+05
5.2333e+05
5.2357e+05
5.2381e+05
5.2406e+05
5.243e+05
5.2454e+05
5.2479e+05
5.2503e+05
5.2528e+05
5.2551e+05
5.2575e+05
5.2599e+05
5.2624e+05
5.2648e+05
5.2674e+05
5.2698e+05
5.2723e+05
5.2748e+05
5.2773e+05
5.2797e+05
5.2822e+05
5.2846e+05
5.2872e+05
5.2896e+05
5.292e+05
5.2945e+05
5.2971e+05
5.2995e+05
5.302e+05
5.3044e+05
5.3069e+05
5.3094e+05
5.312e+05
5.3144e+05
5.3168e+05
5.3194e+05
5.3219e+05
5.3245e+05
5.3269e+05
5.3294e+05
5.3319e+05
5.3345e+05
5.337e+05
5.3394e+05
5.342e+05
5.3446e+05
5.3472e+05
5.3497e+05
5.3523e+05
5.3549e+05
5.3569e+05
5.3597e+05
5.3616e+05
5.3641e+05
5.3678e+05
5.3696e+05
5.3726e+05
5.3753e+05
5.3779e+05
5.3804e+05
5.3829e+05
5.3846e+05
5.3874e+05
5.3892e+05
5.3921e+05
5.3952e+05
5.3977e+05
5.4002e+05
5.4027e+05
5.4052e+05
5.4077e+05
5.4101e+05
5.4124e+05
5.4148e+05
5.4173e+05
5.4197e+05
5.422e+05
5.4245e+05
5.4268e+05
5.4294e+05
5.4319e+05
5.4342e+05
5.4367e+05
5.4392e+05
5.4418e+05
5.4442e+05
5.4465e+05
5.449e+05
5.451e+05
5.4537e+05
5.4556e+05
5.4581e+05
5.4614e+05
5.4639e+05
5.466e+05
5.4689e+05
5.4713e+05
5.4736e+05
5.4762e+05
5.4788e+05
5.4813e+05
5.4838e+05
5.4862e+05
5.4886e+05
5.4912e+05
5.4935e+05
5.4961e+05
5.4986e+05
5.5007e+05
5.5036e+05
5.5061e+05
5.5079e+05
5.5109e+05
5.5128e+05
5.5153e+05
5.519e+05
5.5209e+05
5.5237e+05
5.5271e+05
5.5299e+05
5.5324e+05
5.535e+05
5.5375e+05
5.5401e+05
5.5426e+05
5.5451e+05
5.5476e+05
5.5501e+05
5.552e+05
5.5552e+05
5.5577e+05
5.5596e+05
5.5628e+05
5.5654e+05
5.567e+05
5.5705e+05
5.5723e+05
5.5751e+05
5.5784e+05
5.5808e+05
5.5827e+05
5.5841e+05
5.5853e+05
5.5872e+05
5.5895e+05
5.5913e+05
5.5935e+05
5.596e+05
5.5974e+05
5.6007e+05
5.6028e+05
5.6064e+05
5.6091e+05
5.611e+05
5.6144e+05
5.617e+05
5.6189e+05
5.6221e+05
5.6247e+05
5.6267e+05
5.6297e+05
5.6322e+05
5.6342e+05
5.6371e+05
5.6396e+05
5.6416e+05
5.6445e+05
5.647e+05
5.6489e+05
5.6501e+05
5.6512e+05
5.6541e+05
5.6567e+05
5.6594e+05
5.6618e+05
5.6642e+05
5.6667e+05
5.6691e+05
5.6715e+05
5.674e+05
5.6764e+05
5.6787e+05
5.6812e+05
5.6837e+05
5.686e+05
5.6884e+05
5.6908e+05
5.6932e+05
5.6956e+05
5.6981e+05
5.7005e+05
5.7029e+05
5.7054e+05
5.7079e+05
5.7104e+05
5.7128e+05
5.7153e+05
5.7178e+05
5.7203e+05
5.7228e+05
5.7253e+05
5.7277e+05
5.7302e+05
5.7328e+05
5.7352e+05
5.7377e+05
5.7402e+05
5.7428e+05
5.7454e+05
5.7479e+05
5.7505e+05
5.7531e+05
5.7559e+05
5.758e+05
5.7603e+05
5.7636e+05
5.7658e+05
5.769e+05
5.7709e+05
5.7735e+05
5.777e+05
5.7797e+05
5.7822e+05
5.7848e+05
5.7873e+05
5.7899e+05
5.7924e+05
5.795e+05
5.7975e+05
5.8e+05
5.8026e+05
5.8051e+05
5.8074e+05
5.81e+05
5.8126e+05
5.8151e+05
5.8176e+05
5.8201e+05
5.8227e+05
5.8251e+05
5.8278e+05
5.8303e+05
5.8328e+05
5.8353e+05
5.8378e+05
5.8403e+05
5.8428e+05
5.8452e+05
5.8476e+05
5.85e+05
5.8526e+05
5.8551e+05
5.8575e+05
5.86e+05
5.8625e+05
5.865e+05
5.8676e+05
5.8694e+05
5.8722e+05
5.8739e+05
5.8766e+05
5.8799e+05
5.8824e+05
5.8849e+05
5.8874e+05
5.8899e+05
5.8924e+05
5.8949e+05
5.8973e+05
5.8998e+05
5.9023e+05
5.9047e+05
5.9065e+05
5.9092e+05
5.9109e+05
5.9136e+05
5.9168e+05
5.9193e+05
5.9217e+05
5.9239e+05
5.9266e+05
5.9292e+05
5.9316e+05
5.934e+05
5.9364e+05
5.9389e+05
5.9414e+05
5.9438e+05
5.9457e+05
5.9486e+05
5.9504e+05
5.9529e+05
5.9563e+05
5.9572e+05
5.9583e+05
5.9613e+05
5.963e+05
5.9654e+05
5.9666e+05
5.9683e+05
5.9716e+05
5.9734e+05
5.9767e+05
5.9784e+05
5.9815e+05
5.9832e+05
5.9865e+05
5.9883e+05
5.9915e+05
5.9932e+05
5.9965e+05
5.9983e+05
6.0016e+05
6.0033e+05
6.0065e+05
6.0083e+05
6.0116e+05
6.0133e+05
6.0164e+05
6.0182e+05
6.0215e+05
6.0233e+05
6.0265e+05
6.0282e+05
6.0314e+05
6.0332e+05
6.0364e+05
6.0382e+05
6.0412e+05
6.0431e+05
6.0462e+05
6.0481e+05
6.0511e+05
6.0529e+05
6.056e+05
6.0578e+05
6.0609e+05
6.0627e+05
6.0658e+05
6.0675e+05
6.0707e+05
6.0725e+05
6.0756e+05
6.0774e+05
6.0806e+05
6.0823e+05
6.0856e+05
6.0874e+05
6.0905e+05
6.0923e+05
6.0955e+05
6.0973e+05
6.1003e+05
6.1022e+05
6.1053e+05
6.1072e+05
6.1103e+05
6.1121e+05
6.1153e+05
6.1172e+05
6.1201e+05
6.122e+05
6.125e+05
6.1269e+05
6.1301e+05
6.132e+05
6.135e+05
6.1368e+05
6.1399e+05
6.1418e+05
6.1449e+05
6.1466e+05
6.1497e+05
6.1515e+05
6.1546e+05
6.1564e+05
6.1595e+05
6.1612e+05
6.1644e+05
6.1663e+05
6.1692e+05
6.1708e+05
6.1718e+05
6.1743e+05
6.1768e+05
6.1792e+05
6.1819e+05
6.1843e+05
6.1863e+05
6.1891e+05
6.1919e+05
6.1944e+05
6.1969e+05
6.1994e+05
6.2012e+05
6.2035e+05
6.2068e+05
6.2094e+05
6.2118e+05
6.2144e+05
6.217e+05
6.2195e+05
6.222e+05
6.2245e+05
6.227e+05
6.2295e+05
6.232e+05
6.2345e+05
6.237e+05
6.2395e+05
6.2421e+05
6.2445e+05
6.247e+05
6.2495e+05
6.2521e+05
6.2547e+05
6.2572e+05
6.2596e+05
6.2622e+05
6.2648e+05
6.2673e+05
6.2692e+05
6.272e+05
6.2738e+05
6.2762e+05
6.2798e+05
6.2816e+05
6.2845e+05
6.2874e+05
6.2899e+05
6.2924e+05
6.2948e+05
6.2973e+05
6.2998e+05
6.3023e+05
6.3048e+05
6.3072e+05
6.3097e+05
6.3122e+05
6.3147e+05
6.3172e+05
6.3197e+05
6.3222e+05
6.3246e+05
6.3272e+05
6.3291e+05
6.3319e+05
6.3337e+05
6.3363e+05
6.3396e+05
6.3421e+05
6.3442e+05
6.3472e+05
6.3491e+05
6.3516e+05
6.3547e+05
6.3573e+05
6.3599e+05
6.3624e+05
6.3649e+05
6.3674e+05
6.3698e+05
6.3723e+05
6.3748e+05
6.3772e+05
6.3797e+05
6.3822e+05
6.3847e+05
6.3872e+05
6.3897e+05
6.3922e+05
6.3947e+05
6.3973e+05
6.3998e+05
6.4023e+05
6.4049e+05
6.4074e+05
6.41e+05
6.4124e+05
6.415e+05
6.4175e+05
6.4201e+05
6.4227e+05
6.4252e+05
6.4277e+05
6.4302e+05
6.4328e+05
6.4353e+05
6.4378e+05
6.4403e+05
6.4428e+05
6.4453e+05
6.4478e+05
6.4503e+05
6.4528e+05
6.4554e+05
6.4574e+05
6.4603e+05
6.4621e+05
6.4646e+05
6.4679e+05
6.4699e+05
6.4728e+05
6.4756e+05
6.4782e+05
6.4808e+05
6.4834e+05
6.4859e+05
6.4884e+05
6.4909e+05
6.4935e+05
6.496e+05
6.4985e+05
