# Supplementary material for: Novel Method to Efficiently Create an mHealth App: Implementation of a Real-Time Electrocardiogram R Peak Detector
Source: JMIR Mhealth Uhealth. 2018 May 22;6(5):e118. doi: 10.2196/mhealth.8429 (PMC5989064; doi:10.2196/mhealth.8429)
Supplement: Multimedia Appendix 2 [file mhealth_v6i5e118_app2.zip › Submission_code/Cleaned database/mitdb/223_ann_qrs_cleaned.txt]

205
481
760
1035
1307
1575
1856
2126
2384
2647
2909
3176
3445
3711
3968
4239
4515
4780
5037
5301
5569
5843
6108
6372
6645
6920
7185
7444
7708
7977
8250
8491
8777
9047
9322
9587
9852
10119
10389
10668
10942
11210
11478
11761
12036
12309
12584
12853
13131
13403
13669
13934
14215
14482
14743
15010
15277
15549
15824
16098
16372
16665
16943
17212
17490
17766
18046
18317
18584
18851
19125
19390
19643
19906
20170
20439
20708
20973
21234
21509
21778
22037
22252
22572
22849
23049
23341
23630
23924
24207
24481
24758
25032
25314
25583
25849
26123
26306
26670
26934
27204
27462
27734
28003
28270
28541
28825
29096
29362
29635
29904
30181
30458
30729
30996
31270
31535
31784
32049
32313
32579
32849
33113
33372
33645
33911
34171
34432
34699
34971
35238
35500
35759
36020
36293
36559
36820
37092
37357
37629
37894
38152
38414
38684
38945
39206
39463
39727
39993
40262
40521
40780
41056
41332
41603
41868
42140
42412
42686
42842
42995
43416
43621
44046
44326
44587
44880
45164
45425
45694
45966
46217
46500
46764
46996
47296
47572
47761
48092
48365
48562
48904
49168
49365
49695
49944
50166
50491
50754
51033
51294
51547
51807
52067
52333
52599
52851
53105
53374
53641
53893
54147
54397
54677
54948
55212
55457
55754
56029
56295
56552
56820
57087
57356
57606
57858
58122
58387
58640
58892
59062
59398
59661
59916
60170
60433
60705
60964
61218
61478
61734
61996
62189
62471
62747
62986
63292
63556
63816
64092
64363
64640
64906
65165
65432
65703
65960
66212
66476
66740
66961
67243
67519
67741
68063
68332
68597
68869
69137
69409
69676
69944
70205
70479
70748
71013
71282
71543
71813
72079
72342
72601
72877
73146
73414
73676
73939
74210
74482
74740
74999
75277
75554
75821
76085
76352
76619
76891
77157
77419
77688
77964
78224
78477
78737
78989
79250
79512
79776
80038
80316
80587
80849
81117
81335
81637
81932
82203
82468
82743
83009
83264
83517
83776
84032
84302
84559
84815
85082
85349
85613
85869
86137
86404
86680
86942
87205
87472
87742
88005
88261
88526
88785
89057
89314
89569
89828
90102
90361
90611
90868
91125
91394
91658
91917
92172
92448
92712
92964
93231
93496
93765
94036
94302
94561
94831
95089
95345
95600
95861
96119
96383
96635
96889
97150
97415
97677
97934
98198
98461
98729
98987
99245
99505
99775
100040
100290
100500
100800
101040
101330
101590
101840
102110
102370
102620
102890
103150
103410
103680
103940
104190
104460
104730
104990
105250
105510
105770
106040
106240
106520
106800
107080
107350
107610
107870
108130
108400
108660
108910
109160
109430
109690
109950
110210
110470
110730
110990
111250
111440
111770
112050
112320
112580
112840
113100
113360
113630
113890
114150
114410
114670
114930
115190
115440
115710
115980
116240
116500
116770
117040
117300
117550
117810
118070
118330
118590
118850
119110
119380
119640
119900
120170
120430
120700
120970
121240
121500
121770
122040
122290
122550
122810
123080
123350
123610
123860
124130
124390
124640
124890
125150
125420
125680
125950
126140
126430
126710
126980
127250
127520
127800
128080
128340
128600
128880
129140
129410
129670
129940
130200
130470
130720
130980
131240
131510
131780
132040
132310
132560
132830
133020
133310
133610
133900
134170
134430
134680
134960
135230
135500
135760
136030
136310
136580
136840
137120
137390
137680
137960
138230
138490
138770
139030
139280
139540
139800
140060
140320
140580
140830
141080
141350
141600
141850
142110
142360
142620
142870
143120
143370
143630
143880
144130
144380
144630
144880
145140
145390
145640
145890
146160
146410
146660
146910
147160
147420
147680
147920
148160
148420
148680
148930
149180
149430
149680
149940
150200
150450
150700
150970
151230
151480
151730
151990
152240
152490
152740
152990
153240
153510
153770
154020
154270
154490
154780
155040
155280
155550
155810
156060
156320
156560
156810
157060
157300
157550
157800
158040
158310
158560
158800
159050
159300
159550
159800
160050
160280
160540
160800
161050
161290
161540
161780
162030
162280
162530
162760
162960
163260
163510
163720
164000
164240
164490
164740
164980
165220
165470
165710
165950
166190
166440
166680
166940
167130
167420
167670
167920
168170
168420
168660
168860
169140
169390
169590
169870
170120
170370
170610
170860
171100
171310
171580
171830
172080
172320
172550
172820
173070
173320
173570
173820
174060
174310
174560
174770
175010
175300
175550
175790
176040
176290
176540
176790
177040
177290
177540
177790
178040
178280
178520
178780
179020
179280
179530
179780
180030
180290
180540
180790
181040
181300
181550
181820
182070
182320
182580
182840
183100
183350
183600
183850
184100
184350
184570
184820
185110
185380
185630
185880
186140
186390
186650
186890
187140
187390
187650
187900
188140
188390
188640
188890
189150
189390
189640
189890
190140
190390
190640
190840
191090
191380
191630
191880
192130
192390
192640
192880
193130
193390
193640
193900
194150
194400
194650
194910
195150
195390
195630
195870
196070
196360
196610
196840
197100
197350
197600
197840
198090
198330
198580
198820
199060
199300
199550
199800
200040
200280
200500
200770
201030
201270
201520
201770
202020
202270
202510
202760
202920
203250
203500
203750
203990
204220
204480
204720
204930
205190
205430
205650
205910
206150
206400
206610
206880
207120
207350
207590
207790
208010
208250
208450
208700
208880
209140
209330
209590
209780
210020
210200
210430
210630
210870
211060
211280
211470
211710
211900
212130
212320
212540
212720
212940
213130
213350
213540
213740
213930
214140
214340
214550
214740
214940
215130
215320
215510
215710
215910
216120
216300
216500
216690
216910
217090
217280
217470
217680
217860
218060
218260
218450
218640
218850
219040
219260
219450
219650
219840
220040
220230
220440
220630
220830
221030
221200
221390
221630
221820
222020
222210
222400
222590
222800
222990
223200
223380
223590
223780
223990
224180
224390
224570
224770
224960
225180
225360
225600
225790
226000
226180
226410
226600
226830
227020
227230
227410
227770
228100
228290
228500
228810
229070
229310
229560
229810
230050
230300
230540
230770
231010
231260
231490
231720
231950
232190
232430
232670
232910
233150
233380
233620
233870
234110
234340
234580
234810
235060
235300
235540
235780
236030
236280
236520
236760
237000
237250
237500
237750
238000
238240
238500
238750
239000
239250
239500
239750
239980
240240
240500
240740
241000
241260
241500
241750
242000
242250
242500
242740
242980
243220
243480
243730
243970
244220
244470
244720
244980
245220
245460
245710
245970
246220
246450
246700
246940
247190
247430
247670
247900
248140
248390
248630
248870
249110
249360
249600
249850
250100
250340
250590
250840
251090
251330
251570
251820
252060
252310
252480
252670
252960
253240
253500
253740
253990
254240
254490
254740
254980
255220
255470
255730
255970
256220
256460
256710
256960
257220
257460
257700
257960
258220
258460
258710
258960
259200
259450
259700
259940
260180
260430
260680
260920
261150
261400
261640
261890
262080
262360
262530
262820
263130
263370
263610
263800
264110
264290
264600
264770
265100
265580
265760
266060
266230
266530
266710
266970
267150
267500
267670
268000
268170
268480
268650
268960
269140
269350
269520
269820
270370
270860
271040
271360
271540
271840
272030
272320
272510
272810
273050
273290
273530
273760
274010
274250
274480
274710
274950
275190
275430
275660
275900
276140
276380
276630
276860
277100
277340
277590
277830
278060
278290
278530
278780
279020
279260
279500
279740
279990
280240
280470
280710
280960
281200
281450
281700
281940
282190
282450
282690
282940
283180
283430
283680
283940
284190
284440
284640
284940
285120
285370
285680
285930
286180
286430
286670
286910
287160
287410
287660
287900
288140
288390
288640
288890
289140
289380
289640
289820
290010
290290
290580
290840
291100
291350
291600
291850
292110
292360
292600
292840
293090
293340
293600
293830
294080
294320
294580
294830
295070
295320
295560
295810
296060
296310
296560
296740
296940
297240
297520
297790
298050
298310
298530
298820
299050
299340
299580
299840
300080
300340
300590
300850
301080
301340
301570
301840
302070
302340
302580
302830
303040
303330
303580
303820
304010
304310
304560
304800
305060
305310
305560
305810
306060
306310
306570
306820
307070
307320
307570
307820
308020
308300
308520
308790
309050
309290
309530
309780
309960
310170
310480
310740
310990
311230
311490
311740
311980
312220
312470
312710
312960
313200
313440
313680
313940
314180
314420
314660
314910
315160
315400
315650
315850
316120
316380
316640
316880
317130
317380
317640
317880
318130
318380
318560
318840
319020
319290
319590
319840
320090
320350
320600
320840
321090
321350
321600
321840
322090
322340
322600
322790
323070
323250
323520
323870
324120
324340
324580
324870
325120
325370
325610
325860
326110
326360
326590
326840
327080
327340
327600
327850
328020
328230
328550
328810
329060
329310
329560
329820
330080
330330
330580
330840
331090
331340
331580
331830
332080
332330
332570
332810
333060
333310
333560
333800
334040
334280
334490
334770
334950
335290
335470
335810
335980
336310
336490
336810
336990
337330
337500
337820
338000
338340
338510
338830
339010
339340
339510
339770
340050
340300
340560
340810
341050
341290
341540
341780
342030
342280
342520
342760
343020
343260
343510
343760
344000
344250
344510
344760
345010
345260
345520
345740
346020
346270
346520
346770
347020
347270
347510
347760
348020
348260
348500
348750
348990
349240
349500
349740
349980
350240
350490
350740
350980
351230
351470
351720
351970
352180
352450
352660
352960
353200
353440
353690
353930
354170
354420
354660
354900
355140
355390
355640
355860
356110
356350
356600
356840
357090
357330
357580
357840
358090
358340
358590
358850
359100
359340
359590
359840
360100
360350
360600
360850
361100
361360
361620
361870
362120
362380
362640
362900
363150
363410
363670
363930
364110
364280
364660
364840
365120
365340
365710
365880
366220
366400
366680
366840
367200
367500
367750
368000
368250
368470
368740
368980
369230
369470
369730
369970
370200
370460
370680
370950
371210
371430
371700
371960
372210
372460
372700
372950
373200
373400
373700
373940
374150
374440
374700
374920
375190
375400
375670
375850
376080
376250
376470
376640
376860
377040
377260
377430
377660
377820
378050
378220
378450
378630
378850
379010
379250
379430
379660
379830
380040
380210
380460
380620
380860
381040
381270
381440
381680
381850
382090
382260
382470
382640
382880
383040
383290
383460
383700
383870
384110
384280
384540
384710
384950
385120
385380
385550
385820
385990
386250
386420
386680
386860
387100
387270
387520
387680
387950
388130
388400
388570
388860
389030
389420
389760
390020
390270
390520
390780
391030
391270
391520
391780
392020
392260
392510
392760
393010
393260
393500
393750
394010
394190
394470
394730
394990
395240
395500
395750
396000
396250
396510
396770
397010
397250
397500
397730
398000
398240
398490
398750
399000
399250
399500
399750
400000
400250
400500
400740
401000
401260
401520
401760
402020
402270
402520
402780
403030
403280
403540
403800
404050
404300
404550
404790
404980
405300
405470
405750
406060
406310
406560
406800
407060
407310
407560
407800
408050
408300
408560
408810
409050
409300
409550
409800
410060
410310
410560
410810
411060
411320
411560
411820
412060
412310
412560
412800
413040
413290
413550
413800
414040
414220
414490
414680
414950
415210
415520
415710
415990
416250
416510
416760
417020
417270
417530
417780
418030
418290
418540
418790
419030
419280
419540
419780
420040
420280
420520
420780
421030
421260
421510
421760
422010
422260
422520
422770
423020
423280
423530
423770
424020
424270
424460
424730
424900
425170
425510
425770
426020
426260
426510
426760
427010
427250
427500
427750
428000
428250
428490
428740
428980
429230
429490
429720
429970
430220
430480
430730
430970
431230
431480
431740
431990
432240
432480
432740
433000
433240
433490
433740
434000
434240
434490
434730
434980
435230
435480
435720
435970
436220
436480
436730
436970
437220
437470
437720
437960
438210
438460
438710
438970
439220
439470
439720
439980
440230
440480
440720
440980
441230
441490
441730
441980
442220
442480
442720
442960
443210
443460
443710
443970
444220
444470
444720
444980
445230
445470
445720
445970
446230
446490
446740
446980
447240
447500
447750
448000
448250
448500
448760
449010
449260
449510
449770
450020
450270
450510
450760
451000
451260
451500
451750
452000
452260
452500
452750
453000
453250
453510
453760
454000
454260
454520
454770
454990
455240
455520
455770
456030
456290
456540
456780
457050
457300
457550
457800
458040
458290
458540
458780
459030
459270
459530
459780
460020
460270
460520
460780
461030
461280
461520
461780
462040
462290
462540
462800
463050
463300
463550
463790
464040
464290
464540
464780
464970
465250
465730
465910
466270
466450
466790
467300
467470
467800
467970
468310
468480
468800
468990
469320
469490
469820
470000
470330
470840
471010
471330
471830
472000
472320
472490
472810
473310
473480
473800
474270
474440
474800
474980
475310
475500
475820
476000
476320
476500
476820
476990
477310
477490
477810
477990
478300
478800
478980
479300
479470
479800
479980
480300
480480
480800
481300
481790
481960
482280
482460
482800
482980
483280
483800
484280
484460
484720
484910
485220
485400
485730
485910
486250
486740
486920
487240
487430
487750
488260
488770
488950
489270
489450
489770
490270
490450
490770
490960
491280
491460
491780
491960
492290
492800
492970
493310
493810
494310
494480
494820
495000
495320
495490
495830
496010
496320
496490
496810
496990
497300
497480
497780
497960
498280
498760
498930
499250
499430
499730
499900
500240
500750
500930
501240
501420
501740
502240
502410
502720
502900
503210
503390
503700
503880
504180
504360
504670
504850
505150
505340
505640
505820
506130
506320
506620
506800
507120
507290
507600
507790
508100
508590
509100
509280
509590
509770
510080
510270
510580
511070
511240
511560
512060
512240
512560
512750
513060
513240
513560
513740
514070
514260
514580
514760
515080
515270
515590
515760
516090
516260
516590
516780
517090
517260
517590
517780
518090
518260
518590
518770
519100
519280
519580
519770
520110
520290
520600
520780
521100
521280
521610
521860
522050
522350
522600
522840
523080
523330
523570
523810
524060
524300
524540
524790
525030
525280
525510
525750
525990
526240
526480
526740
526980
527230
527480
527730
527970
528220
528460
528720
528960
529200
529450
529710
529950
530200
530440
530690
530940
531200
531440
531680
531940
532190
532450
532690
532940
533190
533450
533700
533940
534200
534460
534720
534970
535230
535490
535690
535970
536160
536410
536780
536960
537260
537530
537790
538040
538290
538460
538740
538920
539210
539520
539770
540020
540270
540520
540770
541010
541240
541480
541730
541970
542200
542450
542680
542940
543190
543420
543670
543920
544180
544420
544650
544900
545100
545370
545560
545810
546140
546390
546600
546890
547130
547360
547620
547880
548130
548380
548620
548860
549120
549350
549610
549860
550070
550360
550610
550790
551090
551280
551530
551900
552090
552370
552710
552990
553240
553500
553750
554010
554260
554510
554760
555010
555200
555520
555770
555960
556280
556540
556700
557050
557230
557510
557840
558080
558270
558530
558720
558950
559130
559350
559740
560070
560280
560640
560910
561100
561440
561700
561890
562210
562470
562670
562970
563220
563420
563710
563960
564160
564450
564700
564890
565120
565410
565670
565940
566180
566420
566670
566910
567150
567400
567640
567870
568120
568370
568600
568840
569080
569320
569560
569810
570050
570290
570540
570790
571040
571280
571530
571780
572030
572280
572530
572770
573020
573280
573520
573770
574020
574280
574540
574790
575050
575310
575590
575800
576030
576360
576580
576900
577090
577350
577700
577970
578220
578480
578730
578990
579240
579500
579750
580000
580260
580510
580740
581000
581260
581510
581760
582010
582270
582510
582780
583030
583280
583530
583780
584030
584280
584520
584760
585000
585260
585510
585750
586000
586250
586500
586760
586940
587220
587390
587660
587990
588240
588490
588740
588990
589240
589490
589730
589980
590230
590470
590650
590920
591090
591360
591680
591930
592170
592390
592660
592920
593160
593400
593640
593890
594140
594380
594570
594860
595040
595290
595630
595830
596130
596300
596660
596830
597160
597340
597670
597840
598150
598320
598650
598830
599150
599320
599650
599830
600160
600330
600650
600830
601160
601330
601640
601820
602150
602330
602650
602820
603140
603320
603640
603820
604120
604310
604620
604810
605110
605290
605600
605780
606090
606270
606580
606750
607070
607250
607560
607740
608060
608230
608560
608740
609050
609230
609550
609730
610030
610220
610530
610720
611030
611210
611530
611720
612010
612200
612500
612690
613010
613200
613500
613680
613990
614180
614490
614660
614970
615150
615460
615640
615950
616120
616440
616630
616920
617180
617430
617680
617920
618190
618430
618630
618910
619190
619440
619690
619940
620120
620350
620680
620940
621180
621440
621700
621950
622200
622450
622700
622950
623200
623450
623700
623950
624210
624450
624700
624950
625210
625470
625720
625960
626220
626480
626730
626920
627200
627380
627620
627980
628160
628450
628740
628990
629240
629480
629730
629980
630230
630480
630720
630970
631220
631470
631720
631970
632220
632460
632720
632910
633190
633370
633630
633960
634210
634420
634720
634910
635160
635470
635730
635990
636240
636490
636740
636980
637230
637480
637720
637970
638220
638470
638720
638970
639220
639470
639730
639980
640230
640490
640740
641000
641240
641500
641750
642010
642270
642520
642770
643020
643280
643530
643780
644030
644280
644530
644780
645030
645280
645540
645740
646030
646210
646460
646790
646990
647280
647560
647820
648080
648340
648590
648840
649090
649350
