# Supplementary material for: Novel Method to Efficiently Create an mHealth App: Implementation of a Real-Time Electrocardiogram R Peak Detector
Source: JMIR Mhealth Uhealth. 2018 May 22;6(5):e118. doi: 10.2196/mhealth.8429 (PMC5989064; doi:10.2196/mhealth.8429)
Supplement: Multimedia Appendix 2 [file mhealth_v6i5e118_app2.zip › Submission_code/Cleaned database/mitdb/228m.hea]

228m 2 360 650000
228m.mat 16+24 200/mV 11 1024 993 -22386 0 MLII
228m.mat 16+24 200/mV 11 1024 1005 -28691 0 V1
# 80 F 2775 1629 x1
# Digoxin, Norpace
# There is first degree AV block.  The PVCs are multiform.  There are
# three short occurrences of tape slippage with a maximum duration of 2.2
# seconds.
#Creator: wfdb2mat
#Source: record mitdb/228
