# Supplementary material for: Novel Method to Efficiently Create an mHealth App: Implementation of a Real-Time Electrocardiogram R Peak Detector
Source: JMIR Mhealth Uhealth. 2018 May 22;6(5):e118. doi: 10.2196/mhealth.8429 (PMC5989064; doi:10.2196/mhealth.8429)
Supplement: Multimedia Appendix 2 [file mhealth_v6i5e118_app2.zip › Submission_code/Cleaned database/mitdb/228_ann_qrs.txt]

28
161
434
727
1062
1367
1652
1936
2224
2500
2794
3095
3403
3695
3987
4276
4543
4821
5007
5107
5443
5609
5784
6049
6086
6193
6300
6636
6824
7198
7416
7826
8027
8395
8583
8932
9131
9505
9711
10099
10307
10657
10845
11200
11393
11777
11993
12199
12405
12714
13013
13288
13575
13897
14238
14569
14898
15191
15466
15756
15805
15852
16104
16158
16310
16405
16479
16824
16998
17077
17114
17395
17681
17997
18363
18691
19126
19409
19695
19904
20158
20750
21123
21439
21557
21710
21999
22308
22628
22804
22861
23285
23603
23893
24077
24473
24679
25111
25422
25735
26022
26304
26586
26888
27225
27557
27891
28170
28452
28737
29036
29354
29659
29872
30247
30534
30829
31128
31433
31736
31941
32329
32512
32891
33182
33481
33581
33681
33949
34118
34335
34640
34722
34909
35292
35501
35938
36185
36599
36710
36806
37184
37417
37882
38145
38591
38802
39171
39372
39839
40110
40305
40354
40569
40808
41013
41219
41565
41999
42410
42763
43085
43390
43704
44077
44469
44808
45114
45417
45735
46056
46400
46521
46643
47069
47277
47649
47880
48068
48257
48569
48900
49221
49520
49791
50076
50375
50672
50996
51315
51616
51887
51986
52085
52481
52690
53115
53320
53522
53725
54010
54296
54521
54937
55261
55565
55877
56182
56388
56746
57028
57317
57607
57830
57997
58190
58458
58725
58928
59330
59662
59990
60281
60557
60748
61117
61338
61788
62127
62428
62706
62993
63301
63675
64005
64328
64636
64745
64926
65224
65404
65573
65867
66267
66601
66920
67215
67531
67872
68109
68232
68546
68864
69161
69446
69535
69656
70063
70412
70751
71060
71336
71613
71915
72211
72477
72876
73179
73458
73730
74031
74351
74705
74967
75349
75632
75912
76206
76542
76885
77212
77516
77815
78012
78390
78591
79002
79311
79614
79807
80152
80441
80725
81044
81391
81728
82009
82273
82468
82858
83079
83526
83869
84158
84428
84739
84969
85404
85716
86039
86317
86588
86882
87189
87531
87864
88225
88581
88885
89192
89526
89880
90223
90503
90928
91234
91544
91878
92235
92570
92898
93192
93487
93779
94088
94407
94707
94996
95281
95578
95797
96211
96518
96809
97095
97387
97678
97977
98299
98598
98899
99200
99492
99585
99699
1.0006e+05
1.0031e+05
1.007e+05
1.0102e+05
1.0133e+05
1.0161e+05
1.0184e+05
1.0188e+05
1.0216e+05
1.0247e+05
1.0278e+05
1.031e+05
1.0339e+05
1.0366e+05
1.0394e+05
1.0422e+05
1.0454e+05
1.0477e+05
1.0486e+05
1.0516e+05
1.0545e+05
1.0566e+05
1.0605e+05
1.0636e+05
1.0665e+05
1.0698e+05
1.0729e+05
1.0749e+05
1.0789e+05
1.0818e+05
1.0848e+05
1.0877e+05
1.0909e+05
1.0941e+05
1.0963e+05
1.1e+05
1.1019e+05
1.1057e+05
1.1087e+05
1.1094e+05
1.1118e+05
1.1136e+05
1.1143e+05
1.1153e+05
1.1184e+05
1.1213e+05
1.124e+05
1.1268e+05
1.13e+05
1.1331e+05
1.1362e+05
1.1392e+05
1.1421e+05
1.1448e+05
1.1475e+05
1.1506e+05
1.1539e+05
1.157e+05
1.16e+05
1.1619e+05
1.163e+05
1.1638e+05
1.166e+05
1.1687e+05
1.1715e+05
1.1746e+05
1.1776e+05
1.1805e+05
1.1825e+05
1.1865e+05
1.1892e+05
1.1918e+05
1.1946e+05
1.1979e+05
1.2e+05
1.2009e+05
1.204e+05
1.2068e+05
1.2094e+05
1.2121e+05
1.2148e+05
1.2178e+05
1.2212e+05
1.2244e+05
1.2274e+05
1.2302e+05
1.233e+05
1.234e+05
1.235e+05
1.2388e+05
1.241e+05
1.245e+05
1.2471e+05
1.2508e+05
1.2527e+05
1.2563e+05
1.2583e+05
1.2622e+05
1.2643e+05
1.2685e+05
1.2706e+05
1.2743e+05
1.2762e+05
1.28e+05
1.2822e+05
1.2874e+05
1.29e+05
1.2941e+05
1.2961e+05
1.2998e+05
1.3024e+05
1.3083e+05
1.3112e+05
1.3155e+05
1.3174e+05
1.321e+05
1.3231e+05
1.3276e+05
1.3301e+05
1.335e+05
1.3372e+05
1.3414e+05
1.3435e+05
1.3476e+05
1.35e+05
1.3549e+05
1.3573e+05
1.3614e+05
1.3634e+05
1.3673e+05
1.3694e+05
1.3736e+05
1.3761e+05
1.3809e+05
1.3829e+05
1.3866e+05
1.3886e+05
1.3926e+05
1.3948e+05
1.3993e+05
1.4015e+05
1.4052e+05
1.4071e+05
1.4111e+05
1.4133e+05
1.4175e+05
1.4197e+05
1.4238e+05
1.4258e+05
1.4295e+05
1.4317e+05
1.4358e+05
1.438e+05
1.442e+05
1.4443e+05
1.4483e+05
1.4503e+05
1.4541e+05
1.4563e+05
1.4603e+05
1.4624e+05
1.4667e+05
1.4687e+05
1.4724e+05
1.4744e+05
1.4784e+05
1.4808e+05
1.4846e+05
1.4868e+05
1.4906e+05
1.4926e+05
1.4963e+05
1.4985e+05
1.5025e+05
1.5046e+05
1.5087e+05
1.511e+05
1.515e+05
1.5171e+05
1.521e+05
1.5233e+05
1.5274e+05
1.53e+05
1.5341e+05
1.5361e+05
1.5398e+05
1.542e+05
1.5464e+05
1.5487e+05
1.5508e+05
1.5528e+05
1.5559e+05
1.559e+05
1.5619e+05
1.5653e+05
1.5689e+05
1.5707e+05
1.5751e+05
1.5782e+05
1.5813e+05
1.5844e+05
1.5876e+05
1.5897e+05
1.5939e+05
1.5958e+05
1.5998e+05
1.6029e+05
1.6059e+05
1.609e+05
1.6121e+05
1.6143e+05
1.6184e+05
1.6215e+05
1.6245e+05
1.6275e+05
1.6305e+05
1.6326e+05
1.6369e+05
1.6399e+05
1.6427e+05
1.6456e+05
1.6487e+05
1.6519e+05
1.654e+05
1.6582e+05
1.6612e+05
1.664e+05
1.667e+05
1.67e+05
1.6721e+05
1.6762e+05
1.6794e+05
1.6826e+05
1.6854e+05
1.6884e+05
1.6913e+05
1.6934e+05
1.6974e+05
1.7006e+05
1.7038e+05
1.7066e+05
1.7095e+05
1.7125e+05
1.7158e+05
1.719e+05
1.7222e+05
1.7252e+05
1.7282e+05
1.7312e+05
1.7344e+05
1.7378e+05
1.7411e+05
1.7443e+05
1.7476e+05
1.7487e+05
1.7498e+05
1.7543e+05
1.7564e+05
1.761e+05
1.7632e+05
1.7676e+05
1.7697e+05
1.7738e+05
1.7762e+05
1.781e+05
1.7837e+05
1.7888e+05
1.7911e+05
1.7949e+05
1.797e+05
1.8019e+05
1.8043e+05
1.809e+05
1.8112e+05
1.8151e+05
1.8171e+05
1.8218e+05
1.8244e+05
1.829e+05
1.8313e+05
1.8353e+05
1.8372e+05
1.8412e+05
1.8436e+05
1.8484e+05
1.8506e+05
1.8548e+05
1.857e+05
1.8609e+05
1.8629e+05
1.8672e+05
1.8697e+05
1.874e+05
1.8762e+05
1.8801e+05
1.882e+05
1.8839e+05
1.8858e+05
1.8893e+05
1.8931e+05
1.8964e+05
1.8995e+05
1.9023e+05
1.9052e+05
1.9082e+05
1.9117e+05
1.9152e+05
1.9183e+05
1.9213e+05
1.9232e+05
1.9271e+05
1.9291e+05
1.9331e+05
1.9364e+05
1.9396e+05
1.9426e+05
1.9454e+05
1.9482e+05
1.95e+05
1.9544e+05
1.9582e+05
1.9616e+05
1.9635e+05
1.9674e+05
1.9696e+05
1.9734e+05
1.9769e+05
1.9807e+05
1.984e+05
1.9869e+05
1.9898e+05
1.9928e+05
1.9961e+05
1.9984e+05
2.0027e+05
2.006e+05
2.009e+05
2.0119e+05
2.0141e+05
2.0178e+05
2.0209e+05
2.0245e+05
2.028e+05
2.0302e+05
2.0338e+05
2.0367e+05
2.0398e+05
2.0429e+05
2.0463e+05
2.0497e+05
2.0526e+05
2.0554e+05
2.0573e+05
2.0614e+05
2.0634e+05
2.0676e+05
2.0708e+05
2.0736e+05
2.0764e+05
2.0784e+05
2.0822e+05
2.0855e+05
2.0885e+05
2.0918e+05
2.0949e+05
2.0977e+05
2.1006e+05
2.1036e+05
2.1067e+05
2.1097e+05
2.1118e+05
2.1162e+05
2.1181e+05
2.1219e+05
2.1249e+05
2.1282e+05
2.1314e+05
2.1345e+05
2.1374e+05
2.1403e+05
2.1431e+05
2.146e+05
2.1492e+05
2.1523e+05
2.1553e+05
2.1585e+05
2.1614e+05
2.1643e+05
2.1672e+05
2.1702e+05
2.1734e+05
2.1765e+05
2.1797e+05
2.1828e+05
2.1857e+05
2.1876e+05
2.1917e+05
2.1952e+05
2.1986e+05
2.1996e+05
2.2007e+05
2.2046e+05
2.2065e+05
2.2104e+05
2.2125e+05
2.216e+05
2.217e+05
2.2193e+05
2.2215e+05
2.2237e+05
2.2268e+05
2.23e+05
2.2334e+05
2.2366e+05
2.2398e+05
2.2419e+05
2.2463e+05
2.2492e+05
2.2522e+05
2.2554e+05
2.2585e+05
2.2617e+05
2.2652e+05
2.2685e+05
2.2713e+05
2.2742e+05
2.2761e+05
2.2804e+05
2.2836e+05
2.2867e+05
2.2898e+05
2.2926e+05
2.2956e+05
2.2989e+05
2.3022e+05
2.3053e+05
2.3083e+05
2.3114e+05
2.3143e+05
2.3174e+05
2.3206e+05
2.3238e+05
2.3269e+05
2.33e+05
2.3332e+05
2.3363e+05
2.3384e+05
2.3425e+05
2.3446e+05
2.3488e+05
2.3522e+05
2.3552e+05
2.3582e+05
2.3612e+05
2.3645e+05
2.3678e+05
2.371e+05
2.374e+05
2.377e+05
2.3801e+05
2.3831e+05
2.3862e+05
2.3896e+05
2.3927e+05
2.396e+05
2.3991e+05
2.4012e+05
2.4053e+05
2.4087e+05
2.4118e+05
2.4151e+05
2.4184e+05
2.4214e+05
2.4235e+05
2.4276e+05
2.4311e+05
2.4344e+05
2.4354e+05
2.4365e+05
2.4406e+05
2.4428e+05
2.4469e+05
2.4492e+05
2.4538e+05
2.4561e+05
2.4581e+05
2.4602e+05
2.4632e+05
2.4664e+05
2.4697e+05
2.4729e+05
2.4761e+05
2.4793e+05
2.4824e+05
2.4854e+05
2.4885e+05
2.4917e+05
2.4948e+05
2.4983e+05
2.5016e+05
2.5027e+05
2.5038e+05
2.5076e+05
2.5096e+05
2.5137e+05
2.5158e+05
2.5201e+05
2.5222e+05
2.5261e+05
2.528e+05
2.5321e+05
2.5343e+05
2.5384e+05
2.5406e+05
2.5448e+05
2.5466e+05
2.5505e+05
2.5525e+05
2.5568e+05
2.5592e+05
2.5632e+05
2.5654e+05
2.5695e+05
2.5715e+05
2.5753e+05
2.5773e+05
2.5794e+05
2.5814e+05
2.5846e+05
2.5879e+05
2.5908e+05
2.5936e+05
2.5964e+05
2.5996e+05
2.603e+05
2.6062e+05
2.6093e+05
2.6123e+05
2.615e+05
2.6171e+05
2.6213e+05
2.6247e+05
2.628e+05
2.6311e+05
2.6344e+05
2.6374e+05
2.6391e+05
2.6434e+05
2.6469e+05
2.65e+05
2.6532e+05
2.6562e+05
2.6591e+05
2.662e+05
2.6651e+05
2.6692e+05
2.6713e+05
2.6759e+05
2.6788e+05
2.6817e+05
2.6847e+05
2.6879e+05
2.6918e+05
2.6952e+05
2.6982e+05
2.7012e+05
2.7044e+05
2.7078e+05
2.7111e+05
2.7147e+05
2.718e+05
2.7196e+05
2.724e+05
2.7271e+05
2.7302e+05
2.7335e+05
2.7371e+05
2.7405e+05
2.7436e+05
2.7465e+05
2.7473e+05
2.7482e+05
2.7527e+05
2.7548e+05
2.7599e+05
2.762e+05
2.766e+05
2.7679e+05
2.7723e+05
2.7745e+05
2.7792e+05
2.7816e+05
2.7858e+05
2.7877e+05
2.7918e+05
2.7939e+05
2.7982e+05
2.8004e+05
2.8049e+05
2.807e+05
2.8108e+05
2.8128e+05
2.8168e+05
2.8189e+05
2.8234e+05
2.8258e+05
2.8298e+05
2.8318e+05
2.8357e+05
2.8381e+05
2.8428e+05
2.8454e+05
2.8498e+05
2.8518e+05
2.8556e+05
2.8578e+05
2.8624e+05
2.8646e+05
2.8689e+05
2.8712e+05
2.8731e+05
2.8751e+05
2.8781e+05
2.8811e+05
2.8844e+05
2.8876e+05
2.8912e+05
2.8935e+05
2.8975e+05
2.9004e+05
2.9036e+05
2.9069e+05
2.9101e+05
2.9134e+05
2.9153e+05
2.9193e+05
2.9221e+05
2.9253e+05
2.9286e+05
2.9318e+05
2.935e+05
2.9381e+05
2.941e+05
2.944e+05
2.9473e+05
2.9504e+05
2.9535e+05
2.9566e+05
2.9597e+05
2.9626e+05
2.9655e+05
2.9685e+05
2.9716e+05
2.9749e+05
2.9781e+05
2.9812e+05
2.984e+05
2.9869e+05
2.9899e+05
2.993e+05
2.9963e+05
2.9994e+05
3.0012e+05
3.0053e+05
3.0084e+05
3.0115e+05
3.0146e+05
3.0177e+05
3.0209e+05
3.0239e+05
3.0268e+05
3.0298e+05
3.0329e+05
3.036e+05
3.0392e+05
3.0426e+05
3.0458e+05
3.0486e+05
3.0516e+05
3.0548e+05
3.0582e+05
3.0616e+05
3.065e+05
3.0682e+05
3.0712e+05
3.0745e+05
3.0782e+05
3.0817e+05
3.085e+05
3.0881e+05
3.0898e+05
3.0942e+05
3.0975e+05
3.1011e+05
3.1045e+05
3.1078e+05
3.1114e+05
3.1146e+05
3.1176e+05
3.1196e+05
3.1245e+05
3.1278e+05
3.131e+05
3.1342e+05
3.1373e+05
3.1403e+05
3.1438e+05
3.1473e+05
3.1508e+05
3.1538e+05
3.1569e+05
3.16e+05
3.1633e+05
3.1668e+05
3.1701e+05
3.1732e+05
3.1761e+05
3.1794e+05
3.1826e+05
3.1858e+05
3.189e+05
3.1911e+05
3.1952e+05
3.1982e+05
3.2015e+05
3.2046e+05
3.2077e+05
3.211e+05
3.2144e+05
3.2176e+05
3.2205e+05
3.2236e+05
3.2268e+05
3.2301e+05
3.2335e+05
3.2367e+05
3.2397e+05
3.2424e+05
3.2457e+05
3.2489e+05
3.2522e+05
3.2554e+05
3.2586e+05
3.2615e+05
3.2645e+05
3.2679e+05
3.2711e+05
3.2744e+05
3.2779e+05
3.2815e+05
3.2846e+05
3.2876e+05
3.2912e+05
3.2946e+05
3.2983e+05
3.3021e+05
3.304e+05
3.3084e+05
3.3117e+05
3.3155e+05
3.3192e+05
3.3229e+05
3.3264e+05
3.3294e+05
3.3326e+05
3.3369e+05
3.3405e+05
3.3441e+05
3.3476e+05
3.3507e+05
3.3539e+05
3.3575e+05
3.3614e+05
3.3647e+05
3.3679e+05
3.3711e+05
3.3743e+05
3.3775e+05
3.3811e+05
3.3845e+05
3.3879e+05
3.3912e+05
3.3942e+05
3.3972e+05
3.4004e+05
3.4039e+05
3.4074e+05
3.4107e+05
3.4137e+05
3.4153e+05
3.4198e+05
3.423e+05
3.4269e+05
3.4301e+05
3.4332e+05
3.4361e+05
3.4391e+05
3.4422e+05
3.4455e+05
3.4488e+05
3.4521e+05
3.4554e+05
3.4584e+05
3.4613e+05
3.4643e+05
3.4675e+05
3.47e+05
3.4741e+05
3.4771e+05
3.48e+05
3.4829e+05
3.486e+05
3.4893e+05
3.4928e+05
3.4959e+05
3.4989e+05
3.5018e+05
3.5048e+05
3.508e+05
3.5113e+05
3.5149e+05
3.518e+05
3.5214e+05
3.5245e+05
3.5277e+05
3.5308e+05
3.5342e+05
3.5376e+05
3.5408e+05
3.544e+05
3.5472e+05
3.5503e+05
3.5536e+05
3.558e+05
3.5617e+05
3.5646e+05
3.5676e+05
3.5707e+05
3.5739e+05
3.5772e+05
3.581e+05
3.5842e+05
3.5871e+05
3.5892e+05
3.5935e+05
3.5969e+05
3.6001e+05
3.6036e+05
3.6066e+05
3.6097e+05
3.613e+05
3.6163e+05
3.6195e+05
3.6228e+05
3.6265e+05
3.6296e+05
3.6313e+05
3.6357e+05
3.6392e+05
3.6424e+05
3.6459e+05
3.6493e+05
3.6523e+05
3.6538e+05
3.6585e+05
3.6621e+05
3.6655e+05
3.6689e+05
3.6722e+05
3.6752e+05
3.6784e+05
3.6819e+05
3.6852e+05
3.6883e+05
3.6917e+05
3.6949e+05
3.698e+05
3.7012e+05
3.7022e+05
3.7032e+05
3.7077e+05
3.7098e+05
3.7145e+05
3.7164e+05
3.7184e+05
3.7204e+05
3.7233e+05
3.7273e+05
3.7307e+05
3.734e+05
3.7372e+05
3.7402e+05
3.7436e+05
3.7459e+05
3.751e+05
3.7545e+05
3.7576e+05
3.7608e+05
3.7641e+05
3.768e+05
3.772e+05
3.7755e+05
3.7787e+05
3.7822e+05
3.7855e+05
3.7891e+05
3.7931e+05
3.796e+05
3.8e+05
3.8033e+05
3.8064e+05
3.8096e+05
3.8132e+05
3.8165e+05
3.82e+05
3.8231e+05
3.8263e+05
3.8293e+05
3.8328e+05
3.8365e+05
3.8399e+05
3.843e+05
3.846e+05
3.849e+05
3.8511e+05
3.8556e+05
3.8578e+05
3.8621e+05
3.8652e+05
3.8683e+05
3.8714e+05
3.8745e+05
3.8778e+05
3.8798e+05
3.8842e+05
3.8873e+05
3.8903e+05
3.8935e+05
3.8966e+05
3.9e+05
3.9036e+05
3.907e+05
3.91e+05
3.9129e+05
3.9159e+05
3.9191e+05
3.9227e+05
3.926e+05
3.929e+05
3.932e+05
3.9353e+05
3.9386e+05
3.9419e+05
3.9452e+05
3.9487e+05
3.9519e+05
3.9549e+05
3.9582e+05
3.9616e+05
3.965e+05
3.9685e+05
3.9722e+05
3.9754e+05
3.9783e+05
3.9817e+05
3.9849e+05
3.9883e+05
3.992e+05
3.9952e+05
3.9979e+05
4.0013e+05
4.0056e+05
4.0095e+05
4.0129e+05
4.0162e+05
4.0192e+05
4.0222e+05
4.0241e+05
4.0297e+05
4.0333e+05
4.0366e+05
4.0398e+05
4.0429e+05
4.0462e+05
4.0497e+05
4.0532e+05
4.0564e+05
4.0597e+05
4.0628e+05
4.0657e+05
4.0688e+05
4.0723e+05
4.0759e+05
4.0793e+05
4.0822e+05
4.0851e+05
4.0882e+05
4.0914e+05
4.0935e+05
4.0984e+05
4.1016e+05
4.1045e+05
4.1076e+05
4.1107e+05
4.1143e+05
4.1179e+05
4.1201e+05
4.1242e+05
4.1262e+05
4.1303e+05
4.1334e+05
4.1367e+05
4.1401e+05
4.1435e+05
4.1468e+05
4.1496e+05
4.1513e+05
4.1558e+05
4.1594e+05
4.1631e+05
4.1664e+05
4.1695e+05
4.1724e+05
4.1757e+05
4.1794e+05
4.1821e+05
4.1868e+05
4.1902e+05
4.1932e+05
4.1957e+05
4.1998e+05
4.2032e+05
4.2071e+05
4.2106e+05
4.2138e+05
4.2171e+05
4.2203e+05
4.224e+05
4.2281e+05
4.2321e+05
4.2356e+05
4.2387e+05
4.2421e+05
4.2457e+05
4.2499e+05
4.254e+05
4.2573e+05
4.2604e+05
4.2636e+05
4.2671e+05
4.2709e+05
4.275e+05
4.2783e+05
4.2814e+05
4.2848e+05
4.2884e+05
4.2919e+05
4.2953e+05
4.2987e+05
4.3018e+05
4.305e+05
4.3083e+05
4.3117e+05
4.315e+05
4.3186e+05
4.3218e+05
4.3249e+05
4.328e+05
4.3313e+05
4.3346e+05
4.3379e+05
4.3412e+05
4.3443e+05
4.3473e+05
4.3506e+05
4.3529e+05
4.355e+05
4.3575e+05
4.3605e+05
4.3637e+05
4.3665e+05
4.3696e+05
4.3728e+05
4.376e+05
4.3792e+05
4.3811e+05
4.3855e+05
4.3887e+05
4.3919e+05
4.3949e+05
4.3981e+05
4.4012e+05
4.4032e+05
4.4079e+05
4.4111e+05
4.4141e+05
4.4161e+05
4.421e+05
4.4248e+05
4.4282e+05
4.4313e+05
4.4344e+05
4.4356e+05
4.4375e+05
4.4407e+05
4.443e+05
4.4475e+05
4.4506e+05
4.4538e+05
4.4576e+05
4.4614e+05
4.4647e+05
4.4679e+05
4.47e+05
4.4738e+05
4.4771e+05
4.4806e+05
4.4839e+05
4.4871e+05
4.4892e+05
4.4931e+05
4.4962e+05
4.4998e+05
4.5033e+05
4.5055e+05
4.5065e+05
4.5094e+05
4.5125e+05
4.5154e+05
4.5185e+05
4.5198e+05
4.5217e+05
4.525e+05
4.527e+05
4.531e+05
4.5343e+05
4.5372e+05
4.5399e+05
4.5429e+05
4.5451e+05
4.5492e+05
4.5514e+05
4.5551e+05
4.558e+05
4.5606e+05
4.5634e+05
4.5669e+05
4.5701e+05
4.5734e+05
4.5764e+05
4.5792e+05
4.5818e+05
4.5848e+05
4.5882e+05
4.5909e+05
4.5947e+05
4.5975e+05
4.6004e+05
4.6032e+05
4.6061e+05
4.609e+05
4.6123e+05
4.6155e+05
4.6184e+05
4.6213e+05
4.6241e+05
4.626e+05
4.6299e+05
4.6331e+05
4.6368e+05
4.6404e+05
4.6436e+05
4.6446e+05
4.6456e+05
4.6492e+05
4.6516e+05
4.6564e+05
4.6593e+05
4.6615e+05
4.6637e+05
4.6667e+05
4.6694e+05
4.6723e+05
4.6763e+05
4.6796e+05
4.6813e+05
4.6856e+05
4.6887e+05
4.6917e+05
4.6952e+05
4.6994e+05
4.7032e+05
4.7047e+05
4.7062e+05
4.7103e+05
4.7122e+05
4.7162e+05
4.7195e+05
4.7212e+05
4.7222e+05
4.725e+05
4.729e+05
4.732e+05
4.7349e+05
4.7378e+05
4.7412e+05
4.7442e+05
4.7463e+05
4.7492e+05
4.7525e+05
4.7552e+05
4.757e+05
4.7614e+05
4.7648e+05
4.7681e+05
4.7712e+05
4.7743e+05
4.7771e+05
4.7781e+05
4.7792e+05
4.7833e+05
4.7854e+05
4.7897e+05
4.7918e+05
4.7939e+05
4.796e+05
4.799e+05
4.802e+05
4.805e+05
4.8079e+05
4.8109e+05
4.814e+05
4.8173e+05
4.8202e+05
4.8224e+05
4.8262e+05
4.8294e+05
4.8328e+05
4.836e+05
4.8389e+05
4.8417e+05
4.8446e+05
4.8476e+05
4.8507e+05
4.8538e+05
4.8569e+05
4.8587e+05
4.8627e+05
4.8658e+05
4.8691e+05
4.8721e+05
4.8752e+05
4.8785e+05
4.8814e+05
4.8845e+05
4.8878e+05
4.8913e+05
4.8944e+05
4.8976e+05
4.9014e+05
4.9046e+05
4.908e+05
4.9095e+05
4.9112e+05
4.9145e+05
4.9175e+05
4.9208e+05
4.9244e+05
4.9275e+05
4.9299e+05
4.9343e+05
4.9385e+05
4.9423e+05
4.9457e+05
4.9488e+05
4.952e+05
4.9557e+05
4.9593e+05
4.9627e+05
4.9638e+05
4.966e+05
4.9691e+05
4.972e+05
4.9754e+05
4.9792e+05
4.9827e+05
4.986e+05
4.9889e+05
4.9918e+05
4.9948e+05
4.9981e+05
5.0016e+05
5.005e+05
5.0079e+05
5.0098e+05
5.014e+05
5.0171e+05
5.0204e+05
5.0238e+05
5.027e+05
5.0301e+05
5.0319e+05
5.0361e+05
5.0391e+05
5.0411e+05
5.0455e+05
5.049e+05
5.0522e+05
5.0551e+05
5.056e+05
5.0569e+05
5.0605e+05
5.0626e+05
5.0675e+05
5.0698e+05
5.0739e+05
5.0757e+05
5.0795e+05
5.0816e+05
5.086e+05
5.0885e+05
5.0927e+05
5.0947e+05
5.0986e+05
5.1006e+05
5.1047e+05
5.1069e+05
5.1117e+05
5.1139e+05
5.1182e+05
5.1202e+05
5.1243e+05
5.1263e+05
5.1309e+05
5.1335e+05
5.1381e+05
5.1403e+05
5.1443e+05
5.1464e+05
5.1505e+05
5.1532e+05
5.159e+05
5.1615e+05
5.1654e+05
5.1676e+05
5.1722e+05
5.1747e+05
5.1801e+05
5.1827e+05
5.1867e+05
5.1888e+05
5.1933e+05
5.1958e+05
5.2008e+05
5.2032e+05
5.2072e+05
5.2092e+05
5.2136e+05
5.216e+05
5.2205e+05
5.2228e+05
5.2271e+05
5.2292e+05
5.2333e+05
5.2356e+05
5.2398e+05
5.2419e+05
5.2461e+05
5.2483e+05
5.2522e+05
5.2542e+05
5.2585e+05
5.2606e+05
5.2627e+05
5.2649e+05
5.2682e+05
5.2713e+05
5.2739e+05
5.2768e+05
5.279e+05
5.283e+05
5.2864e+05
5.2897e+05
5.2927e+05
5.2954e+05
5.2986e+05
5.302e+05
5.3045e+05
5.306e+05
5.3083e+05
5.3114e+05
5.3143e+05
5.3172e+05
5.3202e+05
5.3225e+05
5.3264e+05
5.3298e+05
5.333e+05
5.335e+05
5.3373e+05
5.3387e+05
5.3406e+05
5.345e+05
5.3483e+05
5.3503e+05
5.3549e+05
5.3579e+05
5.3606e+05
5.364e+05
5.3678e+05
5.3713e+05
5.3745e+05
5.3776e+05
5.3806e+05
5.3827e+05
5.387e+05
5.3909e+05
5.3943e+05
5.3968e+05
5.3973e+05
5.4009e+05
5.4041e+05
5.4074e+05
5.4108e+05
5.4143e+05
5.4174e+05
5.4197e+05
5.4236e+05
5.4256e+05
5.4271e+05
5.4296e+05
5.4328e+05
5.4364e+05
5.4398e+05
5.4428e+05
5.4455e+05
5.4486e+05
5.4517e+05
5.455e+05
5.4584e+05
5.4615e+05
5.4644e+05
5.4667e+05
5.4673e+05
5.4704e+05
5.4734e+05
5.4766e+05
5.4798e+05
5.4829e+05
5.4857e+05
5.4886e+05
5.4917e+05
5.4928e+05
5.4947e+05
5.4976e+05
5.5009e+05
5.5041e+05
5.5072e+05
5.5091e+05
5.513e+05
5.5159e+05
5.5177e+05
5.5222e+05
5.5256e+05
5.5285e+05
5.5313e+05
5.5342e+05
5.5369e+05
5.5388e+05
5.5436e+05
5.5468e+05
5.5498e+05
5.5526e+05
5.5556e+05
5.5587e+05
5.562e+05
5.5651e+05
5.5685e+05
5.5704e+05
5.5747e+05
5.5773e+05
5.5808e+05
5.5842e+05
5.5876e+05
5.5897e+05
5.5941e+05
5.5959e+05
5.5999e+05
5.6031e+05
5.6067e+05
5.6104e+05
5.6136e+05
5.6166e+05
5.6196e+05
5.6228e+05
5.6262e+05
5.6299e+05
5.6335e+05
5.6365e+05
5.6386e+05
5.6424e+05
5.6459e+05
5.6493e+05
5.6525e+05
5.655e+05
5.6589e+05
5.6619e+05
5.665e+05
5.6683e+05
5.6705e+05
5.6748e+05
5.6782e+05
5.6811e+05
5.6839e+05
5.6868e+05
5.6901e+05
5.6933e+05
5.6966e+05
5.6998e+05
5.7026e+05
5.7054e+05
5.7085e+05
5.7119e+05
5.7152e+05
5.7182e+05
5.7213e+05
5.7241e+05
5.7271e+05
5.7302e+05
5.7336e+05
5.7367e+05
5.7399e+05
5.7432e+05
5.7463e+05
5.749e+05
5.7519e+05
5.7551e+05
5.7571e+05
5.7615e+05
5.7648e+05
5.7677e+05
5.7706e+05
5.7736e+05
5.7764e+05
5.7775e+05
5.7786e+05
5.7836e+05
5.7856e+05
5.7897e+05
5.7917e+05
5.7938e+05
5.7959e+05
5.7992e+05
5.8027e+05
5.8059e+05
5.8092e+05
5.8102e+05
5.8112e+05
5.8151e+05
5.817e+05
5.8214e+05
5.8236e+05
5.828e+05
5.8303e+05
5.8343e+05
5.8362e+05
5.8405e+05
5.8429e+05
5.8453e+05
5.8477e+05
5.8509e+05
5.8539e+05
5.8568e+05
5.8597e+05
5.8618e+05
5.8662e+05
5.8686e+05
5.8725e+05
5.8755e+05
5.8786e+05
5.8816e+05
5.8834e+05
5.8877e+05
5.8909e+05
5.894e+05
5.897e+05
5.8999e+05
5.9028e+05
5.9057e+05
5.9084e+05
5.9123e+05
5.9154e+05
5.9183e+05
5.9201e+05
5.924e+05
5.9259e+05
5.9301e+05
5.9333e+05
5.9364e+05
5.9392e+05
5.9422e+05
5.9451e+05
5.947e+05
5.9512e+05
5.9544e+05
5.9574e+05
5.9603e+05
5.9633e+05
5.9662e+05
5.9692e+05
5.9722e+05
5.9742e+05
5.9788e+05
5.9808e+05
5.9846e+05
5.9874e+05
5.9904e+05
5.9935e+05
5.9958e+05
6.0001e+05
6.002e+05
6.006e+05
6.0091e+05
6.0123e+05
6.0156e+05
6.018e+05
6.0219e+05
6.0241e+05
6.0281e+05
6.0312e+05
6.0342e+05
6.0374e+05
6.0385e+05
6.0395e+05
6.044e+05
6.0462e+05
6.0503e+05
6.0522e+05
6.0543e+05
6.0564e+05
6.0597e+05
6.0629e+05
6.0665e+05
6.0696e+05
6.0724e+05
6.0753e+05
6.0786e+05
6.0818e+05
6.0846e+05
6.0882e+05
6.0913e+05
6.0942e+05
6.0972e+05
6.1006e+05
6.1016e+05
6.1027e+05
6.1068e+05
6.1089e+05
6.1132e+05
6.1151e+05
6.1193e+05
6.1213e+05
6.1256e+05
6.1276e+05
6.1319e+05
6.1342e+05
6.136e+05
6.1379e+05
6.1409e+05
6.1441e+05
6.1475e+05
6.1507e+05
6.1538e+05
6.1556e+05
6.1595e+05
6.1626e+05
6.1659e+05
6.1692e+05
6.1723e+05
6.1753e+05
6.1772e+05
6.1814e+05
6.1844e+05
6.1875e+05
6.1905e+05
6.1936e+05
6.1967e+05
6.1999e+05
6.2027e+05
6.2056e+05
6.2074e+05
6.212e+05
6.2152e+05
6.2184e+05
6.2214e+05
6.2242e+05
6.2261e+05
6.2305e+05
6.234e+05
6.2373e+05
6.2404e+05
6.2436e+05
6.2466e+05
6.2487e+05
6.2532e+05
6.2564e+05
6.2596e+05
6.2626e+05
6.2658e+05
6.2688e+05
6.2721e+05
6.2756e+05
6.279e+05
6.2824e+05
6.2854e+05
6.2884e+05
6.2914e+05
6.2944e+05
6.2977e+05
6.3011e+05
6.3042e+05
6.3071e+05
6.3101e+05
6.3132e+05
6.3152e+05
6.3198e+05
6.3221e+05
6.3261e+05
6.3286e+05
6.3319e+05
6.3349e+05
6.337e+05
6.3411e+05
6.3442e+05
6.3476e+05
6.3505e+05
6.3534e+05
6.3562e+05
6.3593e+05
6.3624e+05
6.3656e+05
6.3688e+05
6.3715e+05
6.3745e+05
6.3764e+05
6.3807e+05
6.384e+05
6.3872e+05
6.3901e+05
6.3922e+05
6.3958e+05
6.3976e+05
6.4018e+05
6.4048e+05
6.408e+05
6.4111e+05
6.4141e+05
6.4151e+05
6.4161e+05
6.4198e+05
6.4217e+05
6.4259e+05
6.428e+05
6.4301e+05
6.4321e+05
6.4352e+05
6.438e+05
6.441e+05
6.444e+05
6.4474e+05
6.4494e+05
6.4538e+05
6.4568e+05
6.4597e+05
6.4627e+05
6.4658e+05
6.4691e+05
6.471e+05
6.4751e+05
6.4785e+05
6.4805e+05
6.4846e+05
6.4878e+05
6.4911e+05
6.4933e+05
6.4976e+05
