# Supplementary material for: Novel Method to Efficiently Create an mHealth App: Implementation of a Real-Time Electrocardiogram R Peak Detector
Source: JMIR Mhealth Uhealth. 2018 May 22;6(5):e118. doi: 10.2196/mhealth.8429 (PMC5989064; doi:10.2196/mhealth.8429)
Supplement: Multimedia Appendix 2 [file mhealth_v6i5e118_app2.zip › Submission_code/Cleaned database/mitdb/228_ann_qrs_cleaned.txt]

161
434
727
1062
1367
1652
1936
2224
2500
2794
3095
3403
3695
3987
4276
4543
4821
5107
5443
5609
5784
6049
6086
6300
6636
6824
7198
7416
7826
8027
8395
8583
8932
9131
9505
9711
10099
10307
10657
10845
11200
11393
11777
11993
12405
12714
13013
13288
13575
13897
14238
14569
14898
15191
15466
15756
15805
16104
16158
16479
16824
16998
17077
17114
17395
17681
17997
18363
18691
19126
19409
19695
19904
20158
20750
21123
21439
21710
21999
22308
22628
22861
23285
23603
23893
24077
24473
24679
25111
25422
25735
26022
26304
26586
26888
27225
27557
27891
28170
28452
28737
29036
29354
29659
29872
30247
30534
30829
31128
31433
31736
31941
32329
32512
32891
33182
33481
33681
34118
34335
34722
34909
35292
35501
35938
36185
36599
36806
37184
37417
37882
38145
38591
38802
39171
39372
39839
40110
40569
40808
41219
41565
41999
42410
42763
43085
43390
43704
44077
44469
44808
45114
45417
45735
46056
46400
46643
47069
47277
47649
47880
48257
48569
48900
49221
49520
49791
50076
50375
50672
50996
51315
51616
51887
52085
52481
52690
53115
53320
53725
54010
54296
54521
54937
55261
55565
55877
56182
56388
56746
57028
57317
57607
57830
58190
58458
58725
58928
59330
59662
59990
60281
60557
60748
61117
61338
61788
62127
62428
62706
62993
63301
63675
64005
64328
64636
64926
65224
65573
65867
66267
66601
66920
67215
67531
67872
68232
68546
68864
69161
69446
69656
70063
70412
70751
71060
71336
71613
71915
72211
72477
72876
73179
73458
73730
74031
74351
74705
74967
75349
75632
75912
76206
76542
76885
77212
77516
77815
78012
78390
78591
79002
79311
79614
79807
80152
80441
80725
81044
81391
81728
82009
82273
82468
82858
83079
83526
83869
84158
84428
84739
84969
85404
85716
86039
86317
86588
86882
87189
87531
87864
88225
88581
88885
89192
89526
89880
90223
90503
90928
91234
91544
91878
92235
92570
92898
93192
93487
93779
94088
94407
94707
94996
95281
95578
95797
96211
96518
96809
97095
97387
97678
97977
98299
98598
98899
99200
99492
99699
100060
100310
100700
101020
101330
101610
101840
101880
102160
102470
102780
103100
103390
103660
103940
104220
104540
104770
104860
105160
105450
105660
106050
106360
106650
106980
107290
107490
107890
108180
108480
108770
109090
109410
109630
110000
110190
110570
110870
110940
111180
111360
111530
111840
112130
112400
112680
113000
113310
113620
113920
114210
114480
114750
115060
115390
115700
116000
116190
116300
116380
116600
116870
117150
117460
117760
118050
118250
118650
118920
119180
119460
119790
120000
120090
120400
120680
120940
121210
121480
121780
122120
122440
122740
123020
123300
123500
123880
124100
124500
124710
125080
125270
125630
125830
126220
126430
126850
127060
127430
127620
128000
128220
128740
129000
129410
129610
129980
130240
130830
131120
131550
131740
132100
132310
132760
133010
133500
133720
134140
134350
134760
135000
135490
135730
136140
136340
136730
136940
137360
137610
138090
138290
138660
138860
139260
139480
139930
140150
140520
140710
141110
141330
141750
141970
142380
142580
142950
143170
143580
143800
144200
144430
144830
145030
145410
145630
146030
146240
146670
146870
147240
147440
147840
148080
148460
148680
149060
149260
149630
149850
150250
150460
150870
151100
151500
151710
152100
152330
152740
153000
153410
153610
153980
154200
154640
154870
155280
155590
155900
156190
156530
156890
157070
157510
157820
158130
158440
158760
158970
159390
159580
159980
160290
160590
160900
161210
161430
161840
162150
162450
162750
163050
163260
163690
163990
164270
164560
164870
165190
165400
165820
166120
166400
166700
167000
167210
167620
167940
168260
168540
168840
169130
169340
169740
170060
170380
170660
170950
171250
171580
171900
172220
172520
172820
173120
173440
173780
174110
174430
174760
174980
175430
175640
176100
176320
176760
176970
177380
177620
178100
178370
178880
179110
179490
179700
180190
180430
180900
181120
181510
181710
182180
182440
182900
183130
183530
183720
184120
184360
184840
185060
185480
185700
186090
186290
186720
186970
187400
187620
188010
188200
188580
188930
189310
189640
189950
190230
190520
190820
191170
191520
191830
192130
192320
192710
192910
193310
193640
193960
194260
194540
194820
195000
195440
195820
196160
196350
196740
196960
197340
197690
198070
198400
198690
198980
199280
199610
199840
200270
200600
200900
201190
201410
201780
202090
202450
202800
203020
203380
203670
203980
204290
204630
204970
205260
205540
205730
206140
206340
206760
207080
207360
207640
207840
208220
208550
208850
209180
209490
209770
210060
210360
210670
210970
211180
211620
211810
212190
212490
212820
213140
213450
213740
214030
214310
214600
214920
215230
215530
215850
216140
216430
216720
217020
217340
217650
217970
218280
218570
218760
219170
219520
219860
220070
220460
220650
221040
221250
221700
221930
222370
222680
223000
223340
223660
223980
224190
224630
224920
225220
225540
225850
226170
226520
226850
227130
227420
227610
228040
228360
228670
228980
229260
229560
229890
230220
230530
230830
231140
231430
231740
232060
232380
232690
233000
233320
233630
233840
234250
234460
234880
235220
235520
235820
236120
236450
236780
237100
237400
237700
238010
238310
238620
238960
239270
239600
239910
240120
240530
240870
241180
241510
241840
242140
242350
242760
243110
243440
243650
244060
244280
244690
244920
245380
245610
246020
246320
246640
246970
247290
247610
247930
248240
248540
248850
249170
249480
249830
250160
250380
250760
250960
251370
251580
252010
252220
252610
252800
253210
253430
253840
254060
254480
254660
255050
255250
255680
255920
256320
256540
256950
257150
257530
257730
258140
258460
258790
259080
259360
259640
259960
260300
260620
260930
261230
261500
261710
262130
262470
262800
263110
263440
263740
263910
264340
264690
265000
265320
265620
265910
266200
266510
266920
267130
267590
267880
268170
268470
268790
269180
269520
269820
270120
270440
270780
271110
271470
271800
271960
272400
272710
273020
273350
273710
274050
274360
274650
274820
275270
275480
275990
276200
276600
276790
277230
277450
277920
278160
278580
278770
279180
279390
279820
280040
280490
280700
281080
281280
281680
281890
282340
282580
282980
283180
283570
283810
284280
284540
284980
285180
285560
285780
286240
286460
286890
287120
287510
287810
288110
288440
288760
289120
289350
289750
290040
290360
290690
291010
291340
291530
291930
292210
292530
292860
293180
293500
293810
294100
294400
294730
295040
295350
295660
295970
296260
296550
296850
297160
297490
297810
298120
298400
298690
298990
299300
299630
299940
300120
300530
300840
301150
301460
301770
302090
302390
302680
302980
303290
303600
303920
304260
304580
304860
305160
305480
305820
306160
306500
306820
307120
307450
307820
308170
308500
308810
308980
309420
309750
310110
310450
310780
311140
311460
311760
311960
312450
312780
313100
313420
313730
314030
314380
314730
315080
315380
315690
316000
316330
316680
317010
317320
317610
317940
318260
318580
318900
319110
319520
319820
320150
320460
320770
321100
321440
321760
322050
322360
322680
323010
323350
323670
323970
324240
324570
324890
325220
325540
325860
326150
326450
326790
327110
327440
327790
328150
328460
328760
329120
329460
329830
330210
330400
330840
331170
331550
331920
332290
332640
332940
333260
333690
334050
334410
334760
335070
335390
335750
336140
336470
336790
337110
337430
337750
338110
338450
338790
339120
339420
339720
340040
340390
340740
341070
341370
341530
341980
342300
342690
343010
343320
343610
343910
344220
344550
344880
345210
345540
345840
346130
346430
346750
347000
347410
347710
348000
348290
348600
348930
349280
349590
349890
350180
350480
350800
351130
351490
351800
352140
352450
352770
353080
353420
353760
354080
354400
354720
355030
355360
355800
356170
356460
356760
357070
357390
357720
358100
358420
358710
358920
359350
359690
360010
360360
360660
360970
361300
361630
361950
362280
362650
362960
363130
363570
363920
364240
364590
364930
365230
365380
365850
366210
366550
366890
367220
367520
367840
368190
368520
368830
369170
369490
369800
370120
370320
370770
370980
371450
371640
372040
372330
372730
373070
373400
373720
374020
374360
374590
375100
375450
375760
376080
376410
376800
377200
377550
377870
378220
378550
378910
379310
379600
380000
380330
380640
380960
381320
381650
382000
382310
382630
382930
383280
383650
383990
384300
384600
384900
385110
385560
385780
386210
386520
386830
387140
387450
387780
387980
388420
388730
389030
389350
389660
390000
390360
390700
391000
391290
391590
391910
392270
392600
392900
393200
393530
393860
394190
394520
394870
395190
395490
395820
396160
396500
396850
397220
397540
397830
398170
398490
398830
399200
399520
399790
400130
400560
400950
401290
401620
401920
402220
402410
402970
403330
403660
403980
404290
404620
404970
405320
405640
405970
406280
406570
406880
407230
407590
407930
408220
408510
408820
409140
409350
409840
410160
410450
410760
411070
411430
411790
412010
412420
412620
413030
413340
413670
414010
414350
414680
414960
415130
415580
415940
416310
416640
416950
417240
417570
417940
418210
418680
419020
419320
419570
419980
420320
420710
421060
421380
421710
422030
422400
422810
423210
423560
423870
424210
424570
424990
425400
425730
426040
426360
426710
427090
427500
427830
428140
428480
428840
429190
429530
429870
430180
430500
430830
431170
431500
431860
432180
432490
432800
433130
433460
433790
434120
434430
434730
435060
435290
435750
436050
436370
436650
436960
437280
437600
438110
438870
439190
439490
439810
440120
440320
440790
441110
441410
441610
442100
442480
442820
443130
443440
443750
444070
444300
444750
445060
445380
445760
446140
446470
446790
447000
447380
447710
448060
448390
448710
448920
449310
449620
449980
450330
450650
450940
451250
451540
451850
452170
452500
452700
453100
453430
453720
453990
454290
454510
454920
455140
455510
455800
456060
456340
456690
457010
457340
457640
457920
458180
458480
458820
459090
459470
459750
460040
460320
460610
460900
461230
461550
461840
462130
462410
462600
462990
463310
463680
464040
464360
464560
464920
465160
465640
465930
466370
466670
466940
467230
467630
467960
468560
468870
469170
469520
469940
470320
470620
471030
471220
471620
471950
472500
472900
473200
473490
473780
474120
474420
474920
475250
475520
475700
476140
476480
476810
477120
477430
477710
477920
478330
478540
478970
479180
479600
479900
480200
480500
480790
481090
481400
481730
482020
482240
482620
482940
483280
483600
483890
484170
484460
484760
485070
485380
485690
485870
486270
486580
486910
487210
487520
487850
488140
488450
488780
489130
489440
489760
490140
490460
490800
491120
491450
491750
492080
492440
492750
492990
493430
493850
494230
494570
494880
495200
495570
495930
496270
496600
496910
497200
497540
497920
498270
498600
498890
499180
499480
499810
500160
500500
500790
500980
501400
501710
502040
502380
502700
503010
503190
503610
503910
504110
504550
504900
505220
505510
505690
506050
506260
506750
506980
507390
507570
507950
508160
508600
508850
509270
509470
509860
510060
510470
510690
511170
511390
511820
512020
512430
512630
513090
513350
513810
514030
514640
515050
515320
515900
516150
516540
516760
517220
517470
518010
518270
518670
518880
519330
519580
520080
520320
520720
520920
521360
521600
522050
522280
522710
522920
523330
523560
523980
524190
524610
524830
525220
525420
525850
526060
526490
526820
527130
527390
527680
527900
528300
528640
528970
529270
529540
529860
530200
530450
530830
531140
531430
531720
532250
532640
532980
533300
533500
533870
534060
534500
534830
535030
535490
535790
536060
536400
536780
537130
537450
537760
538060
538270
538700
539090
539430
539680
539730
540090
540410
540740
541080
541430
541740
541970
542360
542560
542960
543280
543640
543980
544280
544550
544860
545170
545500
545840
546150
546440
546730
547040
547340
547660
547980
548290
548570
548860
549170
549470
549760
550090
550410
550720
550910
551300
551590
551770
552220
552560
552850
553130
553420
553690
553880
554360
554680
554980
555260
555560
555870
556200
556510
556850
557040
557470
557730
558080
558420
558760
558970
559410
559590
559990
560310
560670
561040
561360
561660
561960
562280
562620
562990
563350
563650
563860
564240
564590
564930
565250
565500
565890
566190
566500
566830
567050
567480
567820
568110
568390
568680
569010
569330
569660
569980
570260
570540
570850
571190
571520
571820
572130
572410
572710
573020
573360
573670
573990
574320
574630
574900
575190
575510
575710
576150
576480
576770
577060
577360
577640
577860
578360
578560
578970
579170
579590
579920
580270
580590
580920
581120
581510
581700
582140
582360
582800
583030
583430
583620
584050
584290
584770
585090
585390
585680
585970
586180
586620
586860
587250
587550
587860
588160
588340
588770
589090
589400
589700
589990
590280
590570
590840
591230
591540
591830
592010
592400
592590
593010
593330
593640
593920
594220
594510
594700
595120
595440
595740
596030
596330
596620
596920
597220
597420
597880
598080
598460
598740
599040
599350
599580
600010
600200
600600
600910
601230
601560
601800
602190
602410
602810
603120
603420
603740
603950
604400
604620
605030
605220
605640
605970
606290
606650
606960
607240
607530
607860
608180
608460
608820
609130
609420
609720
610060
610270
610680
610890
611320
611510
611930
612130
612560
612760
613190
613420
613790
614090
614410
614750
615070
615380
615560
615950
616260
616590
616920
617230
617530
617720
618140
618440
618750
619050
619360
619670
619990
620270
620560
620740
621200
621520
621840
622140
622420
622610
623050
623400
623730
624040
624360
624660
624870
625320
625640
625960
626260
626580
626880
627210
627560
627900
628240
628540
628840
629140
629440
629770
630110
630420
630710
631010
631320
631520
631980
632210
632610
632860
633190
633490
633700
634110
634420
634760
635050
635340
635620
635930
636240
636560
636880
637150
637450
637640
638070
638400
638720
639010
639220
639580
639760
640180
640480
640800
641110
641410
641610
641980
642170
642590
642800
643210
643520
643800
644100
644400
644740
644940
645380
645680
645970
646270
646580
646910
647100
647510
647850
648050
648460
648780
649110
649330
