# Supplementary material for: Novel Method to Efficiently Create an mHealth App: Implementation of a Real-Time Electrocardiogram R Peak Detector
Source: JMIR Mhealth Uhealth. 2018 May 22;6(5):e118. doi: 10.2196/mhealth.8429 (PMC5989064; doi:10.2196/mhealth.8429)
Supplement: Multimedia Appendix 2 [file mhealth_v6i5e118_app2.zip › Submission_code/Cleaned database/mitdb/230_ann_qrs.txt]

31
76
350
617
881
1139
1401
1546
1667
1927
2200
2468
2727
2986
3244
3503
3764
4027
4301
4571
4842
5116
5388
5567
5663
5927
6194
6459
6733
7006
7263
7525
7777
8025
8274
8524
8783
9053
9330
9491
9599
9873
10157
10438
10718
10991
11149
11260
11533
11806
12080
12359
12644
12924
13118
13209
13499
13782
14057
14333
14611
14877
15154
15337
15435
15709
15984
16270
16571
16868
17164
17452
17729
18008
18279
18561
18851
19135
19414
19691
19980
20271
20561
20835
21112
21396
21690
21998
22302
22596
22896
23201
23494
23779
24059
24349
24650
24947
25245
25544
25827
26089
26354
26623
26885
27160
27448
27741
28034
28331
28633
28923
29212
29496
29785
30083
30383
30671
30952
31222
31497
31790
32081
32377
32672
32981
33290
33584
33870
34156
34440
34720
35010
35310
35621
35948
36261
36576
36891
37185
37477
37764
38057
38356
38667
38978
39268
39553
39837
40125
40402
40683
40967
41243
41437
41533
41830
42139
42308
42439
42746
43064
43374
43669
43945
44219
44486
44756
45031
45297
45566
45838
46113
46391
46663
46949
47274
47476
47600
47934
48249
48548
48842
49138
49428
49712
49995
50272
50553
50839
51129
51423
51718
52006
52296
52596
52892
53178
53351
53458
53630
53733
53921
54008
54276
54547
54821
55094
55276
55378
55672
55963
56237
56509
56773
57037
57299
57568
57732
57840
58036
58116
58392
58662
58944
59238
59432
59521
59792
60046
60295
60537
60776
61016
61263
61505
61753
61999
62256
62515
62670
62767
63020
63266
63510
63760
64002
64249
64496
64637
64733
64897
64971
65205
65345
65436
65672
65901
66128
66346
66565
66782
67015
67256
67516
67707
67797
67980
68076
68350
68607
68861
69106
69337
69568
69792
70019
70252
70490
70735
70998
71259
71521
71781
72055
72324
72580
72841
73092
73343
73594
73846
74108
74380
74643
74903
75164
75429
75693
75953
76216
76481
76656
76740
76990
77242
77489
77730
77966
78198
78429
78664
78906
79148
79401
79648
79901
80159
80421
80675
80933
81180
81430
81676
81918
82162
82313
82396
82627
82854
83089
83339
83588
83780
83849
84109
84366
84613
84852
85101
85248
85347
85508
85588
85832
86074
86336
86605
86855
87026
87103
87352
87601
87848
88018
88092
88339
88590
88835
89082
89328
89589
89863
90123
90388
90666
90921
91174
91425
91685
91853
91957
92228
92487
92741
92999
93256
93524
93794
94056
94309
94559
94825
95123
95429
95741
96048
96238
96343
96612
96835
96877
97135
97382
97567
97630
97874
98115
98359
98596
98838
99074
99323
99574
99817
1.0007e+05
1.0031e+05
1.0056e+05
1.0082e+05
1.0108e+05
1.0136e+05
1.0163e+05
1.0188e+05
1.0214e+05
1.0241e+05
1.0269e+05
1.0299e+05
1.0333e+05
1.0365e+05
1.0398e+05
1.0431e+05
1.0466e+05
1.0503e+05
1.0535e+05
1.0565e+05
1.0596e+05
1.0629e+05
1.0665e+05
1.0701e+05
1.0736e+05
1.0771e+05
1.0805e+05
1.0839e+05
1.0872e+05
1.0905e+05
1.094e+05
1.0975e+05
1.1009e+05
1.1041e+05
1.1075e+05
1.1108e+05
1.1142e+05
1.1177e+05
1.1209e+05
1.124e+05
1.1275e+05
1.131e+05
1.1344e+05
1.1378e+05
1.1408e+05
1.1439e+05
1.1471e+05
1.1503e+05
1.1536e+05
1.157e+05
1.1604e+05
1.1639e+05
1.1673e+05
1.1707e+05
1.1742e+05
1.1764e+05
1.1776e+05
1.1797e+05
1.1808e+05
1.1842e+05
1.1876e+05
1.1913e+05
1.1949e+05
1.1965e+05
1.1984e+05
1.2006e+05
1.2017e+05
1.2052e+05
1.2086e+05
1.2121e+05
1.2156e+05
1.219e+05
1.2225e+05
1.2261e+05
1.2292e+05
1.2322e+05
1.2354e+05
1.2389e+05
1.2423e+05
1.2454e+05
1.2485e+05
1.2515e+05
1.2547e+05
1.2581e+05
1.2615e+05
1.2647e+05
1.2677e+05
1.2707e+05
1.2739e+05
1.2774e+05
1.2809e+05
1.2827e+05
1.2844e+05
1.2879e+05
1.291e+05
1.294e+05
1.2956e+05
1.2968e+05
1.2997e+05
1.3026e+05
1.3058e+05
1.3074e+05
1.3092e+05
1.3127e+05
1.3162e+05
1.3193e+05
1.3225e+05
1.3254e+05
1.3273e+05
1.3283e+05
1.3314e+05
1.3347e+05
1.338e+05
1.3416e+05
1.3454e+05
1.3489e+05
1.3524e+05
1.3559e+05
1.3593e+05
1.3626e+05
1.3658e+05
1.3691e+05
1.3726e+05
1.3759e+05
1.3793e+05
1.3827e+05
1.3862e+05
1.3897e+05
1.3917e+05
1.3932e+05
1.3966e+05
1.3998e+05
1.4028e+05
1.4059e+05
1.408e+05
1.409e+05
1.4122e+05
1.4156e+05
1.419e+05
1.4225e+05
1.4261e+05
1.4294e+05
1.4328e+05
1.4363e+05
1.44e+05
1.4437e+05
1.447e+05
1.4505e+05
1.454e+05
1.4575e+05
1.4609e+05
1.4644e+05
1.468e+05
1.4696e+05
1.4717e+05
1.475e+05
1.477e+05
1.4782e+05
1.4815e+05
1.4848e+05
1.4868e+05
1.4883e+05
1.4915e+05
1.4934e+05
1.4947e+05
1.498e+05
1.5013e+05
1.5036e+05
1.5046e+05
1.5068e+05
1.5078e+05
1.511e+05
1.5143e+05
1.516e+05
1.5178e+05
1.5213e+05
1.5245e+05
1.5261e+05
1.5277e+05
1.531e+05
1.534e+05
1.5374e+05
1.541e+05
1.5446e+05
1.5484e+05
1.5516e+05
1.5533e+05
1.5548e+05
1.5581e+05
1.5614e+05
1.5644e+05
1.5663e+05
1.5673e+05
1.5704e+05
1.5736e+05
1.5754e+05
1.5769e+05
1.5802e+05
1.5837e+05
1.5871e+05
1.5906e+05
1.5936e+05
1.5966e+05
1.5997e+05
1.6029e+05
1.6061e+05
1.6094e+05
1.6123e+05
1.6152e+05
1.618e+05
1.6208e+05
1.624e+05
1.6259e+05
1.6271e+05
1.6303e+05
1.6336e+05
1.6355e+05
1.637e+05
1.6387e+05
1.6399e+05
1.6428e+05
1.6457e+05
1.6485e+05
1.6513e+05
1.6544e+05
1.6576e+05
1.6595e+05
1.6609e+05
1.6628e+05
1.664e+05
1.6672e+05
1.669e+05
1.6704e+05
1.6722e+05
1.6735e+05
1.6765e+05
1.6796e+05
1.6827e+05
1.6859e+05
1.6873e+05
1.6892e+05
1.6922e+05
1.6942e+05
1.6952e+05
1.6984e+05
1.7016e+05
1.7034e+05
1.7049e+05
1.7079e+05
1.7099e+05
1.711e+05
1.7141e+05
1.7174e+05
1.7193e+05
1.7207e+05
1.7228e+05
1.7239e+05
1.7271e+05
1.7305e+05
1.7339e+05
1.7374e+05
1.7391e+05
1.7407e+05
1.7439e+05
1.747e+05
1.7487e+05
1.75e+05
1.7531e+05
1.7563e+05
1.7596e+05
1.7631e+05
1.7666e+05
1.7703e+05
1.7722e+05
1.7735e+05
1.7754e+05
1.7766e+05
1.7797e+05
1.7829e+05
1.7846e+05
1.7864e+05
1.7899e+05
1.7933e+05
1.7964e+05
1.7986e+05
1.7997e+05
1.8028e+05
1.806e+05
1.8092e+05
1.8126e+05
1.8141e+05
1.816e+05
1.8192e+05
1.8214e+05
1.8224e+05
1.8257e+05
1.829e+05
1.8324e+05
1.8344e+05
1.8358e+05
1.8392e+05
1.8425e+05
1.8458e+05
1.8491e+05
1.8522e+05
1.8552e+05
1.858e+05
1.8608e+05
1.8638e+05
1.8669e+05
1.8702e+05
1.8735e+05
1.877e+05
1.8801e+05
1.8833e+05
1.8866e+05
1.8897e+05
1.8928e+05
1.896e+05
1.8983e+05
1.8993e+05
1.9026e+05
1.9059e+05
1.9093e+05
1.9125e+05
1.9158e+05
1.9192e+05
1.9226e+05
1.9239e+05
1.926e+05
1.9293e+05
1.9316e+05
1.9326e+05
1.936e+05
1.9393e+05
1.9427e+05
1.9446e+05
1.946e+05
1.9483e+05
1.9493e+05
1.9527e+05
1.956e+05
1.9583e+05
1.9595e+05
1.9631e+05
1.9664e+05
1.9696e+05
1.9729e+05
1.9763e+05
1.9795e+05
1.9827e+05
1.986e+05
1.9891e+05
1.9909e+05
1.9922e+05
1.9953e+05
1.9983e+05
2.0015e+05
2.0047e+05
2.008e+05
2.0112e+05
2.0144e+05
2.0176e+05
2.0207e+05
2.0238e+05
2.027e+05
2.0286e+05
2.0303e+05
2.0336e+05
2.0367e+05
2.0389e+05
2.0398e+05
2.0429e+05
2.0446e+05
2.0458e+05
2.0486e+05
2.0512e+05
2.0537e+05
2.0562e+05
2.0587e+05
2.0611e+05
2.0636e+05
2.0662e+05
2.0694e+05
2.0729e+05
2.0763e+05
2.0787e+05
2.0799e+05
2.0834e+05
2.0867e+05
2.09e+05
2.0933e+05
2.0964e+05
2.0996e+05
2.1028e+05
2.1049e+05
2.1062e+05
2.1095e+05
2.1129e+05
2.1162e+05
2.1186e+05
2.1195e+05
2.1228e+05
2.125e+05
2.1262e+05
2.1294e+05
2.1326e+05
2.1357e+05
2.1387e+05
2.1415e+05
2.1443e+05
2.1473e+05
2.1506e+05
2.154e+05
2.1575e+05
2.1599e+05
2.1608e+05
2.164e+05
2.1672e+05
2.1705e+05
2.1739e+05
2.1773e+05
2.1806e+05
2.184e+05
2.1872e+05
2.1906e+05
2.1938e+05
2.1972e+05
2.2004e+05
2.2038e+05
2.2069e+05
2.2102e+05
2.2119e+05
2.2135e+05
2.2165e+05
2.2186e+05
2.2196e+05
2.2227e+05
2.2246e+05
2.2259e+05
2.2292e+05
2.2323e+05
2.2354e+05
2.2386e+05
2.2418e+05
2.2449e+05
2.248e+05
2.2511e+05
2.2543e+05
2.2574e+05
2.2595e+05
2.2607e+05
2.2639e+05
2.2671e+05
2.2704e+05
2.2737e+05
2.277e+05
2.2804e+05
2.2821e+05
2.2836e+05
2.2868e+05
2.2901e+05
2.2934e+05
2.2966e+05
2.2998e+05
2.3019e+05
2.303e+05
2.3063e+05
2.3084e+05
2.3096e+05
2.3116e+05
2.3125e+05
2.3154e+05
2.3173e+05
2.3183e+05
2.3215e+05
2.3248e+05
2.3281e+05
2.3312e+05
2.3344e+05
2.3376e+05
2.3407e+05
2.3438e+05
2.3469e+05
2.3501e+05
2.3535e+05
2.3569e+05
2.359e+05
2.3602e+05
2.3636e+05
2.3657e+05
2.3669e+05
2.3701e+05
2.3722e+05
2.3732e+05
2.3765e+05
2.3783e+05
2.3797e+05
2.3828e+05
2.3852e+05
2.3863e+05
2.3897e+05
2.3929e+05
2.3961e+05
2.3994e+05
2.4012e+05
2.4025e+05
2.4045e+05
2.4056e+05
2.4086e+05
2.4118e+05
2.4138e+05
2.415e+05
2.4183e+05
2.4214e+05
2.4244e+05
2.4276e+05
2.4307e+05
2.4338e+05
2.4367e+05
2.4398e+05
2.4428e+05
2.4457e+05
2.4486e+05
2.4517e+05
2.4548e+05
2.458e+05
2.4611e+05
2.4642e+05
2.4672e+05
2.4701e+05
2.4731e+05
2.476e+05
2.479e+05
2.4809e+05
2.4822e+05
2.4857e+05
2.4875e+05
2.489e+05
2.491e+05
2.4922e+05
2.4957e+05
2.4991e+05
2.5024e+05
2.5057e+05
2.5075e+05
2.5088e+05
2.5108e+05
2.5119e+05
2.5152e+05
2.5187e+05
2.5221e+05
2.5256e+05
2.5291e+05
2.531e+05
2.5324e+05
2.5356e+05
2.5387e+05
2.5418e+05
2.5448e+05
2.5479e+05
2.5499e+05
2.551e+05
2.5542e+05
2.5575e+05
2.5596e+05
2.5607e+05
2.5638e+05
2.5669e+05
2.5701e+05
2.5733e+05
2.5762e+05
2.5793e+05
2.5825e+05
2.5855e+05
2.5885e+05
2.5917e+05
2.5949e+05
2.5982e+05
2.6013e+05
2.6043e+05
2.6072e+05
2.61e+05
2.6131e+05
2.6164e+05
2.6196e+05
2.6226e+05
2.6258e+05
2.6289e+05
2.632e+05
2.6352e+05
2.6383e+05
2.6414e+05
2.6444e+05
2.6474e+05
2.6504e+05
2.6535e+05
2.6566e+05
2.6598e+05
2.6626e+05
2.6655e+05
2.6684e+05
2.6713e+05
2.6741e+05
2.677e+05
2.6798e+05
2.6828e+05
2.6859e+05
2.689e+05
2.6921e+05
2.6951e+05
2.6981e+05
2.7011e+05
2.704e+05
2.707e+05
2.71e+05
2.7133e+05
2.7155e+05
2.7166e+05
2.72e+05
2.7234e+05
2.7256e+05
2.7268e+05
2.7298e+05
2.7328e+05
2.7358e+05
2.7389e+05
2.741e+05
2.7422e+05
2.7455e+05
2.7488e+05
2.7521e+05
2.7541e+05
2.7553e+05
2.7585e+05
2.7616e+05
2.7646e+05
2.7676e+05
2.7707e+05
2.7738e+05
2.7772e+05
2.7804e+05
2.7837e+05
2.7869e+05
2.7901e+05
2.7931e+05
2.7962e+05
2.7993e+05
2.8025e+05
2.8057e+05
2.8089e+05
2.8121e+05
2.8153e+05
2.8185e+05
2.8216e+05
2.8248e+05
2.8281e+05
2.8314e+05
2.8344e+05
2.8374e+05
2.8405e+05
2.8439e+05
2.8471e+05
2.8502e+05
2.8533e+05
2.8565e+05
2.8587e+05
2.8598e+05
2.8631e+05
2.8649e+05
2.8661e+05
2.869e+05
2.8718e+05
2.875e+05
2.8781e+05
2.8814e+05
2.8847e+05
2.8879e+05
2.8911e+05
2.8944e+05
2.8977e+05
2.9008e+05
2.904e+05
2.9072e+05
2.9105e+05
2.9137e+05
2.9169e+05
2.9198e+05
2.9226e+05
2.9254e+05
2.9285e+05
2.9317e+05
2.935e+05
2.9382e+05
2.9414e+05
2.9446e+05
2.9477e+05
2.951e+05
2.9544e+05
2.9577e+05
2.9609e+05
2.9639e+05
2.9668e+05
2.9699e+05
2.9731e+05
2.9763e+05
2.9793e+05
2.9821e+05
2.9849e+05
2.9878e+05
2.9907e+05
2.9936e+05
2.9965e+05
2.9996e+05
3.0027e+05
3.0058e+05
3.0089e+05
3.012e+05
3.0151e+05
3.018e+05
3.0209e+05
3.0238e+05
3.0269e+05
3.03e+05
3.0332e+05
3.0362e+05
3.0393e+05
3.0423e+05
3.0453e+05
3.0484e+05
3.0514e+05
3.0542e+05
3.057e+05
3.0599e+05
3.0629e+05
3.0659e+05
3.069e+05
3.0723e+05
3.0754e+05
3.0784e+05
3.0815e+05
3.0847e+05
3.0877e+05
3.0906e+05
3.0933e+05
3.096e+05
3.0988e+05
3.1017e+05
3.1048e+05
3.108e+05
3.1113e+05
3.1133e+05
3.1147e+05
3.1181e+05
3.1215e+05
3.1232e+05
3.1248e+05
3.1267e+05
3.1278e+05
3.1308e+05
3.1339e+05
3.1369e+05
3.14e+05
3.1433e+05
3.1466e+05
3.1485e+05
3.15e+05
3.152e+05
3.1532e+05
3.1564e+05
3.1585e+05
3.1597e+05
3.1625e+05
3.1643e+05
3.1654e+05
3.1683e+05
3.1713e+05
3.1743e+05
3.1775e+05
3.1794e+05
3.1807e+05
3.1838e+05
3.1859e+05
3.187e+05
3.1902e+05
3.1922e+05
3.1934e+05
3.1952e+05
3.1963e+05
3.1993e+05
3.2012e+05
3.2024e+05
3.2056e+05
3.2087e+05
3.2117e+05
3.2146e+05
3.2174e+05
3.2203e+05
3.2232e+05
3.2261e+05
3.229e+05
3.2309e+05
3.232e+05
3.2352e+05
3.2386e+05
3.2419e+05
3.2452e+05
3.2486e+05
3.2519e+05
3.2536e+05
3.2552e+05
3.2584e+05
3.2614e+05
3.2644e+05
3.2675e+05
3.2706e+05
3.2737e+05
3.2768e+05
3.2788e+05
3.2799e+05
3.283e+05
3.2862e+05
3.2879e+05
3.2893e+05
3.2922e+05
3.294e+05
3.2951e+05
3.2981e+05
3.3011e+05
3.3042e+05
3.3062e+05
3.3074e+05
3.3105e+05
3.3127e+05
3.3136e+05
3.3169e+05
3.3201e+05
3.3234e+05
3.3267e+05
3.33e+05
3.3335e+05
3.3368e+05
3.3402e+05
3.3421e+05
3.3434e+05
3.3454e+05
3.3466e+05
3.3483e+05
3.3497e+05
3.353e+05
3.3563e+05
3.3596e+05
3.3631e+05
3.3664e+05
3.3696e+05
3.3726e+05
3.3756e+05
3.3785e+05
3.3815e+05
3.3847e+05
3.388e+05
3.3913e+05
3.3935e+05
3.3946e+05
3.398e+05
3.4014e+05
3.4046e+05
3.4068e+05
3.4079e+05
3.4111e+05
3.4143e+05
3.4174e+05
3.4204e+05
3.4232e+05
3.4259e+05
3.4288e+05
3.4318e+05
3.4351e+05
3.4384e+05
3.4416e+05
3.4436e+05
3.4448e+05
3.4482e+05
3.4515e+05
3.4536e+05
3.4547e+05
3.4579e+05
3.4609e+05
3.4638e+05
3.4666e+05
3.4694e+05
3.4723e+05
3.4754e+05
3.4787e+05
3.4819e+05
3.4851e+05
3.4882e+05
3.4903e+05
3.4913e+05
3.4945e+05
3.4975e+05
3.5006e+05
3.5025e+05
3.5036e+05
3.5066e+05
3.5094e+05
3.5123e+05
3.515e+05
3.5176e+05
3.5202e+05
3.5228e+05
3.5254e+05
3.5283e+05
3.5315e+05
3.5344e+05
3.5374e+05
3.5405e+05
3.5435e+05
3.5463e+05
3.5491e+05
3.552e+05
3.5547e+05
3.5576e+05
3.5606e+05
3.5636e+05
3.5668e+05
3.5699e+05
3.573e+05
3.5761e+05
3.5792e+05
3.5824e+05
3.5856e+05
3.5887e+05
3.5916e+05
3.5945e+05
3.5973e+05
3.5999e+05
3.6026e+05
3.6056e+05
3.6089e+05
3.612e+05
3.615e+05
3.6169e+05
3.6181e+05
3.6211e+05
3.6242e+05
3.6271e+05
3.63e+05
3.6328e+05
3.6356e+05
3.6372e+05
3.6385e+05
3.6414e+05
3.6442e+05
3.6469e+05
3.6495e+05
3.6521e+05
3.6547e+05
3.6576e+05
3.6604e+05
3.6633e+05
3.6662e+05
3.6692e+05
3.6721e+05
3.6749e+05
3.6777e+05
3.6804e+05
3.6832e+05
3.6861e+05
3.6891e+05
3.692e+05
3.6947e+05
3.6966e+05
3.6974e+05
3.7002e+05
3.7031e+05
3.7059e+05
3.7088e+05
3.7115e+05
3.7143e+05
3.7171e+05
3.72e+05
3.723e+05
3.7262e+05
3.7295e+05
3.7315e+05
3.7328e+05
3.7358e+05
3.7376e+05
3.7388e+05
3.7417e+05
3.7447e+05
3.7464e+05
3.7476e+05
3.7505e+05
3.7534e+05
3.7563e+05
3.7581e+05
3.7593e+05
3.7623e+05
3.7654e+05
3.7686e+05
3.7717e+05
3.7748e+05
3.778e+05
3.781e+05
3.7839e+05
3.7866e+05
3.7894e+05
3.7923e+05
3.7953e+05
3.7984e+05
3.8016e+05
3.8049e+05
3.8082e+05
3.8097e+05
3.8113e+05
3.8129e+05
3.8143e+05
3.8173e+05
3.8193e+05
3.8205e+05
3.8236e+05
3.8256e+05
3.8267e+05
3.83e+05
3.8333e+05
3.8354e+05
3.8366e+05
3.8398e+05
3.8428e+05
3.8457e+05
3.8477e+05
3.8486e+05
3.8517e+05
3.8548e+05
3.8579e+05
3.8595e+05
3.8611e+05
3.8632e+05
3.8641e+05
3.8672e+05
3.8703e+05
3.8735e+05
3.8768e+05
3.8801e+05
3.8821e+05
3.8834e+05
3.8866e+05
3.8886e+05
3.8899e+05
3.8931e+05
3.8952e+05
3.8963e+05
3.8996e+05
3.9028e+05
3.9061e+05
3.9092e+05
3.9121e+05
3.9149e+05
3.9177e+05
3.9202e+05
3.9229e+05
3.9256e+05
3.9286e+05
3.9318e+05
3.9348e+05
3.9367e+05
3.9377e+05
3.9406e+05
3.9433e+05
3.946e+05
3.9487e+05
3.9514e+05
3.954e+05
3.9564e+05
3.9588e+05
3.9613e+05
3.9627e+05
3.9636e+05
3.9661e+05
3.9684e+05
3.9709e+05
3.9732e+05
3.9755e+05
3.9778e+05
3.9801e+05
3.9824e+05
3.9846e+05
3.9868e+05
3.9889e+05
3.9911e+05
3.9934e+05
3.9957e+05
3.9981e+05
4.0005e+05
4.0031e+05
4.0056e+05
4.0081e+05
4.0106e+05
4.0133e+05
4.016e+05
4.0187e+05
4.0214e+05
4.024e+05
4.0265e+05
4.0291e+05
4.0318e+05
4.0344e+05
4.0368e+05
4.0393e+05
4.0416e+05
4.044e+05
4.0465e+05
4.049e+05
4.0516e+05
4.0543e+05
4.057e+05
4.0598e+05
4.0625e+05
4.0652e+05
4.0678e+05
4.0703e+05
4.0727e+05
4.075e+05
4.0773e+05
4.0795e+05
4.0818e+05
4.0841e+05
4.0865e+05
4.089e+05
4.0915e+05
4.0933e+05
4.0941e+05
4.097e+05
4.0998e+05
4.1025e+05
4.1052e+05
4.1078e+05
4.1104e+05
4.113e+05
4.1155e+05
4.1181e+05
4.1206e+05
4.1231e+05
4.1257e+05
4.1284e+05
4.131e+05
4.1337e+05
4.1364e+05
4.139e+05
4.1407e+05
4.1417e+05
4.1435e+05
4.1443e+05
4.1469e+05
4.1494e+05
4.1518e+05
4.1532e+05
4.1542e+05
4.1567e+05
4.1591e+05
4.1616e+05
4.1632e+05
4.1641e+05
4.1666e+05
4.169e+05
4.1705e+05
4.1715e+05
4.174e+05
4.1766e+05
4.1792e+05
4.1818e+05
4.1843e+05
4.1868e+05
4.1892e+05
4.1916e+05
4.1941e+05
4.1966e+05
4.199e+05
4.2015e+05
4.2041e+05
4.2066e+05
4.2083e+05
4.2092e+05
4.2118e+05
4.2144e+05
4.2169e+05
4.2195e+05
4.222e+05
4.2244e+05
4.226e+05
4.2269e+05
4.2294e+05
4.2317e+05
4.2341e+05
4.2364e+05
4.2388e+05
4.2412e+05
4.2436e+05
4.2461e+05
4.2486e+05
4.251e+05
4.2536e+05
4.2561e+05
4.2587e+05
4.2615e+05
4.2642e+05
4.267e+05
4.2698e+05
4.2725e+05
4.2753e+05
4.278e+05
4.2807e+05
4.2836e+05
4.2863e+05
4.289e+05
4.2918e+05
4.2946e+05
4.2973e+05
4.3e+05
4.3026e+05
4.3044e+05
4.3053e+05
4.3081e+05
4.3108e+05
4.3136e+05
4.3162e+05
4.3178e+05
4.3189e+05
4.3216e+05
4.3243e+05
4.3271e+05
4.33e+05
4.3328e+05
4.3356e+05
4.3386e+05
4.3414e+05
4.3442e+05
4.3471e+05
4.3501e+05
4.3532e+05
4.3563e+05
4.3594e+05
4.3623e+05
4.3653e+05
4.3681e+05
4.371e+05
4.3739e+05
4.3768e+05
4.3798e+05
4.3828e+05
4.3859e+05
4.3891e+05
4.3921e+05
4.3951e+05
4.3982e+05
4.4011e+05
4.4041e+05
4.4072e+05
4.4102e+05
4.4131e+05
4.4161e+05
4.4191e+05
4.422e+05
4.4248e+05
4.4276e+05
4.4303e+05
4.433e+05
4.4358e+05
4.4386e+05
4.4414e+05
4.4443e+05
4.4473e+05
4.4503e+05
4.4533e+05
4.4563e+05
4.4593e+05
4.4621e+05
4.4649e+05
4.4677e+05
4.4705e+05
4.4733e+05
4.4762e+05
4.4792e+05
4.4822e+05
4.4853e+05
4.4883e+05
4.4913e+05
4.4942e+05
4.4971e+05
4.5e+05
4.503e+05
4.506e+05
4.5089e+05
4.512e+05
4.5151e+05
4.5183e+05
4.5215e+05
4.5248e+05
4.5279e+05
4.5309e+05
4.534e+05
4.5371e+05
4.54e+05
4.5429e+05
4.5459e+05
4.5486e+05
4.5514e+05
4.5542e+05
4.5569e+05
4.5594e+05
4.5619e+05
4.5644e+05
4.567e+05
4.5698e+05
4.5726e+05
4.5755e+05
4.5784e+05
4.5813e+05
4.5842e+05
4.587e+05
4.5896e+05
4.5922e+05
4.5948e+05
4.5975e+05
4.6003e+05
4.6029e+05
4.6056e+05
4.6083e+05
4.611e+05
4.6139e+05
4.6168e+05
4.6198e+05
4.6227e+05
4.6255e+05
4.6283e+05
4.6312e+05
4.6341e+05
4.637e+05
4.6399e+05
4.6429e+05
4.6458e+05
4.6486e+05
4.6514e+05
4.6541e+05
4.6567e+05
4.6593e+05
4.6621e+05
4.665e+05
4.6678e+05
4.6708e+05
4.6739e+05
4.6769e+05
4.6798e+05
4.6827e+05
4.6855e+05
4.6882e+05
4.6909e+05
4.6935e+05
4.6962e+05
4.699e+05
4.7019e+05
4.7046e+05
4.7074e+05
4.7103e+05
4.7131e+05
4.716e+05
4.719e+05
4.722e+05
4.7248e+05
4.7277e+05
4.7306e+05
4.7335e+05
4.7363e+05
4.7392e+05
4.742e+05
4.7448e+05
4.7474e+05
4.7501e+05
4.7526e+05
4.7553e+05
4.758e+05
4.7608e+05
4.7638e+05
4.7667e+05
4.7696e+05
4.7724e+05
4.7753e+05
4.7781e+05
4.7809e+05
4.7837e+05
4.7865e+05
4.7893e+05
4.7921e+05
4.7949e+05
4.7977e+05
4.8004e+05
4.8032e+05
4.8061e+05
4.809e+05
4.8119e+05
4.8148e+05
4.8176e+05
4.8204e+05
4.8231e+05
4.8258e+05
4.8285e+05
4.8312e+05
4.8338e+05
4.8366e+05
4.8395e+05
4.8424e+05
4.8454e+05
4.8485e+05
4.8514e+05
4.8544e+05
4.8572e+05
4.8599e+05
4.8625e+05
4.8652e+05
4.8679e+05
4.8705e+05
4.8732e+05
4.8758e+05
4.8786e+05
4.8814e+05
4.8843e+05
4.8872e+05
4.8901e+05
4.893e+05
4.8958e+05
4.8986e+05
4.9013e+05
4.904e+05
4.9067e+05
4.9095e+05
4.9123e+05
4.9151e+05
4.918e+05
4.9208e+05
4.9237e+05
4.9266e+05
4.9294e+05
4.9322e+05
4.935e+05
4.9376e+05
4.9403e+05
4.9432e+05
4.9461e+05
4.9489e+05
4.9518e+05
4.9546e+05
4.9575e+05
4.9604e+05
4.9635e+05
4.9664e+05
4.9694e+05
4.9722e+05
4.975e+05
4.9777e+05
4.9804e+05
4.9831e+05
4.9859e+05
4.9887e+05
4.9917e+05
4.9947e+05
4.9975e+05
5.0005e+05
5.0035e+05
5.0065e+05
5.0095e+05
5.0124e+05
5.0151e+05
5.0179e+05
5.0206e+05
5.0234e+05
5.026e+05
5.0285e+05
5.0311e+05
5.0336e+05
5.0362e+05
5.0389e+05
5.0417e+05
5.0444e+05
5.047e+05
5.0496e+05
5.0523e+05
5.055e+05
5.0575e+05
5.0601e+05
5.0626e+05
5.0651e+05
5.0677e+05
5.0703e+05
5.0728e+05
5.0754e+05
5.0779e+05
5.0804e+05
5.082e+05
5.0828e+05
5.0853e+05
5.0877e+05
5.09e+05
5.0924e+05
5.0947e+05
5.0971e+05
5.0996e+05
5.1022e+05
5.1048e+05
5.1073e+05
5.1098e+05
5.1122e+05
5.1147e+05
5.1162e+05
5.1172e+05
5.1197e+05
5.1222e+05
5.1248e+05
5.1272e+05
5.129e+05
5.1298e+05
5.1325e+05
5.1352e+05
5.138e+05
5.1408e+05
5.1436e+05
5.1466e+05
5.1495e+05
5.1525e+05
5.1556e+05
5.1575e+05
5.1586e+05
5.1606e+05
5.1616e+05
5.1648e+05
5.1678e+05
5.1708e+05
5.1738e+05
5.1759e+05
5.1768e+05
5.1795e+05
5.1815e+05
5.1823e+05
5.1852e+05
5.1878e+05
5.1904e+05
5.1929e+05
5.1956e+05
5.1984e+05
5.2012e+05
5.2041e+05
5.207e+05
5.2099e+05
5.2128e+05
5.2159e+05
5.2191e+05
5.2213e+05
5.2223e+05
5.2254e+05
5.2285e+05
5.2316e+05
5.2349e+05
5.2378e+05
5.2407e+05
5.2435e+05
5.2463e+05
5.2483e+05
5.2492e+05
5.252e+05
5.2538e+05
5.2547e+05
5.256e+05
5.2565e+05
5.2572e+05
5.2598e+05
5.2624e+05
5.2648e+05
5.2664e+05
5.2673e+05
5.2699e+05
5.2723e+05
5.2748e+05
5.2774e+05
5.28e+05
5.2827e+05
5.2853e+05
5.2881e+05
5.2909e+05
5.2938e+05
5.2964e+05
5.2991e+05
5.3017e+05
5.3043e+05
5.3069e+05
5.3095e+05
5.3121e+05
5.3148e+05
5.3175e+05
5.3202e+05
5.3228e+05
5.3254e+05
5.3279e+05
5.3306e+05
5.3334e+05
5.3362e+05
5.339e+05
5.3417e+05
5.3443e+05
5.347e+05
5.3497e+05
5.3523e+05
5.3549e+05
5.3576e+05
5.3605e+05
5.3635e+05
5.3663e+05
5.3692e+05
5.3721e+05
5.375e+05
5.3778e+05
5.3806e+05
5.3833e+05
5.3862e+05
5.3889e+05
5.3917e+05
5.3943e+05
5.3971e+05
5.3998e+05
5.4009e+05
5.4024e+05
5.405e+05
5.4076e+05
5.4103e+05
5.4132e+05
5.416e+05
5.4188e+05
5.4217e+05
5.4245e+05
5.4273e+05
5.43e+05
5.4327e+05
5.4353e+05
5.438e+05
5.4408e+05
5.4438e+05
5.4468e+05
5.4499e+05
5.4529e+05
5.4558e+05
5.4586e+05
5.4612e+05
5.4639e+05
5.4666e+05
5.4694e+05
5.4723e+05
5.4753e+05
5.4784e+05
5.4815e+05
5.4844e+05
5.4873e+05
5.4901e+05
5.4928e+05
5.4955e+05
5.4981e+05
5.5006e+05
5.5031e+05
5.5056e+05
5.5084e+05
5.5112e+05
5.5139e+05
5.5167e+05
5.5194e+05
5.5222e+05
5.525e+05
5.5278e+05
5.5307e+05
5.5334e+05
5.5361e+05
5.5388e+05
5.5416e+05
5.5443e+05
5.547e+05
5.5496e+05
5.5523e+05
5.555e+05
5.5577e+05
5.5605e+05
5.5633e+05
5.5661e+05
5.5689e+05
5.5718e+05
5.5748e+05
5.5776e+05
5.5806e+05
5.5835e+05
5.5865e+05
5.5895e+05
5.5926e+05
5.5956e+05
5.5985e+05
5.6014e+05
5.6043e+05
5.6074e+05
5.6104e+05
5.6136e+05
5.6166e+05
5.6196e+05
5.6223e+05
5.6241e+05
5.625e+05
5.6275e+05
5.6299e+05
5.6322e+05
5.6345e+05
5.6369e+05
5.6393e+05
5.6417e+05
5.6443e+05
5.6468e+05
5.6494e+05
5.652e+05
5.6546e+05
5.6571e+05
5.6596e+05
5.6619e+05
5.6643e+05
5.6666e+05
5.6691e+05
5.6708e+05
5.6717e+05
5.6742e+05
5.6769e+05
5.6797e+05
5.6826e+05
5.6855e+05
5.6884e+05
5.6914e+05
5.6942e+05
5.697e+05
5.6998e+05
5.7026e+05
5.7053e+05
5.708e+05
5.7105e+05
5.713e+05
5.7156e+05
5.7182e+05
5.7208e+05
5.7235e+05
5.7262e+05
5.7289e+05
5.7317e+05
5.7346e+05
5.7375e+05
5.7403e+05
5.743e+05
5.7458e+05
5.7485e+05
5.7511e+05
5.7538e+05
5.7564e+05
5.759e+05
5.7616e+05
5.7642e+05
5.7668e+05
5.7695e+05
5.7721e+05
5.7747e+05
5.7773e+05
5.7792e+05
5.7798e+05
5.7824e+05
5.7849e+05
5.7875e+05
5.79e+05
5.7926e+05
5.7951e+05
5.7976e+05
5.8002e+05
5.8028e+05
5.8054e+05
5.8079e+05
5.8106e+05
5.8132e+05
5.8157e+05
5.8183e+05
5.8209e+05
5.8234e+05
5.8259e+05
5.8284e+05
5.8308e+05
5.8333e+05
5.8358e+05
5.8383e+05
5.8407e+05
5.8431e+05
5.8455e+05
5.8479e+05
5.8504e+05
5.8529e+05
5.8555e+05
5.858e+05
5.8605e+05
5.8631e+05
5.8656e+05
5.8681e+05
5.8705e+05
5.8729e+05
5.8752e+05
5.8776e+05
5.88e+05
5.8824e+05
5.8849e+05
5.8875e+05
5.89e+05
5.8925e+05
5.895e+05
5.8974e+05
5.8999e+05
5.9023e+05
5.9048e+05
5.9072e+05
5.909e+05
5.9097e+05
5.9123e+05
5.9148e+05
5.9173e+05
5.9199e+05
5.9224e+05
5.9249e+05
5.9274e+05
5.93e+05
5.9326e+05
5.9352e+05
5.9378e+05
5.9404e+05
5.9431e+05
5.9459e+05
5.9488e+05
5.9507e+05
5.9517e+05
5.9545e+05
5.9572e+05
5.9589e+05
5.9598e+05
5.9624e+05
5.9642e+05
5.965e+05
5.9676e+05
5.9701e+05
5.9727e+05
5.9753e+05
5.9779e+05
5.9797e+05
5.9806e+05
5.9834e+05
5.9861e+05
5.9888e+05
5.9912e+05
5.9929e+05
5.9938e+05
5.9962e+05
5.9986e+05
6.001e+05
6.0033e+05
6.0057e+05
6.0081e+05
6.0104e+05
6.0128e+05
6.0153e+05
6.0177e+05
6.02e+05
6.0223e+05
6.0247e+05
6.0271e+05
6.0295e+05
6.032e+05
6.0345e+05
6.0372e+05
6.0401e+05
6.043e+05
6.046e+05
6.0491e+05
6.052e+05
6.0549e+05
6.0577e+05
6.0606e+05
6.0634e+05
6.0662e+05
6.069e+05
6.0717e+05
6.0745e+05
6.0773e+05
6.0799e+05
6.0825e+05
6.0852e+05
6.0878e+05
6.0905e+05
6.0933e+05
6.0961e+05
6.099e+05
6.1017e+05
6.1043e+05
6.1069e+05
6.1095e+05
6.1119e+05
6.1143e+05
6.1158e+05
6.1167e+05
6.1191e+05
6.1215e+05
6.124e+05
6.1265e+05
6.129e+05
6.1316e+05
6.1332e+05
6.1341e+05
6.1366e+05
6.1391e+05
6.1416e+05
6.144e+05
6.1465e+05
6.1489e+05
6.1513e+05
6.1537e+05
6.1561e+05
6.1586e+05
6.1609e+05
6.1633e+05
6.1657e+05
6.1681e+05
6.1708e+05
6.1734e+05
6.1761e+05
6.1789e+05
6.1816e+05
6.1844e+05
6.187e+05
6.1896e+05
6.1922e+05
6.1947e+05
6.1972e+05
6.1998e+05
6.2023e+05
6.2048e+05
6.2073e+05
6.2099e+05
6.2124e+05
6.215e+05
6.2176e+05
6.2204e+05
6.2232e+05
6.2259e+05
6.2287e+05
6.2314e+05
6.2341e+05
6.2367e+05
6.2393e+05
6.2419e+05
6.2445e+05
6.247e+05
6.2495e+05
6.252e+05
6.2546e+05
6.2573e+05
6.2598e+05
6.2624e+05
6.265e+05
6.2677e+05
6.2703e+05
6.273e+05
6.2757e+05
6.2784e+05
6.2811e+05
6.2838e+05
6.2864e+05
6.289e+05
6.2915e+05
6.2936e+05
6.2953e+05
6.2961e+05
6.2984e+05
6.3008e+05
6.3032e+05
6.3056e+05
6.3081e+05
6.3106e+05
6.3131e+05
6.3156e+05
6.3182e+05
6.3211e+05
6.324e+05
6.327e+05
6.3299e+05
6.3327e+05
6.3355e+05
6.3383e+05
6.3412e+05
6.3439e+05
6.3467e+05
6.3494e+05
6.3522e+05
6.355e+05
6.3567e+05
6.3578e+05
6.3597e+05
6.3604e+05
6.363e+05
6.3656e+05
6.3682e+05
6.3708e+05
6.3734e+05
6.376e+05
6.3787e+05
6.3812e+05
6.3839e+05
6.3866e+05
6.3893e+05
6.3919e+05
6.3944e+05
6.397e+05
6.3995e+05
6.4021e+05
6.4046e+05
6.4071e+05
6.4095e+05
6.412e+05
6.4146e+05
6.4173e+05
6.42e+05
6.4228e+05
6.4256e+05
6.4284e+05
6.4314e+05
6.4344e+05
6.4374e+05
6.4402e+05
6.443e+05
6.4457e+05
6.4484e+05
6.4512e+05
6.4538e+05
6.4565e+05
6.4592e+05
6.4619e+05
6.4648e+05
6.4675e+05
6.4704e+05
6.4732e+05
6.4759e+05
6.4786e+05
6.4812e+05
6.4839e+05
6.4856e+05
6.4863e+05
6.4887e+05
6.4911e+05
6.4934e+05
6.4957e+05
6.4981e+05
