# Supplementary material for: Novel Method to Efficiently Create an mHealth App: Implementation of a Real-Time Electrocardiogram R Peak Detector
Source: JMIR Mhealth Uhealth. 2018 May 22;6(5):e118. doi: 10.2196/mhealth.8429 (PMC5989064; doi:10.2196/mhealth.8429)
Supplement: Multimedia Appendix 2 [file mhealth_v6i5e118_app2.zip › Submission_code/Cleaned database/mitdb/230_ann_qrs_cleaned.txt]

31
76
350
617
881
1139
1401
1667
1927
2200
2468
2727
2986
3244
3503
3764
4027
4301
4571
4842
5116
5388
5663
5927
6194
6459
6733
7006
7263
7525
7777
8025
8274
8524
8783
9053
9330
9599
9873
10157
10438
10718
10991
11260
11533
11806
12080
12359
12644
12924
13209
13499
13782
14057
14333
14611
14877
15154
15435
15709
15984
16270
16571
16868
17164
17452
17729
18008
18279
18561
18851
19135
19414
19691
19980
20271
20561
20835
21112
21396
21690
21998
22302
22596
22896
23201
23494
23779
24059
24349
24650
24947
25245
25544
25827
26089
26354
26623
26885
27160
27448
27741
28034
28331
28633
28923
29212
29496
29785
30083
30383
30671
30952
31222
31497
31790
32081
32377
32672
32981
33290
33584
33870
34156
34440
34720
35010
35310
35621
35948
36261
36576
36891
37185
37477
37764
38057
38356
38667
38978
39268
39553
39837
40125
40402
40683
40967
41243
41533
41830
42139
42439
42746
43064
43374
43669
43945
44219
44486
44756
45031
45297
45566
45838
46113
46391
46663
46949
47274
47600
47934
48249
48548
48842
49138
49428
49712
49995
50272
50553
50839
51129
51423
51718
52006
52296
52596
52892
53178
53458
53733
54008
54276
54547
54821
55094
55378
55672
55963
56237
56509
56773
57037
57299
57568
57840
58116
58392
58662
58944
59238
59521
59792
60046
60295
60537
60776
61016
61263
61505
61753
61999
62256
62515
62767
63020
63266
63510
63760
64002
64249
64496
64733
64971
65205
65436
65672
65901
66128
66346
66565
66782
67015
67256
67516
67797
68076
68350
68607
68861
69106
69337
69568
69792
70019
70252
70490
70735
70998
71259
71521
71781
72055
72324
72580
72841
73092
73343
73594
73846
74108
74380
74643
74903
75164
75429
75693
75953
76216
76481
76740
76990
77242
77489
77730
77966
78198
78429
78664
78906
79148
79401
79648
79901
80159
80421
80675
80933
81180
81430
81676
81918
82162
82396
82627
82854
83089
83339
83588
83849
84109
84366
84613
84852
85101
85347
85588
85832
86074
86336
86605
86855
87103
87352
87601
87848
88092
88339
88590
88835
89082
89328
89589
89863
90123
90388
90666
90921
91174
91425
91685
91957
92228
92487
92741
92999
93256
93524
93794
94056
94309
94559
94825
95123
95429
95741
96048
96343
96612
96835
96877
97135
97382
97630
97874
98115
98359
98596
98838
99074
99323
99574
99817
100070
100310
100560
100820
101080
101360
101630
101880
102140
102410
102690
102990
103330
103650
103980
104310
104660
105030
105350
105650
105960
106290
106650
107010
107360
107710
108050
108390
108720
109050
109400
109750
110090
110410
110750
111080
111420
111770
112090
112400
112750
113100
113440
113780
114080
114390
114710
115030
115360
115700
116040
116390
116730
117070
117420
117760
118080
118420
118760
119130
119490
119840
120170
120520
120860
121210
121560
121900
122250
122610
122920
123220
123540
123890
124230
124540
124850
125150
125470
125810
126150
126470
126770
127070
127390
127740
128090
128440
128790
129100
129400
129680
129970
130260
130580
130920
131270
131620
131930
132250
132540
132830
133140
133470
133800
134160
134540
134890
135240
135590
135930
136260
136580
136910
137260
137590
137930
138270
138620
138970
139320
139660
139980
140280
140590
140900
141220
141560
141900
142250
142610
142940
143280
143630
144000
144370
144700
145050
145400
145750
146090
146440
146800
147170
147500
147820
148150
148480
148830
149150
149470
149800
150130
150460
150780
151100
151430
151780
152130
152450
152770
153100
153400
153740
154100
154460
154840
155160
155480
155810
156140
156440
156730
157040
157360
157690
158020
158370
158710
159060
159360
159660
159970
160290
160610
160940
161230
161520
161800
162080
162400
162710
163030
163360
163700
163990
164280
164570
164850
165130
165440
165760
166090
166400
166720
167040
167350
167650
167960
168270
168590
168920
169220
169520
169840
170160
170490
170790
171100
171410
171740
172070
172390
172710
173050
173390
173740
174070
174390
174700
175000
175310
175630
175960
176310
176660
177030
177350
177660
177970
178290
178640
178990
179330
179640
179970
180280
180600
180920
181260
181600
181920
182240
182570
182900
183240
183580
183920
184250
184580
184910
185220
185520
185800
186080
186380
186690
187020
187350
187700
188010
188330
188660
188970
189280
189600
189930
190260
190590
190930
191250
191580
191920
192260
192600
192930
193260
193600
193930
194270
194600
194930
195270
195600
195950
196310
196640
196960
197290
197630
197950
198270
198600
198910
199220
199530
199830
200150
200470
200800
201120
201440
201760
202070
202380
202700
203030
203360
203670
203980
204290
204580
204860
205120
205370
205620
205870
206110
206360
206620
206940
207290
207630
207990
208340
208670
209000
209330
209640
209960
210280
210620
210950
211290
211620
211950
212280
212620
212940
213260
213570
213870
214150
214430
214730
215060
215400
215750
216080
216400
216720
217050
217390
217730
218060
218400
218720
219060
219380
219720
220040
220380
220690
221020
221350
221650
221960
222270
222590
222920
223230
223540
223860
224180
224490
224800
225110
225430
225740
226070
226390
226710
227040
227370
227700
228040
228360
228680
229010
229340
229660
229980
230300
230630
230960
231250
231540
231830
232150
232480
232810
233120
233440
233760
234070
234380
234690
235010
235350
235690
236020
236360
236690
237010
237320
237650
237970
238280
238630
238970
239290
239610
239940
240250
240560
240860
241180
241500
241830
242140
242440
242760
243070
243380
243670
243980
244280
244570
244860
245170
245480
245800
246110
246420
246720
247010
247310
247600
247900
248220
248570
248900
249220
249570
249910
250240
250570
250880
251190
251520
251870
252210
252560
252910
253240
253560
253870
254180
254480
254790
255100
255420
255750
256070
256380
256690
257010
257330
257620
257930
258250
258550
258850
259170
259490
259820
260130
260430
260720
261000
261310
261640
261960
262260
262580
262890
263200
263520
263830
264140
264440
264740
265040
265350
265660
265980
266260
266550
266840
267130
267410
267700
267980
268280
268590
268900
269210
269510
269810
270110
270400
270700
271000
271330
271660
272000
272340
272680
272980
273280
273580
273890
274220
274550
274880
275210
275530
275850
276160
276460
276760
277070
277380
277720
278040
278370
278690
279010
279310
279620
279930
280250
280570
280890
281210
281530
281850
282160
282480
282810
283140
283440
283740
284050
284390
284710
285020
285330
285650
285980
286310
286610
286900
287180
287500
287810
288140
288470
288790
289110
289440
289770
290080
290400
290720
291050
291370
291690
291980
292260
292540
292850
293170
293500
293820
294140
294460
294770
295100
295440
295770
296090
296390
296680
296990
297310
297630
297930
298210
298490
298780
299070
299360
299650
299960
300270
300580
300890
301200
301510
301800
302090
302380
302690
303000
303320
303620
303930
304230
304530
304840
305140
305420
305700
305990
306290
306590
306900
307230
307540
307840
308150
308470
308770
309060
309330
309600
309880
310170
310480
310800
311130
311470
311810
312150
312480
312780
313080
313390
313690
314000
314330
314660
315000
315320
315640
315970
316250
316540
316830
317130
317430
317750
318070
318380
318700
319020
319340
319630
319930
320240
320560
320870
321170
321460
321740
322030
322320
322610
322900
323200
323520
323860
324190
324520
324860
325190
325520
325840
326140
326440
326750
327060
327370
327680
327990
328300
328620
328930
329220
329510
329810
330110
330420
330740
331050
331360
331690
332010
332340
332670
333000
333350
333680
334020
334340
334660
334970
335300
335630
335960
336310
336640
336960
337260
337560
337850
338150
338470
338800
339130
339460
339800
340140
340460
340790
341110
341430
341740
342040
342320
342590
342880
343180
343510
343840
344160
344480
344820
345150
345470
345790
346090
346380
346660
346940
347230
347540
347870
348190
348510
348820
349130
349450
349750
350060
350360
350660
350940
351230
351500
351760
352020
352280
352540
352830
353150
353440
353740
354050
354350
354630
354910
355200
355470
355760
356060
356360
356680
356990
357300
357610
357920
358240
358560
358870
359160
359450
359730
359990
360260
360560
360890
361200
361500
361810
362110
362420
362710
363000
363280
363560
363850
364140
364420
364690
364950
365210
365470
365760
366040
366330
366620
366920
367210
367490
367770
368040
368320
368610
368910
369200
369470
369740
370020
370310
370590
370880
371150
371430
371710
372000
372300
372620
372950
373280
373580
373880
374170
374470
374760
375050
375340
375630
375930
376230
376540
376860
377170
377480
377800
378100
378390
378660
378940
379230
379530
379840
380160
380490
380820
381130
381430
381730
382050
382360
382670
383000
383330
383660
383980
384280
384570
384860
385170
385480
385790
386110
386410
386720
387030
387350
387680
388010
388340
388660
388990
389310
389630
389960
390280
390610
390920
391210
391490
391770
392020
392290
392560
392860
393180
393480
393770
394060
394330
394600
394870
395140
395400
395640
395880
396130
396360
396610
396840
397090
397320
397550
397780
398010
398240
398460
398680
398890
399110
399340
399570
399810
400050
400310
400560
400810
401060
401330
401600
401870
402140
402400
402650
402910
403180
403440
403680
403930
404160
404400
404650
404900
405160
405430
405700
405980
406250
406520
406780
407030
407270
407500
407730
407950
408180
408410
408650
408900
409150
409410
409700
409980
410250
410520
410780
411040
411300
411550
411810
412060
412310
412570
412840
413100
413370
413640
413900
414170
414430
414690
414940
415180
415420
415670
415910
416160
416410
416660
416900
417150
417400
417660
417920
418180
418430
418680
418920
419160
419410
419660
419900
420150
420410
420660
420920
421180
421440
421690
421950
422200
422440
422690
422940
423170
423410
423640
423880
424120
424360
424610
424860
425100
425360
425610
425870
426150
426420
426700
426980
427250
427530
427800
428070
428360
428630
428900
429180
429460
429730
430000
430260
430530
430810
431080
431360
431620
431890
432160
432430
432710
433000
433280
433560
433860
434140
434420
434710
435010
435320
435630
435940
436230
436530
436810
437100
437390
437680
437980
438280
438590
438910
439210
439510
439820
440110
440410
440720
441020
441310
441610
441910
442200
442480
442760
443030
443300
443580
443860
444140
444430
444730
445030
445330
445630
445930
446210
446490
446770
447050
447330
447620
447920
448220
448530
448830
449130
449420
449710
450000
450300
450600
450890
451200
451510
451830
452150
452480
452790
453090
453400
453710
454000
454290
454590
454860
455140
455420
455690
455940
456190
456440
456700
456980
457260
457550
457840
458130
458420
458700
458960
459220
459480
459750
460030
460290
460560
460830
461100
461390
461680
461980
462270
462550
462830
463120
463410
463700
463990
464290
464580
464860
465140
465410
465670
465930
466210
466500
466780
467080
467390
467690
467980
468270
468550
468820
469090
469350
469620
469900
470190
470460
470740
471030
471310
471600
471900
472200
472480
472770
473060
473350
473630
473920
474200
474480
474740
475010
475260
475530
475800
476080
476380
476670
476960
477240
477530
477810
478090
478370
478650
478930
479210
479490
479770
480040
480320
480610
480900
481190
481480
481760
482040
482310
482580
482850
483120
483380
483660
483950
484240
484540
484850
485140
485440
485720
485990
486250
486520
486790
487050
487320
487580
487860
488140
488430
488720
489010
489300
489580
489860
490130
490400
490670
490950
491230
491510
491800
492080
492370
492660
492940
493220
493500
493760
494030
494320
494610
494890
495180
495460
495750
496040
496350
496640
496940
497220
497500
497770
498040
498310
498590
498870
499170
499470
499750
500050
500350
500650
500950
501240
501510
501790
502060
502340
502600
502850
503110
503360
503620
503890
504170
504440
504700
504960
505230
505500
505750
506010
506260
506510
506770
507030
507280
507540
507790
508040
508280
508530
508770
509000
509240
509470
509710
509960
510220
510480
510730
510980
511220
511470
511720
511970
512220
512480
512720
512980
513250
513520
513800
514080
514360
514660
514950
515250
515560
515860
516160
516480
516780
517080
517380
517680
517950
518230
518520
518780
519040
519290
519560
519840
520120
520410
520700
520990
521280
521590
521910
522230
522540
522850
523160
523490
523780
524070
524350
524630
524920
525200
525470
525720
525980
526240
526480
526730
526990
527230
527480
527740
528000
528270
528530
528810
529090
529380
529640
529910
530170
530430
530690
530950
531210
531480
531750
532020
532280
532540
532790
533060
533340
533620
533900
534170
534430
534700
534970
535230
535490
535760
536050
536350
536630
536920
537210
537500
537780
538060
538330
538620
538890
539170
539430
539710
539980
540090
540240
540500
540760
541030
541320
541600
541880
542170
542450
542730
543000
543270
543530
543800
544080
544380
544680
544990
545290
545580
545860
546120
546390
546660
546940
547230
547530
547840
548150
548440
548730
549010
549280
549550
549810
550060
550310
550560
550840
551120
551390
551670
551940
552220
552500
552780
553070
553340
553610
553880
554160
554430
554700
554960
555230
555500
555770
556050
556330
556610
556890
557180
557480
557760
558060
558350
558650
558950
559260
559560
559850
560140
560430
560740
561040
561360
561660
561960
562230
562500
562750
562990
563220
563450
563690
563930
564170
564430
564680
564940
565200
565460
565710
565960
566190
566430
566660
566910
567170
567420
567690
567970
568260
568550
568840
569140
569420
569700
569980
570260
570530
570800
571050
571300
571560
571820
572080
572350
572620
572890
573170
573460
573750
574030
574300
574580
574850
575110
575380
575640
575900
576160
576420
576680
576950
577210
577470
577730
577980
578240
578490
578750
579000
579260
579510
579760
580020
580280
580540
580790
581060
581320
581570
581830
582090
582340
582590
582840
583080
583330
583580
583830
584070
584310
584550
584790
585040
585290
585550
585800
586050
586310
586560
586810
587050
587290
587520
587760
588000
588240
588490
588750
589000
589250
589500
589740
589990
590230
590480
590720
590970
591230
591480
591730
591990
592240
592490
592740
593000
593260
593520
593780
594040
594310
594590
594880
595170
595450
595720
595980
596240
596500
596760
597010
597270
597530
597790
598060
598340
598610
598880
599120
599380
599620
599860
600100
600330
600570
600810
601040
601280
601530
601770
602000
602230
602470
602710
602950
603200
603450
603720
604010
604300
604600
604910
605200
605490
605770
606060
606340
606620
606900
607170
607450
607730
607990
608250
608520
608780
609050
609330
609610
609900
610170
610430
610690
610950
611190
611430
611670
611910
612150
612400
612650
612900
613160
613410
613660
613910
614160
614400
614650
614890
615130
615370
615610
615860
616090
616330
616570
616810
617080
617340
617610
617890
618160
618440
618700
618960
619220
619470
619720
619980
620230
620480
620730
620990
621240
621500
621760
622040
622320
622590
622870
623140
623410
623670
623930
624190
624450
624700
624950
625200
625460
625730
625980
626240
626500
626770
627030
627300
627570
627840
628110
628380
628640
628900
629150
629360
629610
629840
630080
630320
630560
630810
631060
631310
631560
631820
632110
632400
632700
632990
633270
633550
633830
634120
634390
634670
634940
635220
635500
635780
636040
636300
636560
636820
637080
637340
637600
637870
638120
638390
638660
638930
639190
639440
639700
639950
640210
640460
640710
640950
641200
641460
641730
642000
642280
642560
642840
643140
643440
643740
644020
644300
644570
644840
645120
645380
645650
645920
646190
646480
646750
647040
647320
647590
647860
648120
648390
648630
648870
649110
649340
649570
