# Supplementary material for: Novel Method to Efficiently Create an mHealth App: Implementation of a Real-Time Electrocardiogram R Peak Detector
Source: JMIR Mhealth Uhealth. 2018 May 22;6(5):e118. doi: 10.2196/mhealth.8429 (PMC5989064; doi:10.2196/mhealth.8429)
Supplement: Multimedia Appendix 2 [file mhealth_v6i5e118_app2.zip › Submission_code/Cleaned database/mitdb/231m.hea]

231m 2 360 650000
231m.mat 16+24 200/mV 11 1024 984 31762 0 MLII
231m.mat 16+24 200/mV 11 1024 1039 -12178 0 V1
# 72 F 2009 2851 x2
# None
# AV conduction is quite abnormal with periods of 2:1 AV block, examples
# of Mobitz II block, and right bundle branch block which appears to be
# rate-related.  The couplet is probably ventricular.
#Creator: wfdb2mat
#Source: record mitdb/231
