# Supplementary material for: Novel Method to Efficiently Create an mHealth App: Implementation of a Real-Time Electrocardiogram R Peak Detector
Source: JMIR Mhealth Uhealth. 2018 May 22;6(5):e118. doi: 10.2196/mhealth.8429 (PMC5989064; doi:10.2196/mhealth.8429)
Supplement: Multimedia Appendix 2 [file mhealth_v6i5e118_app2.zip › Submission_code/Cleaned database/mitdb/231_ann_qrs.txt]

58
181
528
848
1167
1513
1834
2084
2461
2790
3089
3421
3755
4059
4387
4721
5036
5379
5741
6061
6416
6800
7123
7481
7828
8139
8479
8819
9138
9498
9854
10183
10539
10894
11225
11583
11918
12237
12590
12942
13262
13619
13950
14284
14627
14969
15289
15639
15978
16306
16652
17019
17354
17708
18050
18372
18716
19056
19367
19722
20055
20375
20731
21069
21384
21732
22061
22379
22727
23075
23397
23748
24085
24406
24770
25121
25447
25811
26158
26493
26842
27196
27547
27875
28206
28558
28889
29235
29594
29927
30281
30638
30976
31326
31693
32020
32361
32705
33028
33358
33713
34027
34276
34653
34977
35143
35221
35588
35854
36209
36475
36841
37091
37445
37714
38057
38299
38655
38920
39265
39510
39864
40097
40459
40708
41060
41292
41649
41893
42222
42445
42789
43025
43358
43598
43938
44178
44527
44768
45114
45343
45693
45927
46257
46491
46818
47051
47399
47659
48010
48250
48599
48835
49185
49432
49783
50032
50373
50617
50971
51208
51560
51803
52144
52316
52599
52996
53177
53240
53393
53626
53781
54110
54442
54772
55091
55427
55790
56119
56480
56845
57193
57569
57933
58263
58605
58937
59266
59607
59960
60295
60658
61030
61371
61749
62121
62479
62855
63231
63574
63940
64282
64622
65005
65352
65702
66057
66395
66732
67098
67454
67826
68200
68549
68894
69245
69586
69935
70284
70635
70985
71335
71696
72037
72388
72745
73084
73434
73794
74124
74488
74838
75178
75533
75899
76234
76593
76956
77295
77654
78012
78338
78681
79029
79346
79686
80033
80343
80672
81027
81345
81677
82038
82372
82691
83046
83377
83693
84043
84377
84686
85037
85368
85679
86010
86337
86645
86979
87325
87650
87992
88364
88715
89055
89412
89753
90084
90427
90759
91083
91424
91787
92114
92458
92817
93169
93509
93869
94193
94523
94868
95209
95528
95887
96208
96541
96887
97234
97558
97918
98262
98579
98924
99270
99598
99932
1.0029e+05
1.006e+05
1.0095e+05
1.0128e+05
1.016e+05
1.0196e+05
1.0231e+05
1.0263e+05
1.0299e+05
1.0333e+05
1.0365e+05
1.04e+05
1.0433e+05
1.0465e+05
1.0501e+05
1.0536e+05
1.0568e+05
1.0604e+05
1.0639e+05
1.0672e+05
1.0709e+05
1.0743e+05
1.0776e+05
1.0812e+05
1.0846e+05
1.0879e+05
1.0914e+05
1.0948e+05
1.0981e+05
1.1015e+05
1.1049e+05
1.1082e+05
1.1117e+05
1.1153e+05
1.119e+05
1.1222e+05
1.1257e+05
1.1292e+05
1.1325e+05
1.136e+05
1.1395e+05
1.1427e+05
1.1462e+05
1.1496e+05
1.1529e+05
1.1562e+05
1.1596e+05
1.1627e+05
1.166e+05
1.1694e+05
1.1725e+05
1.176e+05
1.1797e+05
1.1828e+05
1.1863e+05
1.1896e+05
1.1922e+05
1.1959e+05
1.1992e+05
1.2008e+05
1.2017e+05
1.2053e+05
1.2079e+05
1.2116e+05
1.2142e+05
1.2179e+05
1.2204e+05
1.224e+05
1.2266e+05
1.2303e+05
1.2328e+05
1.2362e+05
1.2388e+05
1.2421e+05
1.2446e+05
1.248e+05
1.2504e+05
1.2539e+05
1.2564e+05
1.2598e+05
1.2622e+05
1.2657e+05
1.2681e+05
1.2717e+05
1.2741e+05
1.2776e+05
1.2801e+05
1.2836e+05
1.286e+05
1.2894e+05
1.2919e+05
1.2954e+05
1.298e+05
1.3014e+05
1.3039e+05
1.3074e+05
1.3099e+05
1.3133e+05
1.3156e+05
1.3192e+05
1.3217e+05
1.325e+05
1.3274e+05
1.331e+05
1.3335e+05
1.3371e+05
1.3397e+05
1.3433e+05
1.3459e+05
1.3496e+05
1.3523e+05
1.3559e+05
1.3584e+05
1.362e+05
1.3645e+05
1.3679e+05
1.3704e+05
1.3738e+05
1.3761e+05
1.3796e+05
1.3821e+05
1.3855e+05
1.3879e+05
1.3914e+05
1.3938e+05
1.3973e+05
1.3998e+05
1.4032e+05
1.4056e+05
1.4091e+05
1.4116e+05
1.415e+05
1.4174e+05
1.4208e+05
1.4231e+05
1.4265e+05
1.4288e+05
1.4321e+05
1.4344e+05
1.4379e+05
1.4403e+05
1.4438e+05
1.4462e+05
1.4496e+05
1.4522e+05
1.4555e+05
1.458e+05
1.4616e+05
1.4639e+05
1.4674e+05
1.4697e+05
1.4733e+05
1.4758e+05
1.4795e+05
1.4819e+05
1.4854e+05
1.488e+05
1.4916e+05
1.494e+05
1.4975e+05
1.5e+05
1.5033e+05
1.5058e+05
1.5092e+05
1.5117e+05
1.5151e+05
1.5177e+05
1.5213e+05
1.5238e+05
1.5272e+05
1.5298e+05
1.5334e+05
1.5358e+05
1.5395e+05
1.5418e+05
1.5454e+05
1.5479e+05
1.5514e+05
1.5538e+05
1.5572e+05
1.5596e+05
1.5629e+05
1.5653e+05
1.5687e+05
1.5712e+05
1.5746e+05
1.577e+05
1.5806e+05
1.5829e+05
1.5863e+05
1.5887e+05
1.5921e+05
1.5944e+05
1.5978e+05
1.6002e+05
1.6037e+05
1.6061e+05
1.6096e+05
1.612e+05
1.6154e+05
1.6179e+05
1.6213e+05
1.6236e+05
1.627e+05
1.6295e+05
1.633e+05
1.6354e+05
1.6389e+05
1.6414e+05
1.6449e+05
1.6474e+05
1.6511e+05
1.6536e+05
1.6572e+05
1.6598e+05
1.6632e+05
1.6658e+05
1.6694e+05
1.672e+05
1.6755e+05
1.678e+05
1.6817e+05
1.6842e+05
1.6878e+05
1.6906e+05
1.6942e+05
1.6968e+05
1.7006e+05
1.7031e+05
1.7068e+05
1.7095e+05
1.7132e+05
1.7157e+05
1.7194e+05
1.7218e+05
1.7253e+05
1.7276e+05
1.7313e+05
1.7337e+05
1.7372e+05
1.7398e+05
1.7433e+05
1.7458e+05
1.7494e+05
1.752e+05
1.7554e+05
1.758e+05
1.7615e+05
1.764e+05
1.7674e+05
1.7697e+05
1.7732e+05
1.7756e+05
1.7792e+05
1.7816e+05
1.7851e+05
1.7875e+05
1.7912e+05
1.7936e+05
1.7971e+05
1.7995e+05
1.8029e+05
1.8055e+05
1.8089e+05
1.8113e+05
1.8148e+05
1.8175e+05
1.8211e+05
1.8236e+05
1.8272e+05
1.8298e+05
1.8334e+05
1.8358e+05
1.8395e+05
1.842e+05
1.8456e+05
1.8481e+05
1.8517e+05
1.8542e+05
1.8579e+05
1.8603e+05
1.8639e+05
1.8664e+05
1.8701e+05
1.8727e+05
1.8763e+05
1.8789e+05
1.8825e+05
1.8849e+05
1.8886e+05
1.891e+05
1.8944e+05
1.8968e+05
1.9004e+05
1.9028e+05
1.9064e+05
1.9088e+05
1.9124e+05
1.915e+05
1.9186e+05
1.921e+05
1.9244e+05
1.9269e+05
1.9304e+05
1.9328e+05
1.9362e+05
1.9388e+05
1.9423e+05
1.9446e+05
1.948e+05
1.9504e+05
1.9539e+05
1.9561e+05
1.9596e+05
1.962e+05
1.9654e+05
1.9678e+05
1.9714e+05
1.9739e+05
1.9775e+05
1.98e+05
1.9835e+05
1.9859e+05
1.9894e+05
1.9919e+05
1.9953e+05
1.9978e+05
2.0012e+05
2.0035e+05
2.0069e+05
2.0092e+05
2.0126e+05
2.0151e+05
2.0188e+05
2.0212e+05
2.0234e+05
2.0247e+05
2.0278e+05
2.0308e+05
2.034e+05
2.0376e+05
2.041e+05
2.0445e+05
2.0482e+05
2.0518e+05
2.0552e+05
2.0589e+05
2.0622e+05
2.0655e+05
2.0688e+05
2.072e+05
2.0751e+05
2.0785e+05
2.0817e+05
2.0847e+05
2.088e+05
2.0915e+05
2.0946e+05
2.098e+05
2.1015e+05
2.1046e+05
2.108e+05
2.1114e+05
2.1146e+05
2.118e+05
2.1215e+05
2.1249e+05
2.1282e+05
2.1321e+05
2.1357e+05
2.1392e+05
2.1429e+05
2.1465e+05
2.1502e+05
2.154e+05
2.1576e+05
2.1611e+05
2.1645e+05
2.1679e+05
2.1713e+05
2.1749e+05
2.1786e+05
2.182e+05
2.1857e+05
2.1895e+05
2.1931e+05
2.1967e+05
2.2003e+05
2.2037e+05
2.2072e+05
2.2107e+05
2.214e+05
2.2176e+05
2.221e+05
2.2243e+05
2.2278e+05
2.2314e+05
2.2346e+05
2.2382e+05
2.2416e+05
2.2448e+05
2.2482e+05
2.2516e+05
2.2547e+05
2.2583e+05
2.2618e+05
2.265e+05
2.2684e+05
2.2718e+05
2.2752e+05
2.2785e+05
2.2818e+05
2.285e+05
2.288e+05
2.2913e+05
2.2946e+05
2.2979e+05
2.3012e+05
2.3048e+05
2.3083e+05
2.3116e+05
2.3154e+05
2.3193e+05
2.3226e+05
2.3262e+05
2.3297e+05
2.333e+05
2.3365e+05
2.3401e+05
2.3433e+05
2.3468e+05
2.3503e+05
2.3535e+05
2.3569e+05
2.3604e+05
2.3634e+05
2.3668e+05
2.3703e+05
2.3735e+05
2.3767e+05
2.38e+05
2.3832e+05
2.3863e+05
2.3896e+05
2.393e+05
2.3963e+05
2.3996e+05
2.4032e+05
2.4068e+05
2.4101e+05
2.4136e+05
2.4172e+05
2.4205e+05
2.424e+05
2.4275e+05
2.4309e+05
2.4345e+05
2.438e+05
2.4413e+05
2.4448e+05
2.4482e+05
2.4514e+05
2.4546e+05
2.4581e+05
2.4614e+05
2.4646e+05
2.4681e+05
2.4715e+05
2.4747e+05
2.4782e+05
2.4816e+05
2.4848e+05
2.4882e+05
2.4916e+05
2.4947e+05
2.4981e+05
2.5015e+05
2.5047e+05
2.5081e+05
2.5116e+05
2.5148e+05
2.518e+05
2.5214e+05
2.5248e+05
2.5281e+05
2.5317e+05
2.5352e+05
2.5386e+05
2.5419e+05
2.5454e+05
2.5487e+05
2.5522e+05
2.5556e+05
2.5589e+05
2.5623e+05
2.5656e+05
2.5682e+05
2.572e+05
2.5752e+05
2.5784e+05
2.5817e+05
2.5851e+05
2.5883e+05
2.5919e+05
2.5955e+05
2.5989e+05
2.6024e+05
2.6059e+05
2.6094e+05
2.6128e+05
2.6163e+05
2.6196e+05
2.6228e+05
2.6263e+05
2.6296e+05
2.6327e+05
2.6362e+05
2.6397e+05
2.6427e+05
2.6462e+05
2.6497e+05
2.6531e+05
2.6565e+05
2.66e+05
2.6634e+05
2.6668e+05
2.6705e+05
2.674e+05
2.6775e+05
2.6811e+05
2.6845e+05
2.6879e+05
2.6913e+05
2.6947e+05
2.6978e+05
2.7011e+05
2.7044e+05
2.7076e+05
2.7108e+05
2.7141e+05
2.7172e+05
2.7205e+05
2.7239e+05
2.7271e+05
2.7308e+05
2.7344e+05
2.7378e+05
2.7413e+05
2.7448e+05
2.7482e+05
2.7516e+05
2.7549e+05
2.758e+05
2.7613e+05
2.7647e+05
2.7678e+05
2.7715e+05
2.7751e+05
2.7786e+05
2.7822e+05
2.7859e+05
2.7895e+05
2.7928e+05
2.7963e+05
2.7999e+05
2.8032e+05
2.8066e+05
2.8101e+05
2.8134e+05
2.8168e+05
2.8202e+05
2.8235e+05
2.8267e+05
2.8304e+05
2.8339e+05
2.8373e+05
2.8408e+05
2.8443e+05
2.8476e+05
2.8511e+05
2.8545e+05
2.8578e+05
2.8611e+05
2.8645e+05
2.8677e+05
2.8711e+05
2.8744e+05
2.8777e+05
2.8794e+05
2.8802e+05
2.8838e+05
2.8865e+05
2.89e+05
2.8926e+05
2.8964e+05
2.8989e+05
2.9025e+05
2.9052e+05
2.9088e+05
2.9113e+05
2.9149e+05
2.9174e+05
2.9208e+05
2.9231e+05
2.9266e+05
2.9289e+05
2.9323e+05
2.9348e+05
2.9382e+05
2.9404e+05
2.9438e+05
2.9464e+05
2.9499e+05
2.9522e+05
2.9558e+05
2.9582e+05
2.9616e+05
2.964e+05
2.9674e+05
2.9698e+05
2.9732e+05
2.9758e+05
2.9792e+05
2.9816e+05
2.9852e+05
2.9877e+05
2.9911e+05
2.9934e+05
2.997e+05
2.9992e+05
3.0027e+05
3.005e+05
3.0084e+05
3.0108e+05
3.0142e+05
3.0166e+05
3.0199e+05
3.0224e+05
3.0259e+05
3.0284e+05
3.0318e+05
3.0345e+05
3.0382e+05
3.0407e+05
3.0443e+05
3.0468e+05
3.0504e+05
3.0528e+05
3.0564e+05
3.0587e+05
3.0622e+05
3.0646e+05
3.0682e+05
3.0706e+05
3.074e+05
3.0765e+05
3.0798e+05
3.0823e+05
3.0857e+05
3.0883e+05
3.0918e+05
3.0944e+05
3.098e+05
3.1003e+05
3.1038e+05
3.1064e+05
3.11e+05
3.1125e+05
3.1161e+05
3.1186e+05
3.1223e+05
3.1247e+05
3.1284e+05
3.131e+05
3.1346e+05
3.1372e+05
3.1407e+05
3.143e+05
3.1467e+05
3.149e+05
3.1524e+05
3.155e+05
3.1584e+05
3.1607e+05
3.1643e+05
3.1669e+05
3.1703e+05
3.1728e+05
3.1764e+05
3.1789e+05
3.1825e+05
3.1851e+05
3.1886e+05
3.1909e+05
3.1946e+05
3.1971e+05
3.2006e+05
3.203e+05
3.2067e+05
3.2092e+05
3.2129e+05
3.2154e+05
3.2188e+05
3.2213e+05
3.2249e+05
3.2275e+05
3.2309e+05
3.2335e+05
3.2371e+05
3.2396e+05
3.2433e+05
3.2459e+05
3.2494e+05
3.252e+05
3.2556e+05
3.258e+05
3.2614e+05
3.2639e+05
3.2675e+05
3.27e+05
3.2734e+05
3.2759e+05
3.2794e+05
3.2819e+05
3.2854e+05
3.2878e+05
3.2913e+05
3.294e+05
3.2974e+05
3.2999e+05
3.3034e+05
3.3059e+05
3.3094e+05
3.312e+05
3.3156e+05
3.3181e+05
3.3216e+05
3.324e+05
3.3275e+05
3.33e+05
3.3335e+05
3.3359e+05
3.3393e+05
3.3418e+05
3.3453e+05
3.3478e+05
3.3512e+05
3.3538e+05
3.3574e+05
3.3598e+05
3.3634e+05
3.3659e+05
3.3694e+05
3.372e+05
3.3757e+05
3.3782e+05
3.3817e+05
3.3843e+05
3.388e+05
3.3903e+05
3.394e+05
3.3966e+05
3.4002e+05
3.4026e+05
3.4062e+05
3.4086e+05
3.412e+05
3.4145e+05
3.4179e+05
3.4204e+05
3.4239e+05
3.4264e+05
3.4299e+05
3.4326e+05
3.4362e+05
3.4386e+05
3.4422e+05
3.4448e+05
3.4483e+05
3.4507e+05
3.4543e+05
3.4568e+05
3.4602e+05
3.4625e+05
3.4661e+05
3.4686e+05
3.4721e+05
3.4747e+05
3.4782e+05
3.4806e+05
3.4842e+05
3.4868e+05
3.4903e+05
3.4929e+05
3.4963e+05
3.4988e+05
3.5024e+05
3.5049e+05
3.5083e+05
3.5107e+05
3.5143e+05
3.5167e+05
3.5201e+05
3.5224e+05
3.5259e+05
3.5283e+05
3.5318e+05
3.5342e+05
3.5376e+05
3.5401e+05
3.5436e+05
3.546e+05
3.5494e+05
3.552e+05
3.5555e+05
3.5578e+05
3.5613e+05
3.5637e+05
3.5671e+05
3.5694e+05
3.573e+05
3.5754e+05
3.5788e+05
3.5813e+05
3.5849e+05
3.5874e+05
3.5909e+05
3.5936e+05
3.5972e+05
3.5997e+05
3.6034e+05
3.6061e+05
3.6097e+05
3.6123e+05
3.6158e+05
3.6182e+05
3.6217e+05
3.6242e+05
3.6276e+05
3.63e+05
3.6336e+05
3.636e+05
3.6396e+05
3.6419e+05
3.6455e+05
3.648e+05
3.6516e+05
3.6541e+05
3.6575e+05
3.66e+05
3.6635e+05
3.666e+05
3.6695e+05
3.672e+05
3.6754e+05
3.678e+05
3.6815e+05
3.684e+05
3.6875e+05
3.6899e+05
3.6936e+05
3.6962e+05
3.6997e+05
3.7022e+05
3.7059e+05
3.7085e+05
3.7123e+05
3.7148e+05
3.7184e+05
3.7209e+05
3.7244e+05
3.7268e+05
3.7302e+05
3.7327e+05
3.7361e+05
3.7386e+05
3.7421e+05
3.7446e+05
3.7482e+05
3.751e+05
3.7546e+05
3.757e+05
3.7593e+05
3.7606e+05
3.7638e+05
3.7668e+05
3.7703e+05
3.7737e+05
3.7769e+05
3.7807e+05
3.7846e+05
3.7882e+05
3.7922e+05
3.7958e+05
3.7993e+05
3.803e+05
3.8065e+05
3.8099e+05
3.8135e+05
3.817e+05
3.8203e+05
3.8237e+05
3.8271e+05
3.8304e+05
3.8338e+05
3.8372e+05
3.8404e+05
3.844e+05
3.8476e+05
3.851e+05
3.8545e+05
3.858e+05
3.8613e+05
3.8649e+05
3.8685e+05
3.872e+05
3.8755e+05
3.879e+05
3.8823e+05
3.8856e+05
3.8889e+05
3.8921e+05
3.8953e+05
3.8986e+05
3.9018e+05
3.9053e+05
3.909e+05
3.9125e+05
3.916e+05
3.9197e+05
3.9231e+05
3.9266e+05
3.9303e+05
3.9336e+05
3.9371e+05
3.9407e+05
3.9441e+05
3.9477e+05
3.9515e+05
3.9549e+05
3.9583e+05
3.9617e+05
3.9649e+05
3.9682e+05
3.9716e+05
3.9748e+05
3.9782e+05
3.9818e+05
3.9851e+05
3.9886e+05
3.9924e+05
3.9959e+05
3.9993e+05
4.0028e+05
4.0062e+05
4.0096e+05
4.0131e+05
4.0167e+05
4.0201e+05
4.0238e+05
4.0273e+05
4.0308e+05
4.0341e+05
4.0374e+05
4.0407e+05
4.0441e+05
4.0475e+05
4.0506e+05
4.0539e+05
4.0573e+05
4.0605e+05
4.0639e+05
4.0676e+05
4.0711e+05
4.0743e+05
4.0778e+05
4.0812e+05
4.0844e+05
4.0879e+05
4.0913e+05
4.0944e+05
4.0975e+05
4.1008e+05
4.104e+05
4.1073e+05
4.1108e+05
4.1143e+05
4.1177e+05
4.1214e+05
4.125e+05
4.1284e+05
4.132e+05
4.1354e+05
4.1388e+05
4.1422e+05
4.1457e+05
4.1492e+05
4.1527e+05
4.1561e+05
4.1594e+05
4.1629e+05
4.1663e+05
4.1697e+05
4.1731e+05
4.1766e+05
4.1801e+05
4.1833e+05
4.1867e+05
4.1903e+05
4.1935e+05
4.197e+05
4.2009e+05
4.2043e+05
4.2082e+05
4.2119e+05
4.2153e+05
4.2187e+05
4.2221e+05
4.2253e+05
4.2289e+05
4.2326e+05
4.236e+05
4.2397e+05
4.2433e+05
4.2468e+05
4.2505e+05
4.2539e+05
4.2572e+05
4.2606e+05
4.2639e+05
4.2673e+05
4.2707e+05
4.274e+05
4.2776e+05
4.2812e+05
4.2846e+05
4.2883e+05
4.2918e+05
4.2951e+05
4.2987e+05
4.3024e+05
4.3058e+05
4.3097e+05
4.3135e+05
4.3171e+05
4.3207e+05
4.3241e+05
4.3275e+05
4.3307e+05
4.3339e+05
4.3369e+05
4.3386e+05
4.3395e+05
4.3429e+05
4.3454e+05
4.349e+05
4.3513e+05
4.3548e+05
4.3572e+05
4.3607e+05
4.3631e+05
4.3667e+05
4.3692e+05
4.3726e+05
4.3752e+05
4.3788e+05
4.3813e+05
4.3848e+05
4.3872e+05
4.3908e+05
4.3934e+05
4.3969e+05
4.3994e+05
4.4028e+05
4.4054e+05
4.409e+05
4.4113e+05
4.4148e+05
4.4173e+05
4.421e+05
4.4234e+05
4.4269e+05
4.4293e+05
4.4328e+05
4.4353e+05
4.4387e+05
4.4411e+05
4.4444e+05
4.4468e+05
4.4502e+05
4.4526e+05
4.456e+05
4.4585e+05
4.4619e+05
4.4642e+05
4.4677e+05
4.4701e+05
4.4735e+05
4.476e+05
4.4796e+05
4.4822e+05
4.4843e+05
4.4858e+05
4.4889e+05
4.492e+05
4.4957e+05
4.4994e+05
4.503e+05
4.5073e+05
4.5112e+05
4.5149e+05
4.5186e+05
4.522e+05
4.5255e+05
4.529e+05
4.5325e+05
4.5358e+05
4.5391e+05
4.5422e+05
4.5458e+05
4.5492e+05
4.5525e+05
4.5562e+05
4.5598e+05
4.5631e+05
4.5667e+05
4.5701e+05
4.5733e+05
4.5768e+05
4.58e+05
4.5833e+05
4.5865e+05
4.5881e+05
4.5888e+05
4.5924e+05
4.5948e+05
4.5983e+05
4.6007e+05
4.6042e+05
4.6067e+05
4.61e+05
4.6125e+05
4.616e+05
4.6183e+05
4.6218e+05
4.6242e+05
4.6276e+05
4.63e+05
4.6336e+05
4.636e+05
4.6396e+05
4.6421e+05
4.6456e+05
4.6482e+05
4.6516e+05
4.6542e+05
4.6578e+05
4.6601e+05
4.6637e+05
4.6661e+05
4.6694e+05
4.6718e+05
4.6752e+05
4.6776e+05
4.6811e+05
4.6836e+05
4.6871e+05
4.6896e+05
4.6932e+05
4.6959e+05
4.6994e+05
4.7022e+05
4.7059e+05
4.7084e+05
4.7121e+05
4.7147e+05
4.7184e+05
4.7208e+05
4.7245e+05
4.7269e+05
4.7304e+05
4.7328e+05
4.7364e+05
4.7388e+05
4.7422e+05
4.7447e+05
4.7481e+05
4.7506e+05
4.7542e+05
4.7566e+05
4.7601e+05
4.7626e+05
4.7661e+05
4.7685e+05
4.7721e+05
4.7746e+05
4.778e+05
4.7804e+05
4.7841e+05
4.7865e+05
4.7901e+05
4.7927e+05
4.7963e+05
4.7986e+05
4.8024e+05
4.8049e+05
4.8085e+05
4.8112e+05
4.8149e+05
4.8174e+05
4.8209e+05
4.8235e+05
4.8271e+05
4.8295e+05
4.8331e+05
4.8359e+05
4.8393e+05
4.8418e+05
4.8454e+05
4.8478e+05
4.8514e+05
4.8539e+05
4.8574e+05
4.8599e+05
4.8634e+05
4.8658e+05
4.8692e+05
4.8717e+05
4.8751e+05
4.8774e+05
4.8809e+05
4.8833e+05
4.8867e+05
4.8893e+05
4.8929e+05
4.8955e+05
4.8991e+05
4.9017e+05
4.9052e+05
4.9077e+05
4.9114e+05
4.9141e+05
4.9176e+05
4.9201e+05
4.9238e+05
4.9263e+05
4.9299e+05
4.9325e+05
4.936e+05
4.9384e+05
4.9421e+05
4.9446e+05
4.9482e+05
4.9506e+05
4.9542e+05
4.9566e+05
4.9601e+05
4.9625e+05
4.9659e+05
4.9684e+05
4.972e+05
4.9746e+05
4.978e+05
4.9808e+05
4.9844e+05
4.987e+05
4.9906e+05
4.9933e+05
4.9969e+05
4.9995e+05
5.0031e+05
5.0054e+05
5.009e+05
5.0116e+05
5.0151e+05
5.0174e+05
5.021e+05
5.0235e+05
5.0269e+05
5.0293e+05
5.0328e+05
5.0352e+05
5.0387e+05
5.0411e+05
5.0447e+05
5.0473e+05
5.0509e+05
5.0535e+05
5.057e+05
5.0596e+05
5.0632e+05
5.0658e+05
5.0696e+05
5.0721e+05
5.0745e+05
5.0758e+05
5.079e+05
5.0821e+05
5.0853e+05
5.0888e+05
5.0921e+05
5.0954e+05
5.0989e+05
5.1022e+05
5.1056e+05
5.1094e+05
5.1128e+05
5.1163e+05
5.12e+05
5.1234e+05
5.1271e+05
5.1307e+05
5.1341e+05
5.1376e+05
5.1411e+05
5.1443e+05
5.1479e+05
5.1514e+05
5.1548e+05
5.1584e+05
5.162e+05
5.1655e+05
5.169e+05
5.1728e+05
5.1762e+05
5.1799e+05
5.1835e+05
5.1871e+05
5.1906e+05
5.1941e+05
5.1978e+05
5.2012e+05
5.2048e+05
5.2083e+05
5.2119e+05
5.2156e+05
5.2191e+05
5.2227e+05
5.2264e+05
5.23e+05
5.2336e+05
5.2373e+05
5.2408e+05
5.2443e+05
5.2479e+05
5.2514e+05
5.2551e+05
5.2589e+05
5.2623e+05
5.266e+05
5.2698e+05
5.2733e+05
5.2769e+05
5.2804e+05
5.2838e+05
5.2874e+05
5.291e+05
5.2944e+05
5.298e+05
5.3015e+05
5.3048e+05
5.3083e+05
5.3117e+05
5.3148e+05
5.3184e+05
5.3218e+05
5.3249e+05
5.3285e+05
5.332e+05
5.3352e+05
5.3387e+05
5.3421e+05
5.3454e+05
5.349e+05
5.3524e+05
5.3557e+05
5.3594e+05
5.3629e+05
5.3661e+05
5.3698e+05
5.3732e+05
5.3766e+05
5.38e+05
5.3838e+05
5.3873e+05
5.3908e+05
5.3944e+05
5.398e+05
5.4015e+05
5.4052e+05
5.4088e+05
5.4126e+05
5.4165e+05
5.42e+05
5.4237e+05
5.4274e+05
5.4309e+05
5.4346e+05
5.4381e+05
5.4414e+05
5.445e+05
5.4486e+05
5.452e+05
5.4559e+05
5.4596e+05
5.463e+05
5.4668e+05
5.4702e+05
5.4735e+05
5.4772e+05
5.4806e+05
5.4839e+05
5.4874e+05
5.4908e+05
5.4944e+05
5.4981e+05
5.5019e+05
5.5054e+05
5.5092e+05
5.513e+05
5.5165e+05
5.5203e+05
5.524e+05
5.5274e+05
5.531e+05
5.5345e+05
5.5378e+05
5.5412e+05
5.5448e+05
5.5482e+05
5.5516e+05
5.5553e+05
5.5586e+05
5.5619e+05
5.5653e+05
5.5684e+05
5.5719e+05
5.5756e+05
5.5788e+05
5.5824e+05
5.5862e+05
5.5896e+05
5.5933e+05
5.5967e+05
5.6e+05
5.6032e+05
5.6067e+05
5.6099e+05
5.6135e+05
5.617e+05
5.6202e+05
5.6239e+05
5.6277e+05
5.631e+05
5.6349e+05
5.6385e+05
5.6419e+05
5.6456e+05
5.6491e+05
5.6525e+05
5.6559e+05
5.6591e+05
5.6623e+05
5.6658e+05
5.6692e+05
5.6726e+05
5.6762e+05
5.6797e+05
5.6831e+05
5.6869e+05
5.6904e+05
5.6939e+05
5.6975e+05
5.7009e+05
5.7043e+05
5.7078e+05
5.7114e+05
5.7147e+05
5.718e+05
5.7214e+05
5.7247e+05
5.7281e+05
5.7317e+05
5.7349e+05
5.7384e+05
5.7419e+05
5.7453e+05
5.7488e+05
5.7524e+05
5.7557e+05
5.7593e+05
5.7631e+05
5.7665e+05
5.7701e+05
5.7737e+05
5.7769e+05
5.7803e+05
5.7835e+05
5.7861e+05
5.7899e+05
5.7931e+05
5.7961e+05
5.7995e+05
5.803e+05
5.8062e+05
5.8098e+05
5.8135e+05
5.817e+05
5.8205e+05
5.8242e+05
5.8275e+05
5.8311e+05
5.8346e+05
5.8379e+05
5.8416e+05
5.8452e+05
5.8484e+05
5.8519e+05
5.8552e+05
5.8583e+05
5.8617e+05
5.8651e+05
5.8684e+05
5.872e+05
5.8754e+05
5.8788e+05
5.8825e+05
5.886e+05
5.8895e+05
5.893e+05
5.8965e+05
5.8998e+05
5.9035e+05
5.9069e+05
5.9103e+05
5.9137e+05
5.9171e+05
5.9204e+05
5.9237e+05
5.9271e+05
5.9304e+05
5.9339e+05
5.9375e+05
5.9408e+05
5.9443e+05
5.9479e+05
5.9513e+05
5.9546e+05
5.9583e+05
5.962e+05
5.9654e+05
5.9691e+05
5.9727e+05
5.9761e+05
5.9799e+05
5.9834e+05
5.9867e+05
5.9902e+05
5.9935e+05
5.9967e+05
6.0002e+05
6.0036e+05
6.0072e+05
6.0106e+05
6.0142e+05
6.0175e+05
6.021e+05
6.0246e+05
6.0281e+05
6.0316e+05
6.035e+05
6.0385e+05
6.042e+05
6.0453e+05
6.0488e+05
6.0521e+05
6.0554e+05
6.0588e+05
6.0621e+05
6.0656e+05
6.069e+05
6.0725e+05
6.0761e+05
6.0795e+05
6.083e+05
6.0867e+05
6.0901e+05
6.0934e+05
6.0969e+05
6.1003e+05
6.1037e+05
6.1073e+05
6.1107e+05
6.114e+05
6.1176e+05
6.1212e+05
6.1245e+05
6.1282e+05
6.1316e+05
6.1349e+05
6.1385e+05
6.142e+05
6.1456e+05
6.1492e+05
6.153e+05
6.1566e+05
6.1603e+05
6.1639e+05
6.1674e+05
6.1709e+05
6.1744e+05
6.1778e+05
6.1812e+05
6.1848e+05
6.1882e+05
6.1915e+05
6.195e+05
6.1984e+05
6.2018e+05
6.2056e+05
6.2089e+05
6.2124e+05
6.216e+05
6.2195e+05
6.223e+05
6.2267e+05
6.2301e+05
6.2335e+05
6.237e+05
6.2405e+05
6.2439e+05
6.2475e+05
6.251e+05
6.2543e+05
6.2579e+05
6.2613e+05
6.2647e+05
6.268e+05
6.2714e+05
6.2747e+05
6.2781e+05
6.2816e+05
6.2849e+05
6.2882e+05
6.2918e+05
6.2955e+05
6.2989e+05
6.3025e+05
6.306e+05
6.3093e+05
6.3128e+05
6.3163e+05
6.3195e+05
6.323e+05
6.3262e+05
6.3288e+05
6.3325e+05
6.3358e+05
6.3389e+05
6.3424e+05
6.3459e+05
6.3491e+05
6.3526e+05
6.3562e+05
6.3596e+05
6.3635e+05
6.3671e+05
6.3706e+05
6.3743e+05
6.3779e+05
6.3814e+05
6.3849e+05
6.3883e+05
6.3916e+05
6.3951e+05
6.3985e+05
6.402e+05
6.4056e+05
6.4092e+05
6.4127e+05
6.4163e+05
6.4199e+05
6.4234e+05
6.4271e+05
6.4308e+05
6.4342e+05
6.4378e+05
6.4414e+05
6.4448e+05
6.4483e+05
6.4518e+05
6.4552e+05
6.4584e+05
6.4617e+05
6.4643e+05
6.468e+05
6.4713e+05
6.4744e+05
6.4778e+05
6.4812e+05
6.4846e+05
6.4881e+05
6.4914e+05
6.495e+05
6.4986e+05
