# Supplementary material for: Novel Method to Efficiently Create an mHealth App: Implementation of a Real-Time Electrocardiogram R Peak Detector
Source: JMIR Mhealth Uhealth. 2018 May 22;6(5):e118. doi: 10.2196/mhealth.8429 (PMC5989064; doi:10.2196/mhealth.8429)
Supplement: Multimedia Appendix 2 [file mhealth_v6i5e118_app2.zip › Submission_code/Cleaned database/mitdb/231_ann_qrs_cleaned.txt]

181
528
848
1167
1513
1834
2461
2790
3089
3421
3755
4059
4387
4721
5036
5379
5741
6061
6416
6800
7123
7481
7828
8139
8479
8819
9138
9498
9854
10183
10539
10894
11225
11583
11918
12237
12590
12942
13262
13619
13950
14284
14627
14969
15289
15639
15978
16306
16652
17019
17354
17708
18050
18372
18716
19056
19367
19722
20055
20375
20731
21069
21384
21732
22061
22379
22727
23075
23397
23748
24085
24406
24770
25121
25447
25811
26158
26493
26842
27196
27547
27875
28206
28558
28889
29235
29594
29927
30281
30638
30976
31326
31693
32020
32361
32705
33028
33358
33713
34027
34653
34977
35588
36209
36841
37445
38057
38655
39265
39864
40459
41060
41649
42222
42789
43358
43938
44527
45114
45693
46257
46818
47399
48010
48599
49185
49783
50373
50971
51560
52144
52599
52996
53240
53393
53781
54110
54442
54772
55091
55427
55790
56119
56480
56845
57193
57569
57933
58263
58605
58937
59266
59607
59960
60295
60658
61030
61371
61749
62121
62479
62855
63231
63574
63940
64282
64622
65005
65352
65702
66057
66395
66732
67098
67454
67826
68200
68549
68894
69245
69586
69935
70284
70635
70985
71335
71696
72037
72388
72745
73084
73434
73794
74124
74488
74838
75178
75533
75899
76234
76593
76956
77295
77654
78012
78338
78681
79029
79346
79686
80033
80343
80672
81027
81345
81677
82038
82372
82691
83046
83377
83693
84043
84377
84686
85037
85368
85679
86010
86337
86645
86979
87325
87650
87992
88364
88715
89055
89412
89753
90084
90427
90759
91083
91424
91787
92114
92458
92817
93169
93509
93869
94193
94523
94868
95209
95528
95887
96208
96541
96887
97234
97558
97918
98262
98579
98924
99270
99598
99932
100290
100600
100950
101280
101600
101960
102310
102630
102990
103330
103650
104000
104330
104650
105010
105360
105680
106040
106390
106720
107090
107430
107760
108120
108460
108790
109140
109480
109810
110150
110490
110820
111170
111530
111900
112220
112570
112920
113250
113600
113950
114270
114620
114960
115290
115620
115960
116270
116600
116940
117250
117600
117970
118280
118630
118960
119590
119920
120530
121160
121790
122400
123030
123620
124210
124800
125390
125980
126570
127170
127760
128360
128940
129540
130140
130740
131330
131920
132500
133100
133710
134330
134960
135590
136200
136790
137380
137960
138550
139140
139730
140320
140910
141500
142080
142650
143210
143790
144380
144960
145550
146160
146740
147330
147950
148540
149160
149750
150330
150920
151510
152130
152720
153340
153950
154540
155140
155720
156290
156870
157460
158060
158630
159210
159780
160370
160960
161540
162130
162700
163300
163890
164490
165110
165720
166320
166940
167550
168170
168780
169420
170060
170680
171320
171940
172530
173130
173720
174330
174940
175540
176150
176740
177320
177920
178510
179120
179710
180290
180890
181480
182110
182720
183340
183950
184560
185170
185790
186390
187010
187630
188250
188860
189440
190040
190640
191240
191860
192440
193040
193620
194230
194800
195390
195960
196540
197140
197750
198350
198940
199530
200120
200690
201260
202780
203080
203400
203760
204100
204450
204820
205180
205520
205890
206220
206550
206880
207200
207510
207850
208170
208470
208800
209150
209460
209800
210150
210460
210800
211140
211460
211800
212150
212490
212820
213210
213570
213920
214290
214650
215020
215400
215760
216110
216450
216790
217130
217490
217860
218200
218570
218950
219310
219670
220030
220370
220720
221070
221400
221760
222100
222430
222780
223140
223460
223820
224160
224480
224820
225160
225470
225830
226180
226500
226840
227180
227520
227850
228180
228500
228800
229130
229460
229790
230120
230480
230830
231160
231540
231930
232260
232620
232970
233300
233650
234010
234330
234680
235030
235350
235690
236040
236340
236680
237030
237350
237670
238000
238320
238630
238960
239300
239630
239960
240320
240680
241010
241360
241720
242050
242400
242750
243090
243450
243800
244130
244480
244820
245140
245460
245810
246140
246460
246810
247150
247470
247820
248160
248480
248820
249160
249470
249810
250150
250470
250810
251160
251480
251800
252140
252480
252810
253170
253520
253860
254190
254540
254870
255220
255560
255890
256230
256560
257200
257520
257840
258170
258510
258830
259190
259550
259890
260240
260590
260940
261280
261630
261960
262280
262630
262960
263270
263620
263970
264270
264620
264970
265310
265650
266000
266340
266680
267050
267400
267750
268110
268450
268790
269130
269470
269780
270110
270440
270760
271080
271410
271720
272050
272390
272710
273080
273440
273780
274130
274480
274820
275160
275490
275800
276130
276470
276780
277150
277510
277860
278220
278590
278950
279280
279630
279990
280320
280660
281010
281340
281680
282020
282350
282670
283040
283390
283730
284080
284430
284760
285110
285450
285780
286110
286450
286770
287110
287440
287770
288380
289000
289640
290250
290880
291490
292080
292660
293230
293820
294380
294990
295580
296160
296740
297320
297920
298520
299110
299700
300270
300840
301420
301990
302590
303180
303820
304430
305040
305640
306220
306820
307400
307980
308570
309180
309800
310380
311000
311610
312230
312840
313460
314070
314670
315240
315840
316430
317030
317640
318250
318860
319460
320060
320670
321290
321880
322490
323090
323710
324330
324940
325560
326140
326750
327340
327940
328540
329130
329740
330340
330940
331560
332160
332750
333350
333930
334530
335120
335740
336340
336940
337570
338170
338800
339400
340020
340620
341200
341790
342390
342990
343620
344220
344830
345430
346020
346610
347210
347820
348420
349030
349630
350240
350830
351430
352010
352590
353180
353760
354360
354940
355550
356130
356710
357300
357880
358490
359090
359720
360340
360970
361580
362170
362760
363360
363960
364550
365160
365750
366350
366950
367540
368150
368750
369360
369970
370590
371230
371840
372440
373020
373610
374210
374820
375460
376060
376380
376680
377030
377370
377690
378070
378460
378820
379220
379580
379930
380300
380650
380990
381350
381700
382030
382370
382710
383040
383380
383720
384040
384400
384760
385100
385450
385800
386130
386490
386850
387200
387550
387900
388230
388560
388890
389210
389530
389860
390180
390530
390900
391250
391600
391970
392310
392660
393030
393360
393710
394070
394410
394770
395150
395490
395830
396170
396490
396820
397160
397480
397820
398180
398510
398860
399240
399590
399930
400280
400620
400960
401310
401670
402010
402380
402730
403080
403410
403740
404070
404410
404750
405060
405390
405730
406050
406390
406760
407110
407430
407780
408120
408440
408790
409130
409440
409750
410080
410400
410730
411080
411430
411770
412140
412500
412840
413200
413540
413880
414220
414570
414920
415270
415610
415940
416290
416630
416970
417310
417660
418010
418330
418670
419030
419350
419700
420090
420430
420820
421190
421530
421870
422210
422530
422890
423260
423600
423970
424330
424680
425050
425390
425720
426060
426390
426730
427070
427400
427760
428120
428460
428830
429180
429510
429870
430240
430580
430970
431350
431710
432070
432410
432750
433070
433390
433690
434290
434900
435480
436070
436670
437260
437880
438480
439080
439690
440280
440900
441480
442100
442690
443280
443870
444440
445020
445600
446190
446770
447350
447960
448580
448890
449200
449570
449940
450300
450730
451120
451490
451860
452200
452550
452900
453250
453580
453910
454220
454580
454920
455250
455620
455980
456310
456670
457010
457330
457680
458000
458330
458650
459240
459830
460420
461000
461600
462180
462760
463360
463960
464560
465160
465780
466370
466940
467520
468110
468710
469320
469940
470590
471210
471840
472450
473040
473640
474220
474810
475420
476010
476610
477210
477800
478410
479010
479630
480240
480850
481490
482090
482710
483310
483930
484540
485140
485740
486340
486920
487510
488090
488670
489290
489910
490520
491140
491760
492380
492990
493600
494210
494820
495420
496010
496590
497200
497800
498440
499060
499690
500310
500900
501510
502100
502690
503280
503870
504470
505090
505700
506320
506960
507580
507900
508210
508530
508880
509210
509540
509890
510220
510560
510940
511280
511630
512000
512340
512710
513070
513410
513760
514110
514430
514790
515140
515480
515840
516200
516550
516900
517280
517620
517990
518350
518710
519060
519410
519780
520120
520480
520830
521190
521560
521910
522270
522640
523000
523360
523730
524080
524430
524790
525140
525510
525890
526230
526600
526980
527330
527690
528040
528380
528740
529100
529440
529800
530150
530480
530830
531170
531480
531840
532180
532490
532850
533200
533520
533870
534210
534540
534900
535240
535570
535940
536290
536610
536980
537320
537660
538000
538380
538730
539080
539440
539800
540150
540520
540880
541260
541650
542000
542370
542740
543090
543460
543810
544140
544500
544860
545200
545590
545960
546300
546680
547020
547350
547720
548060
548390
548740
549080
549440
549810
550190
550540
550920
551300
551650
552030
552400
552740
553100
553450
553780
554120
554480
554820
555160
555530
555860
556190
556530
556840
557190
557560
557880
558240
558620
558960
559330
559670
560000
560320
560670
560990
561350
561700
562020
562390
562770
563100
563490
563850
564190
564560
564910
565250
565590
565910
566230
566580
566920
567260
567620
567970
568310
568690
569040
569390
569750
570090
570430
570780
571140
571470
571800
572140
572470
572810
573170
573490
573840
574190
574530
574880
575240
575570
575930
576310
576650
577010
577370
577690
578030
578350
578990
579310
579610
579950
580300
580620
580980
581350
581700
582050
582420
582750
583110
583460
583790
584160
584520
584840
585190
585520
585830
586170
586510
586840
587200
587540
587880
588250
588600
588950
589300
589650
589980
590350
590690
591030
591370
591710
592040
592370
592710
593040
593390
593750
594080
594430
594790
595130
595460
595830
596200
596540
596910
597270
597610
597990
598340
598670
599020
599350
599670
600020
600360
600720
601060
601420
601750
602100
602460
602810
603160
603500
603850
604200
604530
604880
605210
605540
605880
606210
606560
606900
607250
607610
607950
608300
608670
609010
609340
609690
610030
610370
610730
611070
611400
611760
612120
612450
612820
613160
613490
613850
614200
614560
614920
615300
615660
616030
616390
616740
617090
617440
617780
618120
618480
618820
619150
619500
619840
620180
620560
620890
621240
621600
621950
622300
622670
623010
623350
623700
624050
624390
624750
625100
625430
625790
626130
626470
626800
627140
627470
627810
628160
628490
628820
629180
629550
629890
630250
630600
630930
631280
631630
631950
632300
632620
633250
633580
633890
634240
634590
634910
635260
635620
635960
636350
636710
637060
637430
637790
638140
638490
638830
639160
639510
639850
640200
640560
640920
641270
641630
641990
642340
642710
643080
643420
643780
644140
644480
644830
645180
645520
645840
646170
646800
647130
647440
647780
648120
648460
648810
649140
649500
649860
