# Supplementary material for: Novel Method to Efficiently Create an mHealth App: Implementation of a Real-Time Electrocardiogram R Peak Detector
Source: JMIR Mhealth Uhealth. 2018 May 22;6(5):e118. doi: 10.2196/mhealth.8429 (PMC5989064; doi:10.2196/mhealth.8429)
Supplement: Multimedia Appendix 2 [file mhealth_v6i5e118_app2.zip › Submission_code/Cleaned database/mitdb/232m.hea]

232m 2 360 650000
232m.mat 16+24 200/mV 11 1024 975 -3452 0 MLII
232m.mat 16+24 200/mV 11 1024 1066 -26934 0 V1
# 76 F 2777 3655 x2
# Aldomet, Inderal
# The rhythm is compatible with sick sinus syndrome.  There is underlying
# sinus bradycardia, first degree AV block, and frequent ectopic atrial runs
# at rates of 80 to 90 bpm.  There are numerous long pauses up to 6 seconds
# in duration.
#Creator: wfdb2mat
#Source: record mitdb/232
