# Supplementary material for: Novel Method to Efficiently Create an mHealth App: Implementation of a Real-Time Electrocardiogram R Peak Detector
Source: JMIR Mhealth Uhealth. 2018 May 22;6(5):e118. doi: 10.2196/mhealth.8429 (PMC5989064; doi:10.2196/mhealth.8429)
Supplement: Multimedia Appendix 2 [file mhealth_v6i5e118_app2.zip › Submission_code/Cleaned database/mitdb/232_ann_qrs.txt]

77
492
738
1001
1660
1904
2157
2551
2830
3067
3668
3910
4512
4752
5342
5585
5856
6483
6722
6983
7233
7494
7755
8004
8256
8942
9891
10296
10541
10797
11463
11705
11975
12238
12493
12748
13004
13265
13527
13793
14059
14319
15318
15728
15967
16226
16919
17163
17423
17685
18404
18893
19131
19392
19652
19906
20168
21129
21561
21806
22067
22727
22966
23231
23888
24127
24385
24641
25353
25658
26101
26811
27050
27307
27560
27822
28083
28338
28592
28852
29115
29375
30010
30156
30258
30520
30780
31295
31536
31795
32413
32479
32729
32994
33253
33512
33770
34306
34557
34826
35512
35751
36021
36285
36972
37212
37487
38194
38437
38702
38962
39668
39910
40168
40874
41126
41384
42069
42315
42578
43250
43497
43767
44442
44685
44946
45200
45461
45719
46395
46640
46909
47176
47440
47698
47956
48215
48477
48740
49008
49872
50369
50617
50881
51135
51399
52007
52262
52525
53181
53434
53693
54361
54606
54864
55551
55799
56063
56748
56992
57249
57507
57769
58028
58939
59456
59700
59960
60639
60892
61156
61420
61684
61944
62627
62873
63495
63733
64330
64575
65170
65414
65673
66324
66572
66828
67464
67710
67973
68611
68846
69442
69689
69945
70587
70830
71096
71355
72003
72246
72864
73096
73352
73605
73864
74517
75213
75457
75717
76389
76625
76889
77563
77801
78061
78728
78977
79241
79489
79741
79998
80692
80934
81193
81336
81447
81706
81972
82229
82497
82756
83019
83282
83549
83812
84080
84344
84602
85177
85428
85701
85963
86226
87236
87471
87710
87956
88224
88486
88747
88998
89261
89529
89791
90515
90768
91034
91732
91983
92611
92855
93123
93385
93647
94263
94515
94790
95483
95726
95989
96256
96524
96787
96934
97501
97750
98407
98654
98923
99181
99239
99450
99600
1.0008e+05
1.0032e+05
1.0058e+05
1.0116e+05
1.0126e+05
1.0151e+05
1.0177e+05
1.0202e+05
1.0298e+05
1.0339e+05
1.0364e+05
1.039e+05
1.046e+05
1.0483e+05
1.051e+05
1.0581e+05
1.0634e+05
1.0658e+05
1.0684e+05
1.071e+05
1.0737e+05
1.0763e+05
1.079e+05
1.0816e+05
1.0884e+05
1.0935e+05
1.096e+05
1.0986e+05
1.1012e+05
1.1039e+05
1.1107e+05
1.1131e+05
1.1158e+05
1.1184e+05
1.1211e+05
1.1238e+05
1.1338e+05
1.1388e+05
1.1412e+05
1.1473e+05
1.1496e+05
1.1523e+05
1.1549e+05
1.1575e+05
1.16e+05
1.1626e+05
1.1652e+05
1.1679e+05
1.1746e+05
1.177e+05
1.1833e+05
1.1858e+05
1.1885e+05
1.195e+05
1.1974e+05
1.2001e+05
1.2027e+05
1.2053e+05
1.2079e+05
1.2146e+05
1.217e+05
1.2197e+05
1.2223e+05
1.2228e+05
1.2239e+05
1.225e+05
1.2309e+05
1.2333e+05
1.2359e+05
1.2385e+05
1.241e+05
1.2468e+05
1.2492e+05
1.2519e+05
1.2544e+05
1.257e+05
1.2586e+05
1.2641e+05
1.2666e+05
1.2693e+05
1.2763e+05
1.2855e+05
1.2905e+05
1.293e+05
1.2943e+05
1.2957e+05
1.2983e+05
1.301e+05
1.3035e+05
1.3062e+05
1.3088e+05
1.3188e+05
1.3234e+05
1.3258e+05
1.3285e+05
1.3311e+05
1.3337e+05
1.3397e+05
1.3422e+05
1.3439e+05
1.3449e+05
1.3517e+05
1.3541e+05
1.3568e+05
1.3595e+05
1.3621e+05
1.3647e+05
1.366e+05
1.3673e+05
1.377e+05
1.3796e+05
1.3818e+05
1.3842e+05
1.3868e+05
1.3895e+05
1.3921e+05
1.3948e+05
1.3973e+05
1.3986e+05
1.4027e+05
1.4031e+05
1.4056e+05
1.4083e+05
1.411e+05
1.4123e+05
1.4136e+05
1.4162e+05
1.4189e+05
1.4216e+05
1.4318e+05
1.4359e+05
1.4384e+05
1.4411e+05
1.4437e+05
1.4506e+05
1.4531e+05
1.4558e+05
1.4623e+05
1.4647e+05
1.4674e+05
1.47e+05
1.4728e+05
1.4733e+05
1.4754e+05
1.478e+05
1.4806e+05
1.4824e+05
1.4833e+05
1.486e+05
1.4887e+05
1.4956e+05
1.498e+05
1.5007e+05
1.5078e+05
1.5103e+05
1.5129e+05
1.5156e+05
1.5183e+05
1.521e+05
1.5303e+05
1.5347e+05
1.5372e+05
1.5398e+05
1.5465e+05
1.5491e+05
1.5518e+05
1.5544e+05
1.557e+05
1.5636e+05
1.5661e+05
1.5688e+05
1.5755e+05
1.5779e+05
1.5806e+05
1.5832e+05
1.5858e+05
1.5884e+05
1.591e+05
1.5963e+05
1.5988e+05
1.6016e+05
1.6042e+05
1.6068e+05
1.6094e+05
1.6169e+05
1.6193e+05
1.622e+05
1.6246e+05
1.6273e+05
1.6336e+05
1.6361e+05
1.6387e+05
1.6413e+05
1.6441e+05
1.6467e+05
1.6494e+05
1.6558e+05
1.6583e+05
1.661e+05
1.6637e+05
1.6735e+05
1.6783e+05
1.6808e+05
1.6834e+05
1.69e+05
1.6926e+05
1.6953e+05
1.7019e+05
1.7044e+05
1.7071e+05
1.7097e+05
1.7159e+05
1.7183e+05
1.721e+05
1.7236e+05
1.7308e+05
1.7333e+05
1.736e+05
1.7387e+05
1.7413e+05
1.7439e+05
1.7509e+05
1.7533e+05
1.756e+05
1.7586e+05
1.7612e+05
1.7639e+05
1.7664e+05
1.773e+05
1.7754e+05
1.778e+05
1.7845e+05
1.787e+05
1.7896e+05
1.7922e+05
1.7948e+05
1.7973e+05
1.7999e+05
1.8026e+05
1.8052e+05
1.8122e+05
1.8147e+05
1.8173e+05
1.8199e+05
1.8226e+05
1.8252e+05
1.8278e+05
1.8304e+05
1.8364e+05
1.8389e+05
1.8415e+05
1.8441e+05
1.8468e+05
1.8533e+05
1.8557e+05
1.8584e+05
1.8655e+05
1.868e+05
1.8744e+05
1.8769e+05
1.8795e+05
1.8821e+05
1.8848e+05
1.8874e+05
1.8901e+05
1.8955e+05
1.898e+05
1.9007e+05
1.9075e+05
1.91e+05
1.9162e+05
1.9186e+05
1.9213e+05
1.9238e+05
1.9264e+05
1.9291e+05
1.9317e+05
1.937e+05
1.9395e+05
1.9421e+05
1.9488e+05
1.9512e+05
1.9539e+05
1.961e+05
1.9634e+05
1.9661e+05
1.9687e+05
1.9713e+05
1.9777e+05
1.9803e+05
1.983e+05
1.9856e+05
1.9883e+05
1.9949e+05
1.9974e+05
2.0001e+05
2.0027e+05
2.0081e+05
2.0105e+05
2.0132e+05
2.0158e+05
2.0184e+05
2.0211e+05
2.0288e+05
2.0312e+05
2.034e+05
2.0366e+05
2.0393e+05
2.042e+05
2.0491e+05
2.0515e+05
2.0542e+05
2.0613e+05
2.0638e+05
2.0665e+05
2.0691e+05
2.0718e+05
2.0785e+05
2.081e+05
2.0837e+05
2.0864e+05
2.092e+05
2.0944e+05
2.0971e+05
2.0998e+05
2.1066e+05
2.1091e+05
2.1118e+05
2.1144e+05
2.1171e+05
2.1198e+05
2.1225e+05
2.1252e+05
2.1279e+05
2.1306e+05
2.1333e+05
2.1406e+05
2.1431e+05
2.1458e+05
2.1485e+05
2.1513e+05
2.1579e+05
2.1605e+05
2.1633e+05
2.166e+05
2.1716e+05
2.1741e+05
2.1768e+05
2.1796e+05
2.1823e+05
2.1878e+05
2.1903e+05
2.193e+05
2.1957e+05
2.1985e+05
2.2053e+05
2.2078e+05
2.2106e+05
2.2133e+05
2.219e+05
2.2215e+05
2.2242e+05
2.227e+05
2.2296e+05
2.2324e+05
2.2351e+05
2.2426e+05
2.2452e+05
2.248e+05
2.2549e+05
2.2574e+05
2.2601e+05
2.267e+05
2.2694e+05
2.272e+05
2.2789e+05
2.2813e+05
2.284e+05
2.2866e+05
2.2893e+05
2.3004e+05
2.3054e+05
2.308e+05
2.3108e+05
2.3135e+05
2.3161e+05
2.3189e+05
2.3216e+05
2.3243e+05
2.3354e+05
2.3403e+05
2.3429e+05
2.3456e+05
2.3524e+05
2.3549e+05
2.3577e+05
2.3604e+05
2.363e+05
2.3694e+05
2.372e+05
2.3747e+05
2.3774e+05
2.3828e+05
2.3853e+05
2.388e+05
2.3908e+05
2.3934e+05
2.4e+05
2.4025e+05
2.4053e+05
2.4079e+05
2.4106e+05
2.4169e+05
2.4195e+05
2.4223e+05
2.425e+05
2.4277e+05
2.4304e+05
2.4331e+05
2.4358e+05
2.439e+05
2.4426e+05
2.4451e+05
2.4478e+05
2.4504e+05
2.4531e+05
2.4557e+05
2.4583e+05
2.461e+05
2.4636e+05
2.4664e+05
2.469e+05
2.4718e+05
2.4742e+05
2.4768e+05
2.4795e+05
2.4821e+05
2.4847e+05
2.4873e+05
2.4891e+05
2.4898e+05
2.4924e+05
2.495e+05
2.4977e+05
2.5005e+05
2.5031e+05
2.5057e+05
2.5083e+05
2.511e+05
2.5136e+05
2.5163e+05
2.519e+05
2.5217e+05
2.5244e+05
2.5257e+05
2.5271e+05
2.5298e+05
2.5326e+05
2.5353e+05
2.5379e+05
2.5438e+05
2.5449e+05
2.5463e+05
2.552e+05
2.5545e+05
2.5572e+05
2.5598e+05
2.5613e+05
2.5625e+05
2.5652e+05
2.5678e+05
2.5742e+05
2.5766e+05
2.5793e+05
2.582e+05
2.5846e+05
2.5873e+05
2.59e+05
2.5927e+05
2.5954e+05
2.5981e+05
2.6008e+05
2.6035e+05
2.6062e+05
2.6127e+05
2.6152e+05
2.6178e+05
2.6242e+05
2.6268e+05
2.6294e+05
2.632e+05
2.6386e+05
2.6391e+05
2.641e+05
2.6437e+05
2.6464e+05
2.649e+05
2.6516e+05
2.6543e+05
2.6608e+05
2.6633e+05
2.666e+05
2.6722e+05
2.6747e+05
2.6811e+05
2.6836e+05
2.6856e+05
2.6862e+05
2.6928e+05
2.6953e+05
2.6979e+05
2.7045e+05
2.707e+05
2.7097e+05
2.7123e+05
2.7149e+05
2.722e+05
2.7244e+05
2.727e+05
2.7296e+05
2.7322e+05
2.7348e+05
2.7375e+05
2.7402e+05
2.7428e+05
2.7496e+05
2.7522e+05
2.7549e+05
2.7615e+05
2.764e+05
2.7666e+05
2.7693e+05
2.777e+05
2.7795e+05
2.7822e+05
2.7887e+05
2.791e+05
2.7937e+05
2.8003e+05
2.8028e+05
2.8055e+05
2.8122e+05
2.8148e+05
2.8175e+05
2.8201e+05
2.827e+05
2.8294e+05
2.8321e+05
2.8387e+05
2.8411e+05
2.8437e+05
2.8505e+05
2.853e+05
2.8556e+05
2.8623e+05
2.8648e+05
2.8675e+05
2.87e+05
2.8726e+05
2.8752e+05
2.8779e+05
2.8806e+05
2.8833e+05
2.8859e+05
2.8885e+05
2.8912e+05
2.8939e+05
2.8966e+05
2.8993e+05
2.9062e+05
2.9087e+05
2.9115e+05
2.9141e+05
2.9168e+05
2.9235e+05
2.926e+05
2.9287e+05
2.936e+05
2.9385e+05
2.9413e+05
2.9484e+05
2.9509e+05
2.9536e+05
2.9605e+05
2.963e+05
2.9657e+05
2.9724e+05
2.975e+05
2.9777e+05
2.9803e+05
2.9884e+05
2.9909e+05
2.9936e+05
3.0004e+05
3.0029e+05
3.0056e+05
3.0124e+05
3.0148e+05
3.0174e+05
3.02e+05
3.0265e+05
3.029e+05
3.0317e+05
3.0384e+05
3.0408e+05
3.0435e+05
3.0505e+05
3.053e+05
3.0556e+05
3.0583e+05
3.0609e+05
3.0675e+05
3.07e+05
3.0727e+05
3.0753e+05
3.0779e+05
3.0806e+05
3.0832e+05
3.0859e+05
3.0909e+05
3.0934e+05
3.096e+05
3.1028e+05
3.1053e+05
3.1119e+05
3.1144e+05
3.1171e+05
3.1241e+05
3.1266e+05
3.1292e+05
3.1319e+05
3.1346e+05
3.1372e+05
3.1398e+05
3.1471e+05
3.1568e+05
3.1608e+05
3.1621e+05
3.1634e+05
3.1655e+05
3.1685e+05
3.1697e+05
3.1711e+05
3.1736e+05
3.1806e+05
3.1831e+05
3.1857e+05
3.1883e+05
3.1972e+05
3.2021e+05
3.2046e+05
3.2073e+05
3.2099e+05
3.2125e+05
3.2152e+05
3.2178e+05
3.2205e+05
3.2231e+05
3.2258e+05
3.2372e+05
3.2416e+05
3.2442e+05
3.2469e+05
3.2496e+05
3.2522e+05
3.2548e+05
3.2575e+05
3.2638e+05
3.2662e+05
3.2689e+05
3.2758e+05
3.2784e+05
3.2811e+05
3.2838e+05
3.2934e+05
3.2986e+05
3.3011e+05
3.3038e+05
3.3064e+05
3.3091e+05
3.3117e+05
3.3143e+05
3.3211e+05
3.3236e+05
3.3263e+05
3.3332e+05
3.3357e+05
3.3384e+05
3.341e+05
3.3436e+05
3.3463e+05
3.3529e+05
3.3555e+05
3.3582e+05
3.3608e+05
3.3635e+05
3.3662e+05
3.3688e+05
3.3747e+05
3.3772e+05
3.3798e+05
3.3825e+05
3.3921e+05
3.3963e+05
3.3988e+05
3.4015e+05
3.4085e+05
3.4109e+05
3.4136e+05
3.4163e+05
3.419e+05
3.4217e+05
3.4243e+05
3.427e+05
3.4297e+05
3.4448e+05
3.4494e+05
3.4519e+05
3.4546e+05
3.4572e+05
3.4598e+05
3.4625e+05
3.4652e+05
3.4679e+05
3.4791e+05
3.4836e+05
3.4861e+05
3.4887e+05
3.4958e+05
3.4983e+05
3.501e+05
3.5036e+05
3.5063e+05
3.509e+05
3.5118e+05
3.5145e+05
3.5172e+05
3.525e+05
3.5398e+05
3.5442e+05
3.5468e+05
3.5494e+05
3.552e+05
3.5547e+05
3.5573e+05
3.56e+05
3.5627e+05
3.5654e+05
3.568e+05
3.5706e+05
3.5824e+05
3.5869e+05
3.5894e+05
3.5921e+05
3.5986e+05
3.6011e+05
3.6037e+05
3.6064e+05
3.609e+05
3.6117e+05
3.6143e+05
3.6206e+05
3.6231e+05
3.6258e+05
3.6285e+05
3.6312e+05
3.6388e+05
3.644e+05
3.6465e+05
3.6492e+05
3.6518e+05
3.6545e+05
3.6572e+05
3.6598e+05
3.6702e+05
3.6744e+05
3.6769e+05
3.6796e+05
3.6823e+05
3.6849e+05
3.6876e+05
3.6904e+05
3.693e+05
3.7016e+05
3.7114e+05
3.716e+05
3.7185e+05
3.7213e+05
3.7239e+05
3.7265e+05
3.7291e+05
3.7318e+05
3.7372e+05
3.7396e+05
3.7423e+05
3.7488e+05
3.7513e+05
3.7541e+05
3.7567e+05
3.7635e+05
3.766e+05
3.7688e+05
3.7714e+05
3.774e+05
3.7767e+05
3.7794e+05
3.7821e+05
3.7848e+05
3.806e+05
3.8102e+05
3.8128e+05
3.8156e+05
3.8182e+05
3.8209e+05
3.8235e+05
3.8262e+05
3.829e+05
3.8316e+05
3.8343e+05
3.837e+05
3.8396e+05
3.8496e+05
3.855e+05
3.8575e+05
3.8603e+05
3.8629e+05
3.8656e+05
3.8682e+05
3.8708e+05
3.8735e+05
3.8762e+05
3.8834e+05
3.8885e+05
3.891e+05
3.8937e+05
3.8964e+05
3.9034e+05
3.9059e+05
3.9086e+05
3.9155e+05
3.918e+05
3.9207e+05
3.9234e+05
3.926e+05
3.9287e+05
3.9314e+05
3.9406e+05
3.9501e+05
3.9543e+05
3.9568e+05
3.9595e+05
3.9621e+05
3.9647e+05
3.9806e+05
3.985e+05
3.9876e+05
3.9903e+05
3.9929e+05
3.9956e+05
3.9982e+05
4.0008e+05
4.0035e+05
4.0062e+05
4.0089e+05
4.0168e+05
4.0268e+05
4.0312e+05
4.0337e+05
4.0364e+05
4.039e+05
4.0416e+05
4.0442e+05
4.0469e+05
4.0496e+05
4.0522e+05
4.059e+05
4.0615e+05
4.0641e+05
4.0668e+05
4.0695e+05
4.0721e+05
4.0846e+05
4.0895e+05
4.092e+05
4.0946e+05
4.0972e+05
4.0999e+05
4.1025e+05
4.1051e+05
4.1077e+05
4.1103e+05
4.113e+05
4.1156e+05
4.1183e+05
4.1281e+05
4.1354e+05
4.1378e+05
4.1405e+05
4.1432e+05
4.1459e+05
4.1485e+05
4.1512e+05
4.1538e+05
4.1613e+05
4.1758e+05
4.1801e+05
4.1826e+05
4.1852e+05
4.1879e+05
4.1905e+05
4.1932e+05
4.196e+05
4.1986e+05
4.2014e+05
4.2041e+05
4.2068e+05
4.2096e+05
4.2195e+05
4.2239e+05
4.2265e+05
4.2292e+05
4.2319e+05
4.2345e+05
4.2372e+05
4.24e+05
4.2428e+05
4.2454e+05
4.2562e+05
4.2605e+05
4.263e+05
4.2657e+05
4.2684e+05
4.2711e+05
4.2738e+05
4.2764e+05
4.288e+05
4.2926e+05
4.2951e+05
4.2977e+05
4.3004e+05
4.3032e+05
4.3059e+05
4.3085e+05
4.3112e+05
4.3139e+05
4.3166e+05
4.3279e+05
4.3337e+05
4.3362e+05
4.339e+05
4.3416e+05
4.3442e+05
4.3469e+05
4.3496e+05
4.3523e+05
4.3551e+05
4.3578e+05
4.3686e+05
4.374e+05
4.3765e+05
4.3792e+05
4.3819e+05
4.3846e+05
4.3873e+05
4.39e+05
4.3926e+05
4.3953e+05
4.3981e+05
4.4008e+05
4.4072e+05
4.4098e+05
4.4124e+05
4.4191e+05
4.4216e+05
4.4243e+05
4.4269e+05
4.4297e+05
4.4324e+05
4.4351e+05
4.4378e+05
4.4453e+05
4.4603e+05
4.4633e+05
4.4651e+05
4.4668e+05
4.4688e+05
4.4711e+05
4.4738e+05
4.476e+05
4.4783e+05
4.4808e+05
4.4885e+05
4.4926e+05
4.4951e+05
4.4978e+05
4.5004e+05
4.503e+05
4.5232e+05
4.528e+05
4.5305e+05
4.5331e+05
4.5357e+05
4.5383e+05
4.541e+05
4.5437e+05
4.5463e+05
4.5489e+05
4.5515e+05
4.5542e+05
4.5635e+05
4.5679e+05
4.5703e+05
4.573e+05
4.5756e+05
4.5782e+05
4.5809e+05
4.5835e+05
4.5862e+05
4.5889e+05
4.5916e+05
4.5943e+05
4.6055e+05
4.6137e+05
4.623e+05
4.6321e+05
4.6374e+05
4.6398e+05
4.6424e+05
4.6449e+05
4.6475e+05
4.6501e+05
4.6527e+05
4.6553e+05
4.6579e+05
4.6737e+05
4.6778e+05
4.6804e+05
4.6831e+05
4.6857e+05
4.6882e+05
4.6908e+05
4.6934e+05
4.6959e+05
4.6985e+05
4.7012e+05
4.7038e+05
4.7108e+05
4.7162e+05
4.7187e+05
4.7214e+05
4.724e+05
4.7266e+05
4.7293e+05
4.7319e+05
4.7469e+05
4.7509e+05
4.7534e+05
4.756e+05
4.7585e+05
4.7612e+05
4.7638e+05
4.7664e+05
4.769e+05
4.7716e+05
4.7742e+05
4.7769e+05
4.7795e+05
4.7822e+05
4.7848e+05
4.7974e+05
4.8008e+05
4.8044e+05
4.8048e+05
4.8074e+05
4.81e+05
4.8127e+05
4.8153e+05
4.8178e+05
4.8205e+05
4.823e+05
4.8257e+05
4.8328e+05
4.837e+05
4.8381e+05
4.8406e+05
4.847e+05
4.8496e+05
4.8503e+05
4.8523e+05
4.8591e+05
4.8615e+05
4.8642e+05
4.8668e+05
4.8694e+05
4.8722e+05
4.8748e+05
4.8775e+05
4.8851e+05
4.9001e+05
4.9045e+05
4.907e+05
4.9096e+05
4.9121e+05
4.9148e+05
4.9174e+05
4.9201e+05
4.9228e+05
4.9254e+05
4.928e+05
4.9386e+05
4.9477e+05
4.9566e+05
4.9617e+05
4.9642e+05
4.9669e+05
4.9695e+05
4.9721e+05
4.9747e+05
4.9773e+05
4.9799e+05
4.9825e+05
4.9852e+05
4.9878e+05
4.9947e+05
5.004e+05
5.0092e+05
5.0117e+05
5.0143e+05
5.017e+05
5.0196e+05
5.0222e+05
5.0248e+05
5.0274e+05
5.0301e+05
5.0327e+05
5.0353e+05
5.0379e+05
5.0406e+05
5.0432e+05
5.0458e+05
5.0485e+05
5.0571e+05
5.0715e+05
5.0756e+05
5.0781e+05
5.0808e+05
5.0834e+05
5.086e+05
5.0886e+05
5.0912e+05
5.0939e+05
5.0965e+05
5.0991e+05
5.1018e+05
5.1045e+05
5.125e+05
5.1292e+05
5.1316e+05
5.1342e+05
5.1368e+05
5.1394e+05
5.142e+05
5.1447e+05
5.1474e+05
5.15e+05
5.1605e+05
5.1689e+05
5.1781e+05
5.1872e+05
5.1962e+05
5.2012e+05
5.2037e+05
5.2063e+05
5.2089e+05
5.2115e+05
5.214e+05
5.2166e+05
5.2193e+05
5.2218e+05
5.2244e+05
5.2269e+05
5.2295e+05
5.2365e+05
5.2415e+05
5.244e+05
5.2466e+05
5.2493e+05
5.252e+05
5.2545e+05
5.2571e+05
5.2597e+05
5.2624e+05
5.265e+05
5.2677e+05
5.2704e+05
5.273e+05
5.2806e+05
5.2858e+05
5.2882e+05
5.2908e+05
5.2935e+05
5.296e+05
5.2986e+05
5.3013e+05
5.3039e+05
5.3065e+05
5.3091e+05
5.3118e+05
5.3145e+05
5.3172e+05
5.3234e+05
5.3259e+05
5.3287e+05
5.3313e+05
5.3341e+05
5.3496e+05
5.354e+05
5.3566e+05
5.3592e+05
5.3619e+05
5.3646e+05
5.3673e+05
5.3699e+05
5.3725e+05
5.3753e+05
5.378e+05
5.3807e+05
5.3917e+05
5.3961e+05
5.3985e+05
5.4012e+05
5.4039e+05
5.4066e+05
5.4093e+05
5.4119e+05
5.4218e+05
5.4275e+05
5.4299e+05
5.4326e+05
5.4351e+05
5.4378e+05
5.4404e+05
5.4431e+05
5.4457e+05
5.4484e+05
5.4512e+05
5.4585e+05
5.4684e+05
5.4732e+05
5.4758e+05
5.4784e+05
5.481e+05
5.4837e+05
5.4864e+05
5.4891e+05
5.4918e+05
5.4945e+05
5.4971e+05
5.4998e+05
5.5026e+05
5.5052e+05
5.508e+05
5.5195e+05
5.524e+05
5.5265e+05
5.5292e+05
5.5318e+05
5.5346e+05
5.5372e+05
5.5398e+05
5.5424e+05
5.5451e+05
5.5478e+05
5.5505e+05
5.56e+05
5.5654e+05
5.5679e+05
5.5707e+05
5.5733e+05
5.576e+05
5.5787e+05
5.5814e+05
5.5841e+05
5.5868e+05
5.5895e+05
5.5921e+05
5.5948e+05
5.5976e+05
5.6086e+05
5.6131e+05
5.6156e+05
5.6183e+05
5.6211e+05
5.6237e+05
5.6264e+05
5.6292e+05
5.6318e+05
5.6346e+05
5.6373e+05
5.64e+05
5.6427e+05
5.6497e+05
5.6548e+05
5.6572e+05
5.6601e+05
5.6628e+05
5.6655e+05
5.6682e+05
5.6709e+05
5.6736e+05
5.6764e+05
5.6792e+05
5.682e+05
5.6848e+05
5.6875e+05
5.6904e+05
5.6992e+05
5.7048e+05
5.7073e+05
5.7101e+05
5.7128e+05
5.7156e+05
5.7183e+05
5.7211e+05
5.7338e+05
5.7399e+05
5.7424e+05
5.7451e+05
5.7478e+05
5.7505e+05
5.7532e+05
5.7561e+05
5.7588e+05
5.7615e+05
5.7642e+05
5.7753e+05
5.7798e+05
5.7823e+05
5.7851e+05
5.7879e+05
5.7906e+05
5.7933e+05
5.796e+05
5.7988e+05
5.8015e+05
5.8043e+05
5.8071e+05
5.8098e+05
5.8195e+05
5.8234e+05
5.8259e+05
5.8286e+05
5.8313e+05
5.834e+05
5.8367e+05
5.8394e+05
5.8465e+05
5.8565e+05
5.8607e+05
5.8632e+05
5.8659e+05
5.8685e+05
5.8712e+05
5.8738e+05
5.8764e+05
5.8844e+05
5.8894e+05
5.8919e+05
5.8946e+05
5.8974e+05
5.9001e+05
5.9027e+05
5.9054e+05
5.9081e+05
5.9109e+05
5.9137e+05
5.9164e+05
5.9252e+05
5.9307e+05
5.9333e+05
5.936e+05
5.9386e+05
5.9413e+05
5.9441e+05
5.9468e+05
5.9495e+05
5.9522e+05
5.9548e+05
5.9576e+05
5.9604e+05
5.972e+05
5.9816e+05
5.987e+05
5.9895e+05
5.9922e+05
5.9949e+05
5.9975e+05
6.0002e+05
6.0028e+05
6.0055e+05
6.0082e+05
6.0109e+05
6.0136e+05
6.0162e+05
6.0189e+05
6.0216e+05
6.0304e+05
6.0352e+05
6.0377e+05
6.0404e+05
6.0431e+05
6.0457e+05
6.0484e+05
6.0511e+05
6.0578e+05
6.0671e+05
6.0716e+05
6.0741e+05
6.0767e+05
6.0793e+05
6.082e+05
6.0845e+05
6.0872e+05
6.0898e+05
6.0924e+05
6.0951e+05
6.0977e+05
6.1004e+05
6.1068e+05
6.1092e+05
6.112e+05
6.1148e+05
6.1175e+05
6.1335e+05
6.1378e+05
6.1404e+05
6.1434e+05
6.1462e+05
6.1534e+05
6.1625e+05
6.1712e+05
6.1796e+05
6.188e+05
6.1964e+05
6.1988e+05
6.2014e+05
6.2038e+05
6.2064e+05
6.209e+05
6.2115e+05
6.2141e+05
6.2167e+05
6.2192e+05
6.2218e+05
6.2244e+05
6.2271e+05
6.2298e+05
6.2324e+05
6.2389e+05
6.2438e+05
6.2463e+05
6.249e+05
6.2516e+05
6.2542e+05
6.2568e+05
6.2595e+05
6.2622e+05
6.2648e+05
6.2675e+05
6.2701e+05
6.2728e+05
6.2754e+05
6.2781e+05
6.2808e+05
6.2835e+05
6.2905e+05
6.2997e+05
6.3048e+05
6.3072e+05
6.3099e+05
6.3125e+05
6.3151e+05
6.3177e+05
6.3202e+05
6.323e+05
6.3257e+05
6.3284e+05
6.3356e+05
6.3462e+05
6.3506e+05
6.3531e+05
6.3559e+05
6.3585e+05
6.3611e+05
6.3637e+05
6.3664e+05
6.3692e+05
6.3718e+05
6.3745e+05
6.3772e+05
6.3799e+05
6.3894e+05
6.3944e+05
6.397e+05
6.3998e+05
6.4024e+05
6.4052e+05
6.4078e+05
6.4105e+05
6.4132e+05
6.4159e+05
6.4187e+05
6.4214e+05
6.4326e+05
6.4383e+05
6.4408e+05
6.4435e+05
6.4462e+05
6.449e+05
6.4517e+05
6.4544e+05
6.4571e+05
6.4598e+05
6.4624e+05
6.4652e+05
6.4716e+05
6.4741e+05
6.4768e+05
6.4796e+05
6.4823e+05
6.4885e+05
6.491e+05
6.4937e+05
