# Supplementary material for: Novel Method to Efficiently Create an mHealth App: Implementation of a Real-Time Electrocardiogram R Peak Detector
Source: JMIR Mhealth Uhealth. 2018 May 22;6(5):e118. doi: 10.2196/mhealth.8429 (PMC5989064; doi:10.2196/mhealth.8429)
Supplement: Multimedia Appendix 2 [file mhealth_v6i5e118_app2.zip › Submission_code/Cleaned database/mitdb/232_ann_qrs_cleaned.txt]

492
738
1001
1660
1904
2157
2830
3067
3668
3910
4512
4752
5342
5585
5856
6483
6722
6983
7233
7494
7755
8004
8256
8942
9891
10296
10541
10797
11463
11705
11975
12238
12493
12748
13004
13265
13527
13793
14059
14319
15318
15728
15967
16226
16919
17163
17423
17685
18404
18893
19131
19392
19652
19906
20168
21129
21561
21806
22067
22727
22966
23231
23888
24127
24385
24641
25353
26101
26811
27050
27307
27560
27822
28083
28338
28592
28852
29115
29375
30010
30258
30520
30780
31295
31536
31795
32479
32729
32994
33253
33512
33770
34306
34557
34826
35512
35751
36021
36285
36972
37212
37487
38194
38437
38702
38962
39668
39910
40168
40874
41126
41384
42069
42315
42578
43250
43497
43767
44442
44685
44946
45200
45461
45719
46395
46640
46909
47176
47440
47698
47956
48215
48477
48740
49008
49872
50369
50617
50881
51135
51399
52007
52262
52525
53181
53434
53693
54361
54606
54864
55551
55799
56063
56748
56992
57249
57507
57769
58028
58939
59456
59700
59960
60639
60892
61156
61420
61684
61944
62627
62873
63495
63733
64330
64575
65170
65414
65673
66324
66572
66828
67464
67710
67973
68611
68846
69442
69689
69945
70587
70830
71096
71355
72003
72246
72864
73096
73352
73605
73864
74517
75457
75717
76389
76625
76889
77563
77801
78061
78728
78977
79241
79489
79741
79998
80692
80934
81193
81447
81706
81972
82229
82497
82756
83019
83282
83549
83812
84080
84344
84602
85177
85428
85701
85963
86226
87236
87710
87956
88224
88486
88747
88998
89261
89529
89791
90515
90768
91034
91732
91983
92611
92855
93123
93385
93647
94263
94515
94790
95483
95726
95989
96256
96524
96787
97501
97750
98407
98654
98923
99181
99450
100080
100320
100580
101260
101510
101770
102020
102980
103390
103640
103900
104600
104830
105100
105810
106340
106580
106840
107100
107370
107630
107900
108160
108840
109350
109600
109860
110120
110390
111070
111310
111580
111840
112110
112380
113380
113880
114120
114730
114960
115230
115490
115750
116000
116260
116520
116790
117460
117700
118330
118580
118850
119500
119740
120010
120270
120530
120790
121460
121700
121970
122230
122280
122500
123090
123330
123590
123850
124100
124680
124920
125190
125440
125700
126410
126660
126930
127630
128550
129050
129300
129570
129830
130100
130350
130620
130880
131880
132340
132580
132850
133110
133370
133970
134220
134490
135170
135410
135680
135950
136210
136470
136730
137700
138180
138420
138680
138950
139210
139480
139730
139860
140270
140310
140560
140830
141100
141360
141620
141890
142160
143180
143590
143840
144110
144370
145060
145310
145580
146230
146470
146740
147000
147280
147330
147540
147800
148060
148330
148600
148870
149560
149800
150070
150780
151030
151290
151560
151830
152100
153030
153470
153720
153980
154650
154910
155180
155440
155700
156360
156610
156880
157550
157790
158060
158320
158580
158840
159100
159630
159880
160160
160420
160680
160940
161690
161930
162200
162460
162730
163360
163610
163870
164130
164410
164670
164940
165580
165830
166100
166370
167350
167830
168080
168340
169000
169260
169530
170190
170440
170710
170970
171590
171830
172100
172360
173080
173330
173600
173870
174130
174390
175090
175330
175600
175860
176120
176390
176640
177300
177540
177800
178450
178700
178960
179220
179480
179730
179990
180260
180520
181220
181470
181730
181990
182260
182520
182780
183040
183640
183890
184150
184410
184680
185330
185570
185840
186550
186800
187440
187690
187950
188210
188480
188740
189010
189550
189800
190070
190750
191000
191620
191860
192130
192380
192640
192910
193170
193700
193950
194210
194880
195120
195390
196100
196340
196610
196870
197130
197770
198030
198300
198560
198830
199490
199740
200010
200270
200810
201050
201320
201580
201840
202110
202880
203120
203400
203660
203930
204200
204910
205150
205420
206130
206380
206650
206910
207180
207850
208100
208370
208640
209200
209440
209710
209980
210660
210910
211180
211440
211710
211980
212250
212520
212790
213060
213330
214060
214310
214580
214850
215130
215790
216050
216330
216600
217160
217410
217680
217960
218230
218780
219030
219300
219570
219850
220530
220780
221060
221330
221900
222150
222420
222700
222960
223240
223510
224260
224520
224800
225490
225740
226010
226700
226940
227200
227890
228130
228400
228660
228930
230040
230540
230800
231080
231350
231610
231890
232160
232430
233540
234030
234290
234560
235240
235490
235770
236040
236300
236940
237200
237470
237740
238280
238530
238800
239080
239340
240000
240250
240530
240790
241060
241690
241950
242230
242500
242770
243040
243310
243580
244260
244510
244780
245040
245310
245570
245830
246100
246360
246640
246900
247180
247420
247680
247950
248210
248470
248730
248980
249240
249500
249770
250050
250310
250570
250830
251100
251360
251630
251900
252170
252440
252710
252980
253260
253530
253790
254380
254630
255200
255450
255720
255980
256250
256520
256780
257420
257660
257930
258460
258730
259000
259270
259540
259810
260080
260350
260620
261270
261520
261780
262420
262680
262940
263200
263860
263910
264100
264370
264640
264900
265160
265430
266080
266330
266600
267220
267470
268110
268360
268620
269280
269530
269790
270450
270700
270970
271230
271490
272200
272440
272700
272960
273220
273480
273750
274020
274280
274960
275220
275490
276150
276400
276660
276930
277700
277950
278220
278870
279100
279370
280030
280280
280550
281220
281480
281750
282010
282700
282940
283210
283870
284110
284370
285050
285300
285560
286230
286480
286750
287000
287260
287520
287790
288060
288330
288590
288850
289120
289390
289660
289930
290620
290870
291150
291410
291680
292350
292600
292870
293600
293850
294130
294840
295090
295360
296050
296300
296570
297240
297500
297770
298030
298840
299090
299360
300040
300290
300560
301240
301480
301740
302000
302650
302900
303170
303840
304080
304350
305050
305300
305560
305830
306090
306750
307000
307270
307530
307790
308060
308320
308590
309090
309340
309600
310280
310530
311190
311440
311710
312410
312660
312920
313190
313460
313720
313980
314710
315680
316080
316340
316550
316850
317110
317360
318060
318310
318570
318830
319720
320210
320460
320730
320990
321250
321520
321780
322050
322310
322580
323720
324160
324420
324690
324960
325220
325480
325750
326380
326620
326890
327580
327840
328110
328380
329340
329860
330110
330380
330640
330910
331170
331430
332110
332360
332630
333320
333570
333840
334100
334360
334630
335290
335550
335820
336080
336350
336620
336880
337470
337720
337980
338250
339210
339630
339880
340150
340850
341090
341360
341630
341900
342170
342430
342700
342970
344480
344940
345190
345460
345720
345980
346250
346520
346790
347910
348360
348610
348870
349580
349830
350100
350360
350630
350900
351180
351450
351720
352500
353980
354420
354680
354940
355200
355470
355730
356000
356270
356540
356800
357060
358240
358690
358940
359210
359860
360110
360370
360640
360900
361170
361430
362060
362310
362580
362850
363120
363880
364400
364650
364920
365180
365450
365720
365980
367020
367440
367690
367960
368230
368490
368760
369040
369300
370160
371140
371600
371850
372130
372390
372650
372910
373180
373720
373960
374230
374880
375130
375410
375670
376350
376600
376880
377140
377400
377670
377940
378210
378480
380600
381020
381280
381560
381820
382090
382350
382620
382900
383160
383430
383700
383960
384960
385500
385750
386030
386290
386560
386820
387080
387350
387620
388340
388850
389100
389370
389640
390340
390590
390860
391550
391800
392070
392340
392600
392870
393140
394060
395010
395430
395680
395950
396210
396470
398060
398500
398760
399030
399290
399560
399820
400080
400350
400620
400890
401680
402680
403120
403370
403640
403900
404160
404420
404690
404960
405220
405900
406150
406410
406680
406950
407210
408460
408950
409200
409460
409720
409990
410250
410510
410770
411030
411300
411560
411830
412810
413540
413780
414050
414320
414590
414850
415120
415380
416130
417580
418010
418260
418520
418790
419050
419320
419600
419860
420140
420410
420680
420960
421950
422390
422650
422920
423190
423450
423720
424000
424280
424540
425620
426050
426300
426570
426840
427110
427380
427640
428800
429260
429510
429770
430040
430320
430590
430850
431120
431390
431660
432790
433370
433620
433900
434160
434420
434690
434960
435230
435510
435780
436860
437400
437650
437920
438190
438460
438730
439000
439260
439530
439810
440080
440720
440980
441240
441910
442160
442430
442690
442970
443240
443510
443780
444530
446030
446330
446510
446680
446880
447110
447380
447600
447830
448080
448850
449260
449510
449780
450040
450300
452320
452800
453050
453310
453570
453830
454100
454370
454630
454890
455150
455420
456350
456790
457030
457300
457560
457820
458090
458350
458620
458890
459160
459430
460550
461370
462300
463210
463740
463980
464240
464490
464750
465010
465270
465530
465790
467370
467780
468040
468310
468570
468820
469080
469340
469590
469850
470120
470380
471080
471620
471870
472140
472400
472660
472930
473190
474690
475090
475340
475600
475850
476120
476380
476640
476900
477160
477420
477690
477950
478220
478480
480080
480440
480480
480740
481000
481270
481530
481780
482050
482300
482570
483280
483810
484060
484700
484960
485230
485910
486150
486420
486680
486940
487220
487480
487750
488510
490010
490450
490700
490960
491210
491480
491740
492010
492280
492540
492800
493860
494770
495660
496170
496420
496690
496950
497210
497470
497730
497990
498250
498520
498780
499470
500400
500920
501170
501430
501700
501960
502220
502480
502740
503010
503270
503530
503790
504060
504320
504580
504850
505710
507150
507560
507810
508080
508340
508600
508860
509120
509390
509650
509910
510180
510450
512500
512920
513160
513420
513680
513940
514200
514470
514740
515000
516050
516890
517810
518720
519620
520120
520370
520630
520890
521150
521400
521660
521930
522180
522440
522690
522950
523650
524150
524400
524660
524930
525200
525450
525710
525970
526240
526500
526770
527040
527300
528060
528580
528820
529080
529350
529600
529860
530130
530390
530650
530910
531180
531450
531720
532340
532590
532870
533130
533410
534960
535400
535660
535920
536190
536460
536730
536990
537250
537530
537800
538070
539170
539610
539850
540120
540390
540660
540930
541190
542180
542750
542990
543260
543510
543780
544040
544310
544570
544840
545120
545850
546840
547320
547580
547840
548100
548370
548640
548910
549180
549450
549710
549980
550260
550520
550800
551950
552400
552650
552920
553180
553460
553720
553980
554240
554510
554780
555050
556000
556540
556790
557070
557330
557600
557870
558140
558410
558680
558950
559210
559480
559760
560860
561310
561560
561830
562110
562370
562640
562920
563180
563460
563730
564000
564270
564970
565480
565720
566010
566280
566550
566820
567090
567360
567640
567920
568200
568480
568750
569040
569920
570480
570730
571010
571280
571560
571830
572110
573380
573990
574240
574510
574780
575050
575320
575610
575880
576150
576420
577530
577980
578230
578510
578790
579060
579330
579600
579880
580150
580430
580710
580980
581950
582340
582590
582860
583130
583400
583670
583940
584650
585650
586070
586320
586590
586850
587120
587380
587640
588440
588940
589190
589460
589740
590010
590270
590540
590810
591090
591370
591640
592520
593070
593330
593600
593860
594130
594410
594680
594950
595220
595480
595760
596040
597200
598160
598700
598950
599220
599490
599750
600020
600280
600550
600820
601090
601360
601620
601890
602160
603040
603520
603770
604040
604310
604570
604840
605110
605780
606710
607160
607410
607670
607930
608200
608450
608720
608980
609240
609510
609770
610040
610680
610920
611200
611480
611750
613350
613780
614040
614340
614620
615340
616250
617120
617960
618800
619640
619880
620140
620380
620640
620900
621150
621410
621670
621920
622180
622440
622710
622980
623240
623890
624380
624630
624900
625160
625420
625680
625950
626220
626480
626750
627010
627280
627540
627810
628080
628350
629050
629970
630480
630720
630990
631250
631510
631770
632020
632300
632570
632840
633560
634620
635060
635310
635590
635850
636110
636370
636640
636920
637180
637450
637720
637990
638940
639440
639700
639980
640240
640520
640780
641050
641320
641590
641870
642140
643260
643830
644080
644350
644620
644900
645170
645440
645710
645980
646240
646520
647160
647410
647680
647960
648230
648850
649100
