# Supplementary material for: Novel Method to Efficiently Create an mHealth App: Implementation of a Real-Time Electrocardiogram R Peak Detector
Source: JMIR Mhealth Uhealth. 2018 May 22;6(5):e118. doi: 10.2196/mhealth.8429 (PMC5989064; doi:10.2196/mhealth.8429)
Supplement: Multimedia Appendix 2 [file mhealth_v6i5e118_app2.zip › Submission_code/Cleaned database/mitdb/233m.hea]

233m 2 360 650000
233m.mat 16+24 200/mV 11 1024 1005 21057 0 MLII
233m.mat 16+24 200/mV 11 1024 1026 -26370 0 V1
# 57 M 1682 654 x2
# Dilantin
# The PVCs are multiform.
#Creator: wfdb2mat
#Source: record mitdb/233
