# Supplementary material for: Novel Method to Efficiently Create an mHealth App: Implementation of a Real-Time Electrocardiogram R Peak Detector
Source: JMIR Mhealth Uhealth. 2018 May 22;6(5):e118. doi: 10.2196/mhealth.8429 (PMC5989064; doi:10.2196/mhealth.8429)
Supplement: Multimedia Appendix 2 [file mhealth_v6i5e118_app2.zip › Submission_code/Cleaned database/mitdb/233_ann_qrs.txt]

4
43
321
512
750
965
1108
1384
1575
1820
2036
2174
2450
2672
2885
3014
3308
3522
3730
3944
4161
4376
4522
4797
4955
5219
5440
5583
5766
6045
6254
6465
6681
6892
7101
7311
7476
7711
7926
8072
8347
8558
8767
8918
9191
9401
9605
9814
9924
9984
10224
10355
10578
10649
10830
11058
11269
11416
11693
11883
12108
12315
12463
12736
12932
13156
13364
13565
13743
13981
14187
14333
14592
14791
15000
15206
15413
15599
15718
16023
16170
16443
16648
16852
17053
17256
17398
17666
17875
18077
18222
18480
18687
18897
19100
19304
19444
19707
19911
20120
20291
20526
20733
20874
21141
21352
21556
21763
21966
22171
22305
22580
22770
22992
23197
23334
23603
23755
24015
24220
24426
24633
24833
24995
25249
25454
25597
25857
26051
26281
26489
26633
26897
27104
27309
27463
27729
27935
28135
28215
28296
28544
28756
28901
29157
29318
29431
29582
29734
29945
30153
30358
30561
30762
30968
31179
31381
31583
31784
31910
32187
32390
32589
32792
32992
33121
33389
33597
33797
33938
34196
34395
34599
34802
35004
35146
35407
35606
35806
36009
36212
36413
36606
36741
37005
37204
37403
37607
37801
38000
38197
38399
38602
38804
39004
39205
39407
39605
39810
39957
40215
40421
40621
40830
41038
41241
41444
41646
41856
42058
42270
42482
42619
42894
43076
43316
43527
43670
43932
44126
44352
44558
44624
44690
44982
45108
45392
45533
45823
45989
46118
46247
46452
46595
46859
47013
47262
47478
47553
47628
47892
48081
48314
48464
48726
48864
49000
49137
49345
49556
49717
49970
50181
50250
50319
50593
50722
51020
51172
51437
51602
51731
51861
52078
52145
52213
52499
52643
52920
53072
53350
53515
53651
53969
54118
54256
54395
54612
54757
55033
55179
55460
55680
55752
55824
56099
56249
56526
56674
56800
56926
57146
57295
57562
57756
57991
58208
58277
58346
58625
58772
59055
59203
59481
59650
59780
59910
60120
60266
60555
60769
60893
61191
61404
61611
61755
62030
62238
62387
62649
62866
63020
63288
63431
63702
63918
64122
64333
64547
64753
64898
65160
65354
65578
65787
65987
66148
66397
66599
66806
66933
67141
67383
67591
67801
68011
68219
68360
68623
68781
69037
69251
69397
69665
69812
70080
70289
70428
70711
70898
71124
71335
71541
71710
71956
72161
72366
72549
72785
72995
73140
73408
73556
73807
74022
74234
74450
74659
74866
75077
75292
75500
75704
75810
76119
76288
76543
76759
76832
76906
77180
77320
77605
77755
77896
78037
78248
78456
78672
78882
79094
79311
79516
79694
79848
80145
80362
80539
80776
80983
81134
81397
81613
81824
82035
82213
82376
82664
82874
83084
83291
83501
83708
83917
84129
84285
84526
84746
84957
85168
85373
85508
85780
85992
86198
86412
86626
86830
87037
87176
87456
87628
87880
88086
88226
88497
88638
88921
89133
89343
89550
89764
89981
90189
90400
90612
90825
91029
91244
91461
91667
91874
92016
92292
92499
92717
92922
93131
93294
93422
93751
93916
94181
94391
94600
94818
95032
95178
95453
95666
95799
96092
96310
96525
96739
96946
97088
97375
97590
97799
98012
98225
98367
98647
98865
99079
99291
99502
99715
99865
1.0014e+05
1.0035e+05
1.0056e+05
1.0069e+05
1.0099e+05
1.0115e+05
1.0141e+05
1.0163e+05
1.0184e+05
1.0204e+05
1.0227e+05
1.0248e+05
1.0269e+05
1.0291e+05
1.0304e+05
1.0333e+05
1.0355e+05
1.0377e+05
1.0391e+05
1.042e+05
1.0435e+05
1.0463e+05
1.0485e+05
1.0507e+05
1.0528e+05
1.0549e+05
1.0563e+05
1.0591e+05
1.0613e+05
1.0634e+05
1.0655e+05
1.0676e+05
1.069e+05
1.0719e+05
1.074e+05
1.0761e+05
1.0774e+05
1.0803e+05
1.0825e+05
1.0846e+05
1.0861e+05
1.0889e+05
1.091e+05
1.0931e+05
1.0939e+05
1.0946e+05
1.0975e+05
1.099e+05
1.1017e+05
1.1032e+05
1.106e+05
1.1077e+05
1.1091e+05
1.1104e+05
1.1126e+05
1.1148e+05
1.1169e+05
1.1191e+05
1.1205e+05
1.1235e+05
1.1257e+05
1.1278e+05
1.1285e+05
1.1291e+05
1.1321e+05
1.1337e+05
1.1365e+05
1.1378e+05
1.1407e+05
1.1424e+05
1.1437e+05
1.1451e+05
1.1473e+05
1.1494e+05
1.1515e+05
1.1537e+05
1.1551e+05
1.1579e+05
1.1602e+05
1.1623e+05
1.1636e+05
1.1666e+05
1.1688e+05
1.1709e+05
1.1723e+05
1.1751e+05
1.1772e+05
1.1793e+05
1.1806e+05
1.1836e+05
1.1858e+05
1.1879e+05
1.1892e+05
1.1922e+05
1.1944e+05
1.1966e+05
1.198e+05
1.2008e+05
1.203e+05
1.2051e+05
1.2066e+05
1.2095e+05
1.2117e+05
1.2138e+05
1.2157e+05
1.2182e+05
1.2203e+05
1.2224e+05
1.2243e+05
1.2267e+05
1.2283e+05
1.2298e+05
1.2331e+05
1.2353e+05
1.2374e+05
1.2396e+05
1.2418e+05
1.2432e+05
1.2461e+05
1.2482e+05
1.2504e+05
1.2519e+05
1.2548e+05
1.257e+05
1.2592e+05
1.2606e+05
1.2635e+05
1.2657e+05
1.2679e+05
1.2701e+05
1.2722e+05
1.2736e+05
1.2764e+05
1.2786e+05
1.2808e+05
1.2822e+05
1.2851e+05
1.2872e+05
1.2893e+05
1.2908e+05
1.2937e+05
1.2959e+05
1.298e+05
1.2994e+05
1.3022e+05
1.3044e+05
1.3066e+05
1.308e+05
1.3108e+05
1.3129e+05
1.315e+05
1.3166e+05
1.3193e+05
1.3213e+05
1.3234e+05
1.3247e+05
1.3276e+05
1.3298e+05
1.3319e+05
1.3334e+05
1.3361e+05
1.3383e+05
1.3405e+05
1.3419e+05
1.3447e+05
1.3468e+05
1.349e+05
1.3504e+05
1.3533e+05
1.3555e+05
1.3576e+05
1.3589e+05
1.3618e+05
1.364e+05
1.3662e+05
1.3675e+05
1.3704e+05
1.3726e+05
1.3747e+05
1.3762e+05
1.379e+05
1.3812e+05
1.3834e+05
1.3846e+05
1.3876e+05
1.3899e+05
1.392e+05
1.3933e+05
1.3963e+05
1.3984e+05
1.4006e+05
1.4019e+05
1.4049e+05
1.407e+05
1.4091e+05
1.4105e+05
1.4134e+05
1.4156e+05
1.4177e+05
1.4191e+05
1.4219e+05
1.424e+05
1.4262e+05
1.4276e+05
1.4304e+05
1.4326e+05
1.4347e+05
1.4362e+05
1.4391e+05
1.4413e+05
1.4434e+05
1.4456e+05
1.4477e+05
1.4494e+05
1.452e+05
1.4543e+05
1.4564e+05
1.4585e+05
1.46e+05
1.4628e+05
1.4649e+05
1.4663e+05
1.4694e+05
1.4709e+05
1.4737e+05
1.4758e+05
1.4782e+05
1.4804e+05
1.4817e+05
1.4847e+05
1.4867e+05
1.4891e+05
1.4913e+05
1.4934e+05
1.4954e+05
1.4977e+05
1.4999e+05
1.5017e+05
1.5033e+05
1.5063e+05
1.5078e+05
1.5106e+05
1.5129e+05
1.5151e+05
1.517e+05
1.5194e+05
1.5216e+05
1.5237e+05
1.5258e+05
1.5274e+05
1.5301e+05
1.5322e+05
1.5343e+05
1.5363e+05
1.5377e+05
1.5406e+05
1.5421e+05
1.5449e+05
1.547e+05
1.5491e+05
1.5513e+05
1.5534e+05
1.5555e+05
1.5576e+05
1.5597e+05
1.5619e+05
1.564e+05
1.566e+05
1.5681e+05
1.5702e+05
1.5723e+05
1.5744e+05
1.5765e+05
1.5785e+05
1.5804e+05
1.5826e+05
1.5847e+05
1.5862e+05
1.5889e+05
1.5909e+05
1.593e+05
1.5951e+05
1.5972e+05
1.5985e+05
1.6014e+05
1.6036e+05
1.6056e+05
1.6077e+05
1.6099e+05
1.6112e+05
1.614e+05
1.616e+05
1.6182e+05
1.6203e+05
1.6224e+05
1.6242e+05
1.6265e+05
1.6288e+05
1.6309e+05
1.633e+05
1.6352e+05
1.6374e+05
1.6388e+05
1.6416e+05
1.6434e+05
1.646e+05
1.6482e+05
1.6504e+05
1.6525e+05
1.6546e+05
1.6559e+05
1.659e+05
1.6611e+05
1.6633e+05
1.6646e+05
1.6676e+05
1.6698e+05
1.672e+05
1.6733e+05
1.6764e+05
1.6786e+05
1.6808e+05
1.6822e+05
1.6853e+05
1.6875e+05
1.6896e+05
1.6911e+05
1.6939e+05
1.6961e+05
1.6983e+05
1.6998e+05
1.7025e+05
1.7047e+05
1.7068e+05
1.7083e+05
1.7111e+05
1.7132e+05
1.7153e+05
1.7168e+05
1.7195e+05
1.7217e+05
1.7239e+05
1.7252e+05
1.7281e+05
1.7302e+05
1.7325e+05
1.7339e+05
1.7367e+05
1.7388e+05
1.7409e+05
1.7424e+05
1.7451e+05
1.7473e+05
1.7494e+05
1.7508e+05
1.7536e+05
1.7557e+05
1.7579e+05
1.7594e+05
1.7621e+05
1.7642e+05
1.7664e+05
1.7677e+05
1.7706e+05
1.7728e+05
1.7745e+05
1.7764e+05
1.7792e+05
1.7805e+05
1.7835e+05
1.7857e+05
1.7878e+05
1.7899e+05
1.792e+05
1.7935e+05
1.7962e+05
1.7983e+05
1.8004e+05
1.8019e+05
1.8047e+05
1.8069e+05
1.809e+05
1.8105e+05
1.8132e+05
1.8154e+05
1.8175e+05
1.8188e+05
1.8218e+05
1.8239e+05
1.826e+05
1.8275e+05
1.8303e+05
1.8324e+05
1.8345e+05
1.8359e+05
1.8387e+05
1.8408e+05
1.8429e+05
1.8443e+05
1.8457e+05
1.849e+05
1.8512e+05
1.8534e+05
1.8548e+05
1.8577e+05
1.8598e+05
1.862e+05
1.8633e+05
1.8662e+05
1.8684e+05
1.8706e+05
1.8719e+05
1.8748e+05
1.877e+05
1.8792e+05
1.8805e+05
1.8834e+05
1.8856e+05
1.8878e+05
1.889e+05
1.892e+05
1.8942e+05
1.8964e+05
1.8985e+05
1.9006e+05
1.9028e+05
1.9041e+05
1.9071e+05
1.9092e+05
1.9113e+05
1.9127e+05
1.9156e+05
1.9178e+05
1.9199e+05
1.9212e+05
1.9241e+05
1.9263e+05
1.9285e+05
1.9298e+05
1.9327e+05
1.9347e+05
1.9371e+05
1.9392e+05
1.9414e+05
1.9432e+05
1.9457e+05
1.9478e+05
1.95e+05
1.9518e+05
1.9541e+05
1.9564e+05
1.9586e+05
1.9607e+05
1.9628e+05
1.965e+05
1.9664e+05
1.9692e+05
1.9713e+05
1.9734e+05
1.9756e+05
1.9778e+05
1.9791e+05
1.9819e+05
1.984e+05
1.9862e+05
1.9874e+05
1.9904e+05
1.9926e+05
1.9947e+05
1.9961e+05
1.9989e+05
2.0012e+05
2.0033e+05
2.005e+05
2.0075e+05
2.0095e+05
2.0116e+05
2.0133e+05
2.0158e+05
2.0179e+05
2.02e+05
2.0218e+05
2.0242e+05
2.0264e+05
2.0285e+05
2.0303e+05
2.0324e+05
2.0348e+05
2.0369e+05
2.039e+05
2.0412e+05
2.0433e+05
2.0448e+05
2.0475e+05
2.0496e+05
2.051e+05
2.054e+05
2.0561e+05
2.0583e+05
2.0598e+05
2.0626e+05
2.0648e+05
2.0669e+05
2.0682e+05
2.0712e+05
2.073e+05
2.0757e+05
2.0779e+05
2.08e+05
2.0817e+05
2.0843e+05
2.0865e+05
2.0887e+05
2.0904e+05
2.093e+05
2.0952e+05
2.0973e+05
2.0991e+05
2.1017e+05
2.1038e+05
2.106e+05
2.1077e+05
2.1103e+05
2.1125e+05
2.1147e+05
2.1159e+05
2.1164e+05
2.1185e+05
2.1199e+05
2.1225e+05
2.1233e+05
2.125e+05
2.1277e+05
2.1299e+05
2.1321e+05
2.1342e+05
2.1363e+05
2.1378e+05
2.1406e+05
2.1427e+05
2.1448e+05
2.147e+05
2.1492e+05
2.1505e+05
2.1534e+05
2.1556e+05
2.1577e+05
2.159e+05
2.1621e+05
2.1642e+05
2.1664e+05
2.1678e+05
2.1707e+05
2.1729e+05
2.1751e+05
2.1765e+05
2.1792e+05
2.1814e+05
2.1835e+05
2.185e+05
2.1877e+05
2.1899e+05
2.192e+05
2.1937e+05
2.1963e+05
2.1984e+05
2.1997e+05
2.2027e+05
2.2048e+05
2.207e+05
2.2092e+05
2.2113e+05
2.2128e+05
2.2156e+05
2.2177e+05
2.2199e+05
2.222e+05
2.2242e+05
2.2262e+05
2.2277e+05
2.2293e+05
2.2325e+05
2.2342e+05
2.2368e+05
2.239e+05
2.2411e+05
2.2427e+05
2.2441e+05
2.2474e+05
2.2496e+05
2.2517e+05
2.2538e+05
2.2559e+05
2.2575e+05
2.2602e+05
2.2622e+05
2.2635e+05
2.2665e+05
2.2672e+05
2.268e+05
2.2708e+05
2.2723e+05
2.275e+05
2.277e+05
2.2793e+05
2.2806e+05
2.282e+05
2.2835e+05
2.2857e+05
2.2879e+05
2.2892e+05
2.2921e+05
2.2942e+05
2.2964e+05
2.2985e+05
2.3006e+05
2.3027e+05
2.3048e+05
2.3069e+05
2.3091e+05
2.3107e+05
2.3124e+05
2.3153e+05
2.3167e+05
2.3196e+05
2.3213e+05
2.3238e+05
2.326e+05
2.3273e+05
2.3303e+05
2.3316e+05
2.3347e+05
2.3368e+05
2.3389e+05
2.3411e+05
2.3433e+05
2.3449e+05
2.3476e+05
2.3497e+05
2.3518e+05
2.3534e+05
2.356e+05
2.3582e+05
2.3604e+05
2.3621e+05
2.3646e+05
2.3668e+05
2.369e+05
2.3707e+05
2.3732e+05
2.3754e+05
2.3768e+05
2.3796e+05
2.3818e+05
2.384e+05
2.3862e+05
2.3882e+05
2.3903e+05
2.3925e+05
2.3946e+05
2.3967e+05
2.3987e+05
2.4008e+05
2.4024e+05
2.405e+05
2.4071e+05
2.4085e+05
2.4113e+05
2.413e+05
2.4156e+05
2.4177e+05
2.4192e+05
2.4219e+05
2.4241e+05
2.4262e+05
2.4283e+05
2.4304e+05
2.4325e+05
2.4346e+05
2.4363e+05
2.4388e+05
2.4409e+05
2.4416e+05
2.4423e+05
2.4451e+05
2.4464e+05
2.4492e+05
2.4507e+05
2.4534e+05
2.4551e+05
2.4564e+05
2.4576e+05
2.4598e+05
2.4604e+05
2.461e+05
2.4639e+05
2.4654e+05
2.4682e+05
2.4696e+05
2.4723e+05
2.474e+05
2.4753e+05
2.4765e+05
2.4786e+05
2.4794e+05
2.4801e+05
2.4828e+05
2.4843e+05
2.4867e+05
2.4881e+05
2.4909e+05
2.4928e+05
2.494e+05
2.4951e+05
2.4972e+05
2.4986e+05
2.5014e+05
2.5033e+05
2.5057e+05
2.5078e+05
2.5098e+05
2.5115e+05
2.5142e+05
2.5163e+05
2.5185e+05
2.5206e+05
2.5227e+05
2.5248e+05
2.5263e+05
2.529e+05
2.5306e+05
2.5332e+05
2.5354e+05
2.5375e+05
2.5393e+05
2.5409e+05
2.5438e+05
2.5454e+05
2.548e+05
2.5502e+05
2.5516e+05
2.5544e+05
2.5566e+05
2.5587e+05
2.5608e+05
2.563e+05
2.5644e+05
2.5672e+05
2.5688e+05
2.5713e+05
2.5734e+05
2.5756e+05
2.5773e+05
2.578e+05
2.5798e+05
2.582e+05
2.5842e+05
2.5859e+05
2.5885e+05
2.5907e+05
2.5928e+05
2.5945e+05
2.597e+05
2.5992e+05
2.6013e+05
2.603e+05
2.6055e+05
2.6076e+05
2.609e+05
2.611e+05
2.6118e+05
2.6139e+05
2.616e+05
2.618e+05
2.6201e+05
2.6222e+05
2.6236e+05
2.6264e+05
2.6281e+05
2.6306e+05
2.6327e+05
2.6341e+05
2.637e+05
2.6391e+05
2.6412e+05
2.6427e+05
2.6454e+05
2.6475e+05
2.6497e+05
2.6514e+05
2.6539e+05
2.656e+05
2.6574e+05
2.6604e+05
2.6626e+05
2.6647e+05
2.6661e+05
2.669e+05
2.6712e+05
2.6733e+05
2.6748e+05
2.6776e+05
2.6798e+05
2.6819e+05
2.6833e+05
2.6863e+05
2.6885e+05
2.6906e+05
2.6921e+05
2.6949e+05
2.697e+05
2.6992e+05
2.7007e+05
2.7034e+05
2.7055e+05
2.7076e+05
2.7091e+05
2.7118e+05
2.714e+05
2.7161e+05
2.718e+05
2.7204e+05
2.7226e+05
2.724e+05
2.7268e+05
2.729e+05
2.7311e+05
2.7333e+05
2.7355e+05
2.7376e+05
2.7397e+05
2.7413e+05
2.7439e+05
2.746e+05
2.7481e+05
2.7498e+05
2.7524e+05
2.7545e+05
2.7558e+05
2.7588e+05
2.7609e+05
2.7631e+05
2.7652e+05
2.7673e+05
2.7694e+05
2.7716e+05
2.7735e+05
2.7759e+05
2.778e+05
2.7794e+05
2.7822e+05
2.784e+05
2.7865e+05
2.7885e+05
2.7899e+05
2.7926e+05
2.7948e+05
2.7969e+05
2.799e+05
2.8011e+05
2.8032e+05
2.8053e+05
2.8075e+05
2.8096e+05
2.8117e+05
2.8138e+05
2.8159e+05
2.8179e+05
2.82e+05
2.8221e+05
2.8242e+05
2.8262e+05
2.8283e+05
2.8303e+05
2.8325e+05
2.8344e+05
2.8355e+05
2.8386e+05
2.8401e+05
2.8428e+05
2.8449e+05
2.8471e+05
2.8489e+05
2.8506e+05
2.8533e+05
2.8555e+05
2.8576e+05
2.8598e+05
2.8618e+05
2.8632e+05
2.866e+05
2.8681e+05
2.8701e+05
2.8716e+05
2.8742e+05
2.8763e+05
2.8784e+05
2.8805e+05
2.8826e+05
2.884e+05
2.8867e+05
2.8888e+05
2.8909e+05
2.893e+05
2.8952e+05
2.8972e+05
2.8992e+05
2.9013e+05
2.9034e+05
2.9055e+05
2.9069e+05
2.9096e+05
2.9116e+05
2.9137e+05
2.9157e+05
2.9178e+05
2.9199e+05
2.9219e+05
2.9226e+05
2.9233e+05
2.926e+05
2.9279e+05
2.9302e+05
2.9321e+05
2.9332e+05
2.9344e+05
2.9364e+05
2.9386e+05
2.9405e+05
2.9428e+05
2.9449e+05
2.9462e+05
2.949e+05
2.9512e+05
2.9533e+05
2.9554e+05
2.9575e+05
2.9595e+05
2.9616e+05
2.9635e+05
2.9658e+05
2.9679e+05
2.9694e+05
2.9721e+05
2.9742e+05
2.9764e+05
2.9785e+05
2.9807e+05
2.9821e+05
2.9848e+05
2.987e+05
2.9891e+05
2.9906e+05
2.9934e+05
2.9955e+05
2.9976e+05
2.9983e+05
2.9991e+05
3.0018e+05
3.0032e+05
3.006e+05
3.0076e+05
3.0089e+05
3.0102e+05
3.0124e+05
3.0137e+05
3.0154e+05
3.0188e+05
3.0209e+05
3.023e+05
3.0244e+05
3.0273e+05
3.0294e+05
3.0315e+05
3.0336e+05
3.0357e+05
3.037e+05
3.0399e+05
3.0421e+05
3.0441e+05
3.0462e+05
3.0482e+05
3.0503e+05
3.0513e+05
3.0524e+05
3.0546e+05
3.0559e+05
3.0586e+05
3.0604e+05
3.0628e+05
3.0642e+05
3.067e+05
3.0686e+05
3.0699e+05
3.0712e+05
3.0733e+05
3.074e+05
3.0748e+05
3.0775e+05
3.0789e+05
3.0817e+05
3.0832e+05
3.0845e+05
3.0858e+05
3.088e+05
3.0901e+05
3.0918e+05
3.0943e+05
3.0963e+05
3.097e+05
3.0978e+05
3.1006e+05
3.1021e+05
3.1048e+05
3.1062e+05
3.109e+05
3.1106e+05
3.1119e+05
3.1132e+05
3.1154e+05
3.1168e+05
3.1195e+05
3.1214e+05
3.1238e+05
3.1259e+05
3.1266e+05
3.1274e+05
3.1301e+05
3.1315e+05
3.1343e+05
3.1358e+05
3.1372e+05
3.1386e+05
3.1408e+05
3.1422e+05
3.145e+05
3.1469e+05
3.1493e+05
3.1514e+05
3.1521e+05
3.1529e+05
3.1556e+05
3.1571e+05
3.1599e+05
3.1614e+05
3.1642e+05
3.1656e+05
3.167e+05
3.1684e+05
3.1706e+05
3.1727e+05
3.1744e+05
3.177e+05
3.1791e+05
3.1812e+05
3.1829e+05
3.1854e+05
3.1875e+05
3.1889e+05
3.1916e+05
3.193e+05
3.1959e+05
3.1981e+05
3.2002e+05
3.2023e+05
3.2044e+05
3.2057e+05
3.2086e+05
3.2107e+05
3.2129e+05
3.2144e+05
3.217e+05
3.2192e+05
3.2213e+05
3.223e+05
3.2255e+05
3.2276e+05
3.2297e+05
3.2314e+05
3.2332e+05
3.236e+05
3.2378e+05
3.2403e+05
3.2424e+05
3.2444e+05
3.2462e+05
3.2486e+05
3.2507e+05
3.2528e+05
3.2544e+05
3.2568e+05
3.2589e+05
3.2604e+05
3.263e+05
3.2649e+05
3.2671e+05
3.2692e+05
3.2707e+05
3.2734e+05
3.275e+05
3.2775e+05
3.2796e+05
3.2817e+05
3.2838e+05
3.2859e+05
3.288e+05
3.29e+05
3.292e+05
3.2942e+05
3.2962e+05
3.2983e+05
3.3003e+05
3.3023e+05
3.3044e+05
3.3064e+05
3.3085e+05
3.31e+05
3.3125e+05
3.3146e+05
3.3166e+05
3.318e+05
3.3207e+05
3.3222e+05
3.3248e+05
3.3269e+05
3.3289e+05
3.3303e+05
3.333e+05
3.3345e+05
3.3371e+05
3.3391e+05
3.3412e+05
3.3433e+05
3.3453e+05
3.3466e+05
3.3493e+05
3.3506e+05
3.3533e+05
3.3554e+05
3.3575e+05
3.3595e+05
3.3616e+05
3.3635e+05
3.3656e+05
3.3678e+05
3.3698e+05
3.3719e+05
3.3739e+05
3.3759e+05
3.3774e+05
3.38e+05
3.3821e+05
3.3841e+05
3.3855e+05
3.3882e+05
3.3902e+05
3.3923e+05
3.3937e+05
3.3964e+05
3.3984e+05
3.4005e+05
3.4025e+05
3.4046e+05
3.4066e+05
3.4087e+05
3.4107e+05
3.4128e+05
3.4148e+05
3.4161e+05
3.419e+05
3.421e+05
3.423e+05
3.425e+05
3.427e+05
3.4291e+05
3.4311e+05
3.4332e+05
3.4352e+05
3.4372e+05
3.4392e+05
3.4412e+05
3.4433e+05
3.4453e+05
3.4473e+05
3.4493e+05
3.4513e+05
3.4527e+05
3.4554e+05
3.4575e+05
3.4595e+05
3.4615e+05
3.4635e+05
3.4656e+05
3.4676e+05
3.4697e+05
3.4717e+05
3.4737e+05
3.4752e+05
3.4777e+05
3.4792e+05
3.4818e+05
3.4833e+05
3.4844e+05
3.4878e+05
3.49e+05
3.492e+05
3.4941e+05
3.4961e+05
3.4982e+05
3.5003e+05
3.5024e+05
3.5045e+05
3.5065e+05
3.5086e+05
3.5106e+05
3.5127e+05
3.5149e+05
3.5169e+05
3.5183e+05
3.521e+05
3.5227e+05
3.5252e+05
3.5273e+05
3.5294e+05
3.5315e+05
3.5329e+05
3.5356e+05
3.5376e+05
3.5399e+05
3.542e+05
3.5433e+05
3.546e+05
3.5478e+05
3.549e+05
3.5522e+05
3.5544e+05
3.5565e+05
3.5579e+05
3.5606e+05
3.5624e+05
3.5649e+05
3.567e+05
3.5684e+05
3.5711e+05
3.573e+05
3.5754e+05
3.5776e+05
3.579e+05
3.5817e+05
3.5831e+05
3.586e+05
3.5881e+05
3.5902e+05
3.5923e+05
3.5944e+05
3.5951e+05
3.5958e+05
3.5986e+05
3.6e+05
3.6029e+05
3.6044e+05
3.6058e+05
3.6071e+05
3.6092e+05
3.6114e+05
3.613e+05
3.6156e+05
3.6177e+05
3.6198e+05
3.6214e+05
3.624e+05
3.6262e+05
3.6276e+05
3.6303e+05
3.6317e+05
3.6346e+05
3.6368e+05
3.6388e+05
3.6402e+05
3.643e+05
3.6451e+05
3.6472e+05
3.6486e+05
3.6514e+05
3.6535e+05
3.6556e+05
3.6569e+05
3.6598e+05
3.6619e+05
3.664e+05
3.6652e+05
3.6681e+05
3.6702e+05
3.6724e+05
3.6745e+05
3.6766e+05
3.678e+05
3.6807e+05
3.6828e+05
3.685e+05
3.6871e+05
3.6891e+05
3.6906e+05
3.6932e+05
3.6948e+05
3.6974e+05
3.6995e+05
3.7016e+05
3.7036e+05
3.7057e+05
3.7072e+05
3.7099e+05
3.7121e+05
3.7141e+05
3.7156e+05
3.718e+05
3.7201e+05
3.7215e+05
3.7243e+05
3.7258e+05
3.7284e+05
3.7306e+05
3.7326e+05
3.7342e+05
3.7368e+05
3.7388e+05
3.7409e+05
3.7425e+05
3.745e+05
3.7471e+05
3.7492e+05
3.7509e+05
3.7532e+05
3.7553e+05
3.7568e+05
3.7595e+05
3.7616e+05
3.7636e+05
3.7657e+05
3.7678e+05
3.7692e+05
3.7719e+05
3.7736e+05
3.7761e+05
3.7781e+05
3.7795e+05
3.7823e+05
3.7841e+05
3.7864e+05
3.7884e+05
3.7898e+05
3.7925e+05
3.7942e+05
3.7966e+05
3.7987e+05
3.8e+05
3.8027e+05
3.8042e+05
3.807e+05
3.8091e+05
3.8111e+05
3.8132e+05
3.8153e+05
3.8167e+05
3.8194e+05
3.8216e+05
3.8236e+05
3.8251e+05
3.8277e+05
3.8298e+05
3.832e+05
3.834e+05
3.8361e+05
3.8374e+05
3.8399e+05
3.842e+05
3.8441e+05
3.8463e+05
3.8484e+05
3.8498e+05
3.8525e+05
3.8541e+05
3.8568e+05
3.8589e+05
3.861e+05
3.863e+05
3.8652e+05
3.8672e+05
3.8694e+05
3.8714e+05
3.8729e+05
3.8753e+05
3.8772e+05
3.8796e+05
3.8817e+05
3.8838e+05
3.8854e+05
3.8867e+05
3.89e+05
3.8917e+05
3.8944e+05
3.8965e+05
3.8986e+05
3.9007e+05
3.9028e+05
3.9043e+05
3.907e+05
3.9091e+05
3.9112e+05
3.9127e+05
3.915e+05
3.9172e+05
3.9194e+05
3.9209e+05
3.9235e+05
3.9256e+05
3.9278e+05
3.9295e+05
3.932e+05
3.9342e+05
3.9363e+05
3.9379e+05
3.9404e+05
3.9426e+05
3.944e+05
3.9464e+05
3.9485e+05
3.9506e+05
3.9528e+05
3.9549e+05
3.9569e+05
3.9584e+05
3.961e+05
3.9631e+05
3.9652e+05
3.9667e+05
3.9694e+05
3.9715e+05
3.9726e+05
3.9757e+05
3.9779e+05
3.98e+05
3.9807e+05
3.9814e+05
3.9841e+05
3.9856e+05
3.9883e+05
3.9899e+05
3.9912e+05
3.9926e+05
3.9947e+05
3.9967e+05
3.9988e+05
4.001e+05
4.0024e+05
4.0051e+05
4.0072e+05
4.0093e+05
4.0114e+05
4.0135e+05
4.0156e+05
4.0177e+05
4.0198e+05
4.0218e+05
4.0232e+05
4.026e+05
4.0281e+05
4.0301e+05
4.0322e+05
4.0342e+05
4.0356e+05
4.0383e+05
4.0404e+05
4.0425e+05
4.0445e+05
4.0466e+05
4.0487e+05
4.0508e+05
4.0528e+05
4.0549e+05
4.0563e+05
4.059e+05
4.0608e+05
4.0632e+05
4.0653e+05
4.0674e+05
4.0694e+05
4.071e+05
4.0728e+05
4.0757e+05
4.0775e+05
4.0799e+05
4.0817e+05
4.084e+05
4.0861e+05
4.0876e+05
4.0904e+05
4.0922e+05
4.0945e+05
4.0966e+05
4.0988e+05
4.1009e+05
4.103e+05
4.105e+05
4.1065e+05
4.1092e+05
4.1108e+05
4.1134e+05
4.1156e+05
4.1176e+05
4.1197e+05
4.1218e+05
4.1233e+05
4.126e+05
4.1281e+05
4.1301e+05
4.1323e+05
4.1343e+05
4.1358e+05
4.1375e+05
4.1406e+05
4.1421e+05
4.1448e+05
4.1469e+05
4.149e+05
4.1511e+05
4.1532e+05
4.1552e+05
4.1567e+05
4.1594e+05
4.1612e+05
4.1637e+05
4.1658e+05
4.1678e+05
4.1694e+05
4.1707e+05
4.174e+05
4.1756e+05
4.1782e+05
4.1803e+05
4.1817e+05
4.1844e+05
4.1863e+05
4.1886e+05
4.1907e+05
4.1922e+05
4.1949e+05
4.1968e+05
4.1982e+05
4.2012e+05
4.2033e+05
4.2054e+05
4.2073e+05
4.2096e+05
4.2117e+05
4.2131e+05
4.2158e+05
4.2176e+05
4.2201e+05
4.2222e+05
4.2229e+05
4.2236e+05
4.2263e+05
4.2282e+05
4.2305e+05
4.2321e+05
4.2334e+05
4.2347e+05
4.2368e+05
4.2383e+05
4.2409e+05
4.2431e+05
4.2453e+05
4.2467e+05
4.2494e+05
4.2515e+05
4.2536e+05
4.255e+05
4.2578e+05
4.26e+05
4.2621e+05
4.2635e+05
4.2662e+05
4.2684e+05
4.2706e+05
4.272e+05
4.2748e+05
4.2769e+05
4.279e+05
4.2805e+05
4.2833e+05
4.2854e+05
4.2876e+05
4.289e+05
4.2918e+05
4.294e+05
4.2961e+05
4.2975e+05
4.3002e+05
4.302e+05
4.3044e+05
4.3065e+05
4.3086e+05
4.3102e+05
4.3127e+05
4.3148e+05
4.317e+05
4.319e+05
4.3212e+05
4.3232e+05
4.3253e+05
4.3273e+05
4.3294e+05
4.3315e+05
4.3336e+05
4.3356e+05
4.3376e+05
4.3397e+05
4.3418e+05
4.3439e+05
4.3459e+05
4.348e+05
4.3501e+05
4.3521e+05
4.3536e+05
4.3563e+05
4.3584e+05
4.3605e+05
4.3619e+05
4.3647e+05
4.3663e+05
4.369e+05
4.3711e+05
4.3732e+05
4.3754e+05
4.377e+05
4.3796e+05
4.3817e+05
4.3838e+05
4.3853e+05
4.388e+05
4.3902e+05
4.3923e+05
4.3944e+05
4.3964e+05
4.3979e+05
4.4006e+05
4.4029e+05
4.405e+05
4.4064e+05
4.4091e+05
4.4112e+05
4.4133e+05
4.4148e+05
4.4176e+05
4.4194e+05
4.4218e+05
4.4239e+05
4.426e+05
4.4281e+05
4.4296e+05
4.4323e+05
4.4345e+05
4.4366e+05
4.4381e+05
4.4408e+05
4.443e+05
4.4451e+05
4.4465e+05
4.4493e+05
4.4511e+05
4.4537e+05
4.4558e+05
4.458e+05
4.4594e+05
4.4615e+05
4.4644e+05
4.4659e+05
4.4673e+05
4.4706e+05
4.4728e+05
4.4749e+05
4.477e+05
4.4792e+05
4.4806e+05
4.4833e+05
4.4855e+05
4.4877e+05
4.4891e+05
4.4919e+05
4.4941e+05
4.4962e+05
4.4977e+05
4.5005e+05
4.5027e+05
4.5048e+05
4.5062e+05
4.5091e+05
4.5111e+05
4.5134e+05
4.5155e+05
4.5175e+05
4.5196e+05
4.5218e+05
4.5239e+05
4.526e+05
4.5275e+05
4.5302e+05
4.5323e+05
4.5345e+05
4.5358e+05
4.5388e+05
4.541e+05
4.5431e+05
4.5444e+05
4.5474e+05
4.5496e+05
4.5518e+05
4.5539e+05
4.5561e+05
4.5582e+05
4.5604e+05
4.5618e+05
4.5647e+05
4.5668e+05
4.569e+05
4.5704e+05
4.5733e+05
4.5755e+05
4.5777e+05
4.5791e+05
4.582e+05
4.5843e+05
4.5865e+05
4.5879e+05
4.5908e+05
4.5929e+05
4.5951e+05
4.5965e+05
4.5994e+05
4.6016e+05
4.6038e+05
4.6052e+05
4.6081e+05
4.6103e+05
4.6125e+05
4.6139e+05
4.6168e+05
4.6189e+05
4.6211e+05
4.6224e+05
4.6254e+05
4.6276e+05
4.6297e+05
4.6312e+05
4.6341e+05
4.6362e+05
4.6382e+05
4.6397e+05
4.6425e+05
4.6446e+05
4.6468e+05
4.6483e+05
4.651e+05
4.6532e+05
4.6553e+05
4.6568e+05
4.6596e+05
4.6617e+05
4.6638e+05
4.6653e+05
4.6681e+05
4.6703e+05
4.6725e+05
4.6739e+05
4.6767e+05
4.6788e+05
4.681e+05
4.6825e+05
4.6853e+05
4.6874e+05
4.6894e+05
4.691e+05
4.6937e+05
4.6959e+05
4.698e+05
4.6995e+05
4.7022e+05
4.7044e+05
4.7065e+05
4.708e+05
4.7108e+05
4.7129e+05
4.715e+05
4.7165e+05
4.7192e+05
4.7214e+05
4.7235e+05
4.725e+05
4.7277e+05
4.7299e+05
4.732e+05
4.7336e+05
4.7362e+05
4.7384e+05
4.7405e+05
4.7424e+05
4.7448e+05
4.7469e+05
4.749e+05
4.7509e+05
4.7522e+05
4.7554e+05
4.7568e+05
4.7596e+05
4.7618e+05
4.7639e+05
4.7658e+05
4.7681e+05
4.7703e+05
4.7724e+05
4.7741e+05
4.7756e+05
4.7787e+05
4.7804e+05
4.783e+05
4.785e+05
4.787e+05
4.7891e+05
4.7912e+05
4.7927e+05
4.7954e+05
4.7975e+05
4.7995e+05
4.8015e+05
4.8029e+05
4.8058e+05
4.8074e+05
4.8099e+05
4.8119e+05
4.814e+05
4.8161e+05
4.8181e+05
4.8199e+05
4.8222e+05
4.8242e+05
4.8262e+05
4.828e+05
4.8295e+05
4.8323e+05
4.8343e+05
4.8363e+05
4.8383e+05
4.8401e+05
4.8416e+05
4.8445e+05
4.8465e+05
4.8482e+05
4.8505e+05
4.8526e+05
4.8534e+05
4.8541e+05
4.8558e+05
4.8572e+05
4.8599e+05
4.8606e+05
4.8623e+05
4.8639e+05
4.8668e+05
4.8676e+05
4.8682e+05
4.8704e+05
4.872e+05
4.8742e+05
4.875e+05
4.8766e+05
4.8792e+05
4.8812e+05
4.8833e+05
4.8853e+05
4.8867e+05
4.8894e+05
4.8915e+05
4.8931e+05
4.8956e+05
4.8977e+05
4.8998e+05
4.9017e+05
4.9039e+05
4.9059e+05
4.9074e+05
4.91e+05
4.9121e+05
4.9141e+05
4.9156e+05
4.9183e+05
4.9203e+05
4.9224e+05
4.9232e+05
4.9239e+05
4.926e+05
4.9272e+05
4.9297e+05
4.9305e+05
4.9327e+05
4.9348e+05
4.9362e+05
4.939e+05
4.9406e+05
4.9432e+05
4.9452e+05
4.9473e+05
4.9495e+05
4.9516e+05
4.9536e+05
4.9557e+05
4.9578e+05
4.9592e+05
4.9619e+05
4.9641e+05
4.9662e+05
4.9677e+05
4.9704e+05
4.9726e+05
4.9747e+05
4.9762e+05
4.9788e+05
4.981e+05
4.9831e+05
4.9845e+05
4.9873e+05
4.9894e+05
4.9915e+05
4.9929e+05
4.9956e+05
4.9978e+05
4.9999e+05
5.0014e+05
5.0041e+05
5.0062e+05
5.0083e+05
5.0098e+05
5.0126e+05
5.0147e+05
5.0168e+05
5.0183e+05
5.0211e+05
5.0233e+05
5.0254e+05
5.0269e+05
5.0296e+05
5.0317e+05
5.0339e+05
5.0353e+05
5.0381e+05
5.0402e+05
5.0423e+05
5.0437e+05
5.0465e+05
5.0487e+05
5.0508e+05
5.0522e+05
5.055e+05
5.0571e+05
5.0592e+05
5.0607e+05
5.0635e+05
5.0656e+05
5.0677e+05
5.0692e+05
5.072e+05
5.0742e+05
5.0762e+05
5.0779e+05
5.0804e+05
5.0825e+05
5.0846e+05
5.0867e+05
5.0888e+05
5.0908e+05
5.093e+05
5.0952e+05
5.0973e+05
5.0994e+05
5.1015e+05
5.1036e+05
5.1057e+05
5.1078e+05
5.1086e+05
5.1093e+05
5.112e+05
5.1138e+05
5.1163e+05
5.1178e+05
5.1206e+05
5.1225e+05
5.1237e+05
5.1249e+05
5.127e+05
5.1292e+05
5.131e+05
5.1336e+05
5.1357e+05
5.1379e+05
5.1397e+05
5.1422e+05
5.1444e+05
5.1465e+05
5.1482e+05
5.1507e+05
5.1528e+05
5.1549e+05
5.1567e+05
5.1593e+05
5.1614e+05
5.1635e+05
5.1651e+05
5.1666e+05
5.1699e+05
5.1714e+05
5.1742e+05
5.1764e+05
5.1786e+05
5.1801e+05
5.1831e+05
5.185e+05
5.1874e+05
5.1896e+05
5.1919e+05
5.194e+05
5.1962e+05
5.1983e+05
5.2005e+05
5.2026e+05
5.2048e+05
5.2062e+05
5.2091e+05
5.2112e+05
5.2133e+05
5.2147e+05
5.2176e+05
5.2196e+05
5.2218e+05
5.224e+05
5.2261e+05
5.2277e+05
5.2304e+05
5.2325e+05
5.2346e+05
5.2362e+05
5.2389e+05
5.2411e+05
5.2432e+05
5.2449e+05
5.2464e+05
5.2494e+05
5.2509e+05
5.2537e+05
5.2551e+05
5.258e+05
5.2594e+05
5.2613e+05
5.2644e+05
5.2666e+05
5.2688e+05
5.2702e+05
5.273e+05
5.275e+05
5.2773e+05
5.2795e+05
5.2816e+05
5.2832e+05
5.2858e+05
5.288e+05
5.2901e+05
5.292e+05
5.2943e+05
5.2965e+05
5.2986e+05
5.3004e+05
5.3028e+05
5.305e+05
5.3071e+05
5.3089e+05
5.3104e+05
5.3134e+05
5.3149e+05
5.3168e+05
5.3198e+05
5.3219e+05
5.3233e+05
5.3261e+05
5.328e+05
5.3304e+05
5.3325e+05
5.3346e+05
5.3362e+05
5.3388e+05
5.341e+05
5.3423e+05
5.3451e+05
5.3473e+05
5.3494e+05
5.3508e+05
5.3537e+05
5.3558e+05
5.358e+05
5.3594e+05
5.3623e+05
5.3644e+05
5.3665e+05
5.368e+05
5.3708e+05
5.3729e+05
5.3751e+05
5.3764e+05
5.3793e+05
5.3815e+05
5.3836e+05
5.385e+05
5.3879e+05
5.39e+05
5.3921e+05
5.3935e+05
5.3963e+05
5.3985e+05
5.4006e+05
5.4021e+05
5.4048e+05
5.4069e+05
5.4091e+05
5.4106e+05
5.4133e+05
5.4154e+05
5.4175e+05
5.419e+05
5.4217e+05
5.4238e+05
5.426e+05
5.4274e+05
5.4302e+05
5.4323e+05
5.4345e+05
5.4359e+05
5.4386e+05
5.4408e+05
5.4429e+05
5.4444e+05
5.4471e+05
5.4493e+05
5.4514e+05
5.4529e+05
5.4556e+05
5.4577e+05
5.4599e+05
5.4614e+05
5.4641e+05
5.4662e+05
5.4684e+05
5.4698e+05
5.4726e+05
5.4748e+05
5.4768e+05
5.4782e+05
5.4809e+05
5.4831e+05
5.4852e+05
5.4867e+05
5.4894e+05
5.4915e+05
5.4936e+05
5.4944e+05
5.4951e+05
5.4978e+05
5.4993e+05
5.5021e+05
5.5036e+05
5.5049e+05
5.5062e+05
5.5084e+05
5.5105e+05
5.5125e+05
5.5146e+05
5.5167e+05
5.5188e+05
5.5209e+05
5.5224e+05
5.5251e+05
5.5271e+05
5.5284e+05
5.5315e+05
5.5337e+05
5.5359e+05
5.5372e+05
5.5402e+05
5.5423e+05
5.5445e+05
5.546e+05
5.5488e+05
5.551e+05
5.5531e+05
5.5546e+05
5.5574e+05
5.5596e+05
5.5616e+05
5.5631e+05
5.5659e+05
5.5681e+05
5.5703e+05
5.5718e+05
5.5746e+05
5.5768e+05
5.579e+05
5.5805e+05
5.5833e+05
5.5855e+05
5.5876e+05
5.5889e+05
5.5918e+05
5.594e+05
5.5962e+05
5.5974e+05
5.6004e+05
5.6025e+05
5.6047e+05
5.606e+05
5.609e+05
5.6111e+05
5.6133e+05
5.6147e+05
5.6176e+05
5.6198e+05
5.6219e+05
5.6233e+05
5.6261e+05
5.6284e+05
5.6306e+05
5.6319e+05
5.6348e+05
5.6369e+05
5.639e+05
5.6404e+05
5.6434e+05
5.6456e+05
5.6477e+05
5.6489e+05
5.6519e+05
5.654e+05
5.6562e+05
5.6576e+05
5.6604e+05
5.6626e+05
5.6648e+05
5.6662e+05
5.669e+05
5.6712e+05
5.6733e+05
5.6748e+05
5.6776e+05
5.6798e+05
5.6818e+05
5.6833e+05
5.686e+05
5.6881e+05
5.6902e+05
5.6917e+05
5.6944e+05
5.6965e+05
5.6986e+05
5.7006e+05
5.7029e+05
5.705e+05
5.7063e+05
5.7092e+05
5.7113e+05
5.7135e+05
5.7149e+05
5.7177e+05
5.7198e+05
5.7218e+05
5.7233e+05
5.7261e+05
5.7282e+05
5.7303e+05
5.7317e+05
5.7344e+05
5.7365e+05
5.7386e+05
5.74e+05
5.7429e+05
5.745e+05
5.7471e+05
5.7486e+05
5.7514e+05
5.7536e+05
5.7556e+05
5.7571e+05
5.7598e+05
5.762e+05
5.7641e+05
5.7656e+05
5.7684e+05
5.7705e+05
5.7726e+05
5.7739e+05
5.7768e+05
5.7789e+05
5.781e+05
5.7824e+05
5.7852e+05
5.7873e+05
5.7895e+05
5.7909e+05
5.7936e+05
5.7957e+05
5.7978e+05
5.7993e+05
5.8021e+05
5.8042e+05
5.8062e+05
5.8077e+05
5.8104e+05
5.8125e+05
5.8146e+05
5.8159e+05
5.8188e+05
5.8209e+05
5.8231e+05
5.8245e+05
5.8273e+05
5.8294e+05
5.8315e+05
5.833e+05
5.8357e+05
5.8379e+05
5.84e+05
5.8415e+05
5.8442e+05
5.8464e+05
5.8485e+05
5.85e+05
5.8527e+05
5.8549e+05
5.857e+05
5.8584e+05
5.8613e+05
5.8635e+05
5.8656e+05
5.867e+05
5.8698e+05
5.8721e+05
5.8742e+05
5.8756e+05
5.8784e+05
5.8806e+05
5.8827e+05
5.8841e+05
5.887e+05
5.8892e+05
5.8913e+05
5.8927e+05
5.8956e+05
5.8978e+05
5.8999e+05
5.9013e+05
5.9041e+05
5.9062e+05
5.9084e+05
5.9099e+05
5.9126e+05
5.9148e+05
5.917e+05
5.9184e+05
5.9213e+05
5.9235e+05
5.9256e+05
5.927e+05
5.9298e+05
5.932e+05
5.9342e+05
5.9356e+05
5.9384e+05
5.9405e+05
5.9427e+05
5.9442e+05
5.9457e+05
5.949e+05
5.9508e+05
5.9533e+05
5.9549e+05
5.9575e+05
5.9597e+05
5.9618e+05
5.9639e+05
5.9661e+05
5.9683e+05
5.9704e+05
5.9719e+05
5.9746e+05
5.9766e+05
5.9778e+05
5.981e+05
5.9832e+05
5.9853e+05
5.9868e+05
5.9895e+05
5.9918e+05
5.9939e+05
5.9953e+05
5.9981e+05
6.0002e+05
6.0024e+05
6.0038e+05
6.0066e+05
6.0088e+05
6.011e+05
6.0124e+05
6.0152e+05
6.0174e+05
6.0195e+05
6.0209e+05
6.0237e+05
6.0259e+05
6.028e+05
6.0294e+05
6.0322e+05
6.0344e+05
6.0365e+05
6.038e+05
6.0409e+05
6.0431e+05
6.0452e+05
6.0467e+05
6.0496e+05
6.0517e+05
6.0539e+05
6.0549e+05
6.0559e+05
6.0583e+05
6.0598e+05
6.0626e+05
6.0643e+05
6.067e+05
6.0685e+05
6.0712e+05
6.0731e+05
6.0743e+05
6.0755e+05
6.0778e+05
6.08e+05
6.0821e+05
6.0843e+05
6.0857e+05
6.0874e+05
6.0908e+05
6.093e+05
6.0952e+05
6.0966e+05
6.0996e+05
6.1012e+05
6.104e+05
6.1062e+05
6.1084e+05
6.1102e+05
6.1127e+05
6.1149e+05
6.1168e+05
6.1191e+05
6.1213e+05
6.1228e+05
6.1256e+05
6.1273e+05
6.13e+05
6.1322e+05
6.1336e+05
6.1366e+05
6.1388e+05
6.141e+05
6.1424e+05
6.1453e+05
6.1474e+05
6.1496e+05
6.1511e+05
6.154e+05
6.1558e+05
6.1582e+05
6.1604e+05
6.1625e+05
6.1647e+05
6.1668e+05
6.1682e+05
6.171e+05
6.1732e+05
6.1754e+05
6.1769e+05
6.1797e+05
6.1819e+05
6.1841e+05
6.1856e+05
6.1884e+05
6.1906e+05
6.1927e+05
6.1944e+05
6.1969e+05
6.1991e+05
6.2012e+05
6.203e+05
6.2054e+05
6.2076e+05
6.2098e+05
6.2116e+05
6.213e+05
6.2161e+05
6.2176e+05
6.2204e+05
6.2226e+05
6.2248e+05
6.2268e+05
6.2291e+05
6.2312e+05
6.2335e+05
6.2354e+05
6.2367e+05
6.2398e+05
6.2413e+05
6.2441e+05
6.2463e+05
6.2485e+05
6.2503e+05
6.2528e+05
6.2549e+05
6.2571e+05
6.259e+05
6.2604e+05
6.2635e+05
6.265e+05
6.2678e+05
6.27e+05
6.2721e+05
6.274e+05
6.2764e+05
6.2786e+05
6.2807e+05
6.2827e+05
6.284e+05
6.2871e+05
6.2886e+05
6.2913e+05
6.2935e+05
6.2957e+05
6.2964e+05
6.2971e+05
6.3e+05
6.3014e+05
6.3043e+05
6.306e+05
6.3074e+05
6.3088e+05
6.311e+05
6.3131e+05
6.3142e+05
6.3149e+05
6.3163e+05
6.3178e+05
6.3206e+05
6.3214e+05
6.3231e+05
6.3257e+05
6.3279e+05
6.33e+05
6.3322e+05
6.3343e+05
6.3357e+05
6.3385e+05
6.3401e+05
6.3428e+05
6.3449e+05
6.3471e+05
6.3488e+05
6.3513e+05
6.3535e+05
6.3557e+05
6.3575e+05
6.3599e+05
6.362e+05
6.3642e+05
6.366e+05
6.3673e+05
6.3705e+05
6.372e+05
6.3747e+05
6.3764e+05
6.379e+05
6.3811e+05
6.3826e+05
6.3853e+05
6.3868e+05
6.3896e+05
6.3918e+05
6.3932e+05
6.3961e+05
6.3981e+05
6.4002e+05
6.4024e+05
6.4046e+05
6.4067e+05
6.4081e+05
6.4108e+05
6.4129e+05
6.415e+05
6.4171e+05
6.4192e+05
6.4212e+05
6.4233e+05
6.4251e+05
6.4274e+05
6.4295e+05
6.4316e+05
6.4333e+05
6.4347e+05
6.4378e+05
6.4394e+05
6.442e+05
6.4441e+05
6.4448e+05
6.4455e+05
6.4482e+05
6.4496e+05
6.4525e+05
6.4539e+05
6.4566e+05
6.458e+05
6.4608e+05
6.4624e+05
6.4637e+05
6.4651e+05
6.4673e+05
6.4694e+05
6.4716e+05
6.4737e+05
6.4751e+05
6.4781e+05
6.4803e+05
6.4824e+05
6.4838e+05
6.4865e+05
6.4887e+05
6.4909e+05
6.4924e+05
6.4952e+05
6.4973e+05
6.4995e+05
