# Supplementary material for: Novel Method to Efficiently Create an mHealth App: Implementation of a Real-Time Electrocardiogram R Peak Detector
Source: JMIR Mhealth Uhealth. 2018 May 22;6(5):e118. doi: 10.2196/mhealth.8429 (PMC5989064; doi:10.2196/mhealth.8429)
Supplement: Multimedia Appendix 2 [file mhealth_v6i5e118_app2.zip › Submission_code/Cleaned database/mitdb/233_ann_qrs_cleaned.txt]

4
43
321
512
750
965
1108
1384
1575
1820
2036
2174
2450
2672
2885
3014
3308
3522
3730
3944
4161
4376
4522
4797
4955
5219
5440
5583
5766
6045
6254
6465
6681
6892
7101
7311
7476
7711
7926
8072
8347
8558
8767
8918
9191
9401
9605
9814
9984
10224
10355
10649
10830
11058
11269
11416
11693
11883
12108
12315
12463
12736
12932
13156
13364
13565
13743
13981
14187
14333
14592
14791
15000
15206
15413
15599
15718
16023
16170
16443
16648
16852
17053
17256
17398
17666
17875
18077
18222
18480
18687
18897
19100
19304
19444
19707
19911
20120
20291
20526
20733
20874
21141
21352
21556
21763
21966
22171
22305
22580
22770
22992
23197
23334
23603
23755
24015
24220
24426
24633
24833
24995
25249
25454
25597
25857
26051
26281
26489
26633
26897
27104
27309
27463
27729
27935
28135
28296
28544
28756
28901
29157
29318
29431
29734
29945
30153
30358
30561
30762
30968
31179
31381
31583
31784
31910
32187
32390
32589
32792
32992
33121
33389
33597
33797
33938
34196
34395
34599
34802
35004
35146
35407
35606
35806
36009
36212
36413
36606
36741
37005
37204
37403
37607
37801
38000
38197
38399
38602
38804
39004
39205
39407
39605
39810
39957
40215
40421
40621
40830
41038
41241
41444
41646
41856
42058
42270
42482
42619
42894
43076
43316
43527
43670
43932
44126
44352
44558
44690
44982
45108
45392
45533
45823
45989
46247
46452
46595
46859
47013
47262
47478
47628
47892
48081
48314
48464
48726
48864
49137
49345
49556
49717
49970
50181
50319
50593
50722
51020
51172
51437
51602
51861
52078
52213
52499
52643
52920
53072
53350
53515
53651
53969
54118
54395
54612
54757
55033
55179
55460
55680
55824
56099
56249
56526
56674
56926
57146
57295
57562
57756
57991
58208
58346
58625
58772
59055
59203
59481
59650
59910
60120
60266
60555
60769
60893
61191
61404
61611
61755
62030
62238
62387
62649
62866
63020
63288
63431
63702
63918
64122
64333
64547
64753
64898
65160
65354
65578
65787
65987
66148
66397
66599
66806
66933
67141
67383
67591
67801
68011
68219
68360
68623
68781
69037
69251
69397
69665
69812
70080
70289
70428
70711
70898
71124
71335
71541
71710
71956
72161
72366
72549
72785
72995
73140
73408
73556
73807
74022
74234
74450
74659
74866
75077
75292
75500
75704
75810
76119
76288
76543
76759
76906
77180
77320
77605
77755
78037
78248
78456
78672
78882
79094
79311
79516
79694
79848
80145
80362
80539
80776
80983
81134
81397
81613
81824
82035
82213
82376
82664
82874
83084
83291
83501
83708
83917
84129
84285
84526
84746
84957
85168
85373
85508
85780
85992
86198
86412
86626
86830
87037
87176
87456
87628
87880
88086
88226
88497
88638
88921
89133
89343
89550
89764
89981
90189
90400
90612
90825
91029
91244
91461
91667
91874
92016
92292
92499
92717
92922
93131
93294
93422
93751
93916
94181
94391
94600
94818
95032
95178
95453
95666
95799
96092
96310
96525
96739
96946
97088
97375
97590
97799
98012
98225
98367
98647
98865
99079
99291
99502
99715
99865
100140
100350
100560
100690
100990
101150
101410
101630
101840
102040
102270
102480
102690
102910
103040
103330
103550
103770
103910
104200
104350
104630
104850
105070
105280
105490
105630
105910
106130
106340
106550
106760
106900
107190
107400
107610
107740
108030
108250
108460
108610
108890
109100
109310
109460
109750
109900
110170
110320
110600
110770
110910
111480
111690
111910
112050
112350
112570
112780
112910
113210
113370
113650
113780
114070
114240
114510
114730
114940
115150
115370
115510
115790
116020
116230
116360
116660
116880
117090
117230
117510
117720
117930
118060
118360
118580
118790
118920
119220
119440
119660
119800
120080
120300
120510
120660
120950
121170
121380
121570
121820
122030
122240
122430
122670
122830
122980
123310
123530
123740
123960
124180
124320
124610
124820
125040
125190
125480
125700
125920
126060
126350
126570
126790
127010
127220
127360
127640
127860
128080
128220
128510
128720
128930
129080
129370
129590
129800
129940
130220
130440
130660
130800
131080
131290
131500
131660
131930
132130
132340
132470
132760
132980
133190
133340
133610
133830
134050
134190
134470
134680
134900
135040
135330
135550
135760
135890
136180
136400
136620
136750
137040
137260
137470
137620
137900
138120
138340
138460
138760
138990
139200
139330
139630
139840
140060
140190
140490
140700
140910
141050
141340
141560
141770
141910
142190
142400
142620
142760
143040
143260
143470
143620
143910
144130
144340
144560
144770
144940
145200
145430
145640
145850
146000
146280
146490
146630
146940
147090
147370
147580
147820
148040
148170
148470
148670
148910
149130
149340
149540
149770
149990
150170
150330
150630
150780
151060
151290
151510
151700
151940
152160
152370
152580
152740
153010
153220
153430
153630
153770
154060
154210
154490
154700
154910
155130
155340
155550
155760
155970
156190
156400
156600
156810
157020
157230
157440
157650
157850
158040
158260
158470
158620
158890
159090
159300
159510
159720
159850
160140
160360
160560
160770
160990
161120
161400
161600
161820
162030
162240
162420
162650
162880
163090
163300
163520
163740
163880
164160
164340
164600
164820
165040
165250
165460
165590
165900
166110
166330
166460
166760
166980
167200
167330
167640
167860
168080
168220
168530
168750
168960
169110
169390
169610
169830
169980
170250
170470
170680
170830
171110
171320
171530
171680
171950
172170
172390
172520
172810
173020
173250
173390
173670
173880
174090
174240
174510
174730
174940
175080
175360
175570
175790
175940
176210
176420
176640
176770
177060
177280
177450
177640
177920
178050
178350
178570
178780
178990
179200
179350
179620
179830
180040
180190
180470
180690
180900
181050
181320
181540
181750
181880
182180
182390
182600
182750
183030
183240
183450
183590
183870
184080
184290
184430
184570
184900
185120
185340
185480
185770
185980
186200
186330
186620
186840
187060
187190
187480
187700
187920
188050
188340
188560
188780
188900
189200
189420
189640
189850
190060
190280
190410
190710
190920
191130
191270
191560
191780
191990
192120
192410
192630
192850
192980
193270
193470
193710
193920
194140
194320
194570
194780
195000
195180
195410
195640
195860
196070
196280
196500
196640
196920
197130
197340
197560
197780
197910
198190
198400
198620
198740
199040
199260
199470
199610
199890
200120
200330
200500
200750
200950
201160
201330
201580
201790
202000
202180
202420
202640
202850
203030
203240
203480
203690
203900
204120
204330
204480
204750
204960
205100
205400
205610
205830
205980
206260
206480
206690
206820
207120
207300
207570
207790
208000
208170
208430
208650
208870
209040
209300
209520
209730
209910
210170
210380
210600
210770
211030
211250
211470
211640
211850
211990
212330
212500
212770
212990
213210
213420
213630
213780
214060
214270
214480
214700
214920
215050
215340
215560
215770
215900
216210
216420
216640
216780
217070
217290
217510
217650
217920
218140
218350
218500
218770
218990
219200
219370
219630
219840
219970
220270
220480
220700
220920
221130
221280
221560
221770
221990
222200
222420
222620
222770
222930
223250
223420
223680
223900
224110
224270
224410
224740
224960
225170
225380
225590
225750
226020
226220
226350
226650
226800
227080
227230
227500
227700
227930
228060
228350
228570
228790
228920
229210
229420
229640
229850
230060
230270
230480
230690
230910
231070
231240
231530
231670
231960
232130
232380
232600
232730
233030
233160
233470
233680
233890
234110
234330
234490
234760
234970
235180
235340
235600
235820
236040
236210
236460
236680
236900
237070
237320
237540
237680
237960
238180
238400
238620
238820
239030
239250
239460
239670
239870
240080
240240
240500
240710
240850
241130
241300
241560
241770
241920
242190
242410
242620
242830
243040
243250
243460
243630
243880
244090
244230
244510
244640
244920
245070
245340
245510
245760
245980
246100
246390
246540
246820
246960
247230
247400
247650
247860
248010
248280
248430
248670
248810
249090
249280
249510
249720
249860
250140
250330
250570
250780
250980
251150
251420
251630
251850
252060
252270
252480
252630
252900
253060
253320
253540
253750
253930
254090
254380
254540
254800
255020
255160
255440
255660
255870
256080
256300
256440
256720
256880
257130
257340
257560
257730
257800
257980
258200
258420
258590
258850
259070
259280
259450
259700
259920
260130
260300
260550
260760
260900
261180
261390
261600
261800
262010
262220
262360
262640
262810
263060
263270
263410
263700
263910
264120
264270
264540
264750
264970
265140
265390
265600
265740
266040
266260
266470
266610
266900
267120
267330
267480
267760
267980
268190
268330
268630
268850
269060
269210
269490
269700
269920
270070
270340
270550
270760
270910
271180
271400
271610
271800
272040
272260
272400
272680
272900
273110
273330
273550
273760
273970
274130
274390
274600
274810
274980
275240
275450
275580
275880
276090
276310
276520
276730
276940
277160
277350
277590
277800
277940
278220
278400
278650
278850
278990
279260
279480
279690
279900
280110
280320
280530
280750
280960
281170
281380
281590
281790
282000
282210
282420
282620
282830
283030
283250
283440
283550
283860
284010
284280
284490
284710
284890
285060
285330
285550
285760
285980
286180
286320
286600
286810
287010
287160
287420
287630
287840
288050
288260
288400
288670
288880
289090
289300
289520
289720
289920
290130
290340
290550
290690
290960
291160
291370
291570
291780
291990
292190
292330
292600
292790
293020
293210
293440
293640
293860
294050
294280
294490
294620
294900
295120
295330
295540
295750
295950
296160
296350
296580
296790
296940
297210
297420
297640
297850
298070
298210
298480
298700
298910
299060
299340
299550
299760
299910
300180
300320
300600
300760
301020
301240
301370
301540
301880
302090
302300
302440
302730
302940
303150
303360
303570
303700
303990
304210
304410
304620
304820
305030
305240
305460
305590
305860
306040
306280
306420
306700
306860
307120
307330
307480
307750
307890
308170
308320
308580
308800
309010
309180
309430
309630
309780
310060
310210
310480
310620
310900
311060
311320
311540
311680
311950
312140
312380
312590
312740
313010
313150
313430
313580
313860
314080
314220
314500
314690
314930
315140
315290
315560
315710
315990
316140
316420
316560
316840
317060
317270
317440
317700
317910
318120
318290
318540
318750
318890
319160
319300
319590
319810
320020
320230
320440
320570
320860
321070
321290
321440
321700
321920
322130
322300
322550
322760
322970
323140
323320
323600
323780
324030
324240
324440
324620
324860
325070
325280
325440
325680
325890
326040
326300
326490
326710
326920
327070
327340
327500
327750
327960
328170
328380
328590
328800
329000
329200
329420
329620
329830
330030
330230
330440
330640
330850
331000
331250
331460
331660
331800
332070
332220
332480
332690
332890
333030
333300
333450
333710
333910
334120
334330
334530
334660
334930
335060
335330
335540
335750
335950
336160
336350
336560
336780
336980
337190
337390
337590
337740
338000
338210
338410
338550
338820
339020
339230
339370
339640
339840
340050
340250
340460
340660
340870
341070
341280
341480
341610
341900
342100
342300
342500
342700
342910
343110
343320
343520
343720
343920
344120
344330
344530
344730
344930
345130
345270
345540
345750
345950
346150
346350
346560
346760
346970
347170
347370
347520
347770
347920
348180
348330
348440
348780
349000
349200
349410
349610
349820
350030
350240
350450
350650
350860
351060
351270
351490
351690
351830
352100
352270
352520
352730
352940
353150
353290
353560
353760
353990
354200
354330
354600
354780
354900
355220
355440
355650
355790
356060
356240
356490
356700
356840
357110
357300
357540
357760
357900
358170
358310
358600
358810
359020
359230
359440
359580
359860
360000
360290
360440
360710
360920
361140
361300
361560
361770
361980
362140
362400
362620
362760
363030
363170
363460
363680
363880
364020
364300
364510
364720
364860
365140
365350
365560
365690
365980
366190
366400
366520
366810
367020
367240
367450
367660
367800
368070
368280
368500
368710
368910
369060
369320
369480
369740
369950
370160
370360
370570
370720
370990
371210
371410
371560
371800
372010
372150
372430
372580
372840
373060
373260
373420
373680
373880
374090
374250
374500
374710
374920
375090
375320
375530
375680
375950
376160
376360
376570
376780
376920
377190
377360
377610
377810
377950
378230
378410
378640
378840
378980
379250
379420
379660
379870
380000
380270
380420
380700
380910
381110
381320
381530
381670
381940
382160
382360
382510
382770
382980
383200
383400
383610
383740
383990
384200
384410
384630
384840
384980
385250
385410
385680
385890
386100
386300
386520
386720
386940
387140
387290
387530
387720
387960
388170
388380
388540
388670
389000
389170
389440
389650
389860
390070
390280
390430
390700
390910
391120
391270
391500
391720
391940
392090
392350
392560
392780
392950
393200
393420
393630
393790
394040
394260
394400
394640
394850
395060
395280
395490
395690
395840
396100
396310
396520
396670
396940
397150
397260
397570
397790
398000
398070
398140
398410
398560
398830
398990
399260
399470
399670
399880
400100
400240
400510
400720
400930
401140
401350
401560
401770
401980
402180
402320
402600
402810
403010
403220
403420
403560
403830
404040
404250
404450
404660
404870
405080
405280
405490
405630
405900
406080
406320
406530
406740
406940
407100
407280
407570
407750
407990
408170
408400
408610
408760
409040
409220
409450
409660
409880
410090
410300
410500
410650
410920
411080
411340
411560
411760
411970
412180
412330
412600
412810
413010
413230
413430
413580
413750
414060
414210
414480
414690
414900
415110
415320
415520
415670
415940
416120
416370
416580
416780
416940
417070
417400
417560
417820
418030
418170
418440
418630
418860
419070
419220
419490
419680
419820
420120
420330
420540
420730
420960
421170
421310
421580
421760
422010
422220
422360
422630
422820
423050
423210
423470
423680
423830
424090
424310
424530
424670
424940
425150
425360
425500
425780
426000
426210
426350
426620
426840
427060
427200
427480
427690
427900
428050
428330
428540
428760
428900
429180
429400
429610
429750
430020
430200
430440
430650
430860
431020
431270
431480
431700
431900
432120
432320
432530
432730
432940
433150
433360
433560
433760
433970
434180
434390
434590
434800
435010
435210
435360
435630
435840
436050
436190
436470
436630
436900
437110
437320
437540
437700
437960
438170
438380
438530
438800
439020
439230
439440
439640
439790
440060
440290
440500
440640
440910
441120
441330
441480
441760
441940
442180
442390
442600
442810
442960
443230
443450
443660
443810
444080
444300
444510
444650
444930
445110
445370
445580
445800
445940
446150
446440
446590
446730
447060
447280
447490
447700
447920
448060
448330
448550
448770
448910
449190
449410
449620
449770
450050
450270
450480
450620
450910
451110
451340
451550
451750
451960
452180
452390
452600
452750
453020
453230
453450
453580
453880
454100
454310
454440
454740
454960
455180
455390
455610
455820
456040
456180
456470
456680
456900
457040
457330
457550
457770
457910
458200
458430
458650
458790
459080
459290
459510
459650
459940
460160
460380
460520
460810
461030
461250
461390
461680
461890
462110
462240
462540
462760
462970
463120
463410
463620
463820
463970
464250
464460
464680
464830
465100
465320
465530
465680
465960
466170
466380
466530
466810
467030
467250
467390
467670
467880
468100
468250
468530
468740
468940
469100
469370
469590
469800
469950
470220
470440
470650
470800
471080
471290
471500
471650
471920
472140
472350
472500
472770
472990
473200
473360
473620
473840
474050
474240
474480
474690
474900
475090
475220
475540
475680
475960
476180
476390
476580
476810
477030
477240
477410
477560
477870
478040
478300
478500
478700
478910
479120
479270
479540
479750
479950
480150
480290
480580
480740
480990
481190
481400
481610
481810
481990
482220
482420
482620
482800
482950
483230
483430
483630
483830
484010
484160
484450
484650
484820
485050
485260
485340
485410
485580
485720
486060
486230
486390
486680
486760
486820
487040
487200
487500
487660
487920
488120
488330
488530
488670
488940
489150
489310
489560
489770
489980
490170
490390
490590
490740
491000
491210
491410
491560
491830
492030
492240
492320
492390
492600
492720
493050
493270
493480
493620
493900
494060
494320
494520
494730
494950
495160
495360
495570
495780
495920
496190
496410
496620
496770
497040
497260
497470
497620
497880
498100
498310
498450
498730
498940
499150
499290
499560
499780
499990
500140
500410
500620
500830
500980
501260
501470
501680
501830
502110
502330
502540
502690
502960
503170
503390
503530
503810
504020
504230
504370
504650
504870
505080
505220
505500
505710
505920
506070
506350
506560
506770
506920
507200
507420
507620
507790
508040
508250
508460
508670
508880
509080
509300
509520
509730
509940
510150
510360
510570
510780
510930
511200
511380
511630
511780
512060
512250
512490
512700
512920
513100
513360
513570
513790
513970
514220
514440
514650
514820
515070
515280
515490
515670
515930
516140
516350
516510
516660
516990
517140
517420
517640
517860
518010
518310
518500
518740
518960
519190
519400
519620
519830
520050
520260
520480
520620
520910
521120
521330
521470
521760
521960
522180
522400
522610
522770
523040
523250
523460
523620
523890
524110
524320
524490
524640
524940
525090
525370
525510
525800
525940
526130
526440
526660
526880
527020
527300
527500
527730
527950
528160
528320
528580
528800
529010
529200
529430
529650
529860
530040
530280
530500
530710
530890
531040
531340
531490
531680
531980
532190
532330
532610
532800
533040
533250
533460
533620
533880
534100
534230
534510
534730
534940
535080
535370
535580
535800
535940
536230
536440
536650
536800
537080
537290
537510
537640
537930
538150
538360
538500
538790
539000
539210
539350
539630
539850
540060
540210
540480
540690
540910
541060
541330
541540
541750
541900
542170
542380
542600
542740
543020
543230
543450
543590
543860
544080
544290
544440
544710
544930
545140
545290
545560
545770
545990
546140
546410
546620
546840
546980
547260
547480
547680
547820
548090
548310
548520
548670
548940
549150
549360
549510
549780
549930
550210
550360
550620
550840
551050
551250
551460
551670
551880
552090
552240
552510
552710
552840
553150
553370
553590
553720
554020
554230
554450
554600
554880
555100
555310
555460
555740
555960
556160
556310
556590
556810
557030
557180
557460
557680
557900
558050
558330
558550
558760
558890
559180
559400
559620
559740
560040
560250
560470
560600
560900
561110
561330
561470
561760
561980
562190
562330
562610
562840
563060
563190
563480
563690
563900
564040
564340
564560
564770
564890
565190
565400
565620
565760
566040
566260
566480
566620
566900
567120
567330
567480
567760
567980
568180
568330
568600
568810
569020
569170
569440
569650
569860
570060
570290
570500
570630
570920
571130
571350
571490
571770
571980
572180
572330
572610
572820
573030
573170
573440
573650
573860
574000
574290
574500
574710
574860
575140
575360
575560
575710
575980
576200
576410
576560
576840
577050
577260
577390
577680
577890
578100
578240
578520
578730
578950
579090
579360
579570
579780
579930
580210
580420
580620
580770
581040
581250
581460
581590
581880
582090
582310
582450
582730
582940
583150
583300
583570
583790
584000
584150
584420
584640
584850
585000
585270
585490
585700
585840
586130
586350
586560
586700
586980
587210
587420
587560
587840
588060
588270
588410
588700
588920
589130
589270
589560
589780
589990
590130
590410
590620
590840
590990
591260
591480
591700
591840
592130
592350
592560
592700
592980
593200
593420
593560
593840
594050
594270
594420
594570
594900
595080
595330
595490
595750
595970
596180
596390
596610
596830
597040
597190
597460
597660
597780
598100
598320
598530
598680
598950
599180
599390
599530
599810
600020
600240
600380
600660
600880
601100
601240
601520
601740
601950
602090
602370
602590
602800
602940
603220
603440
603650
603800
604090
604310
604520
604670
604960
605170
605390
605590
605830
605980
606260
606430
606700
606850
607120
607310
607550
607780
608000
608210
608430
608570
608740
609080
609300
609520
609660
609960
610120
610400
610620
610840
611020
611270
611490
611680
611910
612130
612280
612560
612730
613000
613220
613360
613660
613880
614100
614240
614530
614740
614960
615110
615400
615580
615820
616040
616250
616470
616680
616820
617100
617320
617540
617690
617970
618190
618410
618560
618840
619060
619270
619440
619690
619910
620120
620300
620540
620760
620980
621160
621300
621610
621760
622040
622260
622480
622680
622910
623120
623350
623540
623670
623980
624130
624410
624630
624850
625030
625280
625490
625710
625900
626040
626350
626500
626780
627000
627210
627400
627640
627860
628070
628270
628400
628710
628860
629130
629350
629570
629710
630000
630140
630430
630600
630880
631100
631310
631490
631630
631780
632140
632310
632570
632790
633000
633220
633430
633570
633850
634010
634280
634490
634710
634880
635130
635350
635570
635750
635990
636200
636420
636600
636730
637050
637200
637470
637640
637900
638110
638260
638530
638680
638960
639180
639320
639610
639810
640020
640240
640460
640670
640810
641080
641290
641500
641710
641920
642120
642330
642510
642740
642950
643160
643330
643470
643780
643940
644200
644410
644550
644820
644960
645250
645390
645660
645800
646080
646240
646510
646730
646940
647160
647370
647510
647810
648030
648240
648380
648650
648870
649090
649240
649520
649730
