# Supplementary material for: Novel Method to Efficiently Create an mHealth App: Implementation of a Real-Time Electrocardiogram R Peak Detector
Source: JMIR Mhealth Uhealth. 2018 May 22;6(5):e118. doi: 10.2196/mhealth.8429 (PMC5989064; doi:10.2196/mhealth.8429)
Supplement: Multimedia Appendix 2 [file mhealth_v6i5e118_app2.zip › Submission_code/Cleaned database/mitdb/234_ann_qrs.txt]

53
136
367
607
842
1083
1328
1563
1795
2043
2290
2529
2760
2995
3228
3464
3705
3939
4167
4401
4647
4881
5109
5340
5573
5806
6037
6272
6507
6737
6975
7211
7446
7677
7910
8143
8381
8623
8853
9085
9323
9569
9806
10035
10267
10504
10742
10983
11212
11442
11674
11916
12148
12379
12609
12845
13074
13311
13547
13781
14010
14251
14490
14724
14953
15186
15416
15652
15893
16121
16349
16582
16828
17061
17289
17519
17756
17993
18231
18464
18698
18928
19172
19405
19638
19864
20095
20321
20554
20786
21015
21239
21471
21706
21937
22163
22393
22625
22860
23098
23327
23558
23786
24027
24256
24486
24713
24943
25168
25404
25639
25868
26091
26330
26569
26804
27029
27260
27491
27724
27965
28196
28424
28655
28897
29129
29358
29588
29826
30057
30292
30523
30756
30981
31218
31453
31686
31910
32140
32368
32603
32838
33066
33291
33520
33757
33989
34217
34441
34675
34905
35141
35375
35605
35833
36071
36308
36543
36768
36998
37225
37460
37696
37924
38152
38386
38629
38861
39091
39324
39558
39790
40026
40262
40495
40724
40963
41204
41441
41670
41902
42134
42370
42614
42844
43070
43303
43547
43781
44008
44236
44470
44702
44933
45164
45392
45612
45841
46079
46313
46544
46778
47011
47248
47487
47716
47946
48182
48426
48662
48894
49127
49364
49606
49848
50080
50312
50544
50788
51023
51259
51489
51726
51959
52199
52433
52666
52896
53140
53376
53610
53839
54071
54300
54535
54773
55003
55228
55463
55705
55935
56161
56391
56625
56861
57100
57332
57565
57794
58034
58267
58498
58725
58957
59184
59417
59651
59883
60109
60345
60585
60821
61049
61282
61516
61753
61993
62224
62457
62695
62940
63172
63399
63630
63863
64096
64335
64563
64795
65023
65266
65500
65735
65966
66201
66431
66670
66908
67142
67367
67603
67841
68074
68299
68529
68759
68992
69227
69454
69681
69911
70154
70386
70616
70843
71080
71308
71544
71777
72008
72232
72467
72705
72940
73165
73397
73630
73868
74109
74344
74580
74815
75057
75291
75523
75754
75987
76219
76452
76685
76916
77141
77379
77615
77850
78076
78309
78542
78784
79025
79256
79483
79722
79963
80197
80424
80658
80892
81126
81364
81597
81826
82057
82295
82532
82766
82999
83236
83466
83703
83944
84179
84408
84645
84887
85121
85347
85579
85810
86048
86290
86521
86754
86993
87241
87481
87714
87950
88189
88433
88677
88912
89147
89386
89633
89870
90104
90342
90582
90825
91070
91308
91548
91787
92038
92276
92512
92750
92990
93229
93472
93707
93941
94177
94423
94663
94897
95131
95371
95609
95851
96091
96326
96558
96799
97037
97268
97496
97728
97956
98186
98419
98645
98869
99098
99334
99563
99788
1.0002e+05
1.0025e+05
1.0048e+05
1.0071e+05
1.0094e+05
1.0117e+05
1.0139e+05
1.0163e+05
1.0186e+05
1.0209e+05
1.0232e+05
1.0254e+05
1.0277e+05
1.03e+05
1.0324e+05
1.0347e+05
1.037e+05
1.0393e+05
1.0418e+05
1.0441e+05
1.0464e+05
1.0486e+05
1.051e+05
1.0533e+05
1.0556e+05
1.0579e+05
1.0602e+05
1.0624e+05
1.0648e+05
1.0671e+05
1.0694e+05
1.0717e+05
1.074e+05
1.0763e+05
1.0786e+05
1.081e+05
1.0832e+05
1.0856e+05
1.0878e+05
1.0903e+05
1.0926e+05
1.0949e+05
1.0972e+05
1.0995e+05
1.1018e+05
1.1042e+05
1.1065e+05
1.1089e+05
1.1111e+05
1.1135e+05
1.1159e+05
1.1182e+05
1.1205e+05
1.1229e+05
1.1252e+05
1.1276e+05
1.13e+05
1.1324e+05
1.1347e+05
1.1371e+05
1.1396e+05
1.1419e+05
1.1442e+05
1.1466e+05
1.149e+05
1.1514e+05
1.1538e+05
1.1561e+05
1.1584e+05
1.1608e+05
1.1632e+05
1.1656e+05
1.1679e+05
1.1702e+05
1.1726e+05
1.175e+05
1.1774e+05
1.1798e+05
1.1822e+05
1.1845e+05
1.187e+05
1.1894e+05
1.1918e+05
1.1941e+05
1.1964e+05
1.1987e+05
1.2011e+05
1.2035e+05
1.2058e+05
1.2082e+05
1.2106e+05
1.2131e+05
1.2154e+05
1.2178e+05
1.2202e+05
1.2225e+05
1.2249e+05
1.2273e+05
1.2297e+05
1.232e+05
1.2344e+05
1.2368e+05
1.2392e+05
1.2415e+05
1.2438e+05
1.2462e+05
1.2486e+05
1.2511e+05
1.2535e+05
1.2558e+05
1.2583e+05
1.2607e+05
1.2632e+05
1.2655e+05
1.2679e+05
1.2703e+05
1.2728e+05
1.2752e+05
1.2777e+05
1.28e+05
1.2825e+05
1.2849e+05
1.2874e+05
1.2897e+05
1.2921e+05
1.2944e+05
1.2969e+05
1.2994e+05
1.3018e+05
1.3041e+05
1.3066e+05
1.3091e+05
1.3115e+05
1.3139e+05
1.3163e+05
1.3187e+05
1.3212e+05
1.3237e+05
1.3261e+05
1.3285e+05
1.331e+05
1.3334e+05
1.3358e+05
1.3382e+05
1.3406e+05
1.3429e+05
1.3454e+05
1.3479e+05
1.3502e+05
1.3526e+05
1.355e+05
1.3574e+05
1.3598e+05
1.362e+05
1.3644e+05
1.3667e+05
1.369e+05
1.3714e+05
1.3737e+05
1.376e+05
1.3783e+05
1.3808e+05
1.3831e+05
1.3854e+05
1.3878e+05
1.3902e+05
1.3926e+05
1.3949e+05
1.3973e+05
1.3996e+05
1.402e+05
1.4044e+05
1.4068e+05
1.4092e+05
1.4115e+05
1.4138e+05
1.4162e+05
1.4185e+05
1.4209e+05
1.4232e+05
1.4255e+05
1.4279e+05
1.4303e+05
1.4326e+05
1.435e+05
1.4373e+05
1.4397e+05
1.441e+05
1.4421e+05
1.4445e+05
1.4454e+05
1.4469e+05
1.4492e+05
1.4516e+05
1.454e+05
1.4564e+05
1.4587e+05
1.461e+05
1.4634e+05
1.4658e+05
1.4682e+05
1.4706e+05
1.4717e+05
1.473e+05
1.4743e+05
1.4754e+05
1.4779e+05
1.4803e+05
1.4827e+05
1.485e+05
1.4875e+05
1.4898e+05
1.4922e+05
1.4946e+05
1.4969e+05
1.4992e+05
1.5016e+05
1.504e+05
1.5064e+05
1.5087e+05
1.5112e+05
1.5135e+05
1.5159e+05
1.5184e+05
1.5208e+05
1.5231e+05
1.5255e+05
1.528e+05
1.5304e+05
1.5327e+05
1.5351e+05
1.5374e+05
1.5398e+05
1.5423e+05
1.5447e+05
1.5471e+05
1.5496e+05
1.5521e+05
1.5545e+05
1.5569e+05
1.5594e+05
1.5618e+05
1.5642e+05
1.5667e+05
1.5691e+05
1.5714e+05
1.5739e+05
1.5763e+05
1.5787e+05
1.5811e+05
1.5834e+05
1.5858e+05
1.5882e+05
1.5906e+05
1.593e+05
1.5952e+05
1.5977e+05
1.6001e+05
1.6025e+05
1.6048e+05
1.6071e+05
1.6095e+05
1.6119e+05
1.6143e+05
1.6167e+05
1.619e+05
1.6214e+05
1.6238e+05
1.6262e+05
1.6285e+05
1.6308e+05
1.6331e+05
1.6355e+05
1.638e+05
1.6403e+05
1.6426e+05
1.6449e+05
1.6474e+05
1.6498e+05
1.6521e+05
1.6544e+05
1.6568e+05
1.6592e+05
1.6616e+05
1.6639e+05
1.6662e+05
1.6685e+05
1.6709e+05
1.6733e+05
1.6756e+05
1.6779e+05
1.6802e+05
1.6825e+05
1.6849e+05
1.6872e+05
1.6896e+05
1.6918e+05
1.6942e+05
1.6966e+05
1.699e+05
1.7012e+05
1.7035e+05
1.7058e+05
1.7082e+05
1.7105e+05
1.7128e+05
1.715e+05
1.7173e+05
1.7197e+05
1.722e+05
1.7243e+05
1.7266e+05
1.7289e+05
1.7312e+05
1.7335e+05
1.7359e+05
1.7382e+05
1.7404e+05
1.7428e+05
1.7452e+05
1.7475e+05
1.7498e+05
1.7521e+05
1.7544e+05
1.7568e+05
1.7592e+05
1.7615e+05
1.7638e+05
1.7661e+05
1.7685e+05
1.7708e+05
1.7731e+05
1.7754e+05
1.7778e+05
1.7801e+05
1.7824e+05
1.7848e+05
1.7871e+05
1.7894e+05
1.7918e+05
1.7942e+05
1.7965e+05
1.7988e+05
1.8011e+05
1.8034e+05
1.8057e+05
1.8081e+05
1.8104e+05
1.8127e+05
1.815e+05
1.8174e+05
1.8197e+05
1.822e+05
1.8243e+05
1.8267e+05
1.829e+05
1.8314e+05
1.8337e+05
1.836e+05
1.8382e+05
1.8406e+05
1.8429e+05
1.8452e+05
1.8474e+05
1.8497e+05
1.852e+05
1.8543e+05
1.8567e+05
1.8589e+05
1.8612e+05
1.8635e+05
1.8659e+05
1.8682e+05
1.8705e+05
1.8728e+05
1.8751e+05
1.8774e+05
1.8797e+05
1.882e+05
1.8842e+05
1.8864e+05
1.8888e+05
1.8911e+05
1.8934e+05
1.8956e+05
1.8979e+05
1.9002e+05
1.9026e+05
1.9049e+05
1.9072e+05
1.9095e+05
1.9118e+05
1.9142e+05
1.9165e+05
1.9188e+05
1.9211e+05
1.9234e+05
1.9258e+05
1.9281e+05
1.9304e+05
1.9326e+05
1.9349e+05
1.9372e+05
1.9396e+05
1.9419e+05
1.9442e+05
1.9464e+05
1.9487e+05
1.9511e+05
1.9535e+05
1.9558e+05
1.958e+05
1.9604e+05
1.9628e+05
1.9651e+05
1.9673e+05
1.9696e+05
1.972e+05
1.9743e+05
1.9766e+05
1.9789e+05
1.9812e+05
1.9835e+05
1.9859e+05
1.9882e+05
1.9904e+05
1.9927e+05
1.995e+05
1.9973e+05
1.9997e+05
2.002e+05
2.0043e+05
2.0065e+05
2.0088e+05
2.0112e+05
2.0135e+05
2.0157e+05
2.0179e+05
2.0202e+05
2.0225e+05
2.0248e+05
2.0271e+05
2.0294e+05
2.0316e+05
2.034e+05
2.0363e+05
2.0386e+05
2.0409e+05
2.0432e+05
2.0454e+05
2.0478e+05
2.0501e+05
2.0524e+05
2.0546e+05
2.0569e+05
2.0593e+05
2.0615e+05
2.0638e+05
2.0661e+05
2.0684e+05
2.0707e+05
2.0731e+05
2.0754e+05
2.0778e+05
2.0802e+05
2.0826e+05
2.085e+05
2.0874e+05
2.0897e+05
2.0921e+05
2.0944e+05
2.0968e+05
2.0992e+05
2.1016e+05
2.1039e+05
2.1063e+05
2.1087e+05
2.1111e+05
2.1134e+05
2.1158e+05
2.1182e+05
2.1206e+05
2.123e+05
2.1254e+05
2.1277e+05
2.13e+05
2.1325e+05
2.1348e+05
2.1371e+05
2.1394e+05
2.1418e+05
2.1441e+05
2.1465e+05
2.1488e+05
2.1511e+05
2.1535e+05
2.1559e+05
2.1583e+05
2.1606e+05
2.163e+05
2.1654e+05
2.1678e+05
2.1702e+05
2.1726e+05
2.175e+05
2.1773e+05
2.1798e+05
2.1822e+05
2.1846e+05
2.1869e+05
2.1893e+05
2.1916e+05
2.194e+05
2.1964e+05
2.1988e+05
2.2011e+05
2.2035e+05
2.2059e+05
2.2083e+05
2.2106e+05
2.213e+05
2.2153e+05
2.2177e+05
2.2201e+05
2.2225e+05
2.2248e+05
2.2272e+05
2.2296e+05
2.232e+05
2.2343e+05
2.2366e+05
2.2389e+05
2.2413e+05
2.2438e+05
2.2461e+05
2.2484e+05
2.2508e+05
2.2532e+05
2.2556e+05
2.2579e+05
2.2602e+05
2.2626e+05
2.265e+05
2.2674e+05
2.2698e+05
2.2721e+05
2.2744e+05
2.2769e+05
2.2793e+05
2.2816e+05
2.2839e+05
2.2863e+05
2.2887e+05
2.2911e+05
2.2934e+05
2.2958e+05
2.2982e+05
2.3006e+05
2.303e+05
2.3053e+05
2.3076e+05
2.3099e+05
2.3122e+05
2.3146e+05
2.3169e+05
2.3192e+05
2.3215e+05
2.3238e+05
2.3262e+05
2.3285e+05
2.3308e+05
2.3331e+05
2.3354e+05
2.3378e+05
2.3402e+05
2.3426e+05
2.3449e+05
2.3473e+05
2.3497e+05
2.3521e+05
2.3544e+05
2.3567e+05
2.359e+05
2.3614e+05
2.3638e+05
2.3661e+05
2.3684e+05
2.3707e+05
2.3731e+05
2.3754e+05
2.3777e+05
2.38e+05
2.3824e+05
2.3847e+05
2.3871e+05
2.3894e+05
2.3918e+05
2.3941e+05
2.3965e+05
2.3989e+05
2.4013e+05
2.4036e+05
2.4059e+05
2.4082e+05
2.4106e+05
2.4129e+05
2.4152e+05
2.4175e+05
2.4199e+05
2.4223e+05
2.4246e+05
2.4269e+05
2.4293e+05
2.4316e+05
2.434e+05
2.4363e+05
2.4387e+05
2.441e+05
2.4433e+05
2.4457e+05
2.448e+05
2.4503e+05
2.4526e+05
2.4548e+05
2.4571e+05
2.4594e+05
2.4618e+05
2.4641e+05
2.4664e+05
2.4688e+05
2.4712e+05
2.4736e+05
2.4758e+05
2.4781e+05
2.4805e+05
2.4828e+05
2.4852e+05
2.4875e+05
2.4898e+05
2.4922e+05
2.4946e+05
2.4969e+05
2.4992e+05
2.5016e+05
2.504e+05
2.5063e+05
2.5087e+05
2.5111e+05
2.5135e+05
2.5158e+05
2.5182e+05
2.5207e+05
2.523e+05
2.5254e+05
2.5278e+05
2.5301e+05
2.5325e+05
2.5349e+05
2.5372e+05
2.5395e+05
2.5419e+05
2.5444e+05
2.5467e+05
2.549e+05
2.5514e+05
2.5537e+05
2.5561e+05
2.5586e+05
2.5609e+05
2.5632e+05
2.5656e+05
2.568e+05
2.5704e+05
2.5727e+05
2.575e+05
2.5773e+05
2.5796e+05
2.582e+05
2.5843e+05
2.5866e+05
2.589e+05
2.5914e+05
2.5937e+05
2.596e+05
2.5983e+05
2.6007e+05
2.603e+05
2.6054e+05
2.6078e+05
2.6102e+05
2.6125e+05
2.615e+05
2.6173e+05
2.6196e+05
2.622e+05
2.6243e+05
2.6266e+05
2.629e+05
2.6314e+05
2.6337e+05
2.636e+05
2.6384e+05
2.6408e+05
2.6432e+05
2.6454e+05
2.6477e+05
2.65e+05
2.6524e+05
2.6548e+05
2.6571e+05
2.6594e+05
2.6617e+05
2.6641e+05
2.6664e+05
2.6686e+05
2.6709e+05
2.6732e+05
2.6756e+05
2.678e+05
2.6803e+05
2.6826e+05
2.685e+05
2.6874e+05
2.6897e+05
2.6921e+05
2.6944e+05
2.6967e+05
2.699e+05
2.7014e+05
2.7038e+05
2.706e+05
2.7083e+05
2.7106e+05
2.713e+05
2.7153e+05
2.7176e+05
2.7199e+05
2.7222e+05
2.7245e+05
2.7269e+05
2.7292e+05
2.7315e+05
2.7339e+05
2.7364e+05
2.7387e+05
2.741e+05
2.7433e+05
2.7457e+05
2.7481e+05
2.7505e+05
2.7528e+05
2.7552e+05
2.7575e+05
2.76e+05
2.7624e+05
2.7648e+05
2.7671e+05
2.7695e+05
2.7719e+05
2.7744e+05
2.7768e+05
2.7792e+05
2.7815e+05
2.7839e+05
2.7864e+05
2.7888e+05
2.7911e+05
2.7934e+05
2.7958e+05
2.7982e+05
2.8006e+05
2.803e+05
2.8053e+05
2.8077e+05
2.8101e+05
2.8125e+05
2.8148e+05
2.8172e+05
2.8195e+05
2.8219e+05
2.8243e+05
2.8267e+05
2.8289e+05
2.8313e+05
2.8338e+05
2.8361e+05
2.8384e+05
2.8407e+05
2.843e+05
2.8454e+05
2.8478e+05
2.8501e+05
2.8524e+05
2.8547e+05
2.8571e+05
2.8594e+05
2.8618e+05
2.8641e+05
2.8664e+05
2.8687e+05
2.8711e+05
2.8734e+05
2.8757e+05
2.8779e+05
2.8803e+05
2.8826e+05
2.885e+05
2.8872e+05
2.8895e+05
2.8918e+05
2.8942e+05
2.8966e+05
2.8989e+05
2.9012e+05
2.9035e+05
2.906e+05
2.9083e+05
2.9106e+05
2.9129e+05
2.9152e+05
2.9176e+05
2.92e+05
2.9223e+05
2.9246e+05
2.9269e+05
2.9293e+05
2.9316e+05
2.9339e+05
2.9362e+05
2.9385e+05
2.9408e+05
2.9432e+05
2.9456e+05
2.948e+05
2.9502e+05
2.9526e+05
2.955e+05
2.9574e+05
2.9597e+05
2.9621e+05
2.9644e+05
2.9668e+05
2.9692e+05
2.9715e+05
2.9738e+05
2.9762e+05
2.9787e+05
2.9811e+05
2.9834e+05
2.9858e+05
2.9882e+05
2.9907e+05
2.9932e+05
2.9956e+05
2.9979e+05
3.0004e+05
3.0028e+05
3.0052e+05
3.0076e+05
3.0099e+05
3.0123e+05
3.0147e+05
3.0171e+05
3.0195e+05
3.0218e+05
3.0242e+05
3.0266e+05
3.029e+05
3.0314e+05
3.0337e+05
3.0361e+05
3.0385e+05
3.041e+05
3.0431e+05
3.0443e+05
3.0452e+05
3.047e+05
3.0489e+05
3.0506e+05
3.0523e+05
3.0543e+05
3.0562e+05
3.0583e+05
3.0606e+05
3.0627e+05
3.065e+05
3.0673e+05
3.0693e+05
3.0712e+05
3.0734e+05
3.0757e+05
3.0782e+05
3.0805e+05
3.0829e+05
3.0848e+05
3.0868e+05
3.0891e+05
3.091e+05
3.0929e+05
3.095e+05
3.097e+05
3.0988e+05
3.1006e+05
3.1022e+05
3.1037e+05
3.1053e+05
3.1069e+05
3.1085e+05
3.1104e+05
3.1119e+05
3.1136e+05
3.1152e+05
3.1168e+05
3.1183e+05
3.1198e+05
3.1215e+05
3.123e+05
3.1246e+05
3.1261e+05
3.1276e+05
3.1293e+05
3.1308e+05
3.1323e+05
3.1337e+05
3.1352e+05
3.1377e+05
3.1388e+05
3.1414e+05
3.1439e+05
3.1464e+05
3.1489e+05
3.1514e+05
3.1538e+05
3.1562e+05
3.1587e+05
3.1612e+05
3.1636e+05
3.1661e+05
3.1685e+05
3.171e+05
3.1734e+05
3.1758e+05
3.1782e+05
3.1807e+05
3.1831e+05
3.1855e+05
3.188e+05
3.1903e+05
3.1927e+05
3.1952e+05
3.1977e+05
3.2001e+05
3.2025e+05
3.2049e+05
3.2073e+05
3.2098e+05
3.2122e+05
3.2146e+05
3.2169e+05
3.2194e+05
3.2218e+05
3.2242e+05
3.2265e+05
3.2289e+05
3.2312e+05
3.2336e+05
3.236e+05
3.2383e+05
3.2407e+05
3.2431e+05
3.2455e+05
3.2479e+05
3.2502e+05
3.2525e+05
3.2549e+05
3.2572e+05
3.2596e+05
3.2619e+05
3.2642e+05
3.2666e+05
3.269e+05
3.2714e+05
3.2737e+05
3.2761e+05
3.2784e+05
3.2808e+05
3.2833e+05
3.2856e+05
3.2879e+05
3.2903e+05
3.2928e+05
3.2951e+05
3.2974e+05
3.2998e+05
3.3021e+05
3.3045e+05
3.307e+05
3.3093e+05
3.3116e+05
3.3139e+05
3.3163e+05
3.3187e+05
3.321e+05
3.3233e+05
3.3256e+05
3.328e+05
3.3304e+05
3.3328e+05
3.3351e+05
3.3374e+05
3.3399e+05
3.3422e+05
3.3445e+05
3.3468e+05
3.3492e+05
3.3516e+05
3.3539e+05
3.3563e+05
3.3586e+05
3.3609e+05
3.3633e+05
3.3657e+05
3.3681e+05
3.3704e+05
3.3728e+05
3.3752e+05
3.3776e+05
3.38e+05
3.3824e+05
3.3847e+05
3.3871e+05
3.3896e+05
3.392e+05
3.3944e+05
3.3967e+05
3.399e+05
3.4014e+05
3.4039e+05
3.4062e+05
3.4086e+05
3.411e+05
3.4135e+05
3.4158e+05
3.4182e+05
3.4206e+05
3.4229e+05
3.4253e+05
3.4278e+05
3.4301e+05
3.4324e+05
3.4348e+05
3.4373e+05
3.4396e+05
3.4419e+05
3.4443e+05
3.4466e+05
3.449e+05
3.4514e+05
3.4537e+05
3.4561e+05
3.4584e+05
3.4608e+05
3.4632e+05
3.4655e+05
3.4679e+05
3.4703e+05
3.4726e+05
3.475e+05
3.4774e+05
3.4798e+05
3.4821e+05
3.4845e+05
3.4869e+05
3.4893e+05
3.4916e+05
3.494e+05
3.4964e+05
3.4989e+05
3.5013e+05
3.5037e+05
3.5061e+05
3.5086e+05
3.5111e+05
3.5135e+05
3.5159e+05
3.5183e+05
3.5208e+05
3.5232e+05
3.5256e+05
3.528e+05
3.5304e+05
3.5328e+05
3.5352e+05
3.5376e+05
3.54e+05
3.5424e+05
3.5447e+05
3.5471e+05
3.5496e+05
3.5519e+05
3.5543e+05
3.5567e+05
3.5592e+05
3.5616e+05
3.5639e+05
3.5663e+05
3.5686e+05
3.5711e+05
3.5735e+05
3.5758e+05
3.5781e+05
3.5806e+05
3.583e+05
3.5854e+05
3.5877e+05
3.5901e+05
3.5924e+05
3.5948e+05
3.5973e+05
3.5996e+05
3.602e+05
3.6044e+05
3.6068e+05
3.6093e+05
3.6116e+05
3.6139e+05
3.6163e+05
3.6187e+05
3.6211e+05
3.6235e+05
3.6258e+05
3.6282e+05
3.6307e+05
3.6331e+05
3.6354e+05
3.6378e+05
3.6401e+05
3.6426e+05
3.645e+05
3.6474e+05
3.6497e+05
3.6521e+05
3.6546e+05
3.6569e+05
3.6592e+05
3.6615e+05
3.6639e+05
3.6662e+05
3.6687e+05
3.671e+05
3.6733e+05
3.6756e+05
3.6781e+05
3.6804e+05
3.6828e+05
3.6851e+05
3.6875e+05
3.6898e+05
3.6923e+05
3.6939e+05
3.697e+05
3.6993e+05
3.7018e+05
3.7041e+05
3.7064e+05
3.7087e+05
3.7111e+05
3.7134e+05
3.7158e+05
3.7181e+05
3.7205e+05
3.7228e+05
3.7252e+05
3.7276e+05
3.73e+05
3.7323e+05
3.7346e+05
3.737e+05
3.7393e+05
3.7417e+05
3.744e+05
3.7463e+05
3.7487e+05
3.7511e+05
3.7534e+05
3.7557e+05
3.758e+05
3.7603e+05
3.7627e+05
3.7651e+05
3.7674e+05
3.7697e+05
3.772e+05
3.7744e+05
3.7767e+05
3.779e+05
3.7813e+05
3.7836e+05
3.7859e+05
3.7883e+05
3.7906e+05
3.793e+05
3.7952e+05
3.7976e+05
3.8e+05
3.8024e+05
3.8047e+05
3.8071e+05
3.8095e+05
3.8119e+05
3.8144e+05
3.8168e+05
3.8191e+05
3.8215e+05
3.824e+05
3.8264e+05
3.8287e+05
3.831e+05
3.8334e+05
3.8358e+05
3.8382e+05
3.8406e+05
3.843e+05
3.8454e+05
3.8479e+05
3.8503e+05
3.8526e+05
3.8551e+05
3.8575e+05
3.8599e+05
3.8624e+05
3.8648e+05
3.8671e+05
3.8696e+05
3.872e+05
3.8744e+05
3.8768e+05
3.8792e+05
3.8816e+05
3.8841e+05
3.8866e+05
3.889e+05
3.8913e+05
3.8938e+05
3.8963e+05
3.8987e+05
3.901e+05
3.9034e+05
3.9058e+05
3.9082e+05
3.9107e+05
3.9131e+05
3.9154e+05
3.9178e+05
3.9202e+05
3.9226e+05
3.9249e+05
3.9272e+05
3.9295e+05
3.9319e+05
3.9343e+05
3.9366e+05
3.9389e+05
3.9414e+05
3.9438e+05
3.9462e+05
3.9485e+05
3.9509e+05
3.9533e+05
3.9557e+05
3.9581e+05
3.9605e+05
3.9628e+05
3.9652e+05
3.9677e+05
3.9701e+05
3.9725e+05
3.9749e+05
3.9773e+05
3.9797e+05
3.9822e+05
3.9846e+05
3.987e+05
3.9894e+05
3.9919e+05
3.9944e+05
3.9967e+05
3.9991e+05
4.0014e+05
4.0039e+05
4.0064e+05
4.0087e+05
4.0111e+05
4.0135e+05
4.016e+05
4.0184e+05
4.0207e+05
4.023e+05
4.0254e+05
4.0278e+05
4.0303e+05
4.0326e+05
4.035e+05
4.0374e+05
4.0398e+05
4.0422e+05
4.0446e+05
4.0469e+05
4.0493e+05
4.0517e+05
4.0542e+05
4.0566e+05
4.0589e+05
4.0613e+05
4.0638e+05
4.0662e+05
4.0686e+05
4.071e+05
4.0734e+05
4.0758e+05
4.0783e+05
4.0806e+05
4.083e+05
4.0854e+05
4.0879e+05
4.0903e+05
4.0927e+05
4.095e+05
4.0974e+05
4.0998e+05
4.1023e+05
4.1046e+05
4.107e+05
4.1094e+05
4.1118e+05
4.1142e+05
4.1166e+05
4.119e+05
4.1214e+05
4.1237e+05
4.1261e+05
4.1285e+05
4.1309e+05
4.1332e+05
4.1356e+05
4.1379e+05
4.1403e+05
4.1426e+05
4.145e+05
4.1473e+05
4.1497e+05
4.1521e+05
4.1544e+05
4.1567e+05
4.1592e+05
4.1616e+05
4.1639e+05
4.1662e+05
4.1685e+05
4.1709e+05
4.1733e+05
4.1757e+05
4.178e+05
4.1803e+05
4.1826e+05
4.1851e+05
4.1875e+05
4.1898e+05
4.1922e+05
4.1946e+05
4.1971e+05
4.1996e+05
4.202e+05
4.2044e+05
4.2068e+05
4.2093e+05
4.2117e+05
4.2141e+05
4.2164e+05
4.2188e+05
4.2213e+05
4.2237e+05
4.2261e+05
4.2285e+05
4.2309e+05
4.2334e+05
4.2358e+05
4.2382e+05
4.2406e+05
4.243e+05
4.2455e+05
4.248e+05
4.2503e+05
4.2527e+05
4.2552e+05
4.2576e+05
4.26e+05
4.2624e+05
4.2648e+05
4.2671e+05
4.2696e+05
4.272e+05
4.2744e+05
4.2767e+05
4.2792e+05
4.2816e+05
4.284e+05
4.2864e+05
4.2887e+05
4.2911e+05
4.2935e+05
4.2959e+05
4.2983e+05
4.3006e+05
4.303e+05
4.3055e+05
4.3079e+05
4.3102e+05
4.3126e+05
4.315e+05
4.3174e+05
4.3199e+05
4.3223e+05
4.3246e+05
4.3271e+05
4.3296e+05
4.332e+05
4.3344e+05
4.3367e+05
4.3391e+05
4.3415e+05
4.344e+05
4.3463e+05
4.3487e+05
4.3512e+05
4.3537e+05
4.3562e+05
4.3586e+05
4.361e+05
4.3635e+05
4.366e+05
4.3684e+05
4.3709e+05
4.3733e+05
4.3758e+05
4.3782e+05
4.3807e+05
4.3831e+05
4.3855e+05
4.3879e+05
4.3904e+05
4.3928e+05
4.3952e+05
4.3976e+05
4.4e+05
4.4025e+05
4.4049e+05
4.4073e+05
4.4097e+05
4.412e+05
4.4145e+05
4.4169e+05
4.4193e+05
4.4216e+05
4.424e+05
4.4265e+05
4.4289e+05
4.4312e+05
4.4335e+05
4.4359e+05
4.4382e+05
4.4406e+05
4.4429e+05
4.4452e+05
4.4476e+05
4.4501e+05
4.4524e+05
4.4547e+05
4.4571e+05
4.4594e+05
4.4619e+05
4.4643e+05
4.4666e+05
4.4689e+05
4.4713e+05
4.4737e+05
4.476e+05
4.4783e+05
4.4806e+05
4.483e+05
4.4853e+05
4.4877e+05
4.4901e+05
4.4924e+05
4.4948e+05
4.4972e+05
4.4996e+05
4.502e+05
4.5043e+05
4.5067e+05
4.509e+05
4.5114e+05
4.5138e+05
4.5162e+05
4.5185e+05
4.5209e+05
4.5233e+05
4.5257e+05
4.5281e+05
4.5305e+05
4.5328e+05
4.5353e+05
4.5377e+05
4.5401e+05
4.5424e+05
4.5448e+05
4.5472e+05
4.5496e+05
4.5519e+05
4.5543e+05
4.5566e+05
4.559e+05
4.5615e+05
4.5638e+05
4.5662e+05
4.5686e+05
4.571e+05
4.5735e+05
4.5758e+05
4.5783e+05
4.5807e+05
4.5831e+05
4.5856e+05
4.588e+05
4.5904e+05
4.5928e+05
4.5953e+05
4.5977e+05
4.6e+05
4.6024e+05
4.6048e+05
4.6072e+05
4.6096e+05
4.6119e+05
4.6143e+05
4.6167e+05
4.6192e+05
4.6216e+05
4.624e+05
4.6264e+05
4.6288e+05
4.6313e+05
4.6338e+05
4.6362e+05
4.6385e+05
4.641e+05
4.6435e+05
4.6459e+05
4.6483e+05
4.65e+05
4.6532e+05
4.6557e+05
4.6581e+05
4.6605e+05
4.6628e+05
4.6652e+05
4.6676e+05
4.67e+05
4.6724e+05
4.6748e+05
4.6771e+05
4.6796e+05
4.682e+05
4.6844e+05
4.6867e+05
4.6892e+05
4.6916e+05
4.694e+05
4.6964e+05
4.6988e+05
4.7012e+05
4.7037e+05
4.7061e+05
4.7085e+05
4.7108e+05
4.7133e+05
4.7158e+05
4.7182e+05
4.7206e+05
4.723e+05
4.7254e+05
4.7278e+05
4.7303e+05
4.7327e+05
4.735e+05
4.7374e+05
4.7399e+05
4.7422e+05
4.7446e+05
4.747e+05
4.7494e+05
4.7518e+05
4.7542e+05
4.7566e+05
4.7589e+05
4.7614e+05
4.7638e+05
4.7662e+05
4.7686e+05
4.771e+05
4.7734e+05
4.7758e+05
4.7782e+05
4.7806e+05
4.7829e+05
4.7854e+05
4.7878e+05
4.7902e+05
4.7926e+05
4.795e+05
4.7974e+05
4.7998e+05
4.8023e+05
4.8048e+05
4.8072e+05
4.8097e+05
4.8122e+05
4.8147e+05
4.8171e+05
4.8196e+05
4.822e+05
4.8245e+05
4.8269e+05
4.8294e+05
4.8318e+05
4.8343e+05
4.8368e+05
4.8392e+05
4.8416e+05
4.844e+05
4.8464e+05
4.8489e+05
4.8513e+05
4.8538e+05
4.8561e+05
4.8586e+05
4.861e+05
4.8634e+05
4.864e+05
4.8657e+05
4.8681e+05
4.8705e+05
4.873e+05
4.8739e+05
4.8754e+05
4.8778e+05
4.8801e+05
4.8826e+05
4.885e+05
4.8873e+05
4.8897e+05
4.8921e+05
4.8945e+05
4.8969e+05
4.8993e+05
4.9018e+05
4.9042e+05
4.9067e+05
4.9092e+05
4.9116e+05
4.9139e+05
4.9164e+05
4.9188e+05
4.9213e+05
4.9236e+05
4.926e+05
4.9284e+05
4.931e+05
4.9334e+05
4.9358e+05
4.9378e+05
4.9382e+05
4.9407e+05
4.9432e+05
4.9457e+05
4.9481e+05
4.9505e+05
4.9529e+05
4.9554e+05
4.9579e+05
4.9602e+05
4.9627e+05
4.9651e+05
4.9675e+05
4.97e+05
4.9724e+05
4.9748e+05
4.9772e+05
4.9796e+05
4.982e+05
4.9843e+05
4.9866e+05
4.989e+05
4.9913e+05
4.9938e+05
4.996e+05
4.9983e+05
5.0006e+05
5.003e+05
5.0052e+05
5.0075e+05
5.0097e+05
5.012e+05
5.0143e+05
5.0166e+05
5.0189e+05
5.0212e+05
5.0234e+05
5.0257e+05
5.0281e+05
5.0304e+05
5.0326e+05
5.0348e+05
5.0371e+05
5.0395e+05
5.0418e+05
5.0441e+05
5.0464e+05
5.0487e+05
5.0511e+05
5.0534e+05
5.0557e+05
5.058e+05
5.0603e+05
5.0626e+05
5.0649e+05
5.0672e+05
5.0695e+05
5.0717e+05
5.074e+05
5.0763e+05
5.0786e+05
5.0808e+05
5.083e+05
5.0852e+05
5.0874e+05
5.0898e+05
5.092e+05
5.0942e+05
5.0964e+05
5.0987e+05
5.101e+05
5.1032e+05
5.1055e+05
5.1077e+05
5.1099e+05
5.1122e+05
5.1145e+05
5.1167e+05
5.1189e+05
5.1211e+05
5.1234e+05
5.1256e+05
5.1278e+05
5.13e+05
5.1322e+05
5.1344e+05
5.1367e+05
5.139e+05
5.1412e+05
5.1435e+05
5.1457e+05
5.1481e+05
5.1504e+05
5.1526e+05
5.1549e+05
5.1572e+05
5.1595e+05
5.1618e+05
5.1641e+05
5.1664e+05
5.1687e+05
5.171e+05
5.1734e+05
5.1757e+05
5.178e+05
5.1803e+05
5.1826e+05
5.185e+05
5.1874e+05
5.1897e+05
5.192e+05
5.1943e+05
5.1967e+05
5.199e+05
5.2013e+05
5.2027e+05
5.2036e+05
5.206e+05
5.2084e+05
5.2108e+05
5.2131e+05
5.2155e+05
5.2179e+05
5.2204e+05
5.2229e+05
5.2252e+05
5.2277e+05
5.2301e+05
5.2326e+05
5.2352e+05
5.2376e+05
5.24e+05
5.2425e+05
5.245e+05
5.2475e+05
5.2499e+05
5.2523e+05
5.2547e+05
5.2572e+05
5.2596e+05
5.2621e+05
5.2644e+05
5.267e+05
5.2694e+05
5.2719e+05
5.2742e+05
5.2767e+05
5.2791e+05
5.2816e+05
5.284e+05
5.2865e+05
5.2889e+05
5.2914e+05
5.2938e+05
5.2963e+05
5.2987e+05
5.3011e+05
5.3035e+05
5.306e+05
5.3083e+05
5.3108e+05
5.3131e+05
5.3156e+05
5.318e+05
5.3204e+05
5.3228e+05
5.3252e+05
5.3276e+05
5.3301e+05
5.3325e+05
5.3348e+05
5.3372e+05
5.3396e+05
5.342e+05
5.3443e+05
5.3466e+05
5.3489e+05
5.3513e+05
5.3537e+05
5.356e+05
5.3584e+05
5.3607e+05
5.3632e+05
5.3656e+05
5.368e+05
5.3704e+05
5.3729e+05
5.3753e+05
5.3778e+05
5.3802e+05
5.3826e+05
5.385e+05
5.3875e+05
5.3899e+05
5.3924e+05
5.3948e+05
5.3973e+05
5.3998e+05
5.4023e+05
5.4048e+05
5.4072e+05
5.4097e+05
5.4123e+05
5.4147e+05
5.4171e+05
5.4195e+05
5.4219e+05
5.4244e+05
5.4269e+05
5.4292e+05
5.4316e+05
5.434e+05
5.4365e+05
5.4389e+05
5.4412e+05
5.4436e+05
5.4459e+05
5.4484e+05
5.4508e+05
5.4532e+05
5.4556e+05
5.458e+05
5.4604e+05
5.4628e+05
5.4651e+05
5.4674e+05
5.4698e+05
5.4721e+05
5.4745e+05
5.4769e+05
5.4792e+05
5.4816e+05
5.4841e+05
5.4865e+05
5.4888e+05
5.4912e+05
5.4936e+05
5.4961e+05
5.4985e+05
5.5009e+05
5.5033e+05
5.5057e+05
5.5082e+05
5.5106e+05
5.513e+05
5.5153e+05
5.5177e+05
5.5201e+05
5.5226e+05
5.525e+05
5.5274e+05
5.5298e+05
5.5323e+05
5.5347e+05
5.5371e+05
5.5396e+05
5.542e+05
5.5444e+05
5.5469e+05
5.5493e+05
5.5517e+05
5.5541e+05
5.5566e+05
5.559e+05
5.5613e+05
5.5637e+05
5.5661e+05
5.5685e+05
5.5709e+05
5.5733e+05
5.5757e+05
5.5781e+05
5.5806e+05
5.583e+05
5.5853e+05
5.5877e+05
5.59e+05
5.5924e+05
5.5949e+05
5.5972e+05
5.5995e+05
5.6019e+05
5.6043e+05
5.6067e+05
5.609e+05
5.6114e+05
5.6138e+05
5.6162e+05
5.6186e+05
5.6209e+05
5.6232e+05
5.6256e+05
5.6281e+05
5.6304e+05
5.6328e+05
5.6351e+05
5.6375e+05
5.6399e+05
5.6423e+05
5.6447e+05
5.647e+05
5.6493e+05
5.6518e+05
5.6541e+05
5.6565e+05
5.6588e+05
5.6612e+05
5.6635e+05
5.6659e+05
5.6683e+05
5.6706e+05
5.673e+05
5.6754e+05
5.6778e+05
5.6802e+05
5.6824e+05
5.6848e+05
5.6872e+05
5.6895e+05
5.6919e+05
5.6943e+05
5.6966e+05
5.699e+05
5.7015e+05
5.7039e+05
5.7062e+05
5.7086e+05
5.7111e+05
5.7135e+05
5.716e+05
5.7184e+05
5.7207e+05
5.7232e+05
5.7256e+05
5.728e+05
5.7304e+05
5.7328e+05
5.7351e+05
5.7376e+05
5.74e+05
5.7423e+05
5.7447e+05
5.7471e+05
5.7496e+05
5.752e+05
5.7543e+05
5.7567e+05
5.7591e+05
5.7615e+05
5.764e+05
5.7664e+05
5.7687e+05
5.7712e+05
5.7736e+05
5.776e+05
5.7784e+05
5.7808e+05
5.7832e+05
5.7856e+05
5.788e+05
5.7905e+05
5.7928e+05
5.7953e+05
5.7978e+05
5.8002e+05
5.8026e+05
5.805e+05
5.8074e+05
5.8098e+05
5.8123e+05
5.8147e+05
5.817e+05
5.8195e+05
5.8219e+05
5.8243e+05
5.8267e+05
5.829e+05
5.8314e+05
5.8338e+05
5.8362e+05
5.8386e+05
5.841e+05
5.8434e+05
5.8459e+05
5.8483e+05
5.8506e+05
5.853e+05
5.8554e+05
5.8579e+05
5.8603e+05
5.8627e+05
5.865e+05
5.8675e+05
5.8699e+05
5.8723e+05
5.8746e+05
5.877e+05
5.8794e+05
5.8818e+05
5.8843e+05
5.8867e+05
5.8891e+05
5.8916e+05
5.894e+05
5.8965e+05
5.8989e+05
5.9013e+05
5.9037e+05
5.9061e+05
5.9086e+05
5.911e+05
5.9133e+05
5.9158e+05
5.9183e+05
5.9207e+05
5.9231e+05
5.9255e+05
5.9279e+05
5.9304e+05
5.9328e+05
5.9352e+05
5.9375e+05
5.94e+05
5.9424e+05
5.9448e+05
5.9472e+05
5.9495e+05
5.9519e+05
5.9543e+05
5.9566e+05
5.959e+05
5.9613e+05
5.9638e+05
5.9662e+05
5.9686e+05
5.9709e+05
5.9733e+05
5.9756e+05
5.9781e+05
5.9805e+05
5.9829e+05
5.9852e+05
5.9877e+05
5.9901e+05
5.9925e+05
5.9948e+05
5.9972e+05
5.9995e+05
6.002e+05
6.0044e+05
6.0068e+05
6.0092e+05
6.0117e+05
6.0142e+05
6.0167e+05
6.0191e+05
6.0216e+05
6.024e+05
6.0265e+05
6.0289e+05
6.0314e+05
6.0338e+05
6.0363e+05
6.0387e+05
6.0411e+05
6.0435e+05
6.046e+05
6.0484e+05
6.0509e+05
6.0533e+05
6.0557e+05
6.0582e+05
6.0607e+05
6.0631e+05
6.0655e+05
6.0679e+05
6.0703e+05
6.0727e+05
6.0752e+05
6.0776e+05
6.0799e+05
6.0823e+05
6.0848e+05
6.0872e+05
6.0895e+05
6.0919e+05
6.0943e+05
6.0967e+05
6.0992e+05
6.1016e+05
6.1039e+05
6.1063e+05
6.1088e+05
6.1112e+05
6.1135e+05
6.1158e+05
6.1182e+05
6.1206e+05
6.123e+05
6.1253e+05
6.1276e+05
6.13e+05
6.1324e+05
6.1348e+05
6.1371e+05
6.1394e+05
6.1418e+05
6.1442e+05
6.1466e+05
6.149e+05
6.1513e+05
6.1536e+05
6.1553e+05
6.1584e+05
6.1608e+05
6.1631e+05
6.1654e+05
6.1677e+05
6.1701e+05
6.1725e+05
6.1748e+05
6.1771e+05
6.1795e+05
6.1819e+05
6.1843e+05
6.1866e+05
6.1889e+05
6.1912e+05
6.1936e+05
6.196e+05
6.1983e+05
6.2006e+05
6.203e+05
6.2055e+05
6.2078e+05
6.2099e+05
6.2125e+05
6.2149e+05
6.2173e+05
6.2198e+05
6.2222e+05
6.2245e+05
6.227e+05
6.2294e+05
6.2319e+05
6.2342e+05
6.2366e+05
6.239e+05
6.2414e+05
6.2439e+05
6.2464e+05
6.2487e+05
6.2512e+05
6.2537e+05
6.2562e+05
6.2586e+05
6.2611e+05
6.2635e+05
6.266e+05
6.2685e+05
6.2709e+05
6.2734e+05
6.2759e+05
6.2784e+05
6.2808e+05
6.2832e+05
6.2856e+05
6.288e+05
6.2905e+05
6.2929e+05
6.2952e+05
6.2976e+05
6.3e+05
6.3024e+05
6.3048e+05
6.3071e+05
6.3095e+05
6.3118e+05
6.3142e+05
6.3165e+05
6.3189e+05
6.3212e+05
6.3235e+05
6.3259e+05
6.3282e+05
6.3305e+05
6.3328e+05
6.3351e+05
6.3375e+05
6.3399e+05
6.3422e+05
6.3445e+05
6.3469e+05
6.3494e+05
6.3518e+05
6.3541e+05
6.3565e+05
6.3589e+05
6.3614e+05
6.3638e+05
6.3663e+05
6.3686e+05
6.3711e+05
6.3736e+05
6.376e+05
6.3784e+05
6.3808e+05
6.3833e+05
6.3857e+05
6.3882e+05
6.3906e+05
6.3931e+05
6.3956e+05
6.398e+05
6.4005e+05
6.403e+05
6.4054e+05
6.4079e+05
6.4104e+05
6.4128e+05
6.4152e+05
6.4177e+05
6.4202e+05
6.4227e+05
6.4251e+05
6.4275e+05
6.4299e+05
6.4323e+05
6.4348e+05
6.4372e+05
6.4396e+05
6.442e+05
6.4445e+05
6.4469e+05
6.4493e+05
6.4517e+05
6.4541e+05
6.4565e+05
6.459e+05
6.4614e+05
6.4638e+05
6.4662e+05
6.4687e+05
6.4711e+05
6.4735e+05
6.4759e+05
6.4783e+05
6.4807e+05
6.4832e+05
6.4856e+05
6.488e+05
6.4904e+05
6.4929e+05
6.4954e+05
6.4977e+05
