# Supplementary material for: Novel Method to Efficiently Create an mHealth App: Implementation of a Real-Time Electrocardiogram R Peak Detector
Source: JMIR Mhealth Uhealth. 2018 May 22;6(5):e118. doi: 10.2196/mhealth.8429 (PMC5989064; doi:10.2196/mhealth.8429)
Supplement: Multimedia Appendix 2 [file mhealth_v6i5e118_app2.zip › Submission_code/Cleaned database/mitdb/234_ann_qrs_cleaned.txt]

136
367
607
842
1083
1328
1563
1795
2043
2290
2529
2760
2995
3228
3464
3705
3939
4167
4401
4647
4881
5109
5340
5573
5806
6037
6272
6507
6737
6975
7211
7446
7677
7910
8143
8381
8623
8853
9085
9323
9569
9806
10035
10267
10504
10742
10983
11212
11442
11674
11916
12148
12379
12609
12845
13074
13311
13547
13781
14010
14251
14490
14724
14953
15186
15416
15652
15893
16121
16349
16582
16828
17061
17289
17519
17756
17993
18231
18464
18698
18928
19172
19405
19638
19864
20095
20321
20554
20786
21015
21239
21471
21706
21937
22163
22393
22625
22860
23098
23327
23558
23786
24027
24256
24486
24713
24943
25168
25404
25639
25868
26091
26330
26569
26804
27029
27260
27491
27724
27965
28196
28424
28655
28897
29129
29358
29588
29826
30057
30292
30523
30756
30981
31218
31453
31686
31910
32140
32368
32603
32838
33066
33291
33520
33757
33989
34217
34441
34675
34905
35141
35375
35605
35833
36071
36308
36543
36768
36998
37225
37460
37696
37924
38152
38386
38629
38861
39091
39324
39558
39790
40026
40262
40495
40724
40963
41204
41441
41670
41902
42134
42370
42614
42844
43070
43303
43547
43781
44008
44236
44470
44702
44933
45164
45392
45612
45841
46079
46313
46544
46778
47011
47248
47487
47716
47946
48182
48426
48662
48894
49127
49364
49606
49848
50080
50312
50544
50788
51023
51259
51489
51726
51959
52199
52433
52666
52896
53140
53376
53610
53839
54071
54300
54535
54773
55003
55228
55463
55705
55935
56161
56391
56625
56861
57100
57332
57565
57794
58034
58267
58498
58725
58957
59184
59417
59651
59883
60109
60345
60585
60821
61049
61282
61516
61753
61993
62224
62457
62695
62940
63172
63399
63630
63863
64096
64335
64563
64795
65023
65266
65500
65735
65966
66201
66431
66670
66908
67142
67367
67603
67841
68074
68299
68529
68759
68992
69227
69454
69681
69911
70154
70386
70616
70843
71080
71308
71544
71777
72008
72232
72467
72705
72940
73165
73397
73630
73868
74109
74344
74580
74815
75057
75291
75523
75754
75987
76219
76452
76685
76916
77141
77379
77615
77850
78076
78309
78542
78784
79025
79256
79483
79722
79963
80197
80424
80658
80892
81126
81364
81597
81826
82057
82295
82532
82766
82999
83236
83466
83703
83944
84179
84408
84645
84887
85121
85347
85579
85810
86048
86290
86521
86754
86993
87241
87481
87714
87950
88189
88433
88677
88912
89147
89386
89633
89870
90104
90342
90582
90825
91070
91308
91548
91787
92038
92276
92512
92750
92990
93229
93472
93707
93941
94177
94423
94663
94897
95131
95371
95609
95851
96091
96326
96558
96799
97037
97268
97496
97728
97956
98186
98419
98645
98869
99098
99334
99563
99788
100020
100250
100480
100710
100940
101170
101390
101630
101860
102090
102320
102540
102770
103000
103240
103470
103700
103930
104180
104410
104640
104860
105100
105330
105560
105790
106020
106240
106480
106710
106940
107170
107400
107630
107860
108100
108320
108560
108780
109030
109260
109490
109720
109950
110180
110420
110650
110890
111110
111350
111590
111820
112050
112290
112520
112760
113000
113240
113470
113710
113960
114190
114420
114660
114900
115140
115380
115610
115840
116080
116320
116560
116790
117020
117260
117500
117740
117980
118220
118450
118700
118940
119180
119410
119640
119870
120110
120350
120580
120820
121060
121310
121540
121780
122020
122250
122490
122730
122970
123200
123440
123680
123920
124150
124380
124620
124860
125110
125350
125580
125830
126070
126320
126550
126790
127030
127280
127520
127770
128000
128250
128490
128740
128970
129210
129440
129690
129940
130180
130410
130660
130910
131150
131390
131630
131870
132120
132370
132610
132850
133100
133340
133580
133820
134060
134290
134540
134790
135020
135260
135500
135740
135980
136200
136440
136670
136900
137140
137370
137600
137830
138080
138310
138540
138780
139020
139260
139490
139730
139960
140200
140440
140680
140920
141150
141380
141620
141850
142090
142320
142550
142790
143030
143260
143500
143730
143970
144210
144450
144690
144920
145160
145400
145640
145870
146100
146340
146580
146820
147060
147300
147540
147790
148030
148270
148500
148750
148980
149220
149460
149690
149920
150160
150400
150640
150870
151120
151350
151590
151840
152080
152310
152550
152800
153040
153270
153510
153740
153980
154230
154470
154710
154960
155210
155450
155690
155940
156180
156420
156670
156910
157140
157390
157630
157870
158110
158340
158580
158820
159060
159300
159520
159770
160010
160250
160480
160710
160950
161190
161430
161670
161900
162140
162380
162620
162850
163080
163310
163550
163800
164030
164260
164490
164740
164980
165210
165440
165680
165920
166160
166390
166620
166850
167090
167330
167560
167790
168020
168250
168490
168720
168960
169180
169420
169660
169900
170120
170350
170580
170820
171050
171280
171500
171730
171970
172200
172430
172660
172890
173120
173350
173590
173820
174040
174280
174520
174750
174980
175210
175440
175680
175920
176150
176380
176610
176850
177080
177310
177540
177780
178010
178240
178480
178710
178940
179180
179420
179650
179880
180110
180340
180570
180810
181040
181270
181500
181740
181970
182200
182430
182670
182900
183140
183370
183600
183820
184060
184290
184520
184740
184970
185200
185430
185670
185890
186120
186350
186590
186820
187050
187280
187510
187740
187970
188200
188420
188640
188880
189110
189340
189560
189790
190020
190260
190490
190720
190950
191180
191420
191650
191880
192110
192340
192580
192810
193040
193260
193490
193720
193960
194190
194420
194640
194870
195110
195350
195580
195800
196040
196280
196510
196730
196960
197200
197430
197660
197890
198120
198350
198590
198820
199040
199270
199500
199730
199970
200200
200430
200650
200880
201120
201350
201570
201790
202020
202250
202480
202710
202940
203160
203400
203630
203860
204090
204320
204540
204780
205010
205240
205460
205690
205930
206150
206380
206610
206840
207070
207310
207540
207780
208020
208260
208500
208740
208970
209210
209440
209680
209920
210160
210390
210630
210870
211110
211340
211580
211820
212060
212300
212540
212770
213000
213250
213480
213710
213940
214180
214410
214650
214880
215110
215350
215590
215830
216060
216300
216540
216780
217020
217260
217500
217730
217980
218220
218460
218690
218930
219160
219400
219640
219880
220110
220350
220590
220830
221060
221300
221530
221770
222010
222250
222480
222720
222960
223200
223430
223660
223890
224130
224380
224610
224840
225080
225320
225560
225790
226020
226260
226500
226740
226980
227210
227440
227690
227930
228160
228390
228630
228870
229110
229340
229580
229820
230060
230300
230530
230760
230990
231220
231460
231690
231920
232150
232380
232620
232850
233080
233310
233540
233780
234020
234260
234490
234730
234970
235210
235440
235670
235900
236140
236380
236610
236840
237070
237310
237540
237770
238000
238240
238470
238710
238940
239180
239410
239650
239890
240130
240360
240590
240820
241060
241290
241520
241750
241990
242230
242460
242690
242930
243160
243400
243630
243870
244100
244330
244570
244800
245030
245260
245480
245710
245940
246180
246410
246640
246880
247120
247360
247580
247810
248050
248280
248520
248750
248980
249220
249460
249690
249920
250160
250400
250630
250870
251110
251350
251580
251820
252070
252300
252540
252780
253010
253250
253490
253720
253950
254190
254440
254670
254900
255140
255370
255610
255860
256090
256320
256560
256800
257040
257270
257500
257730
257960
258200
258430
258660
258900
259140
259370
259600
259830
260070
260300
260540
260780
261020
261250
261500
261730
261960
262200
262430
262660
262900
263140
263370
263600
263840
264080
264320
264540
264770
265000
265240
265480
265710
265940
266170
266410
266640
266860
267090
267320
267560
267800
268030
268260
268500
268740
268970
269210
269440
269670
269900
270140
270380
270600
270830
271060
271300
271530
271760
271990
272220
272450
272690
272920
273150
273390
273640
273870
274100
274330
274570
274810
275050
275280
275520
275750
276000
276240
276480
276710
276950
277190
277440
277680
277920
278150
278390
278640
278880
279110
279340
279580
279820
280060
280300
280530
280770
281010
281250
281480
281720
281950
282190
282430
282670
282890
283130
283380
283610
283840
284070
284300
284540
284780
285010
285240
285470
285710
285940
286180
286410
286640
286870
287110
287340
287570
287790
288030
288260
288500
288720
288950
289180
289420
289660
289890
290120
290350
290600
290830
291060
291290
291520
291760
292000
292230
292460
292690
292930
293160
293390
293620
293850
294080
294320
294560
294800
295020
295260
295500
295740
295970
296210
296440
296680
296920
297150
297380
297620
297870
298110
298340
298580
298820
299070
299320
299560
299790
300040
300280
300520
300760
300990
301230
301470
301710
301950
302180
302420
302660
302900
303140
303370
303610
303850
304100
304310
304520
304700
304890
305060
305230
305430
305620
305830
306060
306270
306500
306730
306930
307120
307340
307570
307820
308050
308290
308480
308680
308910
309100
309290
309500
309700
309880
310060
310220
310370
310530
310690
310850
311040
311190
311360
311520
311680
311830
311980
312150
312300
312460
312610
312760
312930
313080
313230
313370
313520
313880
314140
314390
314640
314890
315140
315380
315620
315870
316120
316360
316610
316850
317100
317340
317580
317820
318070
318310
318550
318800
319030
319270
319520
319770
320010
320250
320490
320730
320980
321220
321460
321690
321940
322180
322420
322650
322890
323120
323360
323600
323830
324070
324310
324550
324790
325020
325250
325490
325720
325960
326190
326420
326660
326900
327140
327370
327610
327840
328080
328330
328560
328790
329030
329280
329510
329740
329980
330210
330450
330700
330930
331160
331390
331630
331870
332100
332330
332560
332800
333040
333280
333510
333740
333990
334220
334450
334680
334920
335160
335390
335630
335860
336090
336330
336570
336810
337040
337280
337520
337760
338000
338240
338470
338710
338960
339200
339440
339670
339900
340140
340390
340620
340860
341100
341350
341580
341820
342060
342290
342530
342780
343010
343240
343480
343730
343960
344190
344430
344660
344900
345140
345370
345610
345840
346080
346320
346550
346790
347030
347260
347500
347740
347980
348210
348450
348690
348930
349160
349400
349640
349890
350130
350370
350610
350860
351110
351350
351590
351830
352080
352320
352560
352800
353040
353280
353520
353760
354000
354240
354470
354710
354960
355190
355430
355670
355920
356160
356390
356630
356860
357110
357350
357580
357810
358060
358300
358540
358770
359010
359240
359480
359730
359960
360200
360440
360680
360930
361160
361390
361630
361870
362110
362350
362580
362820
363070
363310
363540
363780
364010
364260
364500
364740
364970
365210
365460
365690
365920
366150
366390
366620
366870
367100
367330
367560
367810
368040
368280
368510
368750
368980
369230
369390
369700
369930
370180
370410
370640
370870
371110
371340
371580
371810
372050
372280
372520
372760
373000
373230
373460
373700
373930
374170
374400
374630
374870
375110
375340
375570
375800
376030
376270
376510
376740
376970
377200
377440
377670
377900
378130
378360
378590
378830
379060
379300
379520
379760
380000
380240
380470
380710
380950
381190
381440
381680
381910
382150
382400
382640
382870
383100
383340
383580
383820
384060
384300
384540
384790
385030
385260
385510
385750
385990
386240
386480
386710
386960
387200
387440
387680
387920
388160
388410
388660
388900
389130
389380
389630
389870
390100
390340
390580
390820
391070
391310
391540
391780
392020
392260
392490
392720
392950
393190
393430
393660
393890
394140
394380
394620
394850
395090
395330
395570
395810
396050
396280
396520
396770
397010
397250
397490
397730
397970
398220
398460
398700
398940
399190
399440
399670
399910
400140
400390
400640
400870
401110
401350
401600
401840
402070
402300
402540
402780
403030
403260
403500
403740
403980
404220
404460
404690
404930
405170
405420
405660
405890
406130
406380
406620
406860
407100
407340
407580
407830
408060
408300
408540
408790
409030
409270
409500
409740
409980
410230
410460
410700
410940
411180
411420
411660
411900
412140
412370
412610
412850
413090
413320
413560
413790
414030
414260
414500
414730
414970
415210
415440
415670
415920
416160
416390
416620
416850
417090
417330
417570
417800
418030
418260
418510
418750
418980
419220
419460
419710
419960
420200
420440
420680
420930
421170
421410
421640
421880
422130
422370
422610
422850
423090
423340
423580
423820
424060
424300
424550
424800
425030
425270
425520
425760
426000
426240
426480
426710
426960
427200
427440
427670
427920
428160
428400
428640
428870
429110
429350
429590
429830
430060
430300
430550
430790
431020
431260
431500
431740
431990
432230
432460
432710
432960
433200
433440
433670
433910
434150
434400
434630
434870
435120
435370
435620
435860
436100
436350
436600
436840
437090
437330
437580
437820
438070
438310
438550
438790
439040
439280
439520
439760
440000
440250
440490
440730
440970
441200
441450
441690
441930
442160
442400
442650
442890
443120
443350
443590
443820
444060
444290
444520
444760
445010
445240
445470
445710
445940
446190
446430
446660
446890
447130
447370
447600
447830
448060
448300
448530
448770
449010
449240
449480
449720
449960
450200
450430
450670
450900
451140
451380
451620
451850
452090
452330
452570
452810
453050
453280
453530
453770
454010
454240
454480
454720
454960
455190
455430
455660
455900
456150
456380
456620
456860
457100
457350
457580
457830
458070
458310
458560
458800
459040
459280
459530
459770
460000
460240
460480
460720
460960
461190
461430
461670
461920
462160
462400
462640
462880
463130
463380
463620
463850
464100
464350
464590
464830
465000
465320
465570
465810
466050
466280
466520
466760
467000
467240
467480
467710
467960
468200
468440
468670
468920
469160
469400
469640
469880
470120
470370
470610
470850
471080
471330
471580
471820
472060
472300
472540
472780
473030
473270
473500
473740
473990
474220
474460
474700
474940
475180
475420
475660
475890
476140
476380
476620
476860
477100
477340
477580
477820
478060
478290
478540
478780
479020
479260
479500
479740
479980
480230
480480
480720
480970
481220
481470
481710
481960
482200
482450
482690
482940
483180
483430
483680
483920
484160
484400
484640
484890
485130
485380
485610
485860
486100
486340
486570
486810
487050
487300
487540
487780
488010
488260
488500
488730
488970
489210
489450
489690
489930
490180
490420
490670
490920
491160
491390
491640
491880
492130
492360
492600
492840
493100
493340
493580
493780
493820
494070
494320
494570
494810
495050
495290
495540
495790
496020
496270
496510
496750
497000
497240
497480
497720
497960
498200
498430
498660
498900
499130
499380
499600
499830
500060
500300
500520
500750
500970
501200
501430
501660
501890
502120
502340
502570
502810
503040
503260
503480
503710
503950
504180
504410
504640
504870
505110
505340
505570
505800
506030
506260
506490
506720
506950
507170
507400
507630
507860
508080
508300
508520
508740
508980
509200
509420
509640
509870
510100
510320
510550
510770
510990
511220
511450
511670
511890
512110
512340
512560
512780
513000
513220
513440
513670
513900
514120
514350
514570
514810
515040
515260
515490
515720
515950
516180
516410
516640
516870
517100
517340
517570
517800
518030
518260
518500
518740
518970
519200
519430
519670
519900
520130
520360
520600
520840
521080
521310
521550
521790
522040
522290
522520
522770
523010
523260
523520
523760
524000
524250
524500
524750
524990
525230
525470
525720
525960
526210
526440
526700
526940
527190
527420
527670
527910
528160
528400
528650
528890
529140
529380
529630
529870
530110
530350
530600
530830
531080
531310
531560
531800
532040
532280
532520
532760
533010
533250
533480
533720
533960
534200
534430
534660
534890
535130
535370
535600
535840
536070
536320
536560
536800
537040
537290
537530
537780
538020
538260
538500
538750
538990
539240
539480
539730
539980
540230
540480
540720
540970
541230
541470
541710
541950
542190
542440
542690
542920
543160
543400
543650
543890
544120
544360
544590
544840
545080
545320
545560
545800
546040
546280
546510
546740
546980
547210
547450
547690
547920
548160
548410
548650
548880
549120
549360
549610
549850
550090
550330
550570
550820
551060
551300
551530
551770
552010
552260
552500
552740
552980
553230
553470
553710
553960
554200
554440
554690
554930
555170
555410
555660
555900
556130
556370
556610
556850
557090
557330
557570
557810
558060
558300
558530
558770
559000
559240
559490
559720
559950
560190
560430
560670
560900
561140
561380
561620
561860
562090
562320
562560
562810
563040
563280
563510
563750
563990
564230
564470
564700
564930
565180
565410
565650
565880
566120
566350
566590
566830
567060
567300
567540
567780
568020
568240
568480
568720
568950
569190
569430
569660
569900
570150
570390
570620
570860
571110
571350
571600
571840
572070
572320
572560
572800
573040
573280
573510
573760
574000
574230
574470
574710
574960
575200
575430
575670
575910
576150
576400
576640
576870
577120
577360
577600
577840
578080
578320
578560
578800
579050
579280
579530
579780
580020
580260
580500
580740
580980
581230
581470
581700
581950
582190
582430
582670
582900
583140
583380
583620
583860
584100
584340
584590
584830
585060
585300
585540
585790
586030
586270
586500
586750
586990
587230
587460
587700
587940
588180
588430
588670
588910
589160
589400
589650
589890
590130
590370
590610
590860
591100
591330
591580
591830
592070
592310
592550
592790
593040
593280
593520
593750
594000
594240
594480
594720
594950
595190
595430
595660
595900
596130
596380
596620
596860
597090
597330
597560
597810
598050
598290
598520
598770
599010
599250
599480
599720
599950
600200
600440
600680
600920
601170
601420
601670
601910
602160
602400
602650
602890
603140
603380
603630
603870
604110
604350
604600
604840
605090
605330
605570
605820
606070
606310
606550
606790
607030
607270
607520
607760
607990
608230
608480
608720
608950
609190
609430
609670
609920
610160
610390
610630
610880
611120
611350
611580
611820
612060
612300
612530
612760
613000
613240
613480
613710
613940
614180
614420
614660
614900
615130
615360
615530
615840
616080
616310
616540
616770
617010
617250
617480
617710
617950
618190
618430
618660
618890
619120
619360
619600
619830
620060
620300
620550
620780
620990
621250
621490
621730
621980
622220
622450
622700
622940
623190
623420
623660
623900
624140
624390
624640
624870
625120
625370
625620
625860
626110
626350
626600
626850
627090
627340
627590
627840
628080
628320
628560
628800
629050
629290
629520
629760
630000
630240
630480
630710
630950
631180
631420
631650
631890
632120
632350
632590
632820
633050
633280
633510
633750
633990
634220
634450
634690
634940
635180
635410
635650
635890
636140
636380
636630
636860
637110
637360
637600
637840
638080
638330
638570
638820
639060
639310
639560
639800
640050
640300
640540
640790
641040
641280
641520
641770
642020
642270
642510
642750
642990
643230
643480
643720
643960
644200
644450
644690
644930
645170
645410
645650
645900
646140
646380
646620
646870
647110
647350
647590
647830
648070
648320
