# Supplementary material for: Novel Method to Efficiently Create an mHealth App: Implementation of a Real-Time Electrocardiogram R Peak Detector
Source: JMIR Mhealth Uhealth. 2018 May 22;6(5):e118. doi: 10.2196/mhealth.8429 (PMC5989064; doi:10.2196/mhealth.8429)
Supplement: Multimedia Appendix 2 [file mhealth_v6i5e118_app2.zip › Submission_code/Cleaned database/mitdb/Dowloading_script.m]

%% Description
% Script which purpose is to download the physionet database to the local
% drive

%% Cleaning
clc
clear all
close all

%% Definitions
Database_name='mitdb/';
Records_name='RECORDS';
url = 'https://www.physionet.org/physiobank/database/mitdb/RECORDS';
filename = 'C:\Users\vgliner\Desktop\Private\Master\data Physionet\MITDB\mitdb/records.txt';
outfilename = websave(filename,url);
records_list = textread(filename);
num_of_records = numel(records_list);
for records_counter=1:num_of_records %
    try
    %[tm, signal]=rdsamp([Database_name num2str(records_list(records_counter))]);
    %[tm, signal] = rdsamp([Database_name '0' num2str(records_list(records_counter))]);
    %[ann] = rdann([Database_name '0' num2str(records_list(records_counter))],'atr');
    [annqrs] = rdann([Database_name num2str(records_list(records_counter))],'atr');
    wfdb2mat([Database_name num2str(records_list(records_counter))]);
    ann_name = [num2str(records_list(records_counter)) '_ann'];
    %dlmwrite([ann_name '.txt'],ann);
    dlmwrite([ann_name '_qrs.txt'],annqrs);
    catch
       disp(['Failed to download...' Database_name num2str(records_list(records_counter))]);
    end
end


% figure;
% load('100m.mat');
% %fs = 250;
% %tm = 1/fs:1/fs:10000/fs;
% plot(val(1,:));
% qrs = importdata('100_ann_qrs.txt');
% hold on, plot(qrs,val(1,qrs),'+r');
