# Supplementary material for: Novel Method to Efficiently Create an mHealth App: Implementation of a Real-Time Electrocardiogram R Peak Detector
Source: JMIR Mhealth Uhealth. 2018 May 22;6(5):e118. doi: 10.2196/mhealth.8429 (PMC5989064; doi:10.2196/mhealth.8429)
Supplement: Multimedia Appendix 2 [file mhealth_v6i5e118_app2.zip › Submission_code/Cleaned database/mitdb/records.txt]

100
101
102
103
104
105
106
107
108
109
111
112
113
114
115
116
117
118
119
121
122
123
124
200
201
202
203
205
207
208
209
210
212
213
214
215
217
219
220
221
222
223
228
230
231
232
233
234
