# Supplementary material for: Novel Method to Efficiently Create an mHealth App: Implementation of a Real-Time Electrocardiogram R Peak Detector
Source: JMIR Mhealth Uhealth. 2018 May 22;6(5):e118. doi: 10.2196/mhealth.8429 (PMC5989064; doi:10.2196/mhealth.8429)
Supplement: Multimedia Appendix 2 [file mhealth_v6i5e118_app2.zip › Submission_code/complementary_finder.m]

function ann_indxs=complementary_finder(t,input_signal,sample_rate,current_ann_vec)
% The function goes over the current annotation vector and finds big gaps.
% In case of gap larger than threshold, the function forces annotation in
% between
ann_indxs=current_ann_vec;
maximal_time_between_beats=1.83; %[sec] 1.8
max_samples_between_beats=maximal_time_between_beats*sample_rate;
is_missing=1;
while (is_missing>0)
    is_missing=is_ann_missed(ann_indxs,max_samples_between_beats);
        try
        forced_ann_indx=force_annotation(input_signal(ann_indxs(is_missing):ann_indxs(is_missing)+max_samples_between_beats));
        catch
            return
        end
    ann_indxs=[ann_indxs (ann_indxs(is_missing)+forced_ann_indx)];
    ann_indxs=sort(ann_indxs);
end
