# Supplementary material for: Novel Method to Efficiently Create an mHealth App: Implementation of a Real-Time Electrocardiogram R Peak Detector
Source: JMIR Mhealth Uhealth. 2018 May 22;6(5):e118. doi: 10.2196/mhealth.8429 (PMC5989064; doi:10.2196/mhealth.8429)
Supplement: Multimedia Appendix 2 [file mhealth_v6i5e118_app2.zip › Submission_code/force_annotation.m]

function forced_ann_indx=force_annotation(signal_chunk)
[~,forced_ann_indx]=max(abs(signal_chunk(numel(signal_chunk)*0.1:numel(signal_chunk)*0.9)));
forced_ann_indx=floor(numel(signal_chunk)*0.1)+forced_ann_indx-1;
