# Supplementary material for: Novel Method to Efficiently Create an mHealth App: Implementation of a Real-Time Electrocardiogram R Peak Detector
Source: JMIR Mhealth Uhealth. 2018 May 22;6(5):e118. doi: 10.2196/mhealth.8429 (PMC5989064; doi:10.2196/mhealth.8429)
Supplement: Multimedia Appendix 2 [file mhealth_v6i5e118_app2.zip › Submission_code/force_pvc_ann.m]

function annotation_index=force_pvc_ann(input_signal,average_ann_voltage)

[a,b]=min(input_signal);

if (a<-0.5*average_ann_voltage)
    annotation_index=b;
else
   [~,annotation_index]= max(input_signal);
end
