# Supplementary material for: Novel Method to Efficiently Create an mHealth App: Implementation of a Real-Time Electrocardiogram R Peak Detector
Source: JMIR Mhealth Uhealth. 2018 May 22;6(5):e118. doi: 10.2196/mhealth.8429 (PMC5989064; doi:10.2196/mhealth.8429)
Supplement: Multimedia Appendix 2 [file mhealth_v6i5e118_app2.zip › Submission_code/is_ann_missed.m]

function is_missing=is_ann_missed(ann_vec,max_samples_between_ann)
is_missing=0;
for counter=2:numel(ann_vec)
    if (ann_vec(counter)-ann_vec(counter-1))>max_samples_between_ann
       is_missing=counter-1;
       return 
    end
end
