# Supplementary material for: Novel Method to Efficiently Create an mHealth App: Implementation of a Real-Time Electrocardiogram R Peak Detector
Source: JMIR Mhealth Uhealth. 2018 May 22;6(5):e118. doi: 10.2196/mhealth.8429 (PMC5989064; doi:10.2196/mhealth.8429)
Supplement: Multimedia Appendix 2 [file mhealth_v6i5e118_app2.zip › Submission_code/PVC_Detector.m]

function ann_indxs=PVC_Detector(t,input_signal,sample_rate,current_ann_vec)
ann_indxs=[current_ann_vec];
diff_ann=diff(current_ann_vec);
mean_ann_diff=mean(diff_ann);
std_ann_diff=std(diff_ann);
average_ann_voltage=mean(input_signal(current_ann_vec));
for counter=1:numel(diff_ann)
    if (diff_ann(counter)>(mean_ann_diff+std_ann_diff))
        ann_indx=force_pvc_ann(input_signal(current_ann_vec(counter)+0.1*diff_ann(counter):current_ann_vec(counter+1)),average_ann_voltage-0.1*diff_ann(counter));
        ann_indxs=[ann_indxs (ann_indx+(current_ann_vec(counter)+floor(0.1*diff_ann(counter))))  ];
    end
end
ann_indxs=sort(ann_indxs);
