# Supplementary material for: Novel Method to Efficiently Create an mHealth App: Implementation of a Real-Time Electrocardiogram R Peak Detector
Source: JMIR Mhealth Uhealth. 2018 May 22;6(5):e118. doi: 10.2196/mhealth.8429 (PMC5989064; doi:10.2196/mhealth.8429)
Supplement: Multimedia Appendix 2 [file mhealth_v6i5e118_app2.zip › Submission_code/Quantative_analysis_mine_vs_physio_big_data.m]

%%  Analyzing TP/FP/FN/TN of peak detector, mine vs. physionet

%%  Cleaning
clc
clear
%close all

warning off
%%  Settings
sample_rate=360;  
polynomial_degree=34;   
data_source_path='Cleaned database\mitdb';
listing= dir([data_source_path '\*.mat']);
tic

for listing_counter=1:length(listing) %
            listing_counter
            test=listing(listing_counter).name;
            load([data_source_path '\' test]) 
            vec=val(1,:);
            clear ann_vec;
            %%  Apply annotations
    %        test_ann=[test(1:5) '_ann_qrs.txt'];  % afpdb
     %     test_ann=[test(1:3) '_ann_qrs.txt'];    %mitdb 
               test_ann=[test(1:3) '_ann_qrs_cleaned.txt'];    %mitdb _cleaned       
               test_ann_spare=[test(1:3) '_ann_qrs.txt'];    %mitdb 
            delimiter = '';
            formatSpec = '%f%[^\n\r]';
            fileID = fopen([data_source_path '\' test_ann],'r');
            if (fileID<0)
            fileID = fopen([data_source_path '\' test_ann_spare],'r');                
            end
            dataArray = textscan(fileID, formatSpec, 'Delimiter', delimiter, 'EmptyValue' ,NaN, 'ReturnOnError', false);
            fclose(fileID);
            ann_vec = dataArray{:, 1};
            %ann_vec=ann_vec(1:500);
            clearvars filename delimiter formatSpec fileID dataArray ans;
            %Exclude non-annotated areas or areas which are annotated but
            %for some reason are not in database
            record_end=min(max(ann_vec),numel(vec));
            ann_vec=ann_vec(ann_vec<=record_end);
            try
            vec=vec(1:max(ann_vec)+100);
            catch
            vec=vec(1:max(ann_vec));
            end
%Plots
         
            t=(1:length(vec))/sample_rate;
%            cla
%             ax1 =subplot(2,1,1,'replace');
%             plot(t,vec)
%             hold all
%             plot(t(ann_vec),vec(ann_vec),'ro')
%             xlabel('t [sec]','FontSize',24,'FontWeight','bold','FontName','Times New Roman');
%             ylabel('Voltage [N.U.]','FontSize',24,'FontWeight','bold','FontName','Times New Roman');
%             box off            
       %     title(test_ann)

            %%  Apply my algorithm
            handles=[];
            processed_signal=ECG_highpass(vec,15,sample_rate,polynomial_degree,5); 
            peakInds=peakfinder((processed_signal),sample_rate,handles);    
            ann_indxs=complementary_finder(t,processed_signal,sample_rate,peakInds);  
            ann_indxs=PVC_Detector(t,processed_signal,sample_rate,ann_indxs);
            ann_indxs=PVC_Detector(t,processed_signal,sample_rate,ann_indxs);             
            ann_indxs=Ann_cleaner(t,processed_signal,1,ann_indxs);
            ann_indxs=Ann_completer(t,processed_signal,sample_rate,ann_indxs,1.7);    %doing false positives!!!    1.9                 
            ann_indxs=Additional_ann_cleaner_no_close_peaks(t,processed_signal,sample_rate,ann_indxs,0.6); %0.6
% opt.JQRS_THRESH = 0.6; % jqrs detector threshold
% opt.JQRS_WINDOW = 15; % jqrs window size
% opt.JQRS_REFRAC = 0.15; % jqrs refractory period 
% opt.JQRS_INTWIN_SZ = 7; % integration window
% 
% jqrs = run_qrsdet_by_seg(vec',sample_rate,opt);
%             peakInds=jqrs;
%           ann_indxs=jqrs;
           
             peakInds=ann_indxs;
             %% Define statistics
            window_of_interest=0.15; %[sec] - to count annotation ac
            samples_per_window=ceil(0.15*sample_rate);
            true_positives=0;
            false_positives=0;     
            false_negatives=0;                        
            annotation_type=[];
            for annotation_counter=1:numel(peakInds)  % Counting true positives
               [tmp]=min(abs(peakInds(annotation_counter)-ann_vec));
                if (tmp<=samples_per_window)
                    true_positives=true_positives+1;
                    annotation_type(annotation_counter)=1;
                else
                    false_positives=false_positives+1;
                    annotation_type(annotation_counter)=0;                    
                end
            end
            false_negatives_indxs=[];
            for counter=1:numel(ann_vec)
                if (min(abs(ann_vec(counter)-peakInds))>samples_per_window)
                false_negatives_indxs=[false_negatives_indxs counter];
                end
            end
            false_negatives=numel(false_negatives_indxs);            
%              plot(ax1,t(ann_vec(false_negatives_indxs')),vec(ann_vec(false_negatives_indxs')),'ko','MarkerSize',15)
%              plot(ax1,t(1:end-1),diff(vec)) 
%              plot(ax1,t(1:end-2),diff(diff(vec))) 
             
%             plot(ax1,t(1:end-1),smooth(diff(vec)))                   
             %% Filtering last wrong annotation       
             try
                    if (false_negatives_indxs(end)==numel(ann_vec))
                        ann_vec=ann_vec(1:end-1);
                        false_negatives_indxs=false_negatives_indxs(1:end-1);                
                    end
             catch
                 
             end
     %% Plot
            idx = find( annotation_type == 1 );
            idx2 = find( annotation_type == 0 ); 
%             plot(t(peakInds(idx)),vec(peakInds(idx)),'gx','MarkerSize',10)  %gx   
%             plot(t(peakInds(idx2)),vec(peakInds(idx2)),'kx')                       
%             ax2 =subplot(2,1,2,'replace');
%             plot(t(ann_vec(false_negatives_indxs)),ann_vec(false_negatives_indxs),'x')
%            plot(t,processed_signal)
%             hold all            
%             plot(t(peakInds(idx)),processed_signal(peakInds(idx)),'gx')  %gx
%             plot(t(peakInds(idx2)),processed_signal(peakInds(idx2)),'kx')  %kx
%             plot(t(2:end),abs(diff(processed_signal)))
           
%            % legend('Signal-Raw data','Physionet Ann.','Suggested Algorithm- True','Suggested Algorithm- False')
%             xlabel('t [sec]','FontSize',24,'FontWeight','bold','FontName','Times New Roman');
%             ylabel('Voltage [N.U.]','FontSize',24,'FontWeight','bold','FontName','Times New Roman');
%             box off
%             linkaxes([ax1 ax2],'x')
%             set(gca,'FontName','Times New Roman','FontSize',24,'FontWeight','bold','LineWidth',4);
%             set(ax2,'FontName','Times New Roman','FontSize',24,'FontWeight','bold','LineWidth',4);
%             annotation(gcf,'textbox',...
%                 [0.03 0.68 0.0312916666666667 0.0881742738589215],...
%                 'String','(A)',...
%                 'LineStyle','none',...
%                 'FontWeight','bold',...
%                 'FontSize',24,...
%                 'FontName','Times New Roman',...
%                 'FitBoxToText','off');
%             annotation(gcf,'textbox',...
%                 [0.03 0.23 0.0312916666666667 0.0881742738589215],...
%                 'String','(B)',...
%                 'LineStyle','none',...
%                 'FontWeight','bold',...
%                 'FontSize',24,...
%                 'FontName','Times New Roman',...
%                 'FitBoxToText','off');
%             box('off')
%             linkdata on
%             brush on
%%  Statistics
True_pos_perc(listing_counter)=true_positives/numel(ann_indxs)*100
False_pos_perc(listing_counter)=false_positives/numel(ann_indxs)*100
False_neg_perc(listing_counter)=false_negatives/numel(ann_vec)*100
True_pos_num(listing_counter)=true_positives;
False_pos_num(listing_counter)=false_positives;
False_neg_num(listing_counter)=false_negatives;
overall_anotations_scanned(listing_counter)=numel(ann_indxs);      
%%  Cleaning
% linkaxes([ax1 ax2],'x')
% for elimination_counter=1:numel(brushed(:,1))
%     ann_vec(find(ann_vec==brushed(elimination_counter,2)))=[];
% end
% % Saving Cleaned
% fid=fopen([data_source_path '\' test_ann(1:end-4) '_cleaned.txt'],'w');
% fprintf(fid,'%d\n',ann_vec);
% fclose(fid)
%waitforbuttonpress
  end
toc

True_positives_mean=mean(True_pos_perc)
False_positives_mean=mean(False_pos_perc)
False_negatives_mean=mean(False_neg_perc)
%Falses=False_positives_mean+False_negatives_mean

False_pos_num=False_pos_num';
False_neg_num=False_neg_num';
